# Supplementary material for: Motif kernel generated by genetic programming improves remote homology and fold detection
Source: BMC Bioinformatics. 2007 Jan 25;8:23. doi: 10.1186/1471-2105-8-23 (PMC1794419; doi:10.1186/1471-2105-8-23)
Supplement: Additional file 1 — The SCOP 1.67 superfamily benchmark filtered by 95% sequence similarity. The file is a tab-delimited table. The first column gives SCOP sequence IDs; the first row identifies the positive test set for a particular benchmark instance; values (1, 2, 3, or 4) identify whether the sequence is in the positive test, negative test, positive training, or negative training sets. [file 1471-2105-8-23-S1.txt]

# Seq	a.1.1.2	a.1.1.3	a.3.1.1	a.4.1.1	a.22.1.1	a.22.1.3	a.25.1.1	a.25.1.2	a.26.1.1	a.26.1.2	a.26.1.3	a.39.1.2	a.39.1.5	a.39.1.8	a.138.1.1	a.138.1.3	b.1.1.1	b.1.1.2	b.1.1.3	b.1.1.4	b.1.18.2	b.6.1.1	b.6.1.3	b.121.4.1	b.121.4.7	b.29.1.1	b.29.1.2	b.29.1.3	b.29.1.11	b.40.2.1	b.40.2.2	b.40.4.3	b.40.4.5	b.47.1.1	b.47.1.2	b.47.1.3	b.50.1.1	b.50.1.2	b.55.1.1	b.60.1.1	b.60.1.2	b.82.1.2	c.1.2.4	c.1.8.1	c.1.8.3	c.1.8.4	c.1.8.5	c.1.10.1	c.2.1.1
d1scta_	1	3	2	2	4	4	4	4	4	4	4	4	4	4	2	4	4	4	4	4	4	4	4	4	2	4	4	4	4	4	4	4	4	4	4	4	4	4	2	4	4	4	4	4	4	2	2	4	4
d1sctb_	1	3	2	2	4	4	4	4	4	4	4	4	4	4	2	4	4	4	4	4	4	4	4	4	2	4	4	4	4	4	4	4	4	4	4	4	4	4	2	4	4	4	4	4	4	2	2	4	4
d3sdha_	1	3	2	2	4	4	4	4	4	4	4	4	4	4	2	4	4	4	4	4	4	4	4	4	2	4	4	4	4	4	4	4	4	4	4	4	4	4	2	4	4	4	4	4	4	2	2	4	4
d1b0b__	1	3	2	2	4	4	4	4	4	4	4	4	4	4	2	4	4	4	4	4	4	4	4	4	2	4	4	4	4	4	4	4	4	4	4	4	4	4	2	4	4	4	4	4	4	2	2	4	4
d1h97a_	1	3	2	2	4	4	4	4	4	4	4	4	4	4	2	4	4	4	4	4	4	4	4	4	2	4	4	4	4	4	4	4	4	4	4	4	4	4	2	4	4	4	4	4	4	2	2	4	4
d1jl6a_	1	3	2	2	4	4	4	4	4	4	4	4	4	4	2	4	4	4	4	4	4	4	4	4	2	4	4	4	4	4	4	4	4	4	4	4	4	4	2	4	4	4	4	4	4	2	2	4	4
d1jl7a_	1	3	2	2	4	4	4	4	4	4	4	4	4	4	2	4	4	4	4	4	4	4	4	4	2	4	4	4	4	4	4	4	4	4	4	4	4	4	2	4	4	4	4	4	4	2	2	4	4
d2hbg__	1	3	2	2	4	4	4	4	4	4	4	4	4	4	2	4	4	4	4	4	4	4	4	4	2	4	4	4	4	4	4	4	4	4	4	4	4	4	2	4	4	4	4	4	4	2	2	4	4
d1a6m__	1	3	2	2	4	4	4	4	4	4	4	4	4	4	2	4	4	4	4	4	4	4	4	4	2	4	4	4	4	4	4	4	4	4	4	4	4	4	2	4	4	4	4	4	4	2	2	4	4
d1mba__	1	3	2	2	4	4	4	4	4	4	4	4	4	4	2	4	4	4	4	4	4	4	4	4	2	4	4	4	4	4	4	4	4	4	4	4	4	4	2	4	4	4	4	4	4	2	2	4	4
d1mbs__	1	3	2	2	4	4	4	4	4	4	4	4	4	4	2	4	4	4	4	4	4	4	4	4	2	4	4	4	4	4	4	4	4	4	4	4	4	4	2	4	4	4	4	4	4	2	2	4	4
d1mwca_	1	3	2	2	4	4	4	4	4	4	4	4	4	4	2	4	4	4	4	4	4	4	4	4	2	4	4	4	4	4	4	4	4	4	4	4	4	4	2	4	4	4	4	4	4	2	2	4	4
d1gjna_	1	3	2	2	4	4	4	4	4	4	4	4	4	4	2	4	4	4	4	4	4	4	4	4	2	4	4	4	4	4	4	4	4	4	4	4	4	4	2	4	4	4	4	4	4	2	2	4	4
d2mm1__	1	3	2	2	4	4	4	4	4	4	4	4	4	4	2	4	4	4	4	4	4	4	4	4	2	4	4	4	4	4	4	4	4	4	4	4	4	4	2	4	4	4	4	4	4	2	2	4	4
d1emy__	1	3	2	2	4	4	4	4	4	4	4	4	4	4	2	4	4	4	4	4	4	4	4	4	2	4	4	4	4	4	4	4	4	4	4	4	4	4	2	4	4	4	4	4	4	2	2	4	4
d1lht__	1	3	2	2	4	4	4	4	4	4	4	4	4	4	2	4	4	4	4	4	4	4	4	4	2	4	4	4	4	4	4	4	4	4	4	4	4	4	2	4	4	4	4	4	4	2	2	4	4
d1myt__	1	3	2	2	4	4	4	4	4	4	4	4	4	4	2	4	4	4	4	4	4	4	4	4	2	4	4	4	4	4	4	4	4	4	4	4	4	4	2	4	4	4	4	4	4	2	2	4	4
d1eca__	1	3	2	2	4	4	4	4	4	4	4	4	4	4	2	4	4	4	4	4	4	4	4	4	2	4	4	4	4	4	4	4	4	4	4	4	4	4	2	4	4	4	4	4	4	2	2	4	4
d2gdm__	1	3	2	2	4	4	4	4	4	4	4	4	4	4	2	4	4	4	4	4	4	4	4	4	2	4	4	4	4	4	4	4	4	4	4	4	4	4	2	4	4	4	4	4	4	2	2	4	4
d1fsla_	1	3	2	2	4	4	4	4	4	4	4	4	4	4	2	4	4	4	4	4	4	4	4	4	2	4	4	4	4	4	4	4	4	4	4	4	4	4	2	4	4	4	4	4	4	2	2	4	4
d1d8ua_	1	3	2	2	4	4	4	4	4	4	4	4	4	4	2	4	4	4	4	4	4	4	4	4	2	4	4	4	4	4	4	4	4	4	4	4	4	4	2	4	4	4	4	4	4	2	2	4	4
d1irda_	1	3	2	2	4	4	4	4	4	4	4	4	4	4	2	4	4	4	4	4	4	4	4	4	2	4	4	4	4	4	4	4	4	4	4	4	4	4	2	4	4	4	4	4	4	2	2	4	4
d1jeba_	1	3	2	2	4	4	4	4	4	4	4	4	4	4	2	4	4	4	4	4	4	4	4	4	2	4	4	4	4	4	4	4	4	4	4	4	4	4	2	4	4	4	4	4	4	2	2	4	4
d1iwha_	1	3	2	2	4	4	4	4	4	4	4	4	4	4	2	4	4	4	4	4	4	4	4	4	2	4	4	4	4	4	4	4	4	4	4	4	4	4	2	4	4	4	4	4	4	2	2	4	4
d1hdsa_	1	3	2	2	4	4	4	4	4	4	4	4	4	4	2	4	4	4	4	4	4	4	4	4	2	4	4	4	4	4	4	4	4	4	4	4	4	4	2	4	4	4	4	4	4	2	2	4	4
d1g08a_	1	3	2	2	4	4	4	4	4	4	4	4	4	4	2	4	4	4	4	4	4	4	4	4	2	4	4	4	4	4	4	4	4	4	4	4	4	4	2	4	4	4	4	4	4	2	2	4	4
d1qpwa_	1	3	2	2	4	4	4	4	4	4	4	4	4	4	2	4	4	4	4	4	4	4	4	4	2	4	4	4	4	4	4	4	4	4	4	4	4	4	2	4	4	4	4	4	4	2	2	4	4
d1fhja_	1	3	2	2	4	4	4	4	4	4	4	4	4	4	2	4	4	4	4	4	4	4	4	4	2	4	4	4	4	4	4	4	4	4	4	4	4	4	2	4	4	4	4	4	4	2	2	4	4
d1hbra_	1	3	2	2	4	4	4	4	4	4	4	4	4	4	2	4	4	4	4	4	4	4	4	4	2	4	4	4	4	4	4	4	4	4	4	4	4	4	2	4	4	4	4	4	4	2	2	4	4
d1a4fa_	1	3	2	2	4	4	4	4	4	4	4	4	4	4	2	4	4	4	4	4	4	4	4	4	2	4	4	4	4	4	4	4	4	4	4	4	4	4	2	4	4	4	4	4	4	2	2	4	4
d1v75a_	1	3	2	2	4	4	4	4	4	4	4	4	4	4	2	4	4	4	4	4	4	4	4	4	2	4	4	4	4	4	4	4	4	4	4	4	4	4	2	4	4	4	4	4	4	2	2	4	4
d1outa_	1	3	2	2	4	4	4	4	4	4	4	4	4	4	2	4	4	4	4	4	4	4	4	4	2	4	4	4	4	4	4	4	4	4	4	4	4	4	2	4	4	4	4	4	4	2	2	4	4
d1cg5a_	1	3	2	2	4	4	4	4	4	4	4	4	4	4	2	4	4	4	4	4	4	4	4	4	2	4	4	4	4	4	4	4	4	4	4	4	4	4	2	4	4	4	4	4	4	2	2	4	4
d1la6a_	1	3	2	2	4	4	4	4	4	4	4	4	4	4	2	4	4	4	4	4	4	4	4	4	2	4	4	4	4	4	4	4	4	4	4	4	4	4	2	4	4	4	4	4	4	2	2	4	4
d1spga_	1	3	2	2	4	4	4	4	4	4	4	4	4	4	2	4	4	4	4	4	4	4	4	4	2	4	4	4	4	4	4	4	4	4	4	4	4	4	2	4	4	4	4	4	4	2	2	4	4
d1gcva_	1	3	2	2	4	4	4	4	4	4	4	4	4	4	2	4	4	4	4	4	4	4	4	4	2	4	4	4	4	4	4	4	4	4	4	4	4	4	2	4	4	4	4	4	4	2	2	4	4
d1irdb_	1	3	2	2	4	4	4	4	4	4	4	4	4	4	2	4	4	4	4	4	4	4	4	4	2	4	4	4	4	4	4	4	4	4	4	4	4	4	2	4	4	4	4	4	4	2	2	4	4
d1i3da_	1	3	2	2	4	4	4	4	4	4	4	4	4	4	2	4	4	4	4	4	4	4	4	4	2	4	4	4	4	4	4	4	4	4	4	4	4	4	2	4	4	4	4	4	4	2	2	4	4
d1a9we_	1	3	2	2	4	4	4	4	4	4	4	4	4	4	2	4	4	4	4	4	4	4	4	4	2	4	4	4	4	4	4	4	4	4	4	4	4	4	2	4	4	4	4	4	4	2	2	4	4
d1iwhb_	1	3	2	2	4	4	4	4	4	4	4	4	4	4	2	4	4	4	4	4	4	4	4	4	2	4	4	4	4	4	4	4	4	4	4	4	4	4	2	4	4	4	4	4	4	2	2	4	4
d1hdsb_	1	3	2	2	4	4	4	4	4	4	4	4	4	4	2	4	4	4	4	4	4	4	4	4	2	4	4	4	4	4	4	4	4	4	4	4	4	4	2	4	4	4	4	4	4	2	2	4	4
d1g08b_	1	3	2	2	4	4	4	4	4	4	4	4	4	4	2	4	4	4	4	4	4	4	4	4	2	4	4	4	4	4	4	4	4	4	4	4	4	4	2	4	4	4	4	4	4	2	2	4	4
d1qpwb_	1	3	2	2	4	4	4	4	4	4	4	4	4	4	2	4	4	4	4	4	4	4	4	4	2	4	4	4	4	4	4	4	4	4	4	4	4	4	2	4	4	4	4	4	4	2	2	4	4
d1fhjb_	1	3	2	2	4	4	4	4	4	4	4	4	4	4	2	4	4	4	4	4	4	4	4	4	2	4	4	4	4	4	4	4	4	4	4	4	4	4	2	4	4	4	4	4	4	2	2	4	4
d1jebb_	1	3	2	2	4	4	4	4	4	4	4	4	4	4	2	4	4	4	4	4	4	4	4	4	2	4	4	4	4	4	4	4	4	4	4	4	4	4	2	4	4	4	4	4	4	2	2	4	4
d1hbrb_	1	3	2	2	4	4	4	4	4	4	4	4	4	4	2	4	4	4	4	4	4	4	4	4	2	4	4	4	4	4	4	4	4	4	4	4	4	4	2	4	4	4	4	4	4	2	2	4	4
d1a4fb_	1	3	2	2	4	4	4	4	4	4	4	4	4	4	2	4	4	4	4	4	4	4	4	4	2	4	4	4	4	4	4	4	4	4	4	4	4	4	2	4	4	4	4	4	4	2	2	4	4
d1v75b_	1	3	2	2	4	4	4	4	4	4	4	4	4	4	2	4	4	4	4	4	4	4	4	4	2	4	4	4	4	4	4	4	4	4	4	4	4	4	2	4	4	4	4	4	4	2	2	4	4
d1outb_	1	3	2	2	4	4	4	4	4	4	4	4	4	4	2	4	4	4	4	4	4	4	4	4	2	4	4	4	4	4	4	4	4	4	4	4	4	4	2	4	4	4	4	4	4	2	2	4	4
d1s5xb_	1	3	2	2	4	4	4	4	4	4	4	4	4	4	2	4	4	4	4	4	4	4	4	4	2	4	4	4	4	4	4	4	4	4	4	4	4	4	2	4	4	4	4	4	4	2	2	4	4
d1cg5b_	1	3	2	2	4	4	4	4	4	4	4	4	4	4	2	4	4	4	4	4	4	4	4	4	2	4	4	4	4	4	4	4	4	4	4	4	4	4	2	4	4	4	4	4	4	2	2	4	4
d1la6b_	1	3	2	2	4	4	4	4	4	4	4	4	4	4	2	4	4	4	4	4	4	4	4	4	2	4	4	4	4	4	4	4	4	4	4	4	4	4	2	4	4	4	4	4	4	2	2	4	4
d1spgb_	1	3	2	2	4	4	4	4	4	4	4	4	4	4	2	4	4	4	4	4	4	4	4	4	2	4	4	4	4	4	4	4	4	4	4	4	4	4	2	4	4	4	4	4	4	2	2	4	4
d1gcvb_	1	3	2	2	4	4	4	4	4	4	4	4	4	4	2	4	4	4	4	4	4	4	4	4	2	4	4	4	4	4	4	4	4	4	4	4	4	4	2	4	4	4	4	4	4	2	2	4	4
d1ch4a_	1	3	2	2	4	4	4	4	4	4	4	4	4	4	2	4	4	4	4	4	4	4	4	4	2	4	4	4	4	4	4	4	4	4	4	4	4	4	2	4	4	4	4	4	4	2	2	4	4
d1it2a_	1	3	2	2	4	4	4	4	4	4	4	4	4	4	2	4	4	4	4	4	4	4	4	4	2	4	4	4	4	4	4	4	4	4	4	4	4	4	2	4	4	4	4	4	4	2	2	4	4
d2lhb__	1	3	2	2	4	4	4	4	4	4	4	4	4	4	2	4	4	4	4	4	4	4	4	4	2	4	4	4	4	4	4	4	4	4	4	4	4	4	2	4	4	4	4	4	4	2	2	4	4
d1uc3a_	1	3	2	2	4	4	4	4	4	4	4	4	4	4	2	4	4	4	4	4	4	4	4	4	2	4	4	4	4	4	4	4	4	4	4	4	4	4	2	4	4	4	4	4	4	2	2	4	4
d1ash__	1	3	2	2	4	4	4	4	4	4	4	4	4	4	2	4	4	4	4	4	4	4	4	4	2	4	4	4	4	4	4	4	4	4	4	4	4	4	2	4	4	4	4	4	4	2	2	4	4
d1itha_	1	3	2	2	4	4	4	4	4	4	4	4	4	4	2	4	4	4	4	4	4	4	4	4	2	4	4	4	4	4	4	4	4	4	4	4	4	4	2	4	4	4	4	4	4	2	2	4	4
d1hlb__	1	3	2	2	4	4	4	4	4	4	4	4	4	4	2	4	4	4	4	4	4	4	4	4	2	4	4	4	4	4	4	4	4	4	4	4	4	4	2	4	4	4	4	4	4	2	2	4	4
d1hlm__	1	3	2	2	4	4	4	4	4	4	4	4	4	4	2	4	4	4	4	4	4	4	4	4	2	4	4	4	4	4	4	4	4	4	4	4	4	4	2	4	4	4	4	4	4	2	2	4	4
d1oj6a_	1	3	2	2	4	4	4	4	4	4	4	4	4	4	2	4	4	4	4	4	4	4	4	4	2	4	4	4	4	4	4	4	4	4	4	4	4	4	2	4	4	4	4	4	4	2	2	4	4
d1vhba_	1	3	2	2	4	4	4	4	4	4	4	4	4	4	2	4	4	4	4	4	4	4	4	4	2	4	4	4	4	4	4	4	4	4	4	4	4	4	2	4	4	4	4	4	4	2	2	4	4
d1cqxa1	1	3	2	2	4	4	4	4	4	4	4	4	4	4	2	4	4	4	4	4	4	4	4	4	2	4	4	4	4	4	4	4	4	4	4	4	4	4	2	4	4	4	4	4	4	2	2	4	4
d1gvha1	1	3	2	2	4	4	4	4	4	4	4	4	4	4	2	4	4	4	4	4	4	4	4	4	2	4	4	4	4	4	4	4	4	4	4	4	4	4	2	4	4	4	4	4	4	2	2	4	4
d1ew6a_	1	3	2	2	4	4	4	4	4	4	4	4	4	4	2	4	4	4	4	4	4	4	4	4	2	4	4	4	4	4	4	4	4	4	4	4	4	4	2	4	4	4	4	4	4	2	2	4	4
d1or4a_	1	3	2	2	4	4	4	4	4	4	4	4	4	4	2	4	4	4	4	4	4	4	4	4	2	4	4	4	4	4	4	4	4	4	4	4	4	4	2	4	4	4	4	4	4	2	2	4	4
d1kb0a1	2	4	3	4	4	4	4	4	2	4	4	4	4	4	4	4	4	2	4	4	4	4	4	4	4	4	4	4	4	4	4	4	4	2	2	4	4	4	4	4	4	4	2	4	4	4	4	4	2
d1kv9a1	2	4	3	4	4	4	4	4	2	4	4	4	4	4	4	4	4	2	4	4	4	4	4	4	4	4	4	4	4	4	4	4	4	2	2	4	4	4	4	4	4	4	2	4	4	4	4	4	2
d1bl0a1	2	2	4	3	4	4	4	4	4	4	4	4	4	4	2	4	4	2	4	4	4	4	2	4	4	4	4	4	4	4	4	4	4	4	4	2	4	4	4	4	4	4	4	4	4	4	4	4	4
d1bl0a2	2	2	4	3	4	4	4	4	4	4	4	4	4	4	2	4	4	2	4	4	4	4	2	4	4	4	4	4	4	4	4	4	4	4	4	2	4	4	4	4	4	4	4	4	4	4	4	4	4
d1d5ya1	2	2	4	3	4	4	4	4	4	4	4	4	4	4	2	4	4	2	4	4	4	4	2	4	4	4	4	4	4	4	4	4	4	4	4	2	4	4	4	4	4	4	4	4	4	4	4	4	4
d1d5ya2	2	2	4	3	4	4	4	4	4	4	4	4	4	4	2	4	4	2	4	4	4	4	2	4	4	4	4	4	4	4	4	4	4	4	4	2	4	4	4	4	4	4	4	4	4	4	4	4	4
d1tafa_	2	4	2	2	3	1	2	2	4	4	4	2	2	2	2	4	4	4	2	2	2	2	2	4	4	4	2	2	2	4	2	2	2	4	4	2	4	2	2	4	4	2	2	4	2	4	4	4	2
d1tafb_	2	4	2	2	3	1	2	2	4	4	4	2	2	2	2	4	4	4	2	2	2	2	2	4	4	4	2	2	2	4	2	2	2	4	4	2	4	2	2	4	4	2	2	4	2	4	4	4	2
d1bh9a_	2	4	2	2	3	1	2	2	4	4	4	2	2	2	2	4	4	4	2	2	2	2	2	4	4	4	2	2	2	4	2	2	2	4	4	2	4	2	2	4	4	2	2	4	2	4	4	4	2
d1bh9b_	2	4	2	2	3	1	2	2	4	4	4	2	2	2	2	4	4	4	2	2	2	2	2	4	4	4	2	2	2	4	2	2	2	4	4	2	4	2	2	4	4	2	2	4	2	4	4	4	2
d1h3oa_	2	4	2	2	3	1	2	2	4	4	4	2	2	2	2	4	4	4	2	2	2	2	2	4	4	4	2	2	2	4	2	2	2	4	4	2	4	2	2	4	4	2	2	4	2	4	4	4	2
d1h3ob_	2	4	2	2	3	1	2	2	4	4	4	2	2	2	2	4	4	4	2	2	2	2	2	4	4	4	2	2	2	4	2	2	2	4	4	2	4	2	2	4	4	2	2	4	2	4	4	4	2
d1jfia_	2	4	2	2	3	1	2	2	4	4	4	2	2	2	2	4	4	4	2	2	2	2	2	4	4	4	2	2	2	4	2	2	2	4	4	2	4	2	2	4	4	2	2	4	2	4	4	4	2
d1jfib_	2	4	2	2	3	1	2	2	4	4	4	2	2	2	2	4	4	4	2	2	2	2	2	4	4	4	2	2	2	4	2	2	2	4	4	2	4	2	2	4	4	2	2	4	2	4	4	4	2
d1n1ja_	2	4	2	2	3	1	2	2	4	4	4	2	2	2	2	4	4	4	2	2	2	2	2	4	4	4	2	2	2	4	2	2	2	4	4	2	4	2	2	4	4	2	2	4	2	4	4	4	2
d1n1jb_	2	4	2	2	3	1	2	2	4	4	4	2	2	2	2	4	4	4	2	2	2	2	2	4	4	4	2	2	2	4	2	2	2	4	4	2	4	2	2	4	4	2	2	4	2	4	4	4	2
d1q9ca_	2	4	2	2	3	1	2	2	4	4	4	2	2	2	2	4	4	4	2	2	2	2	2	4	4	4	2	2	2	4	2	2	2	4	4	2	4	2	2	4	4	2	2	4	2	4	4	4	2
d1mtyd_	2	2	4	2	2	2	3	1	4	2	2	4	2	2	2	4	2	4	4	4	2	2	2	2	2	4	2	2	4	2	4	4	2	2	4	2	4	4	4	2	2	2	2	4	2	2	4	2	4
d1mhyd_	2	2	4	2	2	2	3	1	4	2	2	4	2	2	2	4	2	4	4	4	2	2	2	2	2	4	2	2	4	2	4	4	2	2	4	2	4	4	4	2	2	2	2	4	2	2	4	2	4
d1mtyb_	2	2	4	2	2	2	3	1	4	2	2	4	2	2	2	4	2	4	4	4	2	2	2	2	2	4	2	2	4	2	4	4	2	2	4	2	4	4	4	2	2	2	2	4	2	2	4	2	4
d1mhyb_	2	2	4	2	2	2	3	1	4	2	2	4	2	2	2	4	2	4	4	4	2	2	2	2	2	4	2	2	4	2	4	4	2	2	4	2	4	4	4	2	2	2	2	4	2	2	4	2	4
d1mxra_	2	2	4	2	2	2	3	1	4	2	2	4	2	2	2	4	2	4	4	4	2	2	2	2	2	4	2	2	4	2	4	4	2	2	4	2	4	4	4	2	2	2	2	4	2	2	4	2	4
d1r2fa_	2	2	4	2	2	2	3	1	4	2	2	4	2	2	2	4	2	4	4	4	2	2	2	2	2	4	2	2	4	2	4	4	2	2	4	2	4	4	4	2	2	2	2	4	2	2	4	2	4
d1kgna_	2	2	4	2	2	2	3	1	4	2	2	4	2	2	2	4	2	4	4	4	2	2	2	2	2	4	2	2	4	2	4	4	2	2	4	2	4	4	4	2	2	2	2	4	2	2	4	2	4
d1oquc_	2	2	4	2	2	2	3	1	4	2	2	4	2	2	2	4	2	4	4	4	2	2	2	2	2	4	2	2	4	2	4	4	2	2	4	2	4	4	4	2	2	2	2	4	2	2	4	2	4
d1h0oa_	2	2	4	2	2	2	3	1	4	2	2	4	2	2	2	4	2	4	4	4	2	2	2	2	2	4	2	2	4	2	4	4	2	2	4	2	4	4	4	2	2	2	2	4	2	2	4	2	4
d1jk0a_	2	2	4	2	2	2	3	1	4	2	2	4	2	2	2	4	2	4	4	4	2	2	2	2	2	4	2	2	4	2	4	4	2	2	4	2	4	4	4	2	2	2	2	4	2	2	4	2	4
d1jk0b_	2	2	4	2	2	2	3	1	4	2	2	4	2	2	2	4	2	4	4	4	2	2	2	2	2	4	2	2	4	2	4	4	2	2	4	2	4	4	4	2	2	2	2	4	2	2	4	2	4
d1afra_	2	2	4	2	2	2	3	1	4	2	2	4	2	2	2	4	2	4	4	4	2	2	2	2	2	4	2	2	4	2	4	4	2	2	4	2	4	4	4	2	2	2	2	4	2	2	4	2	4
d1otka_	2	2	4	2	2	2	3	1	4	2	2	4	2	2	2	4	2	4	4	4	2	2	2	2	2	4	2	2	4	2	4	4	2	2	4	2	4	4	4	2	2	2	2	4	2	2	4	2	4
d1lk3a_	2	4	2	4	4	4	4	4	3	3	1	4	2	2	4	2	4	2	2	4	4	2	2	2	2	2	2	4	4	2	4	2	2	2	4	4	2	2	2	2	4	2	2	2	2	2	4	4	4
d2ilk__	2	4	2	4	4	4	4	4	3	3	1	4	2	2	4	2	4	2	2	4	4	2	2	2	2	2	2	4	4	2	4	2	2	2	4	4	2	2	2	2	4	2	2	2	2	2	4	4	4
d1vlk__	2	4	2	4	4	4	4	4	3	3	1	4	2	2	4	2	4	2	2	4	4	2	2	2	2	2	2	4	4	2	4	2	2	2	4	4	2	2	2	2	4	2	2	2	2	2	4	4	4
d1lqsl_	2	4	2	4	4	4	4	4	3	3	1	4	2	2	4	2	4	2	2	4	4	2	2	2	2	2	2	4	4	2	4	2	2	2	4	4	2	2	2	2	4	2	2	2	2	2	4	4	4
d1n1fa_	2	4	2	4	4	4	4	4	3	3	1	4	2	2	4	2	4	2	2	4	4	2	2	2	2	2	2	4	4	2	4	2	2	2	4	4	2	2	2	2	4	2	2	2	2	2	4	4	4
d1au1a_	2	4	2	4	4	4	4	4	3	3	1	4	2	2	4	2	4	2	2	4	4	2	2	2	2	2	2	4	4	2	4	2	2	2	4	4	2	2	2	2	4	2	2	2	2	2	4	4	4
d1rmi__	2	4	2	4	4	4	4	4	3	3	1	4	2	2	4	2	4	2	2	4	4	2	2	2	2	2	2	4	4	2	4	2	2	2	4	4	2	2	2	2	4	2	2	2	2	2	4	4	4
d1m4ra_	2	4	2	4	4	4	4	4	3	3	1	4	2	2	4	2	4	2	2	4	4	2	2	2	2	2	2	4	4	2	4	2	2	2	4	4	2	2	2	2	4	2	2	2	2	2	4	4	4
d1rh2a_	2	4	2	4	4	4	4	4	3	3	1	4	2	2	4	2	4	2	2	4	4	2	2	2	2	2	2	4	4	2	4	2	2	2	4	4	2	2	2	2	4	2	2	2	2	2	4	4	4
d1b5l__	2	4	2	4	4	4	4	4	3	3	1	4	2	2	4	2	4	2	2	4	4	2	2	2	2	2	2	4	4	2	4	2	2	2	4	4	2	2	2	2	4	2	2	2	2	2	4	4	4
d1d9ca_	2	4	2	4	4	4	4	4	3	3	1	4	2	2	4	2	4	2	2	4	4	2	2	2	2	2	2	4	4	2	4	2	2	2	4	4	2	2	2	2	4	2	2	2	2	2	4	4	4
d1fyha1	2	4	2	4	4	4	4	4	3	3	1	4	2	2	4	2	4	2	2	4	4	2	2	2	2	2	2	4	4	2	4	2	2	2	4	4	2	2	2	2	4	2	2	2	2	2	4	4	4
d1fyha2	2	4	2	4	4	4	4	4	3	3	1	4	2	2	4	2	4	2	2	4	4	2	2	2	2	2	2	4	4	2	4	2	2	2	4	4	2	2	2	2	4	2	2	2	2	2	4	4	4
d2rig__	2	4	2	4	4	4	4	4	3	3	1	4	2	2	4	2	4	2	2	4	4	2	2	2	2	2	2	4	4	2	4	2	2	2	4	4	2	2	2	2	4	2	2	2	2	2	4	4	4
d1dw9a1	2	4	2	2	4	2	4	4	4	4	4	4	4	4	2	4	4	2	4	4	2	4	4	4	4	2	4	2	4	2	4	4	2	2	4	4	4	4	4	4	4	4	2	2	4	4	4	2	4
d1djhb1	2	4	2	4	4	4	4	4	4	4	4	3	3	3	4	4	4	4	4	4	2	4	4	4	4	4	4	4	2	4	4	4	4	4	4	4	4	4	4	2	4	2	4	4	4	4	4	2	4
d1qasa1	2	4	2	4	4	4	4	4	4	4	4	3	3	3	4	4	4	4	4	4	2	4	4	4	4	4	4	4	2	4	4	4	4	4	4	4	4	4	4	2	4	2	4	4	4	4	4	2	4
d1eg3a1	2	4	2	4	4	4	4	4	4	4	4	3	3	3	4	4	4	4	4	4	2	4	4	4	4	4	4	4	2	4	4	4	4	4	4	4	4	4	4	2	4	2	4	4	4	4	4	2	4
d1eg3a2	2	4	2	4	4	4	4	4	4	4	4	3	3	3	4	4	4	4	4	4	2	4	4	4	4	4	4	4	2	4	4	4	4	4	4	4	4	4	4	2	4	2	4	4	4	4	4	2	4
d2cbla1	2	4	2	4	4	4	4	4	4	4	4	3	3	3	4	4	4	4	4	4	2	4	4	4	4	4	4	4	2	4	4	4	4	4	4	4	4	4	4	2	4	2	4	4	4	4	4	2	4
d1h8ba_	2	4	2	4	4	4	4	4	4	4	4	3	3	3	4	4	4	4	4	4	2	4	4	4	4	4	4	4	2	4	4	4	4	4	4	4	4	4	4	2	4	2	4	4	4	4	4	2	4
d1jnia_	2	2	4	4	2	2	4	2	2	4	4	4	4	4	3	1	4	2	4	2	2	2	4	4	4	4	4	2	2	2	2	2	2	2	4	2	4	2	4	2	2	2	4	2	4	4	4	2	2
d1ogyb_	2	2	4	4	2	2	4	2	2	4	4	4	4	4	3	1	4	2	4	2	2	2	4	4	4	4	4	2	2	2	2	2	2	2	4	2	4	2	4	2	2	2	4	2	4	4	4	2	2
d1fgja_	2	2	4	4	2	2	4	2	2	4	4	4	4	4	3	1	4	2	4	2	2	2	4	4	4	4	4	2	2	2	2	2	2	2	4	2	4	2	4	2	2	2	4	2	4	4	4	2	2
d1ft5a_	2	2	4	4	2	2	4	2	2	4	4	4	4	4	3	1	4	2	4	2	2	2	4	4	4	4	4	2	2	2	2	2	2	2	4	2	4	2	4	2	2	2	4	2	4	4	4	2	2
d1h21a_	2	2	4	4	2	2	4	2	2	4	4	4	4	4	3	1	4	2	4	2	2	2	4	4	4	4	4	2	2	2	2	2	2	2	4	2	4	2	4	2	2	2	4	2	4	4	4	2	2
d1qdba_	2	2	4	4	2	2	4	2	2	4	4	4	4	4	3	1	4	2	4	2	2	2	4	4	4	4	4	2	2	2	2	2	2	2	4	2	4	2	4	2	2	2	4	2	4	4	4	2	2
d1fs7a_	2	2	4	4	2	2	4	2	2	4	4	4	4	4	3	1	4	2	4	2	2	2	4	4	4	4	4	2	2	2	2	2	2	2	4	2	4	2	4	2	2	2	4	2	4	4	4	2	2
d1gu6a_	2	2	4	4	2	2	4	2	2	4	4	4	4	4	3	1	4	2	4	2	2	2	4	4	4	4	4	2	2	2	2	2	2	2	4	2	4	2	4	2	2	2	4	2	4	4	4	2	2
d1oaha_	2	2	4	4	2	2	4	2	2	4	4	4	4	4	3	1	4	2	4	2	2	2	4	4	4	4	4	2	2	2	2	2	2	2	4	2	4	2	4	2	2	2	4	2	4	4	4	2	2
d1q9ia1	2	2	4	4	2	2	4	2	2	4	4	4	4	4	3	1	4	2	4	2	2	2	4	4	4	4	4	2	2	2	2	2	2	2	4	2	4	2	4	2	2	2	4	2	4	4	4	2	2
d1qo8a1	2	2	4	4	2	2	4	2	2	4	4	4	4	4	3	1	4	2	4	2	2	2	4	4	4	4	4	2	2	2	2	2	2	2	4	2	4	2	4	2	2	2	4	2	4	4	4	2	2
d1d4da1	2	2	4	4	2	2	4	2	2	4	4	4	4	4	3	1	4	2	4	2	2	2	4	4	4	4	4	2	2	2	2	2	2	2	4	2	4	2	4	2	2	2	4	2	4	4	4	2	2
d1m1qa_	2	2	4	4	2	2	4	2	2	4	4	4	4	4	3	1	4	2	4	2	2	2	4	4	4	4	4	2	2	2	2	2	2	2	4	2	4	2	4	2	2	2	4	2	4	4	4	2	2
d1kcvl2	2	4	4	2	4	2	4	2	4	4	4	4	4	4	2	4	3	1	3	3	2	4	4	2	4	4	2	2	4	4	4	4	4	4	4	4	4	4	2	4	4	4	2	4	4	4	4	4	4
d1kfal2	2	4	4	2	4	2	4	2	4	4	4	4	4	4	2	4	3	1	3	3	2	4	4	2	4	4	2	2	4	4	4	4	4	4	4	4	4	4	2	4	4	4	2	4	4	4	4	4	4
d1mjul2	2	4	4	2	4	2	4	2	4	4	4	4	4	4	2	4	3	1	3	3	2	4	4	2	4	4	2	2	4	4	4	4	4	4	4	4	4	4	2	4	4	4	2	4	4	4	4	4	4
d1q72l2	2	4	4	2	4	2	4	2	4	4	4	4	4	4	2	4	3	1	3	3	2	4	4	2	4	4	2	2	4	4	4	4	4	4	4	4	4	4	2	4	4	4	2	4	4	4	4	4	4
d2ck0l2	2	4	4	2	4	2	4	2	4	4	4	4	4	4	2	4	3	1	3	3	2	4	4	2	4	4	2	2	4	4	4	4	4	4	4	4	4	4	2	4	4	4	2	4	4	4	4	4	4
d2hmic2	2	4	4	2	4	2	4	2	4	4	4	4	4	4	2	4	3	1	3	3	2	4	4	2	4	4	2	2	4	4	4	4	4	4	4	4	4	4	2	4	4	4	2	4	4	4	4	4	4
d2jell2	2	4	4	2	4	2	4	2	4	4	4	4	4	4	2	4	3	1	3	3	2	4	4	2	4	4	2	2	4	4	4	4	4	4	4	4	4	4	2	4	4	4	2	4	4	4	4	4	4
d1bfoa2	2	4	4	2	4	2	4	2	4	4	4	4	4	4	2	4	3	1	3	3	2	4	4	2	4	4	2	2	4	4	4	4	4	4	4	4	4	4	2	4	4	4	2	4	4	4	4	4	4
d1lk3l2	2	4	4	2	4	2	4	2	4	4	4	4	4	4	2	4	3	1	3	3	2	4	4	2	4	4	2	2	4	4	4	4	4	4	4	4	4	4	2	4	4	4	2	4	4	4	4	4	4
d1c5cl2	2	4	4	2	4	2	4	2	4	4	4	4	4	4	2	4	3	1	3	3	2	4	4	2	4	4	2	2	4	4	4	4	4	4	4	4	4	4	2	4	4	4	2	4	4	4	4	4	4
d1uwel2	2	4	4	2	4	2	4	2	4	4	4	4	4	4	2	4	3	1	3	3	2	4	4	2	4	4	2	2	4	4	4	4	4	4	4	4	4	4	2	4	4	4	2	4	4	4	4	4	4
d1mfbl2	2	4	4	2	4	2	4	2	4	4	4	4	4	4	2	4	3	1	3	3	2	4	4	2	4	4	2	2	4	4	4	4	4	4	4	4	4	4	2	4	4	4	2	4	4	4	4	4	4
d1aqkl2	2	4	4	2	4	2	4	2	4	4	4	4	4	4	2	4	3	1	3	3	2	4	4	2	4	4	2	2	4	4	4	4	4	4	4	4	4	4	2	4	4	4	2	4	4	4	4	4	4
d1pg7w2	2	4	4	2	4	2	4	2	4	4	4	4	4	4	2	4	3	1	3	3	2	4	4	2	4	4	2	2	4	4	4	4	4	4	4	4	4	4	2	4	4	4	2	4	4	4	4	4	4
d1q0xl2	2	4	4	2	4	2	4	2	4	4	4	4	4	4	2	4	3	1	3	3	2	4	4	2	4	4	2	2	4	4	4	4	4	4	4	4	4	4	2	4	4	4	2	4	4	4	4	4	4
d1rzfl2	2	4	4	2	4	2	4	2	4	4	4	4	4	4	2	4	3	1	3	3	2	4	4	2	4	4	2	2	4	4	4	4	4	4	4	4	4	4	2	4	4	4	2	4	4	4	4	4	4
d2fb4l2	2	4	4	2	4	2	4	2	4	4	4	4	4	4	2	4	3	1	3	3	2	4	4	2	4	4	2	2	4	4	4	4	4	4	4	4	4	4	2	4	4	4	2	4	4	4	4	4	4
d1nfde2	2	4	4	2	4	2	4	2	4	4	4	4	4	4	2	4	3	1	3	3	2	4	4	2	4	4	2	2	4	4	4	4	4	4	4	4	4	4	2	4	4	4	2	4	4	4	4	4	4
d1a4kh2	2	4	4	2	4	2	4	2	4	4	4	4	4	4	2	4	3	1	3	3	2	4	4	2	4	4	2	2	4	4	4	4	4	4	4	4	4	4	2	4	4	4	2	4	4	4	4	4	4
d1c5ch2	2	4	4	2	4	2	4	2	4	4	4	4	4	4	2	4	3	1	3	3	2	4	4	2	4	4	2	2	4	4	4	4	4	4	4	4	4	4	2	4	4	4	2	4	4	4	4	4	4
d1iqdb2	2	4	4	2	4	2	4	2	4	4	4	4	4	4	2	4	3	1	3	3	2	4	4	2	4	4	2	2	4	4	4	4	4	4	4	4	4	4	2	4	4	4	2	4	4	4	4	4	4
d1mcoh2	2	4	4	2	4	2	4	2	4	4	4	4	4	4	2	4	3	1	3	3	2	4	4	2	4	4	2	2	4	4	4	4	4	4	4	4	4	4	2	4	4	4	2	4	4	4	4	4	4
d1q1jh2	2	4	4	2	4	2	4	2	4	4	4	4	4	4	2	4	3	1	3	3	2	4	4	2	4	4	2	2	4	4	4	4	4	4	4	4	4	4	2	4	4	4	2	4	4	4	4	4	4
d2ig2h2	2	4	4	2	4	2	4	2	4	4	4	4	4	4	2	4	3	1	3	3	2	4	4	2	4	4	2	2	4	4	4	4	4	4	4	4	4	4	2	4	4	4	2	4	4	4	4	4	4
d1a3rh2	2	4	4	2	4	2	4	2	4	4	4	4	4	4	2	4	3	1	3	3	2	4	4	2	4	4	2	2	4	4	4	4	4	4	4	4	4	4	2	4	4	4	2	4	4	4	4	4	4
d1a5fh2	2	4	4	2	4	2	4	2	4	4	4	4	4	4	2	4	3	1	3	3	2	4	4	2	4	4	2	2	4	4	4	4	4	4	4	4	4	4	2	4	4	4	2	4	4	4	4	4	4
d1a6tb2	2	4	4	2	4	2	4	2	4	4	4	4	4	4	2	4	3	1	3	3	2	4	4	2	4	4	2	2	4	4	4	4	4	4	4	4	4	4	2	4	4	4	2	4	4	4	4	4	4
d1c12b2	2	4	4	2	4	2	4	2	4	4	4	4	4	4	2	4	3	1	3	3	2	4	4	2	4	4	2	2	4	4	4	4	4	4	4	4	4	4	2	4	4	4	2	4	4	4	4	4	4
d1c1eh2	2	4	4	2	4	2	4	2	4	4	4	4	4	4	2	4	3	1	3	3	2	4	4	2	4	4	2	2	4	4	4	4	4	4	4	4	4	4	2	4	4	4	2	4	4	4	4	4	4
d1eapb2	2	4	4	2	4	2	4	2	4	4	4	4	4	4	2	4	3	1	3	3	2	4	4	2	4	4	2	2	4	4	4	4	4	4	4	4	4	4	2	4	4	4	2	4	4	4	4	4	4
d1fe8h2	2	4	4	2	4	2	4	2	4	4	4	4	4	4	2	4	3	1	3	3	2	4	4	2	4	4	2	2	4	4	4	4	4	4	4	4	4	4	2	4	4	4	2	4	4	4	4	4	4
d1fh5h2	2	4	4	2	4	2	4	2	4	4	4	4	4	4	2	4	3	1	3	3	2	4	4	2	4	4	2	2	4	4	4	4	4	4	4	4	4	4	2	4	4	4	2	4	4	4	4	4	4
d1h0db2	2	4	4	2	4	2	4	2	4	4	4	4	4	4	2	4	3	1	3	3	2	4	4	2	4	4	2	2	4	4	4	4	4	4	4	4	4	4	2	4	4	4	2	4	4	4	4	4	4
d1kcrh2	2	4	4	2	4	2	4	2	4	4	4	4	4	4	2	4	3	1	3	3	2	4	4	2	4	4	2	2	4	4	4	4	4	4	4	4	4	4	2	4	4	4	2	4	4	4	4	4	4
d1kcuh2	2	4	4	2	4	2	4	2	4	4	4	4	4	4	2	4	3	1	3	3	2	4	4	2	4	4	2	2	4	4	4	4	4	4	4	4	4	4	2	4	4	4	2	4	4	4	4	4	4
d1kcvh2	2	4	4	2	4	2	4	2	4	4	4	4	4	4	2	4	3	1	3	3	2	4	4	2	4	4	2	2	4	4	4	4	4	4	4	4	4	4	2	4	4	4	2	4	4	4	4	4	4
d1kfah2	2	4	4	2	4	2	4	2	4	4	4	4	4	4	2	4	3	1	3	3	2	4	4	2	4	4	2	2	4	4	4	4	4	4	4	4	4	4	2	4	4	4	2	4	4	4	4	4	4
d1mexh2	2	4	4	2	4	2	4	2	4	4	4	4	4	4	2	4	3	1	3	3	2	4	4	2	4	4	2	2	4	4	4	4	4	4	4	4	4	4	2	4	4	4	2	4	4	4	4	4	4
d1mh5b2	2	4	4	2	4	2	4	2	4	4	4	4	4	4	2	4	3	1	3	3	2	4	4	2	4	4	2	2	4	4	4	4	4	4	4	4	4	4	2	4	4	4	2	4	4	4	4	4	4
d1mh5h2	2	4	4	2	4	2	4	2	4	4	4	4	4	4	2	4	3	1	3	3	2	4	4	2	4	4	2	2	4	4	4	4	4	4	4	4	4	4	2	4	4	4	2	4	4	4	4	4	4
d1mjuh2	2	4	4	2	4	2	4	2	4	4	4	4	4	4	2	4	3	1	3	3	2	4	4	2	4	4	2	2	4	4	4	4	4	4	4	4	4	4	2	4	4	4	2	4	4	4	4	4	4
d1nldh2	2	4	4	2	4	2	4	2	4	4	4	4	4	4	2	4	3	1	3	3	2	4	4	2	4	4	2	2	4	4	4	4	4	4	4	4	4	4	2	4	4	4	2	4	4	4	4	4	4
d1orqb2	2	4	4	2	4	2	4	2	4	4	4	4	4	4	2	4	3	1	3	3	2	4	4	2	4	4	2	2	4	4	4	4	4	4	4	4	4	4	2	4	4	4	2	4	4	4	4	4	4
d1osph2	2	4	4	2	4	2	4	2	4	4	4	4	4	4	2	4	3	1	3	3	2	4	4	2	4	4	2	2	4	4	4	4	4	4	4	4	4	4	2	4	4	4	2	4	4	4	4	4	4
d1otsc2	2	4	4	2	4	2	4	2	4	4	4	4	4	4	2	4	3	1	3	3	2	4	4	2	4	4	2	2	4	4	4	4	4	4	4	4	4	4	2	4	4	4	2	4	4	4	4	4	4
d1pg7x2	2	4	4	2	4	2	4	2	4	4	4	4	4	4	2	4	3	1	3	3	2	4	4	2	4	4	2	2	4	4	4	4	4	4	4	4	4	4	2	4	4	4	2	4	4	4	4	4	4
d1q0xh2	2	4	4	2	4	2	4	2	4	4	4	4	4	4	2	4	3	1	3	3	2	4	4	2	4	4	2	2	4	4	4	4	4	4	4	4	4	4	2	4	4	4	2	4	4	4	4	4	4
d1q0yh2	2	4	4	2	4	2	4	2	4	4	4	4	4	4	2	4	3	1	3	3	2	4	4	2	4	4	2	2	4	4	4	4	4	4	4	4	4	4	2	4	4	4	2	4	4	4	4	4	4
d1q72h2	2	4	4	2	4	2	4	2	4	4	4	4	4	4	2	4	3	1	3	3	2	4	4	2	4	4	2	2	4	4	4	4	4	4	4	4	4	4	2	4	4	4	2	4	4	4	4	4	4
d1q9rb2	2	4	4	2	4	2	4	2	4	4	4	4	4	4	2	4	3	1	3	3	2	4	4	2	4	4	2	2	4	4	4	4	4	4	4	4	4	4	2	4	4	4	2	4	4	4	4	4	4
d1rmfh2	2	4	4	2	4	2	4	2	4	4	4	4	4	4	2	4	3	1	3	3	2	4	4	2	4	4	2	2	4	4	4	4	4	4	4	4	4	4	2	4	4	4	2	4	4	4	4	4	4
d1sm3h2	2	4	4	2	4	2	4	2	4	4	4	4	4	4	2	4	3	1	3	3	2	4	4	2	4	4	2	2	4	4	4	4	4	4	4	4	4	4	2	4	4	4	2	4	4	4	4	4	4
d1teth2	2	4	4	2	4	2	4	2	4	4	4	4	4	4	2	4	3	1	3	3	2	4	4	2	4	4	2	2	4	4	4	4	4	4	4	4	4	4	2	4	4	4	2	4	4	4	4	4	4
d1wejh2	2	4	4	2	4	2	4	2	4	4	4	4	4	4	2	4	3	1	3	3	2	4	4	2	4	4	2	2	4	4	4	4	4	4	4	4	4	4	2	4	4	4	2	4	4	4	4	4	4
d2ck0h2	2	4	4	2	4	2	4	2	4	4	4	4	4	4	2	4	3	1	3	3	2	4	4	2	4	4	2	2	4	4	4	4	4	4	4	4	4	4	2	4	4	4	2	4	4	4	4	4	4
d2jelh2	2	4	4	2	4	2	4	2	4	4	4	4	4	4	2	4	3	1	3	3	2	4	4	2	4	4	2	2	4	4	4	4	4	4	4	4	4	4	2	4	4	4	2	4	4	4	4	4	4
d2pcpb2	2	4	4	2	4	2	4	2	4	4	4	4	4	4	2	4	3	1	3	3	2	4	4	2	4	4	2	2	4	4	4	4	4	4	4	4	4	4	2	4	4	4	2	4	4	4	4	4	4
d1clzh2	2	4	4	2	4	2	4	2	4	4	4	4	4	4	2	4	3	1	3	3	2	4	4	2	4	4	2	2	4	4	4	4	4	4	4	4	4	4	2	4	4	4	2	4	4	4	4	4	4
d1pz5b2	2	4	4	2	4	2	4	2	4	4	4	4	4	4	2	4	3	1	3	3	2	4	4	2	4	4	2	2	4	4	4	4	4	4	4	4	4	4	2	4	4	4	2	4	4	4	4	4	4
d1bfob2	2	4	4	2	4	2	4	2	4	4	4	4	4	4	2	4	3	1	3	3	2	4	4	2	4	4	2	2	4	4	4	4	4	4	4	4	4	4	2	4	4	4	2	4	4	4	4	4	4
d1fn4b2	2	4	4	2	4	2	4	2	4	4	4	4	4	4	2	4	3	1	3	3	2	4	4	2	4	4	2	2	4	4	4	4	4	4	4	4	4	4	2	4	4	4	2	4	4	4	4	4	4
d1lk3h2	2	4	4	2	4	2	4	2	4	4	4	4	4	4	2	4	3	1	3	3	2	4	4	2	4	4	2	2	4	4	4	4	4	4	4	4	4	4	2	4	4	4	2	4	4	4	4	4	4
d1nfdf2	2	4	4	2	4	2	4	2	4	4	4	4	4	4	2	4	3	1	3	3	2	4	4	2	4	4	2	2	4	4	4	4	4	4	4	4	4	4	2	4	4	4	2	4	4	4	4	4	4
d2fbjh2	2	4	4	2	4	2	4	2	4	4	4	4	4	4	2	4	3	1	3	3	2	4	4	2	4	4	2	2	4	4	4	4	4	4	4	4	4	4	2	4	4	4	2	4	4	4	4	4	4
d1deeb2	2	4	4	2	4	2	4	2	4	4	4	4	4	4	2	4	3	1	3	3	2	4	4	2	4	4	2	2	4	4	4	4	4	4	4	4	4	4	2	4	4	4	2	4	4	4	4	4	4
d1dn0b2	2	4	4	2	4	2	4	2	4	4	4	4	4	4	2	4	3	1	3	3	2	4	4	2	4	4	2	2	4	4	4	4	4	4	4	4	4	4	2	4	4	4	2	4	4	4	4	4	4
d1adqa1	2	4	4	2	4	2	4	2	4	4	4	4	4	4	2	4	3	1	3	3	2	4	4	2	4	4	2	2	4	4	4	4	4	4	4	4	4	4	2	4	4	4	2	4	4	4	4	4	4
d1h3ua1	2	4	4	2	4	2	4	2	4	4	4	4	4	4	2	4	3	1	3	3	2	4	4	2	4	4	2	2	4	4	4	4	4	4	4	4	4	4	2	4	4	4	2	4	4	4	4	4	4
d1hzhh3	2	4	4	2	4	2	4	2	4	4	4	4	4	4	2	4	3	1	3	3	2	4	4	2	4	4	2	2	4	4	4	4	4	4	4	4	4	4	2	4	4	4	2	4	4	4	4	4	4
d1l6xa1	2	4	4	2	4	2	4	2	4	4	4	4	4	4	2	4	3	1	3	3	2	4	4	2	4	4	2	2	4	4	4	4	4	4	4	4	4	4	2	4	4	4	2	4	4	4	4	4	4
d1igyb3	2	4	4	2	4	2	4	2	4	4	4	4	4	4	2	4	3	1	3	3	2	4	4	2	4	4	2	2	4	4	4	4	4	4	4	4	4	4	2	4	4	4	2	4	4	4	4	4	4
d1igtb3	2	4	4	2	4	2	4	2	4	4	4	4	4	4	2	4	3	1	3	3	2	4	4	2	4	4	2	2	4	4	4	4	4	4	4	4	4	4	2	4	4	4	2	4	4	4	4	4	4
d1i1ca1	2	4	4	2	4	2	4	2	4	4	4	4	4	4	2	4	3	1	3	3	2	4	4	2	4	4	2	2	4	4	4	4	4	4	4	4	4	4	2	4	4	4	2	4	4	4	4	4	4
d1l6xa2	2	4	4	2	4	2	4	2	4	4	4	4	4	4	2	4	3	1	3	3	2	4	4	2	4	4	2	2	4	4	4	4	4	4	4	4	4	4	2	4	4	4	2	4	4	4	4	4	4
d1cqka_	2	4	4	2	4	2	4	2	4	4	4	4	4	4	2	4	3	1	3	3	2	4	4	2	4	4	2	2	4	4	4	4	4	4	4	4	4	4	2	4	4	4	2	4	4	4	4	4	4
d1igyb4	2	4	4	2	4	2	4	2	4	4	4	4	4	4	2	4	3	1	3	3	2	4	4	2	4	4	2	2	4	4	4	4	4	4	4	4	4	4	2	4	4	4	2	4	4	4	4	4	4
d1igtb4	2	4	4	2	4	2	4	2	4	4	4	4	4	4	2	4	3	1	3	3	2	4	4	2	4	4	2	2	4	4	4	4	4	4	4	4	4	4	2	4	4	4	2	4	4	4	4	4	4
d1i1ca2	2	4	4	2	4	2	4	2	4	4	4	4	4	4	2	4	3	1	3	3	2	4	4	2	4	4	2	2	4	4	4	4	4	4	4	4	4	4	2	4	4	4	2	4	4	4	4	4	4
d1pfc__	2	4	4	2	4	2	4	2	4	4	4	4	4	4	2	4	3	1	3	3	2	4	4	2	4	4	2	2	4	4	4	4	4	4	4	4	4	4	2	4	4	4	2	4	4	4	4	4	4
d1ow0a1	2	4	4	2	4	2	4	2	4	4	4	4	4	4	2	4	3	1	3	3	2	4	4	2	4	4	2	2	4	4	4	4	4	4	4	4	4	4	2	4	4	4	2	4	4	4	4	4	4
d1ow0a2	2	4	4	2	4	2	4	2	4	4	4	4	4	4	2	4	3	1	3	3	2	4	4	2	4	4	2	2	4	4	4	4	4	4	4	4	4	4	2	4	4	4	2	4	4	4	4	4	4
d1o0va1	2	4	4	2	4	2	4	2	4	4	4	4	4	4	2	4	3	1	3	3	2	4	4	2	4	4	2	2	4	4	4	4	4	4	4	4	4	4	2	4	4	4	2	4	4	4	4	4	4
d1fp5a1	2	4	4	2	4	2	4	2	4	4	4	4	4	4	2	4	3	1	3	3	2	4	4	2	4	4	2	2	4	4	4	4	4	4	4	4	4	4	2	4	4	4	2	4	4	4	4	4	4
d1fp5a2	2	4	4	2	4	2	4	2	4	4	4	4	4	4	2	4	3	1	3	3	2	4	4	2	4	4	2	2	4	4	4	4	4	4	4	4	4	4	2	4	4	4	2	4	4	4	4	4	4
d1lp9e2	2	4	4	2	4	2	4	2	4	4	4	4	4	4	2	4	3	1	3	3	2	4	4	2	4	4	2	2	4	4	4	4	4	4	4	4	4	4	2	4	4	4	2	4	4	4	4	4	4
d1tcra2	2	4	4	2	4	2	4	2	4	4	4	4	4	4	2	4	3	1	3	3	2	4	4	2	4	4	2	2	4	4	4	4	4	4	4	4	4	4	2	4	4	4	2	4	4	4	4	4	4
d1j8hd2	2	4	4	2	4	2	4	2	4	4	4	4	4	4	2	4	3	1	3	3	2	4	4	2	4	4	2	2	4	4	4	4	4	4	4	4	4	4	2	4	4	4	2	4	4	4	4	4	4
d1ogad2	2	4	4	2	4	2	4	2	4	4	4	4	4	4	2	4	3	1	3	3	2	4	4	2	4	4	2	2	4	4	4	4	4	4	4	4	4	4	2	4	4	4	2	4	4	4	4	4	4
d1bec_2	2	4	4	2	4	2	4	2	4	4	4	4	4	4	2	4	3	1	3	3	2	4	4	2	4	4	2	2	4	4	4	4	4	4	4	4	4	4	2	4	4	4	2	4	4	4	4	4	4
d1ogae2	2	4	4	2	4	2	4	2	4	4	4	4	4	4	2	4	3	1	3	3	2	4	4	2	4	4	2	2	4	4	4	4	4	4	4	4	4	4	2	4	4	4	2	4	4	4	4	4	4
d1hxma2	2	4	4	2	4	2	4	2	4	4	4	4	4	4	2	4	3	1	3	3	2	4	4	2	4	4	2	2	4	4	4	4	4	4	4	4	4	4	2	4	4	4	2	4	4	4	4	4	4
d1hxmb2	2	4	4	2	4	2	4	2	4	4	4	4	4	4	2	4	3	1	3	3	2	4	4	2	4	4	2	2	4	4	4	4	4	4	4	4	4	4	2	4	4	4	2	4	4	4	4	4	4
d1bmg__	2	4	4	2	4	2	4	2	4	4	4	4	4	4	2	4	3	1	3	3	2	4	4	2	4	4	2	2	4	4	4	4	4	4	4	4	4	4	2	4	4	4	2	4	4	4	4	4	4
d1kjvb_	2	4	4	2	4	2	4	2	4	4	4	4	4	4	2	4	3	1	3	3	2	4	4	2	4	4	2	2	4	4	4	4	4	4	4	4	4	4	2	4	4	4	2	4	4	4	4	4	4
d1k5nb_	2	4	4	2	4	2	4	2	4	4	4	4	4	4	2	4	3	1	3	3	2	4	4	2	4	4	2	2	4	4	4	4	4	4	4	4	4	4	2	4	4	4	2	4	4	4	4	4	4
d1lk2b_	2	4	4	2	4	2	4	2	4	4	4	4	4	4	2	4	3	1	3	3	2	4	4	2	4	4	2	2	4	4	4	4	4	4	4	4	4	4	2	4	4	4	2	4	4	4	4	4	4
d1i4fa1	2	4	4	2	4	2	4	2	4	4	4	4	4	4	2	4	3	1	3	3	2	4	4	2	4	4	2	2	4	4	4	4	4	4	4	4	4	4	2	4	4	4	2	4	4	4	4	4	4
d1k5na1	2	4	4	2	4	2	4	2	4	4	4	4	4	4	2	4	3	1	3	3	2	4	4	2	4	4	2	2	4	4	4	4	4	4	4	4	4	4	2	4	4	4	2	4	4	4	4	4	4
d1mhea1	2	4	4	2	4	2	4	2	4	4	4	4	4	4	2	4	3	1	3	3	2	4	4	2	4	4	2	2	4	4	4	4	4	4	4	4	4	4	2	4	4	4	2	4	4	4	4	4	4
d1qqda1	2	4	4	2	4	2	4	2	4	4	4	4	4	4	2	4	3	1	3	3	2	4	4	2	4	4	2	2	4	4	4	4	4	4	4	4	4	4	2	4	4	4	2	4	4	4	4	4	4
d1jufa1	2	4	4	2	4	2	4	2	4	4	4	4	4	4	2	4	3	1	3	3	2	4	4	2	4	4	2	2	4	4	4	4	4	4	4	4	4	4	2	4	4	4	2	4	4	4	4	4	4
d1k8da1	2	4	4	2	4	2	4	2	4	4	4	4	4	4	2	4	3	1	3	3	2	4	4	2	4	4	2	2	4	4	4	4	4	4	4	4	4	4	2	4	4	4	2	4	4	4	4	4	4
d1lk2a1	2	4	4	2	4	2	4	2	4	4	4	4	4	4	2	4	3	1	3	3	2	4	4	2	4	4	2	2	4	4	4	4	4	4	4	4	4	4	2	4	4	4	2	4	4	4	4	4	4
d1mhca1	2	4	4	2	4	2	4	2	4	4	4	4	4	4	2	4	3	1	3	3	2	4	4	2	4	4	2	2	4	4	4	4	4	4	4	4	4	4	2	4	4	4	2	4	4	4	4	4	4
d1neza1	2	4	4	2	4	2	4	2	4	4	4	4	4	4	2	4	3	1	3	3	2	4	4	2	4	4	2	2	4	4	4	4	4	4	4	4	4	4	2	4	4	4	2	4	4	4	4	4	4
d1qo3a1	2	4	4	2	4	2	4	2	4	4	4	4	4	4	2	4	3	1	3	3	2	4	4	2	4	4	2	2	4	4	4	4	4	4	4	4	4	4	2	4	4	4	2	4	4	4	4	4	4
d1kjva1	2	4	4	2	4	2	4	2	4	4	4	4	4	4	2	4	3	1	3	3	2	4	4	2	4	4	2	2	4	4	4	4	4	4	4	4	4	4	2	4	4	4	2	4	4	4	4	4	4
d1de4a1	2	4	4	2	4	2	4	2	4	4	4	4	4	4	2	4	3	1	3	3	2	4	4	2	4	4	2	2	4	4	4	4	4	4	4	4	4	4	2	4	4	4	2	4	4	4	4	4	4
d1zaga1	2	4	4	2	4	2	4	2	4	4	4	4	4	4	2	4	3	1	3	3	2	4	4	2	4	4	2	2	4	4	4	4	4	4	4	4	4	4	2	4	4	4	2	4	4	4	4	4	4
d1hyrc1	2	4	4	2	4	2	4	2	4	4	4	4	4	4	2	4	3	1	3	3	2	4	4	2	4	4	2	2	4	4	4	4	4	4	4	4	4	4	2	4	4	4	2	4	4	4	4	4	4
d1je6a1	2	4	4	2	4	2	4	2	4	4	4	4	4	4	2	4	3	1	3	3	2	4	4	2	4	4	2	2	4	4	4	4	4	4	4	4	4	4	2	4	4	4	2	4	4	4	4	4	4
d1c16a1	2	4	4	2	4	2	4	2	4	4	4	4	4	4	2	4	3	1	3	3	2	4	4	2	4	4	2	2	4	4	4	4	4	4	4	4	4	4	2	4	4	4	2	4	4	4	4	4	4
d1r3ha1	2	4	4	2	4	2	4	2	4	4	4	4	4	4	2	4	3	1	3	3	2	4	4	2	4	4	2	2	4	4	4	4	4	4	4	4	4	4	2	4	4	4	2	4	4	4	4	4	4
d3frua1	2	4	4	2	4	2	4	2	4	4	4	4	4	4	2	4	3	1	3	3	2	4	4	2	4	4	2	2	4	4	4	4	4	4	4	4	4	4	2	4	4	4	2	4	4	4	4	4	4
d1exua1	2	4	4	2	4	2	4	2	4	4	4	4	4	4	2	4	3	1	3	3	2	4	4	2	4	4	2	2	4	4	4	4	4	4	4	4	4	4	2	4	4	4	2	4	4	4	4	4	4
d1cd1a1	2	4	4	2	4	2	4	2	4	4	4	4	4	4	2	4	3	1	3	3	2	4	4	2	4	4	2	2	4	4	4	4	4	4	4	4	4	4	2	4	4	4	2	4	4	4	4	4	4
d1gzqa1	2	4	4	2	4	2	4	2	4	4	4	4	4	4	2	4	3	1	3	3	2	4	4	2	4	4	2	2	4	4	4	4	4	4	4	4	4	4	2	4	4	4	2	4	4	4	4	4	4
d1onqa1	2	4	4	2	4	2	4	2	4	4	4	4	4	4	2	4	3	1	3	3	2	4	4	2	4	4	2	2	4	4	4	4	4	4	4	4	4	4	2	4	4	4	2	4	4	4	4	4	4
d1hdma1	2	4	4	2	4	2	4	2	4	4	4	4	4	4	2	4	3	1	3	3	2	4	4	2	4	4	2	2	4	4	4	4	4	4	4	4	4	4	2	4	4	4	2	4	4	4	4	4	4
d1k8ia1	2	4	4	2	4	2	4	2	4	4	4	4	4	4	2	4	3	1	3	3	2	4	4	2	4	4	2	2	4	4	4	4	4	4	4	4	4	4	2	4	4	4	2	4	4	4	4	4	4
d1fv1a1	2	4	4	2	4	2	4	2	4	4	4	4	4	4	2	4	3	1	3	3	2	4	4	2	4	4	2	2	4	4	4	4	4	4	4	4	4	4	2	4	4	4	2	4	4	4	4	4	4
d1fnga1	2	4	4	2	4	2	4	2	4	4	4	4	4	4	2	4	3	1	3	3	2	4	4	2	4	4	2	2	4	4	4	4	4	4	4	4	4	4	2	4	4	4	2	4	4	4	4	4	4
d1jk8a1	2	4	4	2	4	2	4	2	4	4	4	4	4	4	2	4	3	1	3	3	2	4	4	2	4	4	2	2	4	4	4	4	4	4	4	4	4	4	2	4	4	4	2	4	4	4	4	4	4
d1s9va1	2	4	4	2	4	2	4	2	4	4	4	4	4	4	2	4	3	1	3	3	2	4	4	2	4	4	2	2	4	4	4	4	4	4	4	4	4	4	2	4	4	4	2	4	4	4	4	4	4
d1uvqa1	2	4	4	2	4	2	4	2	4	4	4	4	4	4	2	4	3	1	3	3	2	4	4	2	4	4	2	2	4	4	4	4	4	4	4	4	4	4	2	4	4	4	2	4	4	4	4	4	4
d1es0a1	2	4	4	2	4	2	4	2	4	4	4	4	4	4	2	4	3	1	3	3	2	4	4	2	4	4	2	2	4	4	4	4	4	4	4	4	4	4	2	4	4	4	2	4	4	4	4	4	4
d1iaka1	2	4	4	2	4	2	4	2	4	4	4	4	4	4	2	4	3	1	3	3	2	4	4	2	4	4	2	2	4	4	4	4	4	4	4	4	4	4	2	4	4	4	2	4	4	4	4	4	4
d1muja1	2	4	4	2	4	2	4	2	4	4	4	4	4	4	2	4	3	1	3	3	2	4	4	2	4	4	2	2	4	4	4	4	4	4	4	4	4	4	2	4	4	4	2	4	4	4	4	4	4
d2iada1	2	4	4	2	4	2	4	2	4	4	4	4	4	4	2	4	3	1	3	3	2	4	4	2	4	4	2	2	4	4	4	4	4	4	4	4	4	4	2	4	4	4	2	4	4	4	4	4	4
d1hdmb1	2	4	4	2	4	2	4	2	4	4	4	4	4	4	2	4	3	1	3	3	2	4	4	2	4	4	2	2	4	4	4	4	4	4	4	4	4	4	2	4	4	4	2	4	4	4	4	4	4
d1k8ib1	2	4	4	2	4	2	4	2	4	4	4	4	4	4	2	4	3	1	3	3	2	4	4	2	4	4	2	2	4	4	4	4	4	4	4	4	4	4	2	4	4	4	2	4	4	4	4	4	4
d1d5mb1	2	4	4	2	4	2	4	2	4	4	4	4	4	4	2	4	3	1	3	3	2	4	4	2	4	4	2	2	4	4	4	4	4	4	4	4	4	4	2	4	4	4	2	4	4	4	4	4	4
d1fv1b1	2	4	4	2	4	2	4	2	4	4	4	4	4	4	2	4	3	1	3	3	2	4	4	2	4	4	2	2	4	4	4	4	4	4	4	4	4	4	2	4	4	4	2	4	4	4	4	4	4
d1klub1	2	4	4	2	4	2	4	2	4	4	4	4	4	4	2	4	3	1	3	3	2	4	4	2	4	4	2	2	4	4	4	4	4	4	4	4	4	4	2	4	4	4	2	4	4	4	4	4	4
d1fngb1	2	4	4	2	4	2	4	2	4	4	4	4	4	4	2	4	3	1	3	3	2	4	4	2	4	4	2	2	4	4	4	4	4	4	4	4	4	4	2	4	4	4	2	4	4	4	4	4	4
d1uvqb1	2	4	4	2	4	2	4	2	4	4	4	4	4	4	2	4	3	1	3	3	2	4	4	2	4	4	2	2	4	4	4	4	4	4	4	4	4	4	2	4	4	4	2	4	4	4	4	4	4
d1iakb1	2	4	4	2	4	2	4	2	4	4	4	4	4	4	2	4	3	1	3	3	2	4	4	2	4	4	2	2	4	4	4	4	4	4	4	4	4	4	2	4	4	4	2	4	4	4	4	4	4
d1iaob1	2	4	4	2	4	2	4	2	4	4	4	4	4	4	2	4	3	1	3	3	2	4	4	2	4	4	2	2	4	4	4	4	4	4	4	4	4	4	2	4	4	4	2	4	4	4	4	4	4
d1mujb1	2	4	4	2	4	2	4	2	4	4	4	4	4	4	2	4	3	1	3	3	2	4	4	2	4	4	2	2	4	4	4	4	4	4	4	4	4	4	2	4	4	4	2	4	4	4	4	4	4
d1svb_1	2	4	4	4	4	4	4	4	4	4	4	4	4	4	4	4	4	2	4	4	3	4	4	4	4	4	4	4	4	4	4	4	4	4	4	4	4	4	4	4	4	4	4	4	4	4	4	4	4
d1okea1	2	4	4	4	4	4	4	4	4	4	4	4	4	4	4	4	4	2	4	4	3	4	4	4	4	4	4	4	4	4	4	4	4	4	4	4	4	4	4	4	4	4	4	4	4	4	4	4	4
d1pjwa_	2	4	4	4	4	4	4	4	4	4	4	4	4	4	4	4	4	2	4	4	3	4	4	4	4	4	4	4	4	4	4	4	4	4	4	4	4	4	4	4	4	4	4	4	4	4	4	4	4
d1i9wa1	2	4	4	4	4	4	4	4	4	4	4	4	4	4	4	4	4	2	4	4	3	4	4	4	4	4	4	4	4	4	4	4	4	4	4	4	4	4	4	4	4	4	4	4	4	4	4	4	4
d1rera1	2	4	4	4	4	4	4	4	4	4	4	4	4	4	4	4	4	2	4	4	3	4	4	4	4	4	4	4	4	4	4	4	4	4	4	4	4	4	4	4	4	4	4	4	4	4	4	4	4
d1ibya_	2	4	4	4	2	4	2	4	4	2	4	4	2	4	4	4	2	4	4	4	4	3	3	4	4	4	4	2	4	4	4	2	4	2	4	4	2	4	2	4	4	4	4	2	4	4	4	4	4
d1qnia1	2	4	4	4	2	4	2	4	4	2	4	4	2	4	4	4	2	4	4	4	4	3	3	4	4	4	4	2	4	4	4	2	4	2	4	4	2	4	2	4	4	4	4	2	4	4	4	4	4
d1fwxa1	2	4	4	4	2	4	2	4	4	2	4	4	2	4	4	4	2	4	4	4	4	3	3	4	4	4	4	2	4	4	4	2	4	2	4	4	2	4	2	4	4	4	4	2	4	4	4	4	4
d1f15a_	2	4	4	4	4	4	4	4	4	4	4	4	4	4	4	4	4	4	2	4	4	4	4	3	3	4	4	4	2	4	4	4	4	4	4	4	4	4	2	4	4	4	4	4	4	4	4	4	4
d1f15b_	2	4	4	4	4	4	4	4	4	4	4	4	4	4	4	4	4	4	2	4	4	4	4	3	3	4	4	4	2	4	4	4	4	4	4	4	4	4	2	4	4	4	4	4	4	4	4	4	4
d1laja_	2	4	4	4	4	4	4	4	4	4	4	4	4	4	4	4	4	4	2	4	4	4	4	3	3	4	4	4	2	4	4	4	4	4	4	4	4	4	2	4	4	4	4	4	4	4	4	4	4
d1js9a_	2	4	4	4	4	4	4	4	4	4	4	4	4	4	4	4	4	4	2	4	4	4	4	3	3	4	4	4	2	4	4	4	4	4	4	4	4	4	2	4	4	4	4	4	4	4	4	4	4
d1js9b_	2	4	4	4	4	4	4	4	4	4	4	4	4	4	4	4	4	4	2	4	4	4	4	3	3	4	4	4	2	4	4	4	4	4	4	4	4	4	2	4	4	4	4	4	4	4	4	4	4
d1js9c_	2	4	4	4	4	4	4	4	4	4	4	4	4	4	4	4	4	4	2	4	4	4	4	3	3	4	4	4	2	4	4	4	4	4	4	4	4	4	2	4	4	4	4	4	4	4	4	4	4
d1cwpa_	2	4	4	4	4	4	4	4	4	4	4	4	4	4	4	4	4	4	2	4	4	4	4	3	3	4	4	4	2	4	4	4	4	4	4	4	4	4	2	4	4	4	4	4	4	4	4	4	4
d1gv9a_	2	4	4	4	4	4	4	4	4	4	4	4	4	4	4	4	4	4	4	4	4	4	4	4	2	3	3	3	3	4	4	4	4	4	4	4	4	4	4	4	4	4	4	4	4	2	4	4	4
d1i4ga1	2	2	2	2	2	2	2	2	2	2	2	2	2	2	2	2	2	2	2	2	2	2	2	2	2	2	2	2	2	3	1	2	2	2	2	2	2	2	2	2	2	2	2	2	2	2	2	2	2
d1i4pa1	2	2	2	2	2	2	2	2	2	2	2	2	2	2	2	2	2	2	2	2	2	2	2	2	2	2	2	2	2	3	1	2	2	2	2	2	2	2	2	2	2	2	2	2	2	2	2	2	2
d3tss_1	2	2	2	2	2	2	2	2	2	2	2	2	2	2	2	2	2	2	2	2	2	2	2	2	2	2	2	2	2	3	1	2	2	2	2	2	2	2	2	2	2	2	2	2	2	2	2	2	2
d1sebd1	2	2	2	2	2	2	2	2	2	2	2	2	2	2	2	2	2	2	2	2	2	2	2	2	2	2	2	2	2	3	1	2	2	2	2	2	2	2	2	2	2	2	2	2	2	2	2	2	2
d3seb_1	2	2	2	2	2	2	2	2	2	2	2	2	2	2	2	2	2	2	2	2	2	2	2	2	2	2	2	2	2	3	1	2	2	2	2	2	2	2	2	2	2	2	2	2	2	2	2	2	2
d1ck1a1	2	2	2	2	2	2	2	2	2	2	2	2	2	2	2	2	2	2	2	2	2	2	2	2	2	2	2	2	2	3	1	2	2	2	2	2	2	2	2	2	2	2	2	2	2	2	2	2	2
d1klud1	2	2	2	2	2	2	2	2	2	2	2	2	2	2	2	2	2	2	2	2	2	2	2	2	2	2	2	2	2	3	1	2	2	2	2	2	2	2	2	2	2	2	2	2	2	2	2	2	2
d1enfa1	2	2	2	2	2	2	2	2	2	2	2	2	2	2	2	2	2	2	2	2	2	2	2	2	2	2	2	2	2	3	1	2	2	2	2	2	2	2	2	2	2	2	2	2	2	2	2	2	2
d1m4va1	2	2	2	2	2	2	2	2	2	2	2	2	2	2	2	2	2	2	2	2	2	2	2	2	2	2	2	2	2	3	1	2	2	2	2	2	2	2	2	2	2	2	2	2	2	2	2	2	2
d1an8_1	2	2	2	2	2	2	2	2	2	2	2	2	2	2	2	2	2	2	2	2	2	2	2	2	2	2	2	2	2	3	1	2	2	2	2	2	2	2	2	2	2	2	2	2	2	2	2	2	2
d1et9a1	2	2	2	2	2	2	2	2	2	2	2	2	2	2	2	2	2	2	2	2	2	2	2	2	2	2	2	2	2	3	1	2	2	2	2	2	2	2	2	2	2	2	2	2	2	2	2	2	2
d1eu3a1	2	2	2	2	2	2	2	2	2	2	2	2	2	2	2	2	2	2	2	2	2	2	2	2	2	2	2	2	2	3	1	2	2	2	2	2	2	2	2	2	2	2	2	2	2	2	2	2	2
d1bxta1	2	2	2	2	2	2	2	2	2	2	2	2	2	2	2	2	2	2	2	2	2	2	2	2	2	2	2	2	2	3	1	2	2	2	2	2	2	2	2	2	2	2	2	2	2	2	2	2	2
d1fnua1	2	2	2	2	2	2	2	2	2	2	2	2	2	2	2	2	2	2	2	2	2	2	2	2	2	2	2	2	2	3	1	2	2	2	2	2	2	2	2	2	2	2	2	2	2	2	2	2	2
d1jjcb3	2	2	4	4	4	4	4	2	4	2	4	4	4	4	4	2	4	4	4	4	4	2	4	4	4	4	4	4	4	4	4	3	3	4	4	4	4	4	2	4	4	4	4	4	4	4	4	4	4
d1mkha_	2	2	4	4	4	4	4	2	4	2	4	4	4	4	4	2	4	4	4	4	4	2	4	4	4	4	4	4	4	4	4	3	3	4	4	4	4	4	2	4	4	4	4	4	4	4	4	4	4
d1fl0a_	2	2	4	4	4	4	4	2	4	2	4	4	4	4	4	2	4	4	4	4	4	2	4	4	4	4	4	4	4	4	4	3	3	4	4	4	4	4	2	4	4	4	4	4	4	4	4	4	4
d1ntga_	2	2	4	4	4	4	4	2	4	2	4	4	4	4	4	2	4	4	4	4	4	2	4	4	4	4	4	4	4	4	4	3	3	4	4	4	4	4	2	4	4	4	4	4	4	4	4	4	4
d1pxfa_	2	2	4	4	4	4	4	2	4	2	4	4	4	4	4	2	4	4	4	4	4	2	4	4	4	4	4	4	4	4	4	3	3	4	4	4	4	4	2	4	4	4	4	4	4	4	4	4	4
d1pyba_	2	2	4	4	4	4	4	2	4	2	4	4	4	4	4	2	4	4	4	4	4	2	4	4	4	4	4	4	4	4	4	3	3	4	4	4	4	4	2	4	4	4	4	4	4	4	4	4	4
d1gd7a_	2	2	4	4	4	4	4	2	4	2	4	4	4	4	4	2	4	4	4	4	4	2	4	4	4	4	4	4	4	4	4	3	3	4	4	4	4	4	2	4	4	4	4	4	4	4	4	4	4
d1ezxc_	2	4	4	2	4	2	2	4	2	2	4	4	2	4	2	4	4	4	2	2	4	4	2	4	4	4	2	4	4	4	2	4	4	3	1	3	2	2	2	2	4	2	2	4	4	4	4	2	2
d1hj9a_	2	4	4	2	4	2	2	4	2	2	4	4	2	4	2	4	4	4	2	2	4	4	2	4	4	4	2	4	4	4	2	4	4	3	1	3	2	2	2	2	4	2	2	4	4	4	4	2	2
d1s83a_	2	4	4	2	4	2	2	4	2	2	4	4	2	4	2	4	4	4	2	2	4	4	2	4	4	4	2	4	4	4	2	4	4	3	1	3	2	2	2	2	4	2	2	4	4	4	4	2	2
d1f7za_	2	4	4	2	4	2	2	4	2	2	4	4	2	4	2	4	4	4	2	2	4	4	2	4	4	4	2	4	4	4	2	4	4	3	1	3	2	2	2	2	4	2	2	4	4	4	4	2	2
d1trna_	2	4	4	2	4	2	2	4	2	2	4	4	2	4	2	4	4	4	2	2	4	4	2	4	4	4	2	4	4	4	2	4	4	3	1	3	2	2	2	2	4	2	2	4	4	4	4	2	2
d1h4wa_	2	4	4	2	4	2	2	4	2	2	4	4	2	4	2	4	4	4	2	2	4	4	2	4	4	4	2	4	4	4	2	4	4	3	1	3	2	2	2	2	4	2	2	4	4	4	4	2	2
d1a0ja_	2	4	4	2	4	2	2	4	2	2	4	4	2	4	2	4	4	4	2	2	4	4	2	4	4	4	2	4	4	4	2	4	4	3	1	3	2	2	2	2	4	2	2	4	4	4	4	2	2
d1hj8a_	2	4	4	2	4	2	2	4	2	2	4	4	2	4	2	4	4	4	2	2	4	4	2	4	4	4	2	4	4	4	2	4	4	3	1	3	2	2	2	2	4	2	2	4	4	4	4	2	2
d1gdna_	2	4	4	2	4	2	2	4	2	2	4	4	2	4	2	4	4	4	2	2	4	4	2	4	4	4	2	4	4	4	2	4	4	3	1	3	2	2	2	2	4	2	2	4	4	4	4	2	2
d1pytd_	2	4	4	2	4	2	2	4	2	2	4	4	2	4	2	4	4	4	2	2	4	4	2	4	4	4	2	4	4	4	2	4	4	3	1	3	2	2	2	2	4	2	2	4	4	4	4	2	2
g1gg6.1	2	4	4	2	4	2	2	4	2	2	4	4	2	4	2	4	4	4	2	2	4	4	2	4	4	4	2	4	4	4	2	4	4	3	1	3	2	2	2	2	4	2	2	4	4	4	4	2	2
g1kdq.1	2	4	4	2	4	2	2	4	2	2	4	4	2	4	2	4	4	4	2	2	4	4	2	4	4	4	2	4	4	4	2	4	4	3	1	3	2	2	2	2	4	2	2	4	4	4	4	2	2
d1eq9a_	2	4	4	2	4	2	2	4	2	2	4	4	2	4	2	4	4	4	2	2	4	4	2	4	4	4	2	4	4	4	2	4	4	3	1	3	2	2	2	2	4	2	2	4	4	4	4	2	2
d1npma_	2	4	4	2	4	2	2	4	2	2	4	4	2	4	2	4	4	4	2	2	4	4	2	4	4	4	2	4	4	4	2	4	4	3	1	3	2	2	2	2	4	2	2	4	4	4	4	2	2
d1azza_	2	4	4	2	4	2	2	4	2	2	4	4	2	4	2	4	4	4	2	2	4	4	2	4	4	4	2	4	4	4	2	4	4	3	1	3	2	2	2	2	4	2	2	4	4	4	4	2	2
d2hlca_	2	4	4	2	4	2	2	4	2	2	4	4	2	4	2	4	4	4	2	2	4	4	2	4	4	4	2	4	4	4	2	4	4	3	1	3	2	2	2	2	4	2	2	4	4	4	4	2	2
g1h8d.1	2	4	4	2	4	2	2	4	2	2	4	4	2	4	2	4	4	4	2	2	4	4	2	4	4	4	2	4	4	4	2	4	4	3	1	3	2	2	2	2	4	2	2	4	4	4	4	2	2
g1jou.1	2	4	4	2	4	2	2	4	2	2	4	4	2	4	2	4	4	4	2	2	4	4	2	4	4	4	2	4	4	4	2	4	4	3	1	3	2	2	2	2	4	2	2	4	4	4	4	2	2
g1vr1.1	2	4	4	2	4	2	2	4	2	2	4	4	2	4	2	4	4	4	2	2	4	4	2	4	4	4	2	4	4	4	2	4	4	3	1	3	2	2	2	2	4	2	2	4	4	4	4	2	2
g2hnt.1	2	4	4	2	4	2	2	4	2	2	4	4	2	4	2	4	4	4	2	2	4	4	2	4	4	4	2	4	4	4	2	4	4	3	1	3	2	2	2	2	4	2	2	4	4	4	4	2	2
g1ucy.1	2	4	4	2	4	2	2	4	2	2	4	4	2	4	2	4	4	4	2	2	4	4	2	4	4	4	2	4	4	4	2	4	4	3	1	3	2	2	2	2	4	2	2	4	4	4	4	2	2
d1fona_	2	4	4	2	4	2	2	4	2	2	4	4	2	4	2	4	4	4	2	2	4	4	2	4	4	4	2	4	4	4	2	4	4	3	1	3	2	2	2	2	4	2	2	4	4	4	4	2	2
d1pytc_	2	4	4	2	4	2	2	4	2	2	4	4	2	4	2	4	4	4	2	2	4	4	2	4	4	4	2	4	4	4	2	4	4	3	1	3	2	2	2	2	4	2	2	4	4	4	4	2	2
d1ppfe_	2	4	4	2	4	2	2	4	2	2	4	4	2	4	2	4	4	4	2	2	4	4	2	4	4	4	2	4	4	4	2	4	4	3	1	3	2	2	2	2	4	2	2	4	4	4	4	2	2
d1brup_	2	4	4	2	4	2	2	4	2	2	4	4	2	4	2	4	4	4	2	2	4	4	2	4	4	4	2	4	4	4	2	4	4	3	1	3	2	2	2	2	4	2	2	4	4	4	4	2	2
d1gvkb_	2	4	4	2	4	2	2	4	2	2	4	4	2	4	2	4	4	4	2	2	4	4	2	4	4	4	2	4	4	4	2	4	4	3	1	3	2	2	2	2	4	2	2	4	4	4	4	2	2
d1elt__	2	4	4	2	4	2	2	4	2	2	4	4	2	4	2	4	4	4	2	2	4	4	2	4	4	4	2	4	4	4	2	4	4	3	1	3	2	2	2	2	4	2	2	4	4	4	4	2	2
d1m9ua_	2	4	4	2	4	2	2	4	2	2	4	4	2	4	2	4	4	4	2	2	4	4	2	4	4	4	2	4	4	4	2	4	4	3	1	3	2	2	2	2	4	2	2	4	4	4	4	2	2
d1ekbb_	2	4	4	2	4	2	2	4	2	2	4	4	2	4	2	4	4	4	2	2	4	4	2	4	4	4	2	4	4	4	2	4	4	3	1	3	2	2	2	2	4	2	2	4	4	4	4	2	2
d1a7s__	2	4	4	2	4	2	2	4	2	2	4	4	2	4	2	4	4	4	2	2	4	4	2	4	4	4	2	4	4	4	2	4	4	3	1	3	2	2	2	2	4	2	2	4	4	4	4	2	2
d1ltoa_	2	4	4	2	4	2	2	4	2	2	4	4	2	4	2	4	4	4	2	2	4	4	2	4	4	4	2	4	4	4	2	4	4	3	1	3	2	2	2	2	4	2	2	4	4	4	4	2	2
d1a0la_	2	4	4	2	4	2	2	4	2	2	4	4	2	4	2	4	4	4	2	2	4	4	2	4	4	4	2	4	4	4	2	4	4	3	1	3	2	2	2	2	4	2	2	4	4	4	4	2	2
d1cgha_	2	4	4	2	4	2	2	4	2	2	4	4	2	4	2	4	4	4	2	2	4	4	2	4	4	4	2	4	4	4	2	4	4	3	1	3	2	2	2	2	4	2	2	4	4	4	4	2	2
d1klih_	2	4	4	2	4	2	2	4	2	2	4	4	2	4	2	4	4	4	2	2	4	4	2	4	4	4	2	4	4	4	2	4	4	3	1	3	2	2	2	2	4	2	2	4	4	4	4	2	2
d1nn6a_	2	4	4	2	4	2	2	4	2	2	4	4	2	4	2	4	4	4	2	2	4	4	2	4	4	4	2	4	4	4	2	4	4	3	1	3	2	2	2	2	4	2	2	4	4	4	4	2	2
d3rp2a_	2	4	4	2	4	2	2	4	2	2	4	4	2	4	2	4	4	4	2	2	4	4	2	4	4	4	2	4	4	4	2	4	4	3	1	3	2	2	2	2	4	2	2	4	4	4	4	2	2
g2pka.1	2	4	4	2	4	2	2	4	2	2	4	4	2	4	2	4	4	4	2	2	4	4	2	4	4	4	2	4	4	4	2	4	4	3	1	3	2	2	2	2	4	2	2	4	4	4	4	2	2
d1ao5a_	2	4	4	2	4	2	2	4	2	2	4	4	2	4	2	4	4	4	2	2	4	4	2	4	4	4	2	4	4	4	2	4	4	3	1	3	2	2	2	2	4	2	2	4	4	4	4	2	2
d1lo6a_	2	4	4	2	4	2	2	4	2	2	4	4	2	4	2	4	4	4	2	2	4	4	2	4	4	4	2	4	4	4	2	4	4	3	1	3	2	2	2	2	4	2	2	4	4	4	4	2	2
d1ton__	2	4	4	2	4	2	2	4	2	2	4	4	2	4	2	4	4	4	2	2	4	4	2	4	4	4	2	4	4	4	2	4	4	3	1	3	2	2	2	2	4	2	2	4	4	4	4	2	2
d1sgfa_	2	4	4	2	4	2	2	4	2	2	4	4	2	4	2	4	4	4	2	2	4	4	2	4	4	4	2	4	4	4	2	4	4	3	1	3	2	2	2	2	4	2	2	4	4	4	4	2	2
d1sgfg_	2	4	4	2	4	2	2	4	2	2	4	4	2	4	2	4	4	4	2	2	4	4	2	4	4	4	2	4	4	4	2	4	4	3	1	3	2	2	2	2	4	2	2	4	4	4	4	2	2
d1gvza_	2	4	4	2	4	2	2	4	2	2	4	4	2	4	2	4	4	4	2	2	4	4	2	4	4	4	2	4	4	4	2	4	4	3	1	3	2	2	2	2	4	2	2	4	4	4	4	2	2
d1dlea_	2	4	4	2	4	2	2	4	2	2	4	4	2	4	2	4	4	4	2	2	4	4	2	4	4	4	2	4	4	4	2	4	4	3	1	3	2	2	2	2	4	2	2	4	4	4	4	2	2
d1bio__	2	4	4	2	4	2	2	4	2	2	4	4	2	4	2	4	4	4	2	2	4	4	2	4	4	4	2	4	4	4	2	4	4	3	1	3	2	2	2	2	4	2	2	4	4	4	4	2	2
g1rtf.1	2	4	4	2	4	2	2	4	2	2	4	4	2	4	2	4	4	4	2	2	4	4	2	4	4	4	2	4	4	4	2	4	4	3	1	3	2	2	2	2	4	2	2	4	4	4	4	2	2
d1a5ia_	2	4	4	2	4	2	2	4	2	2	4	4	2	4	2	4	4	4	2	2	4	4	2	4	4	4	2	4	4	4	2	4	4	3	1	3	2	2	2	2	4	2	2	4	4	4	4	2	2
d1bqya_	2	4	4	2	4	2	2	4	2	2	4	4	2	4	2	4	4	4	2	2	4	4	2	4	4	4	2	4	4	4	2	4	4	3	1	3	2	2	2	2	4	2	2	4	4	4	4	2	2
d1pfxc_	2	4	4	2	4	2	2	4	2	2	4	4	2	4	2	4	4	4	2	2	4	4	2	4	4	4	2	4	4	4	2	4	4	3	1	3	2	2	2	2	4	2	2	4	4	4	4	2	2
d1rfna_	2	4	4	2	4	2	2	4	2	2	4	4	2	4	2	4	4	4	2	2	4	4	2	4	4	4	2	4	4	4	2	4	4	3	1	3	2	2	2	2	4	2	2	4	4	4	4	2	2
d1fjsa_	2	4	4	2	4	2	2	4	2	2	4	4	2	4	2	4	4	4	2	2	4	4	2	4	4	4	2	4	4	4	2	4	4	3	1	3	2	2	2	2	4	2	2	4	4	4	4	2	2
d1kigh_	2	4	4	2	4	2	2	4	2	2	4	4	2	4	2	4	4	4	2	2	4	4	2	4	4	4	2	4	4	4	2	4	4	3	1	3	2	2	2	2	4	2	2	4	4	4	4	2	2
d1fxya_	2	4	4	2	4	2	2	4	2	2	4	4	2	4	2	4	4	4	2	2	4	4	2	4	4	4	2	4	4	4	2	4	4	3	1	3	2	2	2	2	4	2	2	4	4	4	4	2	2
d1elva1	2	4	4	2	4	2	2	4	2	2	4	4	2	4	2	4	4	4	2	2	4	4	2	4	4	4	2	4	4	4	2	4	4	3	1	3	2	2	2	2	4	2	2	4	4	4	4	2	2
d1md8a1	2	4	4	2	4	2	2	4	2	2	4	4	2	4	2	4	4	4	2	2	4	4	2	4	4	4	2	4	4	4	2	4	4	3	1	3	2	2	2	2	4	2	2	4	4	4	4	2	2
d1autc_	2	4	4	2	4	2	2	4	2	2	4	4	2	4	2	4	4	4	2	2	4	4	2	4	4	4	2	4	4	4	2	4	4	3	1	3	2	2	2	2	4	2	2	4	4	4	4	2	2
d1fuja_	2	4	4	2	4	2	2	4	2	2	4	4	2	4	2	4	4	4	2	2	4	4	2	4	4	4	2	4	4	4	2	4	4	3	1	3	2	2	2	2	4	2	2	4	4	4	4	2	2
g1gj7.1	2	4	4	2	4	2	2	4	2	2	4	4	2	4	2	4	4	4	2	2	4	4	2	4	4	4	2	4	4	4	2	4	4	3	1	3	2	2	2	2	4	2	2	4	4	4	4	2	2
d1ddja_	2	4	4	2	4	2	2	4	2	2	4	4	2	4	2	4	4	4	2	2	4	4	2	4	4	4	2	4	4	4	2	4	4	3	1	3	2	2	2	2	4	2	2	4	4	4	4	2	2
d1orfa_	2	4	4	2	4	2	2	4	2	2	4	4	2	4	2	4	4	4	2	2	4	4	2	4	4	4	2	4	4	4	2	4	4	3	1	3	2	2	2	2	4	2	2	4	4	4	4	2	2
d1fi8a_	2	4	4	2	4	2	2	4	2	2	4	4	2	4	2	4	4	4	2	2	4	4	2	4	4	4	2	4	4	4	2	4	4	3	1	3	2	2	2	2	4	2	2	4	4	4	4	2	2
d1iaua_	2	4	4	2	4	2	2	4	2	2	4	4	2	4	2	4	4	4	2	2	4	4	2	4	4	4	2	4	4	4	2	4	4	3	1	3	2	2	2	2	4	2	2	4	4	4	4	2	2
d1mzaa_	2	4	4	2	4	2	2	4	2	2	4	4	2	4	2	4	4	4	2	2	4	4	2	4	4	4	2	4	4	4	2	4	4	3	1	3	2	2	2	2	4	2	2	4	4	4	4	2	2
d1eufa_	2	4	4	2	4	2	2	4	2	2	4	4	2	4	2	4	4	4	2	2	4	4	2	4	4	4	2	4	4	4	2	4	4	3	1	3	2	2	2	2	4	2	2	4	4	4	4	2	2
g1fiw.1	2	4	4	2	4	2	2	4	2	2	4	4	2	4	2	4	4	4	2	2	4	4	2	4	4	4	2	4	4	4	2	4	4	3	1	3	2	2	2	2	4	2	2	4	4	4	4	2	2
g1fiz.1	2	4	4	2	4	2	2	4	2	2	4	4	2	4	2	4	4	4	2	2	4	4	2	4	4	4	2	4	4	4	2	4	4	3	1	3	2	2	2	2	4	2	2	4	4	4	4	2	2
d1eaxa_	2	4	4	2	4	2	2	4	2	2	4	4	2	4	2	4	4	4	2	2	4	4	2	4	4	4	2	4	4	4	2	4	4	3	1	3	2	2	2	2	4	2	2	4	4	4	4	2	2
d1p57b_	2	4	4	2	4	2	2	4	2	2	4	4	2	4	2	4	4	4	2	2	4	4	2	4	4	4	2	4	4	4	2	4	4	3	1	3	2	2	2	2	4	2	2	4	4	4	4	2	2
d1oewa_	2	2	2	2	2	2	2	2	2	2	2	2	2	2	2	2	2	2	2	2	2	2	2	2	2	2	2	2	2	2	2	2	2	2	2	2	3	1	2	2	2	2	2	2	2	2	2	2	2
d1bxoa_	2	2	2	2	2	2	2	2	2	2	2	2	2	2	2	2	2	2	2	2	2	2	2	2	2	2	2	2	2	2	2	2	2	2	2	2	3	1	2	2	2	2	2	2	2	2	2	2	2
d1ibqa_	2	2	2	2	2	2	2	2	2	2	2	2	2	2	2	2	2	2	2	2	2	2	2	2	2	2	2	2	2	2	2	2	2	2	2	2	3	1	2	2	2	2	2	2	2	2	2	2	2
d1izda_	2	2	2	2	2	2	2	2	2	2	2	2	2	2	2	2	2	2	2	2	2	2	2	2	2	2	2	2	2	2	2	2	2	2	2	2	3	1	2	2	2	2	2	2	2	2	2	2	2
d2apr__	2	2	2	2	2	2	2	2	2	2	2	2	2	2	2	2	2	2	2	2	2	2	2	2	2	2	2	2	2	2	2	2	2	2	2	2	3	1	2	2	2	2	2	2	2	2	2	2	2
d2asi__	2	2	2	2	2	2	2	2	2	2	2	2	2	2	2	2	2	2	2	2	2	2	2	2	2	2	2	2	2	2	2	2	2	2	2	2	3	1	2	2	2	2	2	2	2	2	2	2	2
d1eaga_	2	2	2	2	2	2	2	2	2	2	2	2	2	2	2	2	2	2	2	2	2	2	2	2	2	2	2	2	2	2	2	2	2	2	2	2	3	1	2	2	2	2	2	2	2	2	2	2	2
d1j71a_	2	2	2	2	2	2	2	2	2	2	2	2	2	2	2	2	2	2	2	2	2	2	2	2	2	2	2	2	2	2	2	2	2	2	2	2	3	1	2	2	2	2	2	2	2	2	2	2	2
d1dpja_	2	2	2	2	2	2	2	2	2	2	2	2	2	2	2	2	2	2	2	2	2	2	2	2	2	2	2	2	2	2	2	2	2	2	2	2	3	1	2	2	2	2	2	2	2	2	2	2	2
g1b5f.1	2	2	2	2	2	2	2	2	2	2	2	2	2	2	2	2	2	2	2	2	2	2	2	2	2	2	2	2	2	2	2	2	2	2	2	2	3	1	2	2	2	2	2	2	2	2	2	2	2
d1qdma2	2	2	2	2	2	2	2	2	2	2	2	2	2	2	2	2	2	2	2	2	2	2	2	2	2	2	2	2	2	2	2	2	2	2	2	2	3	1	2	2	2	2	2	2	2	2	2	2	2
d3psg__	2	2	2	2	2	2	2	2	2	2	2	2	2	2	2	2	2	2	2	2	2	2	2	2	2	2	2	2	2	2	2	2	2	2	2	2	3	1	2	2	2	2	2	2	2	2	2	2	2
d4pep__	2	2	2	2	2	2	2	2	2	2	2	2	2	2	2	2	2	2	2	2	2	2	2	2	2	2	2	2	2	2	2	2	2	2	2	2	3	1	2	2	2	2	2	2	2	2	2	2	2
d1psoe_	2	2	2	2	2	2	2	2	2	2	2	2	2	2	2	2	2	2	2	2	2	2	2	2	2	2	2	2	2	2	2	2	2	2	2	2	3	1	2	2	2	2	2	2	2	2	2	2	2
g1htr.1	2	2	2	2	2	2	2	2	2	2	2	2	2	2	2	2	2	2	2	2	2	2	2	2	2	2	2	2	2	2	2	2	2	2	2	2	3	1	2	2	2	2	2	2	2	2	2	2	2
d1am5__	2	2	2	2	2	2	2	2	2	2	2	2	2	2	2	2	2	2	2	2	2	2	2	2	2	2	2	2	2	2	2	2	2	2	2	2	3	1	2	2	2	2	2	2	2	2	2	2	2
d1mpp__	2	2	2	2	2	2	2	2	2	2	2	2	2	2	2	2	2	2	2	2	2	2	2	2	2	2	2	2	2	2	2	2	2	2	2	2	3	1	2	2	2	2	2	2	2	2	2	2	2
g1lya.1	2	2	2	2	2	2	2	2	2	2	2	2	2	2	2	2	2	2	2	2	2	2	2	2	2	2	2	2	2	2	2	2	2	2	2	2	3	1	2	2	2	2	2	2	2	2	2	2	2
d3cms__	2	2	2	2	2	2	2	2	2	2	2	2	2	2	2	2	2	2	2	2	2	2	2	2	2	2	2	2	2	2	2	2	2	2	2	2	3	1	2	2	2	2	2	2	2	2	2	2	2
d1hrna_	2	2	2	2	2	2	2	2	2	2	2	2	2	2	2	2	2	2	2	2	2	2	2	2	2	2	2	2	2	2	2	2	2	2	2	2	3	1	2	2	2	2	2	2	2	2	2	2	2
d1smra_	2	2	2	2	2	2	2	2	2	2	2	2	2	2	2	2	2	2	2	2	2	2	2	2	2	2	2	2	2	2	2	2	2	2	2	2	3	1	2	2	2	2	2	2	2	2	2	2	2
d1fkna_	2	2	2	2	2	2	2	2	2	2	2	2	2	2	2	2	2	2	2	2	2	2	2	2	2	2	2	2	2	2	2	2	2	2	2	2	3	1	2	2	2	2	2	2	2	2	2	2	2
d1lf2a_	2	2	2	2	2	2	2	2	2	2	2	2	2	2	2	2	2	2	2	2	2	2	2	2	2	2	2	2	2	2	2	2	2	2	2	2	3	1	2	2	2	2	2	2	2	2	2	2	2
d1pfza_	2	2	2	2	2	2	2	2	2	2	2	2	2	2	2	2	2	2	2	2	2	2	2	2	2	2	2	2	2	2	2	2	2	2	2	2	3	1	2	2	2	2	2	2	2	2	2	2	2
d1ls5a_	2	2	2	2	2	2	2	2	2	2	2	2	2	2	2	2	2	2	2	2	2	2	2	2	2	2	2	2	2	2	2	2	2	2	2	2	3	1	2	2	2	2	2	2	2	2	2	2	2
d1miqa_	2	2	2	2	2	2	2	2	2	2	2	2	2	2	2	2	2	2	2	2	2	2	2	2	2	2	2	2	2	2	2	2	2	2	2	2	3	1	2	2	2	2	2	2	2	2	2	2	2
d1qs8a_	2	2	2	2	2	2	2	2	2	2	2	2	2	2	2	2	2	2	2	2	2	2	2	2	2	2	2	2	2	2	2	2	2	2	2	2	3	1	2	2	2	2	2	2	2	2	2	2	2
d1q67a_	2	2	4	4	4	4	4	4	4	4	4	4	4	4	4	4	4	4	4	4	4	4	2	4	4	4	4	4	4	4	4	2	4	4	4	4	4	4	3	4	4	4	4	4	4	4	4	2	2
d1avgi_	2	4	4	2	4	4	4	4	4	4	4	2	4	4	2	4	4	4	2	4	4	4	4	4	4	2	2	2	2	4	4	4	2	4	2	2	2	4	4	3	3	2	4	4	4	4	4	2	2
d1m4oa_	2	4	4	4	4	4	4	4	4	4	4	4	4	4	4	4	4	4	4	4	4	4	4	4	4	4	2	4	4	4	4	4	4	4	4	4	4	4	4	4	4	3	4	4	4	2	4	4	4
d1dbta_	2	2	4	4	2	4	2	2	2	4	2	2	4	2	2	2	4	4	4	4	4	4	4	4	4	2	2	2	2	2	2	2	2	2	2	4	2	4	4	4	4	4	3	4	2	4	4	2	2
d1eixa_	2	2	4	4	2	4	2	2	2	4	2	2	4	2	2	2	4	4	4	4	4	4	4	4	4	2	2	2	2	2	2	2	2	2	2	4	2	4	4	4	4	4	3	4	2	4	4	2	2
d1dvja_	2	2	4	4	2	4	2	2	2	4	2	2	4	2	2	2	4	4	4	4	4	4	4	4	4	2	2	2	2	2	2	2	2	2	2	4	2	4	4	4	4	4	3	4	2	4	4	2	2
d1km4a_	2	2	4	4	2	4	2	2	2	4	2	2	4	2	2	2	4	4	4	4	4	4	4	4	4	2	2	2	2	2	2	2	2	2	2	4	2	4	4	4	4	4	3	4	2	4	4	2	2
d1losc_	2	2	4	4	2	4	2	2	2	4	2	2	4	2	2	2	4	4	4	4	4	4	4	4	4	2	2	2	2	2	2	2	2	2	2	4	2	4	4	4	4	4	3	4	2	4	4	2	2
d1dqwa_	2	2	4	4	2	4	2	2	2	4	2	2	4	2	2	2	4	4	4	4	4	4	4	4	4	2	2	2	2	2	2	2	2	2	2	4	2	4	4	4	4	4	3	4	2	4	4	2	2
d1q6oa_	2	2	4	4	2	4	2	2	2	4	2	2	4	2	2	2	4	4	4	4	4	4	4	4	4	2	2	2	2	2	2	2	2	2	2	4	2	4	4	4	4	4	3	4	2	4	4	2	2
d1iexa1	2	4	4	4	4	2	4	2	4	4	4	4	4	4	4	4	4	4	4	4	4	4	2	4	2	4	4	4	2	4	4	4	4	4	4	4	4	2	4	4	4	4	4	3	3	3	3	4	4
d1nvma2	2	4	2	4	2	4	2	4	4	2	4	4	2	4	4	4	4	4	4	4	4	4	4	2	2	4	4	4	4	4	4	4	4	2	4	4	4	4	4	4	2	4	4	4	2	4	4	3	4
d1mlda1	2	4	4	4	4	4	4	4	4	4	4	4	4	4	4	4	4	4	4	4	4	4	4	4	4	4	4	2	4	4	4	4	4	4	2	4	2	4	4	4	2	4	4	4	4	4	4	4	3
d4mdha1	2	4	4	4	4	4	4	4	4	4	4	4	4	4	4	4	4	4	4	4	4	4	4	4	4	4	4	2	4	4	4	4	4	4	2	4	2	4	4	4	2	4	4	4	4	4	4	4	3
d7mdha1	2	4	4	4	4	4	4	4	4	4	4	4	4	4	4	4	4	4	4	4	4	4	4	4	4	4	4	2	4	4	4	4	4	4	2	4	2	4	4	4	2	4	4	4	4	4	4	4	3
d1civa1	2	4	4	4	4	4	4	4	4	4	4	4	4	4	4	4	4	4	4	4	4	4	4	4	4	4	4	2	4	4	4	4	4	4	2	4	2	4	4	4	2	4	4	4	4	4	4	4	3
d2cmd_1	2	4	4	4	4	4	4	4	4	4	4	4	4	4	4	4	4	4	4	4	4	4	4	4	4	4	4	2	4	4	4	4	4	4	2	4	2	4	4	4	2	4	4	4	4	4	4	4	3
d1iz9a1	2	4	4	4	4	4	4	4	4	4	4	4	4	4	4	4	4	4	4	4	4	4	4	4	4	4	4	2	4	4	4	4	4	4	2	4	2	4	4	4	2	4	4	4	4	4	4	4	3
d1o6za1	2	4	4	4	4	4	4	4	4	4	4	4	4	4	4	4	4	4	4	4	4	4	4	4	4	4	4	2	4	4	4	4	4	4	2	4	2	4	4	4	2	4	4	4	4	4	4	4	3
d1b8pa1	2	4	4	4	4	4	4	4	4	4	4	4	4	4	4	4	4	4	4	4	4	4	4	4	4	4	4	2	4	4	4	4	4	4	2	4	2	4	4	4	2	4	4	4	4	4	4	4	3
d1ur5a1	2	4	4	4	4	4	4	4	4	4	4	4	4	4	4	4	4	4	4	4	4	4	4	4	4	4	4	2	4	4	4	4	4	4	2	4	2	4	4	4	2	4	4	4	4	4	4	4	3
d1gv0a1	2	4	4	4	4	4	4	4	4	4	4	4	4	4	4	4	4	4	4	4	4	4	4	4	4	4	4	2	4	4	4	4	4	4	2	4	2	4	4	4	2	4	4	4	4	4	4	4	3
d1gv1a1	2	4	4	4	4	4	4	4	4	4	4	4	4	4	4	4	4	4	4	4	4	4	4	4	4	4	4	2	4	4	4	4	4	4	2	4	2	4	4	4	2	4	4	4	4	4	4	4	3
d1hyha1	2	4	4	4	4	4	4	4	4	4	4	4	4	4	4	4	4	4	4	4	4	4	4	4	4	4	4	2	4	4	4	4	4	4	2	4	2	4	4	4	2	4	4	4	4	4	4	4	3
d5ldh_1	2	4	4	4	4	4	4	4	4	4	4	4	4	4	4	4	4	4	4	4	4	4	4	4	4	4	4	2	4	4	4	4	4	4	2	4	2	4	4	4	2	4	4	4	4	4	4	4	3
d9ldta1	2	4	4	4	4	4	4	4	4	4	4	4	4	4	4	4	4	4	4	4	4	4	4	4	4	4	4	2	4	4	4	4	4	4	2	4	2	4	4	4	2	4	4	4	4	4	4	4	3
d1i0za1	2	4	4	4	4	4	4	4	4	4	4	4	4	4	4	4	4	4	4	4	4	4	4	4	4	4	4	2	4	4	4	4	4	4	2	4	2	4	4	4	2	4	4	4	4	4	4	4	3
d1i10a1	2	4	4	4	4	4	4	4	4	4	4	4	4	4	4	4	4	4	4	4	4	4	4	4	4	4	4	2	4	4	4	4	4	4	2	4	2	4	4	4	2	4	4	4	4	4	4	4	3
d2ldx_1	2	4	4	4	4	4	4	4	4	4	4	4	4	4	4	4	4	4	4	4	4	4	4	4	4	4	4	2	4	4	4	4	4	4	2	4	2	4	4	4	2	4	4	4	4	4	4	4	3
d6ldh_1	2	4	4	4	4	4	4	4	4	4	4	4	4	4	4	4	4	4	4	4	4	4	4	4	4	4	4	2	4	4	4	4	4	4	2	4	2	4	4	4	2	4	4	4	4	4	4	4	3
d1t2da1	2	4	4	4	4	4	4	4	4	4	4	4	4	4	4	4	4	4	4	4	4	4	4	4	4	4	4	2	4	4	4	4	4	4	2	4	2	4	4	4	2	4	4	4	4	4	4	4	3
d1pzea1	2	4	4	4	4	4	4	4	4	4	4	4	4	4	4	4	4	4	4	4	4	4	4	4	4	4	4	2	4	4	4	4	4	4	2	4	2	4	4	4	2	4	4	4	4	4	4	4	3
d1ldna1	2	4	4	4	4	4	4	4	4	4	4	4	4	4	4	4	4	4	4	4	4	4	4	4	4	4	4	2	4	4	4	4	4	4	2	4	2	4	4	4	2	4	4	4	4	4	4	4	3
d1llc_1	2	4	4	4	4	4	4	4	4	4	4	4	4	4	4	4	4	4	4	4	4	4	4	4	4	4	4	2	4	4	4	4	4	4	2	4	2	4	4	4	2	4	4	4	4	4	4	4	3
d1ez4a1	2	4	4	4	4	4	4	4	4	4	4	4	4	4	4	4	4	4	4	4	4	4	4	4	4	4	4	2	4	4	4	4	4	4	2	4	2	4	4	4	2	4	4	4	4	4	4	4	3
d1llda1	2	4	4	4	4	4	4	4	4	4	4	4	4	4	4	4	4	4	4	4	4	4	4	4	4	4	4	2	4	4	4	4	4	4	2	4	2	4	4	4	2	4	4	4	4	4	4	4	3
d1a5z_1	2	4	4	4	4	4	4	4	4	4	4	4	4	4	4	4	4	4	4	4	4	4	4	4	4	4	4	2	4	4	4	4	4	4	2	4	2	4	4	4	2	4	4	4	4	4	4	4	3
d1hyea1	2	4	4	4	4	4	4	4	4	4	4	4	4	4	4	4	4	4	4	4	4	4	4	4	4	4	4	2	4	4	4	4	4	4	2	4	2	4	4	4	2	4	4	4	4	4	4	4	3
d1obba1	2	4	4	4	4	4	4	4	4	4	4	4	4	4	4	4	4	4	4	4	4	4	4	4	4	4	4	2	4	4	4	4	4	4	2	4	2	4	4	4	2	4	4	4	4	4	4	4	3
d1vjta1	2	4	4	4	4	4	4	4	4	4	4	4	4	4	4	4	4	4	4	4	4	4	4	4	4	4	4	2	4	4	4	4	4	4	2	4	2	4	4	4	2	4	4	4	4	4	4	4	3
d1nrhx1	2	4	4	4	4	4	4	4	4	4	4	4	4	4	4	4	4	4	4	4	4	4	4	4	4	4	4	2	4	4	4	4	4	4	2	4	2	4	4	4	2	4	4	4	4	4	4	4	3
d3grs_1	2	4	4	4	4	4	4	4	2	4	4	2	4	4	2	2	4	2	4	4	4	4	4	4	4	4	4	4	2	4	4	4	4	2	2	2	4	4	4	4	4	4	4	4	2	4	4	4	4
d3grs_2	2	4	4	4	4	4	4	4	2	4	4	2	4	4	2	2	4	2	4	4	4	4	4	4	4	4	4	4	2	4	4	4	4	2	2	2	4	4	4	4	4	4	4	4	2	4	4	4	4
d1onfa1	2	4	4	4	4	4	4	4	2	4	4	2	4	4	2	2	4	2	4	4	4	4	4	4	4	4	4	4	2	4	4	4	4	2	2	2	4	4	4	4	4	4	4	4	2	4	4	4	4
d1onfa2	2	4	4	4	4	4	4	4	2	4	4	2	4	4	2	2	4	2	4	4	4	4	4	4	4	4	4	4	2	4	4	4	4	2	2	2	4	4	4	4	4	4	4	4	2	4	4	4	4
d1gera2	2	4	4	4	4	4	4	4	2	4	4	2	4	4	2	2	4	2	4	4	4	4	4	4	4	4	4	4	2	4	4	4	4	2	2	2	4	4	4	4	4	4	4	4	2	4	4	4	4
d1gesa1	2	4	4	4	4	4	4	4	2	4	4	2	4	4	2	2	4	2	4	4	4	4	4	4	4	4	4	4	2	4	4	4	4	2	2	2	4	4	4	4	4	4	4	4	2	4	4	4	4
d1gesa2	2	4	4	4	4	4	4	4	2	4	4	2	4	4	2	2	4	2	4	4	4	4	4	4	4	4	4	4	2	4	4	4	4	2	2	2	4	4	4	4	4	4	4	4	2	4	4	4	4
d1feca1	2	4	4	4	4	4	4	4	2	4	4	2	4	4	2	2	4	2	4	4	4	4	4	4	4	4	4	4	2	4	4	4	4	2	2	2	4	4	4	4	4	4	4	4	2	4	4	4	4
d1feca2	2	4	4	4	4	4	4	4	2	4	4	2	4	4	2	2	4	2	4	4	4	4	4	4	4	4	4	4	2	4	4	4	4	2	2	2	4	4	4	4	4	4	4	4	2	4	4	4	4
d1aoga1	2	4	4	4	4	4	4	4	2	4	4	2	4	4	2	2	4	2	4	4	4	4	4	4	4	4	4	4	2	4	4	4	4	2	2	2	4	4	4	4	4	4	4	4	2	4	4	4	4
d1aoga2	2	4	4	4	4	4	4	4	2	4	4	2	4	4	2	2	4	2	4	4	4	4	4	4	4	4	4	4	2	4	4	4	4	2	2	2	4	4	4	4	4	4	4	4	2	4	4	4	4
d1h6va1	2	4	4	4	4	4	4	4	2	4	4	2	4	4	2	2	4	2	4	4	4	4	4	4	4	4	4	4	2	4	4	4	4	2	2	2	4	4	4	4	4	4	4	4	2	4	4	4	4
d1h6va2	2	4	4	4	4	4	4	4	2	4	4	2	4	4	2	2	4	2	4	4	4	4	4	4	4	4	4	4	2	4	4	4	4	2	2	2	4	4	4	4	4	4	4	4	2	4	4	4	4
d1trb_1	2	4	4	4	4	4	4	4	2	4	4	2	4	4	2	2	4	2	4	4	4	4	4	4	4	4	4	4	2	4	4	4	4	2	2	2	4	4	4	4	4	4	4	4	2	4	4	4	4
d1trb_2	2	4	4	4	4	4	4	4	2	4	4	2	4	4	2	2	4	2	4	4	4	4	4	4	4	4	4	4	2	4	4	4	4	2	2	2	4	4	4	4	4	4	4	4	2	4	4	4	4
d1vdc_1	2	4	4	4	4	4	4	4	2	4	4	2	4	4	2	2	4	2	4	4	4	4	4	4	4	4	4	4	2	4	4	4	4	2	2	2	4	4	4	4	4	4	4	4	2	4	4	4	4
d1vdc_2	2	4	4	4	4	4	4	4	2	4	4	2	4	4	2	2	4	2	4	4	4	4	4	4	4	4	4	4	2	4	4	4	4	2	2	2	4	4	4	4	4	4	4	4	2	4	4	4	4
d1m6ia1	2	4	4	4	4	4	4	4	2	4	4	2	4	4	2	2	4	2	4	4	4	4	4	4	4	4	4	4	2	4	4	4	4	2	2	2	4	4	4	4	4	4	4	4	2	4	4	4	4
d1m6ia2	2	4	4	4	4	4	4	4	2	4	4	2	4	4	2	2	4	2	4	4	4	4	4	4	4	4	4	4	2	4	4	4	4	2	2	2	4	4	4	4	4	4	4	4	2	4	4	4	4
d1gv4a1	2	4	4	4	4	4	4	4	2	4	4	2	4	4	2	2	4	2	4	4	4	4	4	4	4	4	4	4	2	4	4	4	4	2	2	2	4	4	4	4	4	4	4	4	2	4	4	4	4
d1gv4a2	2	4	4	4	4	4	4	4	2	4	4	2	4	4	2	2	4	2	4	4	4	4	4	4	4	4	4	4	2	4	4	4	4	2	2	2	4	4	4	4	4	4	4	4	2	4	4	4	4
d1hyua1	2	4	4	4	4	4	4	4	2	4	4	2	4	4	2	2	4	2	4	4	4	4	4	4	4	4	4	4	2	4	4	4	4	2	2	2	4	4	4	4	4	4	4	4	2	4	4	4	4
d1fl2a1	2	4	4	4	4	4	4	4	2	4	4	2	4	4	2	2	4	2	4	4	4	4	4	4	4	4	4	4	2	4	4	4	4	2	2	2	4	4	4	4	4	4	4	4	2	4	4	4	4
d1fl2a2	2	4	4	4	4	4	4	4	2	4	4	2	4	4	2	2	4	2	4	4	4	4	4	4	4	4	4	4	2	4	4	4	4	2	2	2	4	4	4	4	4	4	4	4	2	4	4	4	4
d1nhp_1	2	4	4	4	4	4	4	4	2	4	4	2	4	4	2	2	4	2	4	4	4	4	4	4	4	4	4	4	2	4	4	4	4	2	2	2	4	4	4	4	4	4	4	4	2	4	4	4	4
d1nhp_2	2	4	4	4	4	4	4	4	2	4	4	2	4	4	2	2	4	2	4	4	4	4	4	4	4	4	4	4	2	4	4	4	4	2	2	2	4	4	4	4	4	4	4	4	2	4	4	4	4
d1d7ya1	2	4	4	4	4	4	4	4	2	4	4	2	4	4	2	2	4	2	4	4	4	4	4	4	4	4	4	4	2	4	4	4	4	2	2	2	4	4	4	4	4	4	4	4	2	4	4	4	4
d1d7ya2	2	4	4	4	4	4	4	4	2	4	4	2	4	4	2	2	4	2	4	4	4	4	4	4	4	4	4	4	2	4	4	4	4	2	2	2	4	4	4	4	4	4	4	4	2	4	4	4	4
d1q1ra1	2	4	4	4	4	4	4	4	2	4	4	2	4	4	2	2	4	2	4	4	4	4	4	4	4	4	4	4	2	4	4	4	4	2	2	2	4	4	4	4	4	4	4	4	2	4	4	4	4
d1q1ra2	2	4	4	4	4	4	4	4	2	4	4	2	4	4	2	2	4	2	4	4	4	4	4	4	4	4	4	4	2	4	4	4	4	2	2	2	4	4	4	4	4	4	4	4	2	4	4	4	4
d1lvl_1	2	4	4	4	4	4	4	4	2	4	4	2	4	4	2	2	4	2	4	4	4	4	4	4	4	4	4	4	2	4	4	4	4	2	2	2	4	4	4	4	4	4	4	4	2	4	4	4	4
d1lvl_2	2	4	4	4	4	4	4	4	2	4	4	2	4	4	2	2	4	2	4	4	4	4	4	4	4	4	4	4	2	4	4	4	4	2	2	2	4	4	4	4	4	4	4	4	2	4	4	4	4
d1lpfa1	2	4	4	4	4	4	4	4	2	4	4	2	4	4	2	2	4	2	4	4	4	4	4	4	4	4	4	4	2	4	4	4	4	2	2	2	4	4	4	4	4	4	4	4	2	4	4	4	4
d1lpfa2	2	4	4	4	4	4	4	4	2	4	4	2	4	4	2	2	4	2	4	4	4	4	4	4	4	4	4	4	2	4	4	4	4	2	2	2	4	4	4	4	4	4	4	4	2	4	4	4	4
d3lada1	2	4	4	4	4	4	4	4	2	4	4	2	4	4	2	2	4	2	4	4	4	4	4	4	4	4	4	4	2	4	4	4	4	2	2	2	4	4	4	4	4	4	4	4	2	4	4	4	4
d3lada2	2	4	4	4	4	4	4	4	2	4	4	2	4	4	2	2	4	2	4	4	4	4	4	4	4	4	4	4	2	4	4	4	4	2	2	2	4	4	4	4	4	4	4	4	2	4	4	4	4
d1ebda1	2	4	4	4	4	4	4	4	2	4	4	2	4	4	2	2	4	2	4	4	4	4	4	4	4	4	4	4	2	4	4	4	4	2	2	2	4	4	4	4	4	4	4	4	2	4	4	4	4
d1ebda2	2	4	4	4	4	4	4	4	2	4	4	2	4	4	2	2	4	2	4	4	4	4	4	4	4	4	4	4	2	4	4	4	4	2	2	2	4	4	4	4	4	4	4	4	2	4	4	4	4
d1ojt_1	2	4	4	4	4	4	4	4	2	4	4	2	4	4	2	2	4	2	4	4	4	4	4	4	4	4	4	4	2	4	4	4	4	2	2	2	4	4	4	4	4	4	4	4	2	4	4	4	4
d1ojt_2	2	4	4	4	4	4	4	4	2	4	4	2	4	4	2	2	4	2	4	4	4	4	4	4	4	4	4	4	2	4	4	4	4	2	2	2	4	4	4	4	4	4	4	4	2	4	4	4	4
d1jeha1	2	4	4	4	4	4	4	4	2	4	4	2	4	4	2	2	4	2	4	4	4	4	4	4	4	4	4	4	2	4	4	4	4	2	2	2	4	4	4	4	4	4	4	4	2	4	4	4	4
d1jeha2	2	4	4	4	4	4	4	4	2	4	4	2	4	4	2	2	4	2	4	4	4	4	4	4	4	4	4	4	2	4	4	4	4	2	2	2	4	4	4	4	4	4	4	4	2	4	4	4	4
d1dxla1	2	4	4	4	4	4	4	4	2	4	4	2	4	4	2	2	4	2	4	4	4	4	4	4	4	4	4	4	2	4	4	4	4	2	2	2	4	4	4	4	4	4	4	4	2	4	4	4	4
d1dxla2	2	4	4	4	4	4	4	4	2	4	4	2	4	4	2	2	4	2	4	4	4	4	4	4	4	4	4	4	2	4	4	4	4	2	2	2	4	4	4	4	4	4	4	4	2	4	4	4	4
d1mo9a1	2	4	4	4	4	4	4	4	2	4	4	2	4	4	2	2	4	2	4	4	4	4	4	4	4	4	4	4	2	4	4	4	4	2	2	2	4	4	4	4	4	4	4	4	2	4	4	4	4
d1mo9a2	2	4	4	4	4	4	4	4	2	4	4	2	4	4	2	2	4	2	4	4	4	4	4	4	4	4	4	4	2	4	4	4	4	2	2	2	4	4	4	4	4	4	4	4	2	4	4	4	4
d1fcda1	2	4	4	4	4	4	4	4	2	4	4	2	4	4	2	2	4	2	4	4	4	4	4	4	4	4	4	4	2	4	4	4	4	2	2	2	4	4	4	4	4	4	4	4	2	4	4	4	4
d1fcda2	2	4	4	4	4	4	4	4	2	4	4	2	4	4	2	2	4	2	4	4	4	4	4	4	4	4	4	4	2	4	4	4	4	2	2	2	4	4	4	4	4	4	4	4	2	4	4	4	4
d1a9na_	2	4	4	4	4	4	2	4	4	2	4	4	4	4	4	4	2	2	4	4	4	4	2	4	4	4	2	4	4	4	4	4	4	2	2	4	4	4	4	4	4	4	4	4	4	4	4	4	4
d1g8fa2	2	4	4	4	4	4	4	4	4	4	2	4	2	4	4	2	4	4	4	2	4	4	4	4	4	2	4	4	4	4	4	4	4	4	4	4	4	4	4	4	2	4	4	2	4	2	4	4	4
d1m8pa2	2	4	4	4	4	4	4	4	4	4	2	4	2	4	4	2	4	4	4	2	4	4	4	4	4	2	4	4	4	4	4	4	4	4	4	4	4	4	4	4	2	4	4	2	4	2	4	4	4
d1jhda2	2	4	4	4	4	4	4	4	4	4	2	4	2	4	4	2	4	4	4	2	4	4	4	4	4	2	4	4	4	4	4	4	4	4	4	4	4	4	4	4	2	4	4	2	4	2	4	4	4
d1v47a2	2	4	4	4	4	4	4	4	4	4	2	4	2	4	4	2	4	4	4	2	4	4	4	4	4	2	4	4	4	4	4	4	4	4	4	4	4	4	4	4	2	4	4	2	4	2	4	4	4
d1ofux_	2	4	4	4	4	4	2	4	4	4	2	4	4	4	4	4	2	4	4	4	4	4	4	4	4	4	4	4	4	4	4	4	4	4	4	4	4	4	4	2	4	4	4	4	4	4	4	4	4
d1lw3a2	2	4	2	2	2	2	2	2	2	4	4	2	4	2	4	2	2	2	4	2	2	4	2	4	4	4	4	4	4	4	4	2	2	2	4	2	4	2	2	2	4	4	2	4	2	2	2	4	2
d1j9ba_	2	4	4	4	4	2	4	4	4	4	4	4	4	4	4	4	4	4	4	2	4	4	4	4	4	4	4	4	4	4	4	4	4	4	4	4	4	4	4	4	4	4	4	4	2	4	4	4	4
d1bu6o1	2	4	4	4	4	4	4	4	2	4	4	4	2	4	4	4	4	2	4	2	4	4	4	4	2	4	2	4	4	4	2	4	4	4	4	2	4	4	4	4	2	4	2	4	4	4	4	2	4
d1bu6o2	2	4	4	4	4	4	4	4	2	4	4	4	2	4	4	4	4	2	4	2	4	4	4	4	2	4	2	4	4	4	2	4	4	4	4	2	4	4	4	4	2	4	2	4	4	4	4	2	4
d1b7ea_	2	4	4	2	4	4	4	2	4	4	4	4	4	4	4	4	4	4	4	4	4	4	4	4	4	4	4	4	2	2	4	4	4	4	4	4	4	4	4	4	2	4	4	4	4	4	4	4	4
d1musa_	2	4	4	2	4	4	4	2	4	4	4	4	4	4	4	4	4	4	4	4	4	4	4	4	4	4	4	4	2	2	4	4	4	4	4	4	4	4	4	4	2	4	4	4	4	4	4	4	4
d1de4c3	2	4	4	4	4	4	4	4	4	4	4	4	4	4	4	4	4	2	4	4	4	4	4	4	4	4	4	2	2	4	4	4	4	4	4	4	2	4	4	4	4	4	4	4	4	2	4	4	2
d1c4ka2	2	4	4	2	4	4	2	4	4	4	2	4	4	4	4	4	4	4	2	4	4	4	4	4	4	4	4	4	4	2	4	2	4	2	4	4	4	4	4	4	2	4	4	4	2	4	4	4	4
d1imja_	2	4	4	4	4	4	4	4	4	4	4	4	4	4	4	4	4	4	4	4	4	4	4	4	4	4	4	4	4	4	4	4	2	4	4	4	4	4	4	4	4	4	4	4	4	4	4	4	4
d1cb6a2	2	2	2	2	2	2	2	2	2	2	2	2	2	2	2	2	2	2	2	2	2	2	2	2	2	2	2	2	2	2	2	2	2	2	2	2	2	2	2	2	2	2	2	2	2	2	2	2	2
d1h45a_	2	2	2	2	2	2	2	2	2	2	2	2	2	2	2	2	2	2	2	2	2	2	2	2	2	2	2	2	2	2	2	2	2	2	2	2	2	2	2	2	2	2	2	2	2	2	2	2	2
d1lgbc_	2	2	2	2	2	2	2	2	2	2	2	2	2	2	2	2	2	2	2	2	2	2	2	2	2	2	2	2	2	2	2	2	2	2	2	2	2	2	2	2	2	2	2	2	2	2	2	2	2
d1nkxa_	2	2	2	2	2	2	2	2	2	2	2	2	2	2	2	2	2	2	2	2	2	2	2	2	2	2	2	2	2	2	2	2	2	2	2	2	2	2	2	2	2	2	2	2	2	2	2	2	2
d1ce2a1	2	2	2	2	2	2	2	2	2	2	2	2	2	2	2	2	2	2	2	2	2	2	2	2	2	2	2	2	2	2	2	2	2	2	2	2	2	2	2	2	2	2	2	2	2	2	2	2	2
d1jw1a1	2	2	2	2	2	2	2	2	2	2	2	2	2	2	2	2	2	2	2	2	2	2	2	2	2	2	2	2	2	2	2	2	2	2	2	2	2	2	2	2	2	2	2	2	2	2	2	2	2
d1jw1a2	2	2	2	2	2	2	2	2	2	2	2	2	2	2	2	2	2	2	2	2	2	2	2	2	2	2	2	2	2	2	2	2	2	2	2	2	2	2	2	2	2	2	2	2	2	2	2	2	2
d1b1xa1	2	2	2	2	2	2	2	2	2	2	2	2	2	2	2	2	2	2	2	2	2	2	2	2	2	2	2	2	2	2	2	2	2	2	2	2	2	2	2	2	2	2	2	2	2	2	2	2	2
d1b1xa2	2	2	2	2	2	2	2	2	2	2	2	2	2	2	2	2	2	2	2	2	2	2	2	2	2	2	2	2	2	2	2	2	2	2	2	2	2	2	2	2	2	2	2	2	2	2	2	2	2
d1dtza1	2	2	2	2	2	2	2	2	2	2	2	2	2	2	2	2	2	2	2	2	2	2	2	2	2	2	2	2	2	2	2	2	2	2	2	2	2	2	2	2	2	2	2	2	2	2	2	2	2
d1dtza2	2	2	2	2	2	2	2	2	2	2	2	2	2	2	2	2	2	2	2	2	2	2	2	2	2	2	2	2	2	2	2	2	2	2	2	2	2	2	2	2	2	2	2	2	2	2	2	2	2
d1dot_1	2	2	2	2	2	2	2	2	2	2	2	2	2	2	2	2	2	2	2	2	2	2	2	2	2	2	2	2	2	2	2	2	2	2	2	2	2	2	2	2	2	2	2	2	2	2	2	2	2
d1dot_2	2	2	2	2	2	2	2	2	2	2	2	2	2	2	2	2	2	2	2	2	2	2	2	2	2	2	2	2	2	2	2	2	2	2	2	2	2	2	2	2	2	2	2	2	2	2	2	2	2
d1gv8a_	2	2	2	2	2	2	2	2	2	2	2	2	2	2	2	2	2	2	2	2	2	2	2	2	2	2	2	2	2	2	2	2	2	2	2	2	2	2	2	2	2	2	2	2	2	2	2	2	2
d1ieja_	2	2	2	2	2	2	2	2	2	2	2	2	2	2	2	2	2	2	2	2	2	2	2	2	2	2	2	2	2	2	2	2	2	2	2	2	2	2	2	2	2	2	2	2	2	2	2	2	2
d1iq7a_	2	2	2	2	2	2	2	2	2	2	2	2	2	2	2	2	2	2	2	2	2	2	2	2	2	2	2	2	2	2	2	2	2	2	2	2	2	2	2	2	2	2	2	2	2	2	2	2	2
d1jnfa1	2	2	2	2	2	2	2	2	2	2	2	2	2	2	2	2	2	2	2	2	2	2	2	2	2	2	2	2	2	2	2	2	2	2	2	2	2	2	2	2	2	2	2	2	2	2	2	2	2
d1jnfa2	2	2	2	2	2	2	2	2	2	2	2	2	2	2	2	2	2	2	2	2	2	2	2	2	2	2	2	2	2	2	2	2	2	2	2	2	2	2	2	2	2	2	2	2	2	2	2	2	2
d1tfd__	2	2	2	2	2	2	2	2	2	2	2	2	2	2	2	2	2	2	2	2	2	2	2	2	2	2	2	2	2	2	2	2	2	2	2	2	2	2	2	2	2	2	2	2	2	2	2	2	2
d1ryoa_	2	2	2	2	2	2	2	2	2	2	2	2	2	2	2	2	2	2	2	2	2	2	2	2	2	2	2	2	2	2	2	2	2	2	2	2	2	2	2	2	2	2	2	2	2	2	2	2	2
d1h76a1	2	2	2	2	2	2	2	2	2	2	2	2	2	2	2	2	2	2	2	2	2	2	2	2	2	2	2	2	2	2	2	2	2	2	2	2	2	2	2	2	2	2	2	2	2	2	2	2	2
d1h76a2	2	2	2	2	2	2	2	2	2	2	2	2	2	2	2	2	2	2	2	2	2	2	2	2	2	2	2	2	2	2	2	2	2	2	2	2	2	2	2	2	2	2	2	2	2	2	2	2	2
d1qsaa2	2	4	4	4	4	4	4	4	4	2	4	4	4	4	4	4	4	4	4	4	4	2	2	4	4	4	4	2	4	4	4	4	4	4	4	2	2	4	4	4	4	4	4	4	4	4	4	2	4
d1qusa_	2	4	4	4	4	4	4	4	4	2	4	4	4	4	4	4	4	4	4	4	4	2	2	4	4	4	4	2	4	4	4	4	4	4	4	2	2	4	4	4	4	4	4	4	4	4	4	2	4
d1ukfa_	2	4	4	4	4	4	4	4	4	2	4	4	4	4	4	2	4	4	4	4	4	4	4	4	4	4	4	4	4	2	4	4	4	2	2	4	4	4	4	4	4	4	4	4	2	4	4	4	4
d1h8ca_	2	4	4	4	2	4	4	4	4	4	4	4	4	4	4	4	4	4	2	2	4	4	4	4	4	4	4	4	4	2	4	4	4	4	4	4	4	2	4	4	2	2	2	2	4	2	4	4	4
d1i42a_	2	4	4	4	2	4	4	4	4	4	4	4	4	4	4	4	4	4	2	2	4	4	4	4	4	4	4	4	4	2	4	4	4	4	4	4	4	2	4	4	2	2	2	2	4	2	4	4	4
d1s3sg_	2	4	4	4	2	4	4	4	4	4	4	4	4	4	4	4	4	4	2	2	4	4	4	4	4	4	4	4	4	2	4	4	4	4	4	4	4	2	4	4	2	2	2	2	4	2	4	4	4
d1s3si_	2	4	4	4	2	4	4	4	4	4	4	4	4	4	4	4	4	4	2	2	4	4	4	4	4	4	4	4	4	2	4	4	4	4	4	4	4	2	4	4	2	2	2	2	4	2	4	4	4
d1feha2	2	2	2	2	2	2	2	2	2	2	2	2	2	2	2	2	2	2	2	2	2	2	2	2	2	2	2	2	2	2	2	2	2	2	2	2	2	2	2	2	2	2	2	2	2	2	2	2	2
d1hlra2	2	2	2	2	2	2	2	2	2	2	2	2	2	2	2	2	2	2	2	2	2	2	2	2	2	2	2	2	2	2	2	2	2	2	2	2	2	2	2	2	2	2	2	2	2	2	2	2	2
d1dgja2	2	2	2	2	2	2	2	2	2	2	2	2	2	2	2	2	2	2	2	2	2	2	2	2	2	2	2	2	2	2	2	2	2	2	2	2	2	2	2	2	2	2	2	2	2	2	2	2	2
d1fo4a2	2	2	2	2	2	2	2	2	2	2	2	2	2	2	2	2	2	2	2	2	2	2	2	2	2	2	2	2	2	2	2	2	2	2	2	2	2	2	2	2	2	2	2	2	2	2	2	2	2
d1jroa2	2	2	2	2	2	2	2	2	2	2	2	2	2	2	2	2	2	2	2	2	2	2	2	2	2	2	2	2	2	2	2	2	2	2	2	2	2	2	2	2	2	2	2	2	2	2	2	2	2
d1n62a2	2	2	2	2	2	2	2	2	2	2	2	2	2	2	2	2	2	2	2	2	2	2	2	2	2	2	2	2	2	2	2	2	2	2	2	2	2	2	2	2	2	2	2	2	2	2	2	2	2
d1ffva2	2	2	2	2	2	2	2	2	2	2	2	2	2	2	2	2	2	2	2	2	2	2	2	2	2	2	2	2	2	2	2	2	2	2	2	2	2	2	2	2	2	2	2	2	2	2	2	2	2
d2pia_3	2	2	2	2	2	2	2	2	2	2	2	2	2	2	2	2	2	2	2	2	2	2	2	2	2	2	2	2	2	2	2	2	2	2	2	2	2	2	2	2	2	2	2	2	2	2	2	2	2
d1krha3	2	2	2	2	2	2	2	2	2	2	2	2	2	2	2	2	2	2	2	2	2	2	2	2	2	2	2	2	2	2	2	2	2	2	2	2	2	2	2	2	2	2	2	2	2	2	2	2	2
d1nekb2	2	2	2	2	2	2	2	2	2	2	2	2	2	2	2	2	2	2	2	2	2	2	2	2	2	2	2	2	2	2	2	2	2	2	2	2	2	2	2	2	2	2	2	2	2	2	2	2	2
d1kf6b2	2	2	2	2	2	2	2	2	2	2	2	2	2	2	2	2	2	2	2	2	2	2	2	2	2	2	2	2	2	2	2	2	2	2	2	2	2	2	2	2	2	2	2	2	2	2	2	2	2
d1qlab2	2	2	2	2	2	2	2	2	2	2	2	2	2	2	2	2	2	2	2	2	2	2	2	2	2	2	2	2	2	2	2	2	2	2	2	2	2	2	2	2	2	2	2	2	2	2	2	2	2
d1jq4a_	2	2	2	2	2	2	2	2	2	2	2	2	2	2	2	2	2	2	2	2	2	2	2	2	2	2	2	2	2	2	2	2	2	2	2	2	2	2	2	2	2	2	2	2	2	2	2	2	2
d1kw3b1	2	2	2	4	4	2	4	2	4	4	4	2	2	2	2	2	2	4	4	4	4	4	2	4	4	4	4	4	4	4	4	2	4	2	4	4	4	4	2	4	4	4	4	4	4	2	4	4	4
d1kw3b2	2	2	2	4	4	2	4	2	4	4	4	2	2	2	2	2	2	4	4	4	4	4	2	4	4	4	4	4	4	4	4	2	4	2	4	4	4	4	2	4	4	4	4	4	4	2	4	4	4
d1lkda1	2	2	2	4	4	2	4	2	4	4	4	2	2	2	2	2	2	4	4	4	4	4	2	4	4	4	4	4	4	4	4	2	4	2	4	4	4	4	2	4	4	4	4	4	4	2	4	4	4
d1lkda2	2	2	2	4	4	2	4	2	4	4	4	2	2	2	2	2	2	4	4	4	4	4	2	4	4	4	4	4	4	4	4	2	4	2	4	4	4	4	2	4	4	4	4	4	4	2	4	4	4
d1mpya1	2	2	2	4	4	2	4	2	4	4	4	2	2	2	2	2	2	4	4	4	4	4	2	4	4	4	4	4	4	4	4	2	4	2	4	4	4	4	2	4	4	4	4	4	4	2	4	4	4
d1mpya2	2	2	2	4	4	2	4	2	4	4	4	2	2	2	2	2	2	4	4	4	4	4	2	4	4	4	4	4	4	4	4	2	4	2	4	4	4	4	2	4	4	4	4	4	4	2	4	4	4
d1f1ua1	2	2	2	4	4	2	4	2	4	4	4	2	2	2	2	2	2	4	4	4	4	4	2	4	4	4	4	4	4	4	4	2	4	2	4	4	4	4	2	4	4	4	4	4	4	2	4	4	4
d1f1ua2	2	2	2	4	4	2	4	2	4	4	4	2	2	2	2	2	2	4	4	4	4	4	2	4	4	4	4	4	4	4	4	2	4	2	4	4	4	4	2	4	4	4	4	4	4	2	4	4	4
d1f1xa1	2	2	2	4	4	2	4	2	4	4	4	2	2	2	2	2	2	4	4	4	4	4	2	4	4	4	4	4	4	4	4	2	4	2	4	4	4	4	2	4	4	4	4	4	4	2	4	4	4
d1f1xa2	2	2	2	4	4	2	4	2	4	4	4	2	2	2	2	2	2	4	4	4	4	4	2	4	4	4	4	4	4	4	4	2	4	2	4	4	4	4	2	4	4	4	4	4	4	2	4	4	4
d1q0oa2	2	2	2	4	4	2	4	2	4	4	4	2	2	2	2	2	2	4	4	4	4	4	2	4	4	4	4	4	4	4	4	2	4	2	4	4	4	4	2	4	4	4	4	4	4	2	4	4	4
d1cjxa1	2	2	2	4	4	2	4	2	4	4	4	2	2	2	2	2	2	4	4	4	4	4	2	4	4	4	4	4	4	4	4	2	4	2	4	4	4	4	2	4	4	4	4	4	4	2	4	4	4
d1cjxa2	2	2	2	4	4	2	4	2	4	4	4	2	2	2	2	2	2	4	4	4	4	4	2	4	4	4	4	4	4	4	4	2	4	2	4	4	4	4	2	4	4	4	4	4	4	2	4	4	4
d1ebfa2	2	4	4	2	4	2	4	4	4	4	2	4	4	4	4	4	2	2	4	4	2	2	4	4	2	2	4	4	4	4	2	4	4	2	2	4	4	2	4	4	4	4	4	4	4	4	4	4	2
d1ff9a2	2	4	4	2	4	2	4	4	4	4	2	4	4	4	4	4	2	2	4	4	2	2	4	4	2	2	4	4	4	4	2	4	4	2	2	4	4	2	4	4	4	4	4	4	4	4	4	4	2
d1oz9a_	2	4	4	4	4	4	4	4	2	4	4	4	4	4	4	4	4	4	4	4	4	4	4	4	4	2	4	4	4	4	4	4	4	4	4	4	4	4	4	4	4	2	4	4	4	2	4	4	4
d1sqha_	2	4	4	2	4	4	4	4	4	4	4	4	2	4	4	4	4	4	4	4	4	4	4	4	4	4	4	2	2	4	2	4	4	4	4	2	2	4	4	4	4	4	4	4	4	4	2	4	4
g1gk9.1	2	4	4	4	2	4	4	4	4	2	4	4	4	4	4	4	2	4	4	4	2	4	4	4	2	4	4	4	4	4	4	2	2	4	4	2	4	4	4	4	4	4	4	4	4	2	2	2	4
g1cp9.1	2	4	4	4	2	4	4	4	4	2	4	4	4	4	4	4	2	4	4	4	2	4	4	4	2	4	4	4	4	4	4	2	2	4	4	2	4	4	4	4	4	4	4	4	4	2	2	2	4
g1or0.1	2	4	4	4	2	4	4	4	4	2	4	4	4	4	4	4	2	4	4	4	2	4	4	4	2	4	4	4	4	4	4	2	2	4	4	2	4	4	4	4	4	4	4	4	4	2	2	2	4
d1bnla_	2	4	2	4	4	4	4	2	4	2	4	4	4	4	4	2	4	2	2	4	4	2	2	4	4	2	4	4	2	4	4	4	4	4	4	4	4	4	4	4	4	4	2	4	4	4	2	4	2
d1koe__	2	4	2	4	4	4	4	2	4	2	4	4	4	4	4	2	4	2	2	4	4	2	2	4	4	2	4	4	2	4	4	4	4	4	4	4	4	4	4	4	4	4	2	4	4	4	2	4	2
d1dy2a_	2	4	2	4	4	4	4	2	4	2	4	4	4	4	4	2	4	2	2	4	4	2	2	4	4	2	4	4	2	4	4	4	4	4	4	4	4	4	4	4	4	4	2	4	4	4	2	4	2
d1mswd_	2	4	4	4	2	4	2	4	2	4	2	4	4	4	4	2	4	4	4	4	4	4	4	4	4	2	4	2	4	4	4	4	4	2	4	4	4	4	4	4	4	4	2	4	2	4	4	4	2
d1i26a_	2	2	4	4	4	4	4	4	4	4	2	2	2	4	4	2	4	2	4	4	4	2	4	4	4	4	4	2	2	4	2	4	4	4	4	4	2	2	2	4	2	4	4	2	4	2	4	4	4
d1lmra_	2	2	4	4	4	4	4	4	4	4	2	2	2	4	4	2	4	2	4	4	4	2	4	4	4	4	4	2	2	4	2	4	4	4	4	4	2	2	2	4	2	4	4	2	4	2	4	4	4
d1gpt__	2	2	4	4	4	4	4	2	4	2	4	4	4	2	2	4	4	4	4	4	4	4	4	4	4	4	4	2	2	4	2	4	4	2	4	4	4	4	4	4	4	4	4	4	4	4	2	4	2
d1gps__	2	2	4	4	4	4	4	2	4	2	4	4	4	2	2	4	4	4	4	4	4	4	4	4	4	4	4	2	2	4	2	4	4	2	4	4	4	4	4	4	4	4	4	4	4	4	2	4	2
d1mr4a_	2	2	4	4	4	4	4	2	4	2	4	4	4	2	2	4	4	4	4	4	4	4	4	4	4	4	4	2	2	4	2	4	4	2	4	4	4	4	4	4	4	4	4	4	4	4	2	4	2
d1n4na_	2	2	4	4	4	4	4	2	4	2	4	4	4	2	2	4	4	4	4	4	4	4	4	4	4	4	4	2	2	4	2	4	4	2	4	4	4	4	4	4	4	4	4	4	4	4	2	4	2
d1ayj__	2	2	4	4	4	4	4	2	4	2	4	4	4	2	2	4	4	4	4	4	4	4	4	4	4	4	4	2	2	4	2	4	4	2	4	4	4	4	4	4	4	4	4	4	4	4	2	4	2
d1bk8__	2	2	4	4	4	4	4	2	4	2	4	4	4	2	2	4	4	4	4	4	4	4	4	4	4	4	4	2	2	4	2	4	4	2	4	4	4	4	4	4	4	4	4	4	4	4	2	4	2
d1jkza_	2	2	4	4	4	4	4	2	4	2	4	4	4	2	2	4	4	4	4	4	4	4	4	4	4	4	4	2	2	4	2	4	4	2	4	4	4	4	4	4	4	4	4	4	4	4	2	4	2
d1brz__	2	2	4	4	4	4	4	2	4	2	4	4	4	2	2	4	4	4	4	4	4	4	4	4	4	4	4	2	2	4	2	4	4	2	4	4	4	4	4	4	4	4	4	4	4	4	2	4	2
d1jxca_	2	2	4	4	4	4	4	2	4	2	4	4	4	2	2	4	4	4	4	4	4	4	4	4	4	4	4	2	2	4	2	4	4	2	4	4	4	4	4	4	4	4	4	4	4	4	2	4	2
d1ugla_	2	2	4	4	4	4	4	2	4	2	4	4	4	2	2	4	4	4	4	4	4	4	4	4	4	4	4	2	2	4	2	4	4	2	4	4	4	4	4	4	4	4	4	4	4	4	2	4	2
d1klo_1	2	4	4	4	2	4	4	2	4	4	4	4	4	2	4	4	4	2	4	4	2	4	4	4	4	4	4	4	4	4	4	4	4	2	4	4	4	4	4	4	4	4	4	2	4	4	4	4	2
d1klo_2	2	4	4	4	2	4	4	2	4	4	4	4	4	2	4	4	4	2	4	4	2	4	4	4	4	4	4	4	4	4	4	4	4	2	4	4	4	4	4	4	4	4	4	2	4	4	4	4	2
d1klo_3	2	4	4	4	2	4	4	2	4	4	4	4	4	2	4	4	4	2	4	4	2	4	4	4	4	4	4	4	4	4	4	4	4	2	4	4	4	4	4	4	4	4	4	2	4	4	4	4	2
d1h8pa1	2	2	2	2	2	2	2	2	2	2	2	2	2	2	2	2	2	2	2	2	2	2	2	2	2	2	2	2	2	2	2	2	2	2	2	2	2	2	2	2	2	2	2	2	2	2	2	2	2
d1h8pa2	2	2	2	2	2	2	2	2	2	2	2	2	2	2	2	2	2	2	2	2	2	2	2	2	2	2	2	2	2	2	2	2	2	2	2	2	2	2	2	2	2	2	2	2	2	2	2	2	2
d1e88a1	2	2	2	2	2	2	2	2	2	2	2	2	2	2	2	2	2	2	2	2	2	2	2	2	2	2	2	2	2	2	2	2	2	2	2	2	2	2	2	2	2	2	2	2	2	2	2	2	2
d2fn2__	2	2	2	2	2	2	2	2	2	2	2	2	2	2	2	2	2	2	2	2	2	2	2	2	2	2	2	2	2	2	2	2	2	2	2	2	2	2	2	2	2	2	2	2	2	2	2	2	2
d1eaka3	2	2	2	2	2	2	2	2	2	2	2	2	2	2	2	2	2	2	2	2	2	2	2	2	2	2	2	2	2	2	2	2	2	2	2	2	2	2	2	2	2	2	2	2	2	2	2	2	2
d1eaka4	2	2	2	2	2	2	2	2	2	2	2	2	2	2	2	2	2	2	2	2	2	2	2	2	2	2	2	2	2	2	2	2	2	2	2	2	2	2	2	2	2	2	2	2	2	2	2	2	2
d1eaka5	2	2	2	2	2	2	2	2	2	2	2	2	2	2	2	2	2	2	2	2	2	2	2	2	2	2	2	2	2	2	2	2	2	2	2	2	2	2	2	2	2	2	2	2	2	2	2	2	2
d1j7ma_	2	2	2	2	2	2	2	2	2	2	2	2	2	2	2	2	2	2	2	2	2	2	2	2	2	2	2	2	2	2	2	2	2	2	2	2	2	2	2	2	2	2	2	2	2	2	2	2	2
d1ks0a_	2	2	2	2	2	2	2	2	2	2	2	2	2	2	2	2	2	2	2	2	2	2	2	2	2	2	2	2	2	2	2	2	2	2	2	2	2	2	2	2	2	2	2	2	2	2	2	2	2
d1l6ja3	2	2	2	2	2	2	2	2	2	2	2	2	2	2	2	2	2	2	2	2	2	2	2	2	2	2	2	2	2	2	2	2	2	2	2	2	2	2	2	2	2	2	2	2	2	2	2	2	2
d1l6ja4	2	2	2	2	2	2	2	2	2	2	2	2	2	2	2	2	2	2	2	2	2	2	2	2	2	2	2	2	2	2	2	2	2	2	2	2	2	2	2	2	2	2	2	2	2	2	2	2	2
d1l6ja5	2	2	2	2	2	2	2	2	2	2	2	2	2	2	2	2	2	2	2	2	2	2	2	2	2	2	2	2	2	2	2	2	2	2	2	2	2	2	2	2	2	2	2	2	2	2	2	2	2
d1dlwa_	3	3	4	4	4	4	4	4	4	2	4	2	4	4	4	4	4	2	4	4	4	4	4	4	4	4	2	4	4	4	2	4	4	2	4	2	4	4	4	4	4	4	4	4	2	4	4	4	2
d1dlya_	3	3	4	4	4	4	4	4	4	2	4	2	4	4	4	4	4	2	4	4	4	4	4	4	4	4	2	4	4	4	2	4	4	2	4	2	4	4	4	4	4	4	4	4	2	4	4	4	2
d1rtxa_	3	3	4	4	4	4	4	4	4	2	4	2	4	4	4	4	4	2	4	4	4	4	4	4	4	4	2	4	4	4	2	4	4	2	4	2	4	4	4	4	4	4	4	4	2	4	4	4	2
d1idra_	3	3	4	4	4	4	4	4	4	2	4	2	4	4	4	4	4	2	4	4	4	4	4	4	4	4	2	4	4	4	2	4	4	2	4	2	4	4	4	4	4	4	4	4	2	4	4	4	2
d1ngka_	3	3	4	4	4	4	4	4	4	2	4	2	4	4	4	4	4	2	4	4	4	4	4	4	4	4	2	4	4	4	2	4	4	2	4	2	4	4	4	4	4	4	4	4	2	4	4	4	2
d1kr7a_	3	3	4	4	2	2	4	4	4	4	4	4	2	2	4	2	4	4	4	4	4	4	4	4	4	2	4	2	2	4	4	2	2	4	4	4	4	4	4	2	2	2	4	2	4	4	4	2	4
d1phna_	3	1	4	4	4	4	2	2	2	4	2	4	4	4	4	4	2	4	2	2	2	2	2	2	4	4	4	4	4	2	4	4	4	4	2	4	2	2	4	4	4	4	2	4	4	4	4	4	4
d1f99a_	3	1	4	4	4	4	2	2	2	4	2	4	4	4	4	4	2	4	2	2	2	2	2	2	4	4	4	4	4	2	4	4	4	4	2	4	2	2	4	4	4	4	2	4	4	4	4	4	4
d1cpca_	3	1	4	4	4	4	2	2	2	4	2	4	4	4	4	4	2	4	2	2	2	2	2	2	4	4	4	4	4	2	4	4	4	4	2	4	2	2	4	4	4	4	2	4	4	4	4	4	4
d1jboa_	3	1	4	4	4	4	2	2	2	4	2	4	4	4	4	4	2	4	2	2	2	2	2	2	4	4	4	4	4	2	4	4	4	4	2	4	2	2	4	4	4	4	2	4	4	4	4	4	4
d1gh0a_	3	1	4	4	4	4	2	2	2	4	2	4	4	4	4	4	2	4	2	2	2	2	2	2	4	4	4	4	4	2	4	4	4	4	2	4	2	2	4	4	4	4	2	4	4	4	4	4	4
d1phnb_	3	1	4	4	4	4	2	2	2	4	2	4	4	4	4	4	2	4	2	2	2	2	2	2	4	4	4	4	4	2	4	4	4	4	2	4	2	2	4	4	4	4	2	4	4	4	4	4	4
d1f99b_	3	1	4	4	4	4	2	2	2	4	2	4	4	4	4	4	2	4	2	2	2	2	2	2	4	4	4	4	4	2	4	4	4	4	2	4	2	2	4	4	4	4	2	4	4	4	4	4	4
d1cpcb_	3	1	4	4	4	4	2	2	2	4	2	4	4	4	4	4	2	4	2	2	2	2	2	2	4	4	4	4	4	2	4	4	4	4	2	4	2	2	4	4	4	4	2	4	4	4	4	4	4
d1jbob_	3	1	4	4	4	4	2	2	2	4	2	4	4	4	4	4	2	4	2	2	2	2	2	2	4	4	4	4	4	2	4	4	4	4	2	4	2	2	4	4	4	4	2	4	4	4	4	4	4
d1gh0b_	3	1	4	4	4	4	2	2	2	4	2	4	4	4	4	4	2	4	2	2	2	2	2	2	4	4	4	4	4	2	4	4	4	4	2	4	2	2	4	4	4	4	2	4	4	4	4	4	4
d1alla_	3	1	4	4	4	4	2	2	2	4	2	4	4	4	4	4	2	4	2	2	2	2	2	2	4	4	4	4	4	2	4	4	4	4	2	4	2	2	4	4	4	4	2	4	4	4	4	4	4
d1b33a_	3	1	4	4	4	4	2	2	2	4	2	4	4	4	4	4	2	4	2	2	2	2	2	2	4	4	4	4	4	2	4	4	4	4	2	4	2	2	4	4	4	4	2	4	4	4	4	4	4
d1kn1a_	3	1	4	4	4	4	2	2	2	4	2	4	4	4	4	4	2	4	2	2	2	2	2	2	4	4	4	4	4	2	4	4	4	4	2	4	2	2	4	4	4	4	2	4	4	4	4	4	4
d1allb_	3	1	4	4	4	4	2	2	2	4	2	4	4	4	4	4	2	4	2	2	2	2	2	2	4	4	4	4	4	2	4	4	4	4	2	4	2	2	4	4	4	4	2	4	4	4	4	4	4
d1b33b_	3	1	4	4	4	4	2	2	2	4	2	4	4	4	4	4	2	4	2	2	2	2	2	2	4	4	4	4	4	2	4	4	4	4	2	4	2	2	4	4	4	4	2	4	4	4	4	4	4
d1kn1b_	3	1	4	4	4	4	2	2	2	4	2	4	4	4	4	4	2	4	2	2	2	2	2	2	4	4	4	4	4	2	4	4	4	4	2	4	2	2	4	4	4	4	2	4	4	4	4	4	4
d1liaa_	3	1	4	4	4	4	2	2	2	4	2	4	4	4	4	4	2	4	2	2	2	2	2	2	4	4	4	4	4	2	4	4	4	4	2	4	2	2	4	4	4	4	2	4	4	4	4	4	4
d1b8da_	3	1	4	4	4	4	2	2	2	4	2	4	4	4	4	4	2	4	2	2	2	2	2	2	4	4	4	4	4	2	4	4	4	4	2	4	2	2	4	4	4	4	2	4	4	4	4	4	4
d1eyxa_	3	1	4	4	4	4	2	2	2	4	2	4	4	4	4	4	2	4	2	2	2	2	2	2	4	4	4	4	4	2	4	4	4	4	2	4	2	2	4	4	4	4	2	4	4	4	4	4	4
d1liab_	3	1	4	4	4	4	2	2	2	4	2	4	4	4	4	4	2	4	2	2	2	2	2	2	4	4	4	4	4	2	4	4	4	4	2	4	2	2	4	4	4	4	2	4	4	4	4	4	4
d1b8db_	3	1	4	4	4	4	2	2	2	4	2	4	4	4	4	4	2	4	2	2	2	2	2	2	4	4	4	4	4	2	4	4	4	4	2	4	2	2	4	4	4	4	2	4	4	4	4	4	4
d1eyxb_	3	1	4	4	4	4	2	2	2	4	2	4	4	4	4	4	2	4	2	2	2	2	2	2	4	4	4	4	4	2	4	4	4	4	2	4	2	2	4	4	4	4	2	4	4	4	4	4	4
d1qgwc_	3	1	4	4	4	4	2	2	2	4	2	4	4	4	4	4	2	4	2	2	2	2	2	2	4	4	4	4	4	2	4	4	4	4	2	4	2	2	4	4	4	4	2	4	4	4	4	4	4
d1c75a_	4	2	1	4	4	4	4	4	4	4	4	4	4	4	4	4	4	4	4	4	4	4	4	4	4	4	4	4	4	4	4	4	4	4	4	4	4	4	4	4	4	4	4	4	4	4	4	4	4
d1ctj__	4	2	1	4	4	4	4	4	4	4	4	4	4	4	4	4	4	4	4	4	4	4	4	4	4	4	4	4	4	4	4	4	4	4	4	4	4	4	4	4	4	4	4	4	4	4	4	4	4
d1c53__	4	2	1	4	4	4	4	4	4	4	4	4	4	4	4	4	4	4	4	4	4	4	4	4	4	4	4	4	4	4	4	4	4	4	4	4	4	4	4	4	4	4	4	4	4	4	4	4	4
d1dvh__	4	2	1	4	4	4	4	4	4	4	4	4	4	4	4	4	4	4	4	4	4	4	4	4	4	4	4	4	4	4	4	4	4	4	4	4	4	4	4	4	4	4	4	4	4	4	4	4	4
d1cyj__	4	2	1	4	4	4	4	4	4	4	4	4	4	4	4	4	4	4	4	4	4	4	4	4	4	4	4	4	4	4	4	4	4	4	4	4	4	4	4	4	4	4	4	4	4	4	4	4	4
d1c6s__	4	2	1	4	4	4	4	4	4	4	4	4	4	4	4	4	4	4	4	4	4	4	4	4	4	4	4	4	4	4	4	4	4	4	4	4	4	4	4	4	4	4	4	4	4	4	4	4	4
d1f1fa_	4	2	1	4	4	4	4	4	4	4	4	4	4	4	4	4	4	4	4	4	4	4	4	4	4	4	4	4	4	4	4	4	4	4	4	4	4	4	4	4	4	4	4	4	4	4	4	4	4
d1c6ra_	4	2	1	4	4	4	4	4	4	4	4	4	4	4	4	4	4	4	4	4	4	4	4	4	4	4	4	4	4	4	4	4	4	4	4	4	4	4	4	4	4	4	4	4	4	4	4	4	4
d1gdva_	4	2	1	4	4	4	4	4	4	4	4	4	4	4	4	4	4	4	4	4	4	4	4	4	4	4	4	4	4	4	4	4	4	4	4	4	4	4	4	4	4	4	4	4	4	4	4	4	4
d1ls9a_	4	2	1	4	4	4	4	4	4	4	4	4	4	4	4	4	4	4	4	4	4	4	4	4	4	4	4	4	4	4	4	4	4	4	4	4	4	4	4	4	4	4	4	4	4	4	4	4	4
d1c52__	4	2	1	4	4	4	4	4	4	4	4	4	4	4	4	4	4	4	4	4	4	4	4	4	4	4	4	4	4	4	4	4	4	4	4	4	4	4	4	4	4	4	4	4	4	4	4	4	4
d1cnoa_	4	2	1	4	4	4	4	4	4	4	4	4	4	4	4	4	4	4	4	4	4	4	4	4	4	4	4	4	4	4	4	4	4	4	4	4	4	4	4	4	4	4	4	4	4	4	4	4	4
d1ql3a_	4	2	1	4	4	4	4	4	4	4	4	4	4	4	4	4	4	4	4	4	4	4	4	4	4	4	4	4	4	4	4	4	4	4	4	4	4	4	4	4	4	4	4	4	4	4	4	4	4
d1ayg__	4	2	1	4	4	4	4	4	4	4	4	4	4	4	4	4	4	4	4	4	4	4	4	4	4	4	4	4	4	4	4	4	4	4	4	4	4	4	4	4	4	4	4	4	4	4	4	4	4
d1a56__	4	2	1	4	4	4	4	4	4	4	4	4	4	4	4	4	4	4	4	4	4	4	4	4	4	4	4	4	4	4	4	4	4	4	4	4	4	4	4	4	4	4	4	4	4	4	4	4	4
d1e29a_	4	2	1	4	4	4	4	4	4	4	4	4	4	4	4	4	4	4	4	4	4	4	4	4	4	4	4	4	4	4	4	4	4	4	4	4	4	4	4	4	4	4	4	4	4	4	4	4	4
d1f1ca_	4	2	1	4	4	4	4	4	4	4	4	4	4	4	4	4	4	4	4	4	4	4	4	4	4	4	4	4	4	4	4	4	4	4	4	4	4	4	4	4	4	4	4	4	4	4	4	4	4
d1mz4a_	4	2	1	4	4	4	4	4	4	4	4	4	4	4	4	4	4	4	4	4	4	4	4	4	4	4	4	4	4	4	4	4	4	4	4	4	4	4	4	4	4	4	4	4	4	4	4	4	4
d1lmsa_	4	2	1	4	4	4	4	4	4	4	4	4	4	4	4	4	4	4	4	4	4	4	4	4	4	4	4	4	4	4	4	4	4	4	4	4	4	4	4	4	4	4	4	4	4	4	4	4	4
d1ycc__	4	2	1	4	4	4	4	4	4	4	4	4	4	4	4	4	4	4	4	4	4	4	4	4	4	4	4	4	4	4	4	4	4	4	4	4	4	4	4	4	4	4	4	4	4	4	4	4	4
d1yeb__	4	2	1	4	4	4	4	4	4	4	4	4	4	4	4	4	4	4	4	4	4	4	4	4	4	4	4	4	4	4	4	4	4	4	4	4	4	4	4	4	4	4	4	4	4	4	4	4	4
d1ytc__	4	2	1	4	4	4	4	4	4	4	4	4	4	4	4	4	4	4	4	4	4	4	4	4	4	4	4	4	4	4	4	4	4	4	4	4	4	4	4	4	4	4	4	4	4	4	4	4	4
d1wejf_	4	2	1	4	4	4	4	4	4	4	4	4	4	4	4	4	4	4	4	4	4	4	4	4	4	4	4	4	4	4	4	4	4	4	4	4	4	4	4	4	4	4	4	4	4	4	4	4	4
d1ccr__	4	2	1	4	4	4	4	4	4	4	4	4	4	4	4	4	4	4	4	4	4	4	4	4	4	4	4	4	4	4	4	4	4	4	4	4	4	4	4	4	4	4	4	4	4	4	4	4	4
d5cytr_	4	2	1	4	4	4	4	4	4	4	4	4	4	4	4	4	4	4	4	4	4	4	4	4	4	4	4	4	4	4	4	4	4	4	4	4	4	4	4	4	4	4	4	4	4	4	4	4	4
d1qn2a_	4	2	1	4	4	4	4	4	4	4	4	4	4	4	4	4	4	4	4	4	4	4	4	4	4	4	4	4	4	4	4	4	4	4	4	4	4	4	4	4	4	4	4	4	4	4	4	4	4
d3c2c__	4	2	1	4	4	4	4	4	4	4	4	4	4	4	4	4	4	4	4	4	4	4	4	4	4	4	4	4	4	4	4	4	4	4	4	4	4	4	4	4	4	4	4	4	4	4	4	4	4
d1c2ra_	4	2	1	4	4	4	4	4	4	4	4	4	4	4	4	4	4	4	4	4	4	4	4	4	4	4	4	4	4	4	4	4	4	4	4	4	4	4	4	4	4	4	4	4	4	4	4	4	4
d1cxc__	4	2	1	4	4	4	4	4	4	4	4	4	4	4	4	4	4	4	4	4	4	4	4	4	4	4	4	4	4	4	4	4	4	4	4	4	4	4	4	4	4	4	4	4	4	4	4	4	4
d1co6a_	4	2	1	4	4	4	4	4	4	4	4	4	4	4	4	4	4	4	4	4	4	4	4	4	4	4	4	4	4	4	4	4	4	4	4	4	4	4	4	4	4	4	4	4	4	4	4	4	4
d1i8oa_	4	2	1	4	4	4	4	4	4	4	4	4	4	4	4	4	4	4	4	4	4	4	4	4	4	4	4	4	4	4	4	4	4	4	4	4	4	4	4	4	4	4	4	4	4	4	4	4	4
d1hroa_	4	2	1	4	4	4	4	4	4	4	4	4	4	4	4	4	4	4	4	4	4	4	4	4	4	4	4	4	4	4	4	4	4	4	4	4	4	4	4	4	4	4	4	4	4	4	4	4	4
d155c__	4	2	1	4	4	4	4	4	4	4	4	4	4	4	4	4	4	4	4	4	4	4	4	4	4	4	4	4	4	4	4	4	4	4	4	4	4	4	4	4	4	4	4	4	4	4	4	4	4
d1cot__	4	2	1	4	4	4	4	4	4	4	4	4	4	4	4	4	4	4	4	4	4	4	4	4	4	4	4	4	4	4	4	4	4	4	4	4	4	4	4	4	4	4	4	4	4	4	4	4	4
d1jdla_	4	2	1	4	4	4	4	4	4	4	4	4	4	4	4	4	4	4	4	4	4	4	4	4	4	4	4	4	4	4	4	4	4	4	4	4	4	4	4	4	4	4	4	4	4	4	4	4	4
d1h32b_	4	2	1	4	4	4	4	4	4	4	4	4	4	4	4	4	4	4	4	4	4	4	4	4	4	4	4	4	4	4	4	4	4	4	4	4	4	4	4	4	4	4	4	4	4	4	4	4	4
d1cc5__	4	2	1	4	4	4	4	4	4	4	4	4	4	4	4	4	4	4	4	4	4	4	4	4	4	4	4	4	4	4	4	4	4	4	4	4	4	4	4	4	4	4	4	4	4	4	4	4	4
d1kx7a_	4	2	1	4	4	4	4	4	4	4	4	4	4	4	4	4	4	4	4	4	4	4	4	4	4	4	4	4	4	4	4	4	4	4	4	4	4	4	4	4	4	4	4	4	4	4	4	4	4
d1cor__	4	2	1	4	4	4	4	4	4	4	4	4	4	4	4	4	4	4	4	4	4	4	4	4	4	4	4	4	4	4	4	4	4	4	4	4	4	4	4	4	4	4	4	4	4	4	4	4	4
d1fi3a_	4	2	1	4	4	4	4	4	4	4	4	4	4	4	4	4	4	4	4	4	4	4	4	4	4	4	4	4	4	4	4	4	4	4	4	4	4	4	4	4	4	4	4	4	4	4	4	4	4
d1dvva_	4	2	1	4	4	4	4	4	4	4	4	4	4	4	4	4	4	4	4	4	4	4	4	4	4	4	4	4	4	4	4	4	4	4	4	4	4	4	4	4	4	4	4	4	4	4	4	4	4
d451c__	4	2	1	4	4	4	4	4	4	4	4	4	4	4	4	4	4	4	4	4	4	4	4	4	4	4	4	4	4	4	4	4	4	4	4	4	4	4	4	4	4	4	4	4	4	4	4	4	4
d2mtac_	4	2	1	4	4	4	4	4	4	4	4	4	4	4	4	4	4	4	4	4	4	4	4	4	4	4	4	4	4	4	4	4	4	4	4	4	4	4	4	4	4	4	4	4	4	4	4	4	4
d1gks__	4	2	1	4	4	4	4	4	4	4	4	4	4	4	4	4	4	4	4	4	4	4	4	4	4	4	4	4	4	4	4	4	4	4	4	4	4	4	4	4	4	4	4	4	4	4	4	4	4
d1dw0a_	4	2	1	4	4	4	4	4	4	4	4	4	4	4	4	4	4	4	4	4	4	4	4	4	4	4	4	4	4	4	4	4	4	4	4	4	4	4	4	4	4	4	4	4	4	4	4	4	4
d1gu2a_	4	2	1	4	4	4	4	4	4	4	4	4	4	4	4	4	4	4	4	4	4	4	4	4	4	4	4	4	4	4	4	4	4	4	4	4	4	4	4	4	4	4	4	4	4	4	4	4	4
d1diqc_	4	2	1	4	4	4	4	4	4	4	4	4	4	4	4	4	4	4	4	4	4	4	4	4	4	4	4	4	4	4	4	4	4	4	4	4	4	4	4	4	4	4	4	4	4	4	4	4	4
d1dy7b1	4	4	3	4	4	4	2	4	4	4	4	4	4	2	2	4	4	4	2	4	4	4	4	4	4	4	4	4	2	4	4	4	4	4	4	2	4	4	4	2	4	4	4	4	2	4	2	4	4
d1h9xa1	4	4	3	4	4	4	2	4	4	4	4	4	4	2	2	4	4	4	2	4	4	4	4	4	4	4	4	4	2	4	4	4	4	4	4	2	4	4	4	2	4	4	4	4	2	4	2	4	4
d1hj3a1	4	4	3	4	4	4	2	4	4	4	4	4	4	2	2	4	4	4	2	4	4	4	4	4	4	4	4	4	2	4	4	4	4	4	4	2	4	4	4	2	4	4	4	4	2	4	2	4	4
d1hzua1	4	4	3	4	4	4	2	4	4	4	4	4	4	2	2	4	4	4	2	4	4	4	4	4	4	4	4	4	2	4	4	4	4	4	4	2	4	4	4	2	4	4	4	4	2	4	2	4	4
d1nira1	4	4	3	4	4	4	2	4	4	4	4	4	4	2	2	4	4	4	2	4	4	4	4	4	4	4	4	4	2	4	4	4	4	4	4	2	4	4	4	2	4	4	4	4	2	4	2	4	4
d1e2rb1	4	4	3	4	4	4	2	4	4	4	4	4	4	2	2	4	4	4	2	4	4	4	4	4	4	4	4	4	2	4	4	4	4	4	4	2	4	4	4	2	4	4	4	4	2	4	2	4	4
d1qksa1	4	4	3	4	4	4	2	4	4	4	4	4	4	2	2	4	4	4	2	4	4	4	4	4	4	4	4	4	2	4	4	4	4	4	4	2	4	4	4	2	4	4	4	4	2	4	2	4	4
d1l0ld1	4	4	3	4	2	4	4	2	4	4	2	2	4	4	4	4	4	4	4	4	4	2	4	2	4	2	4	4	4	4	4	2	2	4	4	4	4	2	4	4	2	4	4	4	4	2	4	4	4
d1qcrd2	4	4	3	4	2	4	4	2	4	4	2	2	4	4	4	4	4	4	4	4	4	2	4	2	4	2	4	4	4	4	4	2	2	4	4	4	4	2	4	4	2	4	4	4	4	2	4	4	4
d1ezvd1	4	4	3	4	2	4	4	2	4	4	2	2	4	4	4	4	4	4	4	4	4	2	4	2	4	2	4	4	4	4	4	2	2	4	4	4	4	2	4	4	2	4	4	4	4	2	4	4	4
d1m70a1	4	4	3	4	4	4	4	4	4	4	4	4	4	4	4	2	2	4	4	4	4	4	4	4	4	4	4	4	4	4	4	4	4	4	4	4	4	4	2	4	4	4	4	2	4	4	4	4	4
d1m70a2	4	4	3	4	4	4	4	4	4	4	4	4	4	4	4	2	2	4	4	4	4	4	4	4	4	4	4	4	4	4	4	4	4	4	4	4	4	4	2	4	4	4	4	2	4	4	4	4	4
d1h1oa1	4	4	3	4	4	4	4	4	4	4	4	4	4	4	4	2	2	4	4	4	4	4	4	4	4	4	4	4	4	4	4	4	4	4	4	4	4	4	2	4	4	4	4	2	4	4	4	4	4
d1h1oa2	4	4	3	4	4	4	4	4	4	4	4	4	4	4	4	2	2	4	4	4	4	4	4	4	4	4	4	4	4	4	4	4	4	4	4	4	4	4	2	4	4	4	4	2	4	4	4	4	4
d1fcdc1	4	4	3	4	4	4	4	4	4	4	4	4	4	4	4	2	2	4	4	4	4	4	4	4	4	4	4	4	4	4	4	4	4	4	4	4	4	4	2	4	4	4	4	2	4	4	4	4	4
d1fcdc2	4	4	3	4	4	4	4	4	4	4	4	4	4	4	4	2	2	4	4	4	4	4	4	4	4	4	4	4	4	4	4	4	4	4	4	4	4	4	2	4	4	4	4	2	4	4	4	4	4
d1h32a1	4	4	3	2	4	2	4	4	4	4	4	4	4	4	4	4	4	4	4	2	2	4	4	4	4	4	4	4	4	4	4	4	4	4	4	4	4	4	4	4	4	4	4	4	4	4	4	2	4
d1h32a2	4	4	3	2	4	2	4	4	4	4	4	4	4	4	4	4	4	4	4	2	2	4	4	4	4	4	4	4	4	4	4	4	4	4	4	4	4	4	4	4	4	4	4	4	4	4	4	2	4
d1eb7a1	4	4	3	4	4	4	4	4	4	2	4	4	4	4	4	4	4	4	4	4	4	4	2	4	4	4	4	4	4	2	4	4	4	4	4	4	4	4	4	4	4	2	4	4	4	4	4	4	4
d1eb7a2	4	4	3	4	4	4	4	4	4	2	4	4	4	4	4	4	4	4	4	4	4	4	2	4	4	4	4	4	4	2	4	4	4	4	4	4	4	4	4	4	4	2	4	4	4	4	4	4	4
d1nmla1	4	4	3	4	4	4	4	4	4	2	4	4	4	4	4	4	4	4	4	4	4	4	2	4	4	4	4	4	4	2	4	4	4	4	4	4	4	4	4	4	4	2	4	4	4	4	4	4	4
d1nmla2	4	4	3	4	4	4	4	4	4	2	4	4	4	4	4	4	4	4	4	4	4	4	2	4	4	4	4	4	4	2	4	4	4	4	4	4	4	4	4	4	4	2	4	4	4	4	4	4	4
d1iqca1	4	4	3	4	4	4	4	4	4	2	4	4	4	4	4	4	4	4	4	4	4	4	2	4	4	4	4	4	4	2	4	4	4	4	4	4	4	4	4	4	4	2	4	4	4	4	4	4	4
d1iqca2	4	4	3	4	4	4	4	4	4	2	4	4	4	4	4	4	4	4	4	4	4	4	2	4	4	4	4	4	4	2	4	4	4	4	4	4	4	4	4	4	4	2	4	4	4	4	4	4	4
d1pbya1	4	4	3	4	4	4	4	4	4	4	4	4	2	4	4	4	4	4	4	4	4	4	4	4	2	4	2	2	4	4	2	4	4	4	4	4	2	4	4	4	4	4	4	4	4	4	4	4	4
d1pbya2	4	4	3	4	4	4	4	4	4	4	4	4	2	4	4	4	4	4	4	4	4	4	4	4	2	4	2	2	4	4	2	4	4	4	4	4	2	4	4	4	4	4	4	4	4	4	4	4	4
d1jmxa1	4	4	3	4	4	4	4	4	4	4	4	4	2	4	4	4	4	4	4	4	4	4	4	4	2	4	2	2	4	4	2	4	4	4	4	4	2	4	4	4	4	4	4	4	4	4	4	4	4
d1jmxa2	4	4	3	4	4	4	4	4	4	4	4	4	2	4	4	4	4	4	4	4	4	4	4	4	2	4	2	2	4	4	2	4	4	4	4	4	2	4	4	4	4	4	4	4	4	4	4	4	4
d1p7ia_	4	4	4	1	4	4	4	4	4	4	4	4	4	4	4	4	4	4	4	4	4	4	4	4	4	4	4	4	4	4	4	4	4	4	4	4	4	4	4	4	4	4	4	4	4	4	4	4	4
d1p7jb_	4	4	4	1	4	4	4	4	4	4	4	4	4	4	4	4	4	4	4	4	4	4	4	4	4	4	4	4	4	4	4	4	4	4	4	4	4	4	4	4	4	4	4	4	4	4	4	4	4
d2hdda_	4	4	4	1	4	4	4	4	4	4	4	4	4	4	4	4	4	4	4	4	4	4	4	4	4	4	4	4	4	4	4	4	4	4	4	4	4	4	4	4	4	4	4	4	4	4	4	4	4
d1akha_	4	4	4	1	4	4	4	4	4	4	4	4	4	4	4	4	4	4	4	4	4	4	4	4	4	4	4	4	4	4	4	4	4	4	4	4	4	4	4	4	4	4	4	4	4	4	4	4	4
d1f43a_	4	4	4	1	4	4	4	4	4	4	4	4	4	4	4	4	4	4	4	4	4	4	4	4	4	4	4	4	4	4	4	4	4	4	4	4	4	4	4	4	4	4	4	4	4	4	4	4	4
d1le8a_	4	4	4	1	4	4	4	4	4	4	4	4	4	4	4	4	4	4	4	4	4	4	4	4	4	4	4	4	4	4	4	4	4	4	4	4	4	4	4	4	4	4	4	4	4	4	4	4	4
d1mh3a1	4	4	4	1	4	4	4	4	4	4	4	4	4	4	4	4	4	4	4	4	4	4	4	4	4	4	4	4	4	4	4	4	4	4	4	4	4	4	4	4	4	4	4	4	4	4	4	4	4
d1akhb_	4	4	4	1	4	4	4	4	4	4	4	4	4	4	4	4	4	4	4	4	4	4	4	4	4	4	4	4	4	4	4	4	4	4	4	4	4	4	4	4	4	4	4	4	4	4	4	4	4
d1k61a_	4	4	4	1	4	4	4	4	4	4	4	4	4	4	4	4	4	4	4	4	4	4	4	4	4	4	4	4	4	4	4	4	4	4	4	4	4	4	4	4	4	4	4	4	4	4	4	4	4
d1le8b_	4	4	4	1	4	4	4	4	4	4	4	4	4	4	4	4	4	4	4	4	4	4	4	4	4	4	4	4	4	4	4	4	4	4	4	4	4	4	4	4	4	4	4	4	4	4	4	4	4
d1mnmc_	4	4	4	1	4	4	4	4	4	4	4	4	4	4	4	4	4	4	4	4	4	4	4	4	4	4	4	4	4	4	4	4	4	4	4	4	4	4	4	4	4	4	4	4	4	4	4	4	4
d1lfb__	4	4	4	1	4	4	4	4	4	4	4	4	4	4	4	4	4	4	4	4	4	4	4	4	4	4	4	4	4	4	4	4	4	4	4	4	4	4	4	4	4	4	4	4	4	4	4	4	4
d2lfb__	4	4	4	1	4	4	4	4	4	4	4	4	4	4	4	4	4	4	4	4	4	4	4	4	4	4	4	4	4	4	4	4	4	4	4	4	4	4	4	4	4	4	4	4	4	4	4	4	4
d1e3oc1	4	4	4	1	4	4	4	4	4	4	4	4	4	4	4	4	4	4	4	4	4	4	4	4	4	4	4	4	4	4	4	4	4	4	4	4	4	4	4	4	4	4	4	4	4	4	4	4	4
d1gt0c1	4	4	4	1	4	4	4	4	4	4	4	4	4	4	4	4	4	4	4	4	4	4	4	4	4	4	4	4	4	4	4	4	4	4	4	4	4	4	4	4	4	4	4	4	4	4	4	4	4
d1o4xa1	4	4	4	1	4	4	4	4	4	4	4	4	4	4	4	4	4	4	4	4	4	4	4	4	4	4	4	4	4	4	4	4	4	4	4	4	4	4	4	4	4	4	4	4	4	4	4	4	4
d1octc1	4	4	4	1	4	4	4	4	4	4	4	4	4	4	4	4	4	4	4	4	4	4	4	4	4	4	4	4	4	4	4	4	4	4	4	4	4	4	4	4	4	4	4	4	4	4	4	4	4
d1au7a1	4	4	4	1	4	4	4	4	4	4	4	4	4	4	4	4	4	4	4	4	4	4	4	4	4	4	4	4	4	4	4	4	4	4	4	4	4	4	4	4	4	4	4	4	4	4	4	4	4
d1ftt__	4	4	4	1	4	4	4	4	4	4	4	4	4	4	4	4	4	4	4	4	4	4	4	4	4	4	4	4	4	4	4	4	4	4	4	4	4	4	4	4	4	4	4	4	4	4	4	4	4
d1hdp__	4	4	4	1	4	4	4	4	4	4	4	4	4	4	4	4	4	4	4	4	4	4	4	4	4	4	4	4	4	4	4	4	4	4	4	4	4	4	4	4	4	4	4	4	4	4	4	4	4
d1ocp__	4	4	4	1	4	4	4	4	4	4	4	4	4	4	4	4	4	4	4	4	4	4	4	4	4	4	4	4	4	4	4	4	4	4	4	4	4	4	4	4	4	4	4	4	4	4	4	4	4
d1b72a_	4	4	4	1	4	4	4	4	4	4	4	4	4	4	4	4	4	4	4	4	4	4	4	4	4	4	4	4	4	4	4	4	4	4	4	4	4	4	4	4	4	4	4	4	4	4	4	4	4
d1pufa_	4	4	4	1	4	4	4	4	4	4	4	4	4	4	4	4	4	4	4	4	4	4	4	4	4	4	4	4	4	4	4	4	4	4	4	4	4	4	4	4	4	4	4	4	4	4	4	4	4
d1pufb_	4	4	4	1	4	4	4	4	4	4	4	4	4	4	4	4	4	4	4	4	4	4	4	4	4	4	4	4	4	4	4	4	4	4	4	4	4	4	4	4	4	4	4	4	4	4	4	4	4
d1du6a_	4	4	4	1	4	4	4	4	4	4	4	4	4	4	4	4	4	4	4	4	4	4	4	4	4	4	4	4	4	4	4	4	4	4	4	4	4	4	4	4	4	4	4	4	4	4	4	4	4
d1lfup_	4	4	4	1	4	4	4	4	4	4	4	4	4	4	4	4	4	4	4	4	4	4	4	4	4	4	4	4	4	4	4	4	4	4	4	4	4	4	4	4	4	4	4	4	4	4	4	4	4
d1bw5__	4	4	4	1	4	4	4	4	4	4	4	4	4	4	4	4	4	4	4	4	4	4	4	4	4	4	4	4	4	4	4	4	4	4	4	4	4	4	4	4	4	4	4	4	4	4	4	4	4
d1ig7a_	4	4	4	1	4	4	4	4	4	4	4	4	4	4	4	4	4	4	4	4	4	4	4	4	4	4	4	4	4	4	4	4	4	4	4	4	4	4	4	4	4	4	4	4	4	4	4	4	4
d1hom__	4	4	4	1	4	4	4	4	4	4	4	4	4	4	4	4	4	4	4	4	4	4	4	4	4	4	4	4	4	4	4	4	4	4	4	4	4	4	4	4	4	4	4	4	4	4	4	4	4
d1san__	4	4	4	1	4	4	4	4	4	4	4	4	4	4	4	4	4	4	4	4	4	4	4	4	4	4	4	4	4	4	4	4	4	4	4	4	4	4	4	4	4	4	4	4	4	4	4	4	4
d9anta_	4	4	4	1	4	4	4	4	4	4	4	4	4	4	4	4	4	4	4	4	4	4	4	4	4	4	4	4	4	4	4	4	4	4	4	4	4	4	4	4	4	4	4	4	4	4	4	4	4
d1b8ia_	4	4	4	1	4	4	4	4	4	4	4	4	4	4	4	4	4	4	4	4	4	4	4	4	4	4	4	4	4	4	4	4	4	4	4	4	4	4	4	4	4	4	4	4	4	4	4	4	4
d1b8ib_	4	4	4	1	4	4	4	4	4	4	4	4	4	4	4	4	4	4	4	4	4	4	4	4	4	4	4	4	4	4	4	4	4	4	4	4	4	4	4	4	4	4	4	4	4	4	4	4	4
d1jgga_	4	4	4	1	4	4	4	4	4	4	4	4	4	4	4	4	4	4	4	4	4	4	4	4	4	4	4	4	4	4	4	4	4	4	4	4	4	4	4	4	4	4	4	4	4	4	4	4	4
d1ftz__	4	4	4	1	4	4	4	4	4	4	4	4	4	4	4	4	4	4	4	4	4	4	4	4	4	4	4	4	4	4	4	4	4	4	4	4	4	4	4	4	4	4	4	4	4	4	4	4	4
d1nk3p_	4	4	4	1	4	4	4	4	4	4	4	4	4	4	4	4	4	4	4	4	4	4	4	4	4	4	4	4	4	4	4	4	4	4	4	4	4	4	4	4	4	4	4	4	4	4	4	4	4
d1vnd__	4	4	4	1	4	4	4	4	4	4	4	4	4	4	4	4	4	4	4	4	4	4	4	4	4	4	4	4	4	4	4	4	4	4	4	4	4	4	4	4	4	4	4	4	4	4	4	4	4
d1fjla_	4	4	4	1	4	4	4	4	4	4	4	4	4	4	4	4	4	4	4	4	4	4	4	4	4	4	4	4	4	4	4	4	4	4	4	4	4	4	4	4	4	4	4	4	4	4	4	4	4
d1fjlb_	4	4	4	1	4	4	4	4	4	4	4	4	4	4	4	4	4	4	4	4	4	4	4	4	4	4	4	4	4	4	4	4	4	4	4	4	4	4	4	4	4	4	4	4	4	4	4	4	4
d1mija_	4	4	4	1	4	4	4	4	4	4	4	4	4	4	4	4	4	4	4	4	4	4	4	4	4	4	4	4	4	4	4	4	4	4	4	4	4	4	4	4	4	4	4	4	4	4	4	4	4
d1hcra_	4	4	4	3	2	4	4	4	4	4	4	4	4	4	4	4	2	4	4	2	4	4	4	4	4	4	2	4	4	4	4	4	2	4	4	4	4	4	4	4	4	2	4	4	4	4	4	4	4
d1ijwc_	4	4	4	3	2	4	4	4	4	4	4	4	4	4	4	4	2	4	4	2	4	4	4	4	4	4	2	4	4	4	4	4	2	4	4	4	4	4	4	4	4	2	4	4	4	4	4	4	4
d1gdta1	4	4	4	3	2	4	4	4	4	4	4	4	4	4	4	4	2	4	4	2	4	4	4	4	4	4	2	4	4	4	4	4	2	4	4	4	4	4	4	4	4	2	4	4	4	4	4	4	4
d1tc3c_	4	4	4	3	2	4	4	4	4	4	4	4	4	4	4	4	2	4	4	2	4	4	4	4	4	4	2	4	4	4	4	4	2	4	4	4	4	4	4	4	4	2	4	4	4	4	4	4	4
d2ezl__	4	4	4	3	2	4	4	4	4	4	4	4	4	4	4	4	2	4	4	2	4	4	4	4	4	4	2	4	4	4	4	4	2	4	4	4	4	4	4	4	4	2	4	4	4	4	4	4	4
d2ezh__	4	4	4	3	2	4	4	4	4	4	4	4	4	4	4	4	2	4	4	2	4	4	4	4	4	4	2	4	4	4	4	4	2	4	4	4	4	4	4	4	4	2	4	4	4	4	4	4	4
d2ezi__	4	4	4	3	2	4	4	4	4	4	4	4	4	4	4	4	2	4	4	2	4	4	4	4	4	4	2	4	4	4	4	4	2	4	4	4	4	4	4	4	4	2	4	4	4	4	4	4	4
d1guua_	4	4	4	3	4	4	4	2	4	4	4	4	4	4	4	4	4	4	4	4	4	4	4	2	4	4	4	4	4	4	4	4	4	4	4	4	4	2	4	4	4	4	2	4	4	4	4	4	4
d1gv2a2	4	4	4	3	4	4	4	2	4	4	4	4	4	4	4	4	4	4	4	4	4	4	4	2	4	4	4	4	4	4	4	4	4	4	4	4	4	2	4	4	4	4	2	4	4	4	4	4	4
d1gvda_	4	4	4	3	4	4	4	2	4	4	4	4	4	4	4	4	4	4	4	4	4	4	4	2	4	4	4	4	4	4	4	4	4	4	4	4	4	2	4	4	4	4	2	4	4	4	4	4	4
d1idz__	4	4	4	3	4	4	4	2	4	4	4	4	4	4	4	4	4	4	4	4	4	4	4	2	4	4	4	4	4	4	4	4	4	4	4	4	4	2	4	4	4	4	2	4	4	4	4	4	4
d1a5j_1	4	4	4	3	4	4	4	2	4	4	4	4	4	4	4	4	4	4	4	4	4	4	4	2	4	4	4	4	4	4	4	4	4	4	4	4	4	2	4	4	4	4	2	4	4	4	4	4	4
d1a5j_2	4	4	4	3	4	4	4	2	4	4	4	4	4	4	4	4	4	4	4	4	4	4	4	2	4	4	4	4	4	4	4	4	4	4	4	4	4	2	4	4	4	4	2	4	4	4	4	4	4
d1h8ac1	4	4	4	3	4	4	4	2	4	4	4	4	4	4	4	4	4	4	4	4	4	4	4	2	4	4	4	4	4	4	4	4	4	4	4	4	4	2	4	4	4	4	2	4	4	4	4	4	4
d1fexa_	4	4	4	3	4	4	4	2	4	4	4	4	4	4	4	4	4	4	4	4	4	4	4	2	4	4	4	4	4	4	4	4	4	4	4	4	4	2	4	4	4	4	2	4	4	4	4	4	4
d1ofcx1	4	4	4	3	4	4	4	2	4	4	4	4	4	4	4	4	4	4	4	4	4	4	4	2	4	4	4	4	4	4	4	4	4	4	4	4	4	2	4	4	4	4	2	4	4	4	4	4	4
d1ofcx2	4	4	4	3	4	2	4	4	4	4	2	4	4	4	4	4	4	4	4	4	4	2	4	4	2	4	4	4	4	2	4	4	4	4	4	4	4	4	4	2	4	4	4	2	4	4	4	4	4
d1irza_	4	4	4	3	4	4	4	4	4	4	4	4	4	4	4	4	4	4	4	4	2	4	4	4	4	4	4	4	4	4	4	4	4	4	4	4	4	4	4	4	4	4	4	4	4	4	4	4	2
d1ba5__	4	4	4	3	4	4	4	4	2	4	4	4	4	4	4	2	4	4	4	4	4	4	4	4	4	4	4	4	4	4	4	4	4	4	4	4	2	4	4	4	4	4	4	4	4	4	4	4	4
d1itya_	4	4	4	3	4	4	4	4	2	4	4	4	4	4	4	2	4	4	4	4	4	4	4	4	4	4	4	4	4	4	4	4	4	4	4	4	2	4	4	4	4	4	4	4	4	4	4	4	4
d1k78a1	4	4	4	3	4	4	4	4	4	4	4	4	4	4	4	4	4	4	2	4	4	4	4	4	4	2	4	4	2	4	4	4	4	4	4	4	4	4	4	4	4	4	4	4	2	4	4	4	4
d1k78a2	4	4	4	3	4	4	4	4	4	4	4	4	4	4	4	4	4	4	2	4	4	4	4	4	4	2	4	4	2	4	4	4	4	4	4	4	4	4	4	4	4	4	4	4	2	4	4	4	4
d6paxa1	4	4	4	3	4	4	4	4	4	4	4	4	4	4	4	4	4	4	2	4	4	4	4	4	4	2	4	4	2	4	4	4	4	4	4	4	4	4	4	4	4	4	4	4	2	4	4	4	4
d6paxa2	4	4	4	3	4	4	4	4	4	4	4	4	4	4	4	4	4	4	2	4	4	4	4	4	4	2	4	4	2	4	4	4	4	4	4	4	4	4	4	4	4	4	4	4	2	4	4	4	4
d1pdnc_	4	4	4	3	4	4	4	4	4	4	4	4	4	4	4	4	4	4	2	4	4	4	4	4	4	2	4	4	2	4	4	4	4	4	4	4	4	4	4	4	4	4	4	4	2	4	4	4	4
d1igna1	4	4	2	3	4	4	2	4	4	2	4	4	4	4	4	4	4	4	4	4	4	4	4	4	4	4	4	4	4	4	4	4	4	4	4	4	4	4	4	4	4	4	4	4	4	4	4	2	4
d1igna2	4	4	2	3	4	4	2	4	4	2	4	4	4	4	4	4	4	4	4	4	4	4	4	4	4	4	4	4	4	4	4	4	4	4	4	4	4	4	4	4	4	4	4	4	4	4	4	2	4
d1bw6a_	4	4	4	3	4	4	4	4	4	4	4	4	4	4	4	4	4	4	4	4	4	4	4	4	4	4	4	2	4	4	4	4	4	2	2	4	4	4	4	4	4	4	4	4	4	4	4	4	4
d1hlva1	4	4	4	3	4	4	4	4	4	4	4	4	4	4	4	4	4	4	4	4	4	4	4	4	4	4	4	2	4	4	4	4	4	2	2	4	4	4	4	4	4	4	4	4	4	4	4	4	4
d1hlva2	4	4	4	3	4	4	4	4	4	4	4	4	4	4	4	4	4	4	4	4	4	4	4	4	4	4	4	2	4	4	4	4	4	2	2	4	4	4	4	4	4	4	4	4	4	4	4	4	4
d1iufa1	4	4	4	3	4	4	4	4	4	4	4	4	4	4	4	4	4	4	4	4	4	4	4	4	4	4	4	2	4	4	4	4	4	2	2	4	4	4	4	4	4	4	4	4	4	4	4	4	4
d1iufa2	4	4	4	3	4	4	4	4	4	4	4	4	4	4	4	4	4	4	4	4	4	4	4	4	4	4	4	2	4	4	4	4	4	2	2	4	4	4	4	4	4	4	4	4	4	4	4	4	4
d1etob_	4	4	4	3	4	4	4	4	4	4	4	2	4	4	4	4	4	4	4	4	4	4	4	4	4	4	4	4	4	4	4	4	4	4	4	4	4	4	2	4	4	4	4	4	4	4	4	4	4
d1etxa_	4	4	4	3	4	4	4	4	4	4	4	2	4	4	4	4	4	4	4	4	4	4	4	4	4	4	4	4	4	4	4	4	4	4	4	4	4	4	2	4	4	4	4	4	4	4	4	4	4
d1fipa_	4	4	4	3	4	4	4	4	4	4	4	2	4	4	4	4	4	4	4	4	4	4	4	4	4	4	4	4	4	4	4	4	4	4	4	4	4	4	2	4	4	4	4	4	4	4	4	4	4
d1ntca_	4	4	4	3	4	4	4	4	4	4	4	2	4	4	4	4	4	4	4	4	4	4	4	4	4	4	4	4	4	4	4	4	4	4	4	4	4	4	2	4	4	4	4	4	4	4	4	4	4
d1umqa_	4	4	4	3	4	4	4	4	4	4	4	2	4	4	4	4	4	4	4	4	4	4	4	4	4	4	4	4	4	4	4	4	4	4	4	4	4	4	2	4	4	4	4	4	4	4	4	4	4
d1g2ha_	4	4	4	3	4	4	4	4	4	4	4	2	4	4	4	4	4	4	4	4	4	4	4	4	4	4	4	4	4	4	4	4	4	4	4	4	4	4	2	4	4	4	4	4	4	4	4	4	4
d1a6i_1	4	4	4	3	4	4	4	4	4	4	4	4	2	2	4	4	4	4	4	4	4	4	4	4	4	4	4	4	4	4	2	2	4	4	4	4	4	4	4	4	2	4	4	4	4	2	2	4	4
d2tct_1	4	4	4	3	4	4	4	4	4	4	4	4	2	2	4	4	4	4	4	4	4	4	4	4	4	4	4	4	4	4	2	2	4	4	4	4	4	4	4	4	2	4	4	4	4	2	2	4	4
d1jt6a1	4	4	4	3	4	4	4	4	4	4	4	4	2	2	4	4	4	4	4	4	4	4	4	4	4	4	4	4	4	4	2	2	4	4	4	4	4	4	4	4	2	4	4	4	4	2	2	4	4
d1pb6a1	4	4	4	3	4	4	4	4	4	4	4	4	2	2	4	4	4	4	4	4	4	4	4	4	4	4	4	4	4	4	2	2	4	4	4	4	4	4	4	4	2	4	4	4	4	2	2	4	4
d1vi0a1	4	4	4	3	4	4	4	4	4	4	4	4	2	2	4	4	4	4	4	4	4	4	4	4	4	4	4	4	4	4	2	2	4	4	4	4	4	4	4	4	2	4	4	4	4	2	2	4	4
d1rkta1	4	4	4	3	4	4	4	4	4	4	4	4	2	2	4	4	4	4	4	4	4	4	4	4	4	4	4	4	4	4	2	2	4	4	4	4	4	4	4	4	2	4	4	4	4	2	2	4	4
d1eqza_	4	4	4	4	1	3	4	4	4	4	4	4	4	4	4	4	4	4	4	4	4	4	4	4	4	4	4	4	4	4	4	4	4	4	4	4	4	4	4	4	4	4	4	4	4	4	4	4	4
d1hq3e_	4	4	4	4	1	3	4	4	4	4	4	4	4	4	4	4	4	4	4	4	4	4	4	4	4	4	4	4	4	4	4	4	4	4	4	4	4	4	4	4	4	4	4	4	4	4	4	4	4
d1kx5c_	4	4	4	4	1	3	4	4	4	4	4	4	4	4	4	4	4	4	4	4	4	4	4	4	4	4	4	4	4	4	4	4	4	4	4	4	4	4	4	4	4	4	4	4	4	4	4	4	4
d1s32c_	4	4	4	4	1	3	4	4	4	4	4	4	4	4	4	4	4	4	4	4	4	4	4	4	4	4	4	4	4	4	4	4	4	4	4	4	4	4	4	4	4	4	4	4	4	4	4	4	4
d1f66c_	4	4	4	4	1	3	4	4	4	4	4	4	4	4	4	4	4	4	4	4	4	4	4	4	4	4	4	4	4	4	4	4	4	4	4	4	4	4	4	4	4	4	4	4	4	4	4	4	4
d1id3c_	4	4	4	4	1	3	4	4	4	4	4	4	4	4	4	4	4	4	4	4	4	4	4	4	4	4	4	4	4	4	4	4	4	4	4	4	4	4	4	4	4	4	4	4	4	4	4	4	4
d1eqzb_	4	4	4	4	1	3	4	4	4	4	4	4	4	4	4	4	4	4	4	4	4	4	4	4	4	4	4	4	4	4	4	4	4	4	4	4	4	4	4	4	4	4	4	4	4	4	4	4	4
d1hiob_	4	4	4	4	1	3	4	4	4	4	4	4	4	4	4	4	4	4	4	4	4	4	4	4	4	4	4	4	4	4	4	4	4	4	4	4	4	4	4	4	4	4	4	4	4	4	4	4	4
d1hq3b_	4	4	4	4	1	3	4	4	4	4	4	4	4	4	4	4	4	4	4	4	4	4	4	4	4	4	4	4	4	4	4	4	4	4	4	4	4	4	4	4	4	4	4	4	4	4	4	4	4
d1kx5d_	4	4	4	4	1	3	4	4	4	4	4	4	4	4	4	4	4	4	4	4	4	4	4	4	4	4	4	4	4	4	4	4	4	4	4	4	4	4	4	4	4	4	4	4	4	4	4	4	4
d1p3mh_	4	4	4	4	1	3	4	4	4	4	4	4	4	4	4	4	4	4	4	4	4	4	4	4	4	4	4	4	4	4	4	4	4	4	4	4	4	4	4	4	4	4	4	4	4	4	4	4	4
d1s32d_	4	4	4	4	1	3	4	4	4	4	4	4	4	4	4	4	4	4	4	4	4	4	4	4	4	4	4	4	4	4	4	4	4	4	4	4	4	4	4	4	4	4	4	4	4	4	4	4	4
d1id3d_	4	4	4	4	1	3	4	4	4	4	4	4	4	4	4	4	4	4	4	4	4	4	4	4	4	4	4	4	4	4	4	4	4	4	4	4	4	4	4	4	4	4	4	4	4	4	4	4	4
d1eqzc_	4	4	4	4	1	3	4	4	4	4	4	4	4	4	4	4	4	4	4	4	4	4	4	4	4	4	4	4	4	4	4	4	4	4	4	4	4	4	4	4	4	4	4	4	4	4	4	4	4
d1eqzg_	4	4	4	4	1	3	4	4	4	4	4	4	4	4	4	4	4	4	4	4	4	4	4	4	4	4	4	4	4	4	4	4	4	4	4	4	4	4	4	4	4	4	4	4	4	4	4	4	4
d1kx5a_	4	4	4	4	1	3	4	4	4	4	4	4	4	4	4	4	4	4	4	4	4	4	4	4	4	4	4	4	4	4	4	4	4	4	4	4	4	4	4	4	4	4	4	4	4	4	4	4	4
d1s32a_	4	4	4	4	1	3	4	4	4	4	4	4	4	4	4	4	4	4	4	4	4	4	4	4	4	4	4	4	4	4	4	4	4	4	4	4	4	4	4	4	4	4	4	4	4	4	4	4	4
d1id3a_	4	4	4	4	1	3	4	4	4	4	4	4	4	4	4	4	4	4	4	4	4	4	4	4	4	4	4	4	4	4	4	4	4	4	4	4	4	4	4	4	4	4	4	4	4	4	4	4	4
d1kx5b_	4	4	4	4	1	3	4	4	4	4	4	4	4	4	4	4	4	4	4	4	4	4	4	4	4	4	4	4	4	4	4	4	4	4	4	4	4	4	4	4	4	4	4	4	4	4	4	4	4
d1s32b_	4	4	4	4	1	3	4	4	4	4	4	4	4	4	4	4	4	4	4	4	4	4	4	4	4	4	4	4	4	4	4	4	4	4	4	4	4	4	4	4	4	4	4	4	4	4	4	4	4
d1id3b_	4	4	4	4	1	3	4	4	4	4	4	4	4	4	4	4	4	4	4	4	4	4	4	4	4	4	4	4	4	4	4	4	4	4	4	4	4	4	4	4	4	4	4	4	4	4	4	4	4
d1b67a_	4	2	4	4	3	3	4	4	2	2	2	4	4	4	4	2	2	2	4	4	4	4	4	2	2	2	4	4	4	2	4	4	4	2	2	4	2	4	4	2	2	4	4	2	4	2	2	2	4
d1a7w__	4	2	4	4	3	3	4	4	2	2	2	4	4	4	4	2	2	2	4	4	4	4	4	2	2	2	4	4	4	2	4	4	4	2	2	4	2	4	4	2	2	4	4	2	4	2	2	2	4
d1f1ea_	4	2	4	4	3	3	4	4	2	2	2	4	4	4	4	2	2	2	4	4	4	4	4	2	2	2	4	4	4	2	4	4	4	2	2	4	2	4	4	2	2	4	4	2	4	2	2	2	4
d1ku5a_	4	2	4	4	3	3	4	4	2	2	2	4	4	4	4	2	2	2	4	4	4	4	4	2	2	2	4	4	4	2	4	4	4	2	2	4	2	4	4	2	2	4	4	2	4	2	2	2	4
d1lkoa1	4	4	4	4	4	4	1	3	4	4	4	4	4	4	4	4	4	4	4	4	4	4	4	4	4	4	4	4	4	4	4	4	4	4	4	4	4	4	4	4	4	4	4	4	4	4	4	4	4
d1nnqa1	4	4	4	4	4	4	1	3	4	4	4	4	4	4	4	4	4	4	4	4	4	4	4	4	4	4	4	4	4	4	4	4	4	4	4	4	4	4	4	4	4	4	4	4	4	4	4	4	4
d1j30a_	4	4	4	4	4	4	1	3	4	4	4	4	4	4	4	4	4	4	4	4	4	4	4	4	4	4	4	4	4	4	4	4	4	4	4	4	4	4	4	4	4	4	4	4	4	4	4	4	4
d1vjxa_	4	4	4	4	4	4	1	3	4	4	4	4	4	4	4	4	4	4	4	4	4	4	4	4	4	4	4	4	4	4	4	4	4	4	4	4	4	4	4	4	4	4	4	4	4	4	4	4	4
d1bcfa_	4	4	4	4	4	4	1	3	4	4	4	4	4	4	4	4	4	4	4	4	4	4	4	4	4	4	4	4	4	4	4	4	4	4	4	4	4	4	4	4	4	4	4	4	4	4	4	4	4
d1jgca_	4	4	4	4	4	4	1	3	4	4	4	4	4	4	4	4	4	4	4	4	4	4	4	4	4	4	4	4	4	4	4	4	4	4	4	4	4	4	4	4	4	4	4	4	4	4	4	4	4
d1nf4a_	4	4	4	4	4	4	1	3	4	4	4	4	4	4	4	4	4	4	4	4	4	4	4	4	4	4	4	4	4	4	4	4	4	4	4	4	4	4	4	4	4	4	4	4	4	4	4	4	4
d1euma_	4	4	4	4	4	4	1	3	4	4	4	4	4	4	4	4	4	4	4	4	4	4	4	4	4	4	4	4	4	4	4	4	4	4	4	4	4	4	4	4	4	4	4	4	4	4	4	4	4
d1krqa_	4	4	4	4	4	4	1	3	4	4	4	4	4	4	4	4	4	4	4	4	4	4	4	4	4	4	4	4	4	4	4	4	4	4	4	4	4	4	4	4	4	4	4	4	4	4	4	4	4
d1dpsa_	4	4	4	4	4	4	1	3	4	4	4	4	4	4	4	4	4	4	4	4	4	4	4	4	4	4	4	4	4	4	4	4	4	4	4	4	4	4	4	4	4	4	4	4	4	4	4	4	4
d1qgha_	4	4	4	4	4	4	1	3	4	4	4	4	4	4	4	4	4	4	4	4	4	4	4	4	4	4	4	4	4	4	4	4	4	4	4	4	4	4	4	4	4	4	4	4	4	4	4	4	4
d1ji5a_	4	4	4	4	4	4	1	3	4	4	4	4	4	4	4	4	4	4	4	4	4	4	4	4	4	4	4	4	4	4	4	4	4	4	4	4	4	4	4	4	4	4	4	4	4	4	4	4	4
d1jiga_	4	4	4	4	4	4	1	3	4	4	4	4	4	4	4	4	4	4	4	4	4	4	4	4	4	4	4	4	4	4	4	4	4	4	4	4	4	4	4	4	4	4	4	4	4	4	4	4	4
d1n1qa_	4	4	4	4	4	4	1	3	4	4	4	4	4	4	4	4	4	4	4	4	4	4	4	4	4	4	4	4	4	4	4	4	4	4	4	4	4	4	4	4	4	4	4	4	4	4	4	4	4
d1o9ra_	4	4	4	4	4	4	1	3	4	4	4	4	4	4	4	4	4	4	4	4	4	4	4	4	4	4	4	4	4	4	4	4	4	4	4	4	4	4	4	4	4	4	4	4	4	4	4	4	4
d1ji4a_	4	4	4	4	4	4	1	3	4	4	4	4	4	4	4	4	4	4	4	4	4	4	4	4	4	4	4	4	4	4	4	4	4	4	4	4	4	4	4	4	4	4	4	4	4	4	4	4	4
d1umna_	4	4	4	4	4	4	1	3	4	4	4	4	4	4	4	4	4	4	4	4	4	4	4	4	4	4	4	4	4	4	4	4	4	4	4	4	4	4	4	4	4	4	4	4	4	4	4	4	4
d1moja_	4	4	4	4	4	4	1	3	4	4	4	4	4	4	4	4	4	4	4	4	4	4	4	4	4	4	4	4	4	4	4	4	4	4	4	4	4	4	4	4	4	4	4	4	4	4	4	4	4
d2fha__	4	4	4	4	4	4	1	3	4	4	4	4	4	4	4	4	4	4	4	4	4	4	4	4	4	4	4	4	4	4	4	4	4	4	4	4	4	4	4	4	4	4	4	4	4	4	4	4	4
d1gwga_	4	4	4	4	4	4	1	3	4	4	4	4	4	4	4	4	4	4	4	4	4	4	4	4	4	4	4	4	4	4	4	4	4	4	4	4	4	4	4	4	4	4	4	4	4	4	4	4	4
d1lb3a_	4	4	4	4	4	4	1	3	4	4	4	4	4	4	4	4	4	4	4	4	4	4	4	4	4	4	4	4	4	4	4	4	4	4	4	4	4	4	4	4	4	4	4	4	4	4	4	4	4
d1bg7__	4	4	4	4	4	4	1	3	4	4	4	4	4	4	4	4	4	4	4	4	4	4	4	4	4	4	4	4	4	4	4	4	4	4	4	4	4	4	4	4	4	4	4	4	4	4	4	4	4
d1mfra_	4	4	4	4	4	4	1	3	4	4	4	4	4	4	4	4	4	4	4	4	4	4	4	4	4	4	4	4	4	4	4	4	4	4	4	4	4	4	4	4	4	4	4	4	4	4	4	4	4
d1rcd__	4	4	4	4	4	4	1	3	4	4	4	4	4	4	4	4	4	4	4	4	4	4	4	4	4	4	4	4	4	4	4	4	4	4	4	4	4	4	4	4	4	4	4	4	4	4	4	4	4
d1jkva_	4	4	2	4	4	4	3	3	2	4	4	2	4	4	4	2	4	2	2	2	4	4	4	4	4	2	4	4	2	4	2	2	4	4	2	4	2	2	2	4	4	4	4	2	4	4	2	4	2
d1rhga_	4	4	4	4	4	4	4	4	1	3	3	4	4	4	4	4	4	4	4	4	4	4	4	4	4	4	4	4	4	4	4	4	4	4	4	4	4	4	4	4	4	4	4	4	4	4	4	4	4
d1bgc__	4	4	4	4	4	4	4	4	1	3	3	4	4	4	4	4	4	4	4	4	4	4	4	4	4	4	4	4	4	4	4	4	4	4	4	4	4	4	4	4	4	4	4	4	4	4	4	4	4
d1bgea_	4	4	4	4	4	4	4	4	1	3	3	4	4	4	4	4	4	4	4	4	4	4	4	4	4	4	4	4	4	4	4	4	4	4	4	4	4	4	4	4	4	4	4	4	4	4	4	4	4
d1alu__	4	4	4	4	4	4	4	4	1	3	3	4	4	4	4	4	4	4	4	4	4	4	4	4	4	4	4	4	4	4	4	4	4	4	4	4	4	4	4	4	4	4	4	4	4	4	4	4	4
d1i1rb_	4	4	4	4	4	4	4	4	1	3	3	4	4	4	4	4	4	4	4	4	4	4	4	4	4	4	4	4	4	4	4	4	4	4	4	4	4	4	4	4	4	4	4	4	4	4	4	4	4
d1a7m__	4	4	4	4	4	4	4	4	1	3	3	4	4	4	4	4	4	4	4	4	4	4	4	4	4	4	4	4	4	4	4	4	4	4	4	4	4	4	4	4	4	4	4	4	4	4	4	4	4
d1lki__	4	4	4	4	4	4	4	4	1	3	3	4	4	4	4	4	4	4	4	4	4	4	4	4	4	4	4	4	4	4	4	4	4	4	4	4	4	4	4	4	4	4	4	4	4	4	4	4	4
d1pvhb_	4	4	4	4	4	4	4	4	1	3	3	4	4	4	4	4	4	4	4	4	4	4	4	4	4	4	4	4	4	4	4	4	4	4	4	4	4	4	4	4	4	4	4	4	4	4	4	4	4
d1a22a_	4	4	4	4	4	4	4	4	1	3	3	4	4	4	4	4	4	4	4	4	4	4	4	4	4	4	4	4	4	4	4	4	4	4	4	4	4	4	4	4	4	4	4	4	4	4	4	4	4
d1axia_	4	4	4	4	4	4	4	4	1	3	3	4	4	4	4	4	4	4	4	4	4	4	4	4	4	4	4	4	4	4	4	4	4	4	4	4	4	4	4	4	4	4	4	4	4	4	4	4	4
d1hgu__	4	4	4	4	4	4	4	4	1	3	3	4	4	4	4	4	4	4	4	4	4	4	4	4	4	4	4	4	4	4	4	4	4	4	4	4	4	4	4	4	4	4	4	4	4	4	4	4	4
d1huw__	4	4	4	4	4	4	4	4	1	3	3	4	4	4	4	4	4	4	4	4	4	4	4	4	4	4	4	4	4	4	4	4	4	4	4	4	4	4	4	4	4	4	4	4	4	4	4	4	4
d1kf9a_	4	4	4	4	4	4	4	4	1	3	3	4	4	4	4	4	4	4	4	4	4	4	4	4	4	4	4	4	4	4	4	4	4	4	4	4	4	4	4	4	4	4	4	4	4	4	4	4	4
d1f6fa_	4	4	4	4	4	4	4	4	1	3	3	4	4	4	4	4	4	4	4	4	4	4	4	4	4	4	4	4	4	4	4	4	4	4	4	4	4	4	4	4	4	4	4	4	4	4	4	4	4
d1n9da_	4	4	4	4	4	4	4	4	1	3	3	4	4	4	4	4	4	4	4	4	4	4	4	4	4	4	4	4	4	4	4	4	4	4	4	4	4	4	4	4	4	4	4	4	4	4	4	4	4
d1cnt1_	4	4	4	4	4	4	4	4	1	3	3	4	4	4	4	4	4	4	4	4	4	4	4	4	4	4	4	4	4	4	4	4	4	4	4	4	4	4	4	4	4	4	4	4	4	4	4	4	4
d1ax8__	4	4	4	4	4	4	4	4	1	3	3	4	4	4	4	4	4	4	4	4	4	4	4	4	4	4	4	4	4	4	4	4	4	4	4	4	4	4	4	4	4	4	4	4	4	4	4	4	4
d1evsa_	4	4	4	4	4	4	4	4	1	3	3	4	4	4	4	4	4	4	4	4	4	4	4	4	4	4	4	4	4	4	4	4	4	4	4	4	4	4	4	4	4	4	4	4	4	4	4	4	4
d1f45b_	4	4	4	4	4	4	4	4	1	3	3	4	4	4	4	4	4	4	4	4	4	4	4	4	4	4	4	4	4	4	4	4	4	4	4	4	4	4	4	4	4	4	4	4	4	4	4	4	4
d1eera_	4	2	4	2	2	2	2	2	3	1	3	2	4	4	2	4	2	4	4	2	2	4	4	4	4	4	4	2	2	4	2	4	4	4	2	2	4	4	4	4	2	4	4	4	4	4	2	2	2
d1v7mv_	4	2	4	2	2	2	2	2	3	1	3	2	4	4	2	4	2	4	4	2	2	4	4	4	4	4	4	2	2	4	2	4	4	4	2	2	4	4	4	4	2	4	4	4	4	4	2	2	2
d2gmfa_	4	2	4	2	2	2	2	2	3	1	3	2	4	4	2	4	2	4	4	2	2	4	4	4	4	4	4	2	2	4	2	4	4	4	2	2	4	4	4	4	2	4	4	4	4	4	2	2	2
d1hzia_	4	2	4	2	2	2	2	2	3	1	3	2	4	4	2	4	2	4	4	2	2	4	4	4	4	4	4	2	2	4	2	4	4	4	2	2	4	4	4	4	2	4	4	4	4	4	2	2	2
d1hula_	4	2	4	2	2	2	2	2	3	1	3	2	4	4	2	4	2	4	4	2	2	4	4	4	4	4	4	2	2	4	2	4	4	4	2	2	4	4	4	4	2	4	4	4	4	4	2	2	2
d1hmca_	4	2	4	2	2	2	2	2	3	1	3	2	4	4	2	4	2	4	4	2	2	4	4	4	4	4	4	2	2	4	2	4	4	4	2	2	4	4	4	4	2	4	4	4	4	4	2	2	2
d1etea_	4	2	4	2	2	2	2	2	3	1	3	2	4	4	2	4	2	4	4	2	2	4	4	4	4	4	4	2	2	4	2	4	4	4	2	2	4	4	4	4	2	4	4	4	4	4	2	2	2
d1scfa_	4	2	4	2	2	2	2	2	3	1	3	2	4	4	2	4	2	4	4	2	2	4	4	4	4	4	4	2	2	4	2	4	4	4	2	2	4	4	4	4	2	4	4	4	4	4	2	2	2
d1scfc_	4	2	4	2	2	2	2	2	3	1	3	2	4	4	2	4	2	4	4	2	2	4	4	4	4	4	4	2	2	4	2	4	4	4	2	2	4	4	4	4	2	4	4	4	4	4	2	2	2
d1m48a_	4	2	4	2	2	2	2	2	3	1	3	2	4	4	2	4	2	4	4	2	2	4	4	4	4	4	4	2	2	4	2	4	4	4	2	2	4	4	4	4	2	4	4	4	4	4	2	2	2
d1jli__	4	2	4	2	2	2	2	2	3	1	3	2	4	4	2	4	2	4	4	2	2	4	4	4	4	4	4	2	2	4	2	4	4	4	2	2	4	4	4	4	2	4	4	4	4	4	2	2	2
d1ijza_	4	2	4	2	2	2	2	2	3	1	3	2	4	4	2	4	2	4	4	2	2	4	4	4	4	4	4	2	2	4	2	4	4	4	2	2	4	4	4	4	2	4	4	4	4	4	2	2	2
d1e3oc2	4	4	4	4	4	4	4	4	4	4	4	4	4	4	4	4	4	4	4	4	4	4	4	4	4	4	4	4	4	4	4	4	4	4	4	4	4	4	4	4	4	4	4	4	4	4	4	4	4
d1au7a2	4	4	4	4	4	4	4	4	4	4	4	4	4	4	4	4	4	4	4	4	4	4	4	4	4	4	4	4	4	4	4	4	4	4	4	4	4	4	4	4	4	4	4	4	4	4	4	4	4
d1ic8a2	4	4	4	4	4	4	4	4	4	4	4	4	4	4	4	4	4	4	4	4	4	4	4	4	4	4	4	4	4	4	4	4	4	4	4	4	4	4	4	4	4	4	4	4	4	4	4	4	4
d1llib_	4	2	4	4	4	4	4	4	4	4	4	4	4	4	4	4	2	4	4	4	4	2	4	4	4	4	4	4	4	4	2	4	4	4	4	4	2	4	4	4	2	4	4	4	4	4	2	4	4
d1lmb3_	4	2	4	4	4	4	4	4	4	4	4	4	4	4	4	4	2	4	4	4	4	2	4	4	4	4	4	4	4	4	2	4	4	4	4	4	2	4	4	4	2	4	4	4	4	4	2	4	4
d1rioa_	4	2	4	4	4	4	4	4	4	4	4	4	4	4	4	4	2	4	4	4	4	2	4	4	4	4	4	4	4	4	2	4	4	4	4	4	2	4	4	4	2	4	4	4	4	4	2	4	4
d1r69__	4	2	4	4	4	4	4	4	4	4	4	4	4	4	4	4	2	4	4	4	4	2	4	4	4	4	4	4	4	4	2	4	4	4	4	4	2	4	4	4	2	4	4	4	4	4	2	4	4
d2cro__	4	2	4	4	4	4	4	4	4	4	4	4	4	4	4	4	2	4	4	4	4	2	4	4	4	4	4	4	4	4	2	4	4	4	4	4	2	4	4	4	2	4	4	4	4	4	2	4	4
d1adr__	4	2	4	4	4	4	4	4	4	4	4	4	4	4	4	4	2	4	4	4	4	2	4	4	4	4	4	4	4	4	2	4	4	4	4	4	2	4	4	4	2	4	4	4	4	4	2	4	4
d1copd_	4	2	4	4	4	4	4	4	4	4	4	4	4	4	4	4	2	4	4	4	4	2	4	4	4	4	4	4	4	4	2	4	4	4	4	4	2	4	4	4	2	4	4	4	4	4	2	4	4
d1d1la_	4	2	4	4	4	4	4	4	4	4	4	4	4	4	4	4	2	4	4	4	4	2	4	4	4	4	4	4	4	4	2	4	4	4	4	4	2	4	4	4	2	4	4	4	4	4	2	4	4
d3orca_	4	2	4	4	4	4	4	4	4	4	4	4	4	4	4	4	2	4	4	4	4	2	4	4	4	4	4	4	4	4	2	4	4	4	4	4	2	4	4	4	2	4	4	4	4	4	2	4	4
d1ner__	4	2	4	4	4	4	4	4	4	4	4	4	4	4	4	4	2	4	4	4	4	2	4	4	4	4	4	4	4	4	2	4	4	4	4	4	2	4	4	4	2	4	4	4	4	4	2	4	4
d1b0na2	4	4	4	4	4	4	4	4	2	2	2	2	4	2	4	2	4	4	2	2	4	4	2	2	2	4	4	4	2	4	4	4	4	4	4	2	4	4	2	2	4	2	4	4	4	4	4	4	4
d1pru__	4	4	4	4	2	4	2	2	4	4	4	4	2	4	4	4	4	4	4	4	4	4	4	4	4	4	2	4	4	4	4	2	4	4	2	4	4	2	4	4	4	4	4	4	2	2	4	4	2
d1vpwa1	4	4	4	4	2	4	2	2	4	4	4	4	2	4	4	4	4	4	4	4	4	4	4	4	4	4	2	4	4	4	4	2	4	4	2	4	4	2	4	4	4	4	4	4	2	2	4	4	2
d1efaa1	4	4	4	4	2	4	2	2	4	4	4	4	2	4	4	4	4	4	4	4	4	4	4	4	4	4	2	4	4	4	4	2	4	4	2	4	4	2	4	4	4	4	4	4	2	2	4	4	2
d1lcca_	4	4	4	4	2	4	2	2	4	4	4	4	2	4	4	4	4	4	4	4	4	4	4	4	4	4	2	4	4	4	4	2	4	4	2	4	4	2	4	4	4	4	4	4	2	2	4	4	2
d1uxc__	4	4	4	4	2	4	2	2	4	4	4	4	2	4	4	4	4	4	4	4	4	4	4	4	4	4	2	4	4	4	4	2	4	4	2	4	4	2	4	4	4	4	4	4	2	2	4	4	2
d1uxd__	4	4	4	4	2	4	2	2	4	4	4	4	2	4	4	4	4	4	4	4	4	4	4	4	4	4	2	4	4	4	4	2	4	4	2	4	4	2	4	4	4	4	4	4	2	2	4	4	2
d1bod__	4	4	4	4	4	4	4	4	4	4	4	3	3	3	4	4	4	4	4	4	4	4	4	4	4	4	4	4	4	4	4	4	4	4	4	4	4	4	4	4	4	4	4	4	4	4	4	4	4
d1ig5a_	4	4	4	4	4	4	4	4	4	4	4	3	3	3	4	4	4	4	4	4	4	4	4	4	4	4	4	4	4	4	4	4	4	4	4	4	4	4	4	4	4	4	4	4	4	4	4	4	4
d1cb1__	4	4	4	4	4	4	4	4	4	4	4	3	3	3	4	4	4	4	4	4	4	4	4	4	4	4	4	4	4	4	4	4	4	4	4	4	4	4	4	4	4	4	4	4	4	4	4	4	4
d1jwda_	4	4	4	4	4	4	4	4	4	4	2	1	3	3	4	4	4	4	4	2	4	4	4	4	4	4	4	4	4	4	4	4	4	4	4	4	4	4	4	4	4	4	4	2	4	4	4	4	4
d1k8ua_	4	4	4	4	4	4	4	4	4	4	2	1	3	3	4	4	4	4	4	2	4	4	4	4	4	4	4	4	4	4	4	4	4	4	4	4	4	4	4	4	4	4	4	2	4	4	4	4	4
d1m31a_	4	4	4	4	4	4	4	4	4	4	2	1	3	3	4	4	4	4	4	2	4	4	4	4	4	4	4	4	4	4	4	4	4	4	4	4	4	4	4	4	4	4	4	2	4	4	4	4	4
d1k2ha_	4	4	4	4	4	4	4	4	4	4	2	1	3	3	4	4	4	4	4	2	4	4	4	4	4	4	4	4	4	4	4	4	4	4	4	4	4	4	4	4	4	4	4	2	4	4	4	4	4
d1qlka_	4	4	4	4	4	4	4	4	4	4	2	1	3	3	4	4	4	4	4	2	4	4	4	4	4	4	4	4	4	4	4	4	4	4	4	4	4	4	4	4	4	4	4	2	4	4	4	4	4
d1mho__	4	4	4	4	4	4	4	4	4	4	2	1	3	3	4	4	4	4	4	2	4	4	4	4	4	4	4	4	4	4	4	4	4	4	4	4	4	4	4	4	4	4	4	2	4	4	4	4	4
d1a4pa_	4	4	4	4	4	4	4	4	4	4	2	1	3	3	4	4	4	4	4	2	4	4	4	4	4	4	4	4	4	4	4	4	4	4	4	4	4	4	4	4	4	4	4	2	4	4	4	4	4
d1psra_	4	4	4	4	4	4	4	4	4	4	2	1	3	3	4	4	4	4	4	2	4	4	4	4	4	4	4	4	4	4	4	4	4	4	4	4	4	4	4	4	4	4	4	2	4	4	4	4	4
d1qlsa_	4	4	4	4	4	4	4	4	4	4	2	1	3	3	4	4	4	4	4	2	4	4	4	4	4	4	4	4	4	4	4	4	4	4	4	4	4	4	4	4	4	4	4	2	4	4	4	4	4
d1nsha_	4	4	4	4	4	4	4	4	4	4	2	1	3	3	4	4	4	4	4	2	4	4	4	4	4	4	4	4	4	4	4	4	4	4	4	4	4	4	4	4	4	4	4	2	4	4	4	4	4
d1mr8a_	4	4	4	4	4	4	4	4	4	4	2	1	3	3	4	4	4	4	4	2	4	4	4	4	4	4	4	4	4	4	4	4	4	4	4	4	4	4	4	4	4	4	4	2	4	4	4	4	4
d1e8aa_	4	4	4	4	4	4	4	4	4	4	2	1	3	3	4	4	4	4	4	2	4	4	4	4	4	4	4	4	4	4	4	4	4	4	4	4	4	4	4	4	4	4	4	2	4	4	4	4	4
d1irja_	4	4	4	4	4	4	4	4	4	4	2	1	3	3	4	4	4	4	4	2	4	4	4	4	4	4	4	4	4	4	4	4	4	4	4	4	4	4	4	4	4	4	4	2	4	4	4	4	4
d1ksoa_	4	4	4	4	4	4	4	4	4	4	2	1	3	3	4	4	4	4	4	2	4	4	4	4	4	4	4	4	4	4	4	4	4	4	4	4	4	4	4	4	4	4	4	2	4	4	4	4	4
d1j55a_	4	4	4	4	4	4	4	4	4	4	2	1	3	3	4	4	4	4	4	2	4	4	4	4	4	4	4	4	4	4	4	4	4	4	4	4	4	4	4	4	4	4	4	2	4	4	4	4	4
d1k9ua_	4	4	4	4	4	4	4	4	4	4	4	3	3	3	4	4	4	4	4	4	4	2	4	4	4	4	4	4	4	4	4	4	4	4	4	4	4	4	4	4	4	4	2	4	4	4	2	4	4
d1h4ba_	4	4	4	4	4	4	4	4	4	4	4	3	3	3	4	4	4	4	4	4	4	2	4	4	4	4	4	4	4	4	4	4	4	4	4	4	4	4	4	4	4	4	2	4	4	4	2	4	4
d1sra__	4	4	4	4	4	2	4	4	4	4	4	3	3	3	4	4	4	4	4	4	4	4	4	4	4	4	4	4	4	4	4	4	4	2	4	4	4	4	4	4	4	4	4	4	4	4	4	4	4
d1rro__	4	4	4	4	4	4	4	4	4	4	4	3	3	3	4	4	4	4	2	4	4	4	4	4	4	2	4	4	4	4	4	2	4	4	4	4	2	4	2	4	4	4	4	4	4	2	4	4	2
d1cdp__	4	4	4	4	4	4	4	4	4	4	4	3	3	3	4	4	4	4	2	4	4	4	4	4	4	2	4	4	4	4	4	2	4	4	4	4	2	4	2	4	4	4	4	4	4	2	4	4	2
d1pvaa_	4	4	4	4	4	4	4	4	4	4	4	3	3	3	4	4	4	4	2	4	4	4	4	4	4	2	4	4	4	4	4	2	4	4	4	4	2	4	2	4	4	4	4	4	4	2	4	4	2
d2pvba_	4	4	4	4	4	4	4	4	4	4	4	3	3	3	4	4	4	4	2	4	4	4	4	4	4	2	4	4	4	4	4	2	4	4	4	4	2	4	2	4	4	4	4	4	4	2	4	4	2
d5pal__	4	4	4	4	4	4	4	4	4	4	4	3	3	3	4	4	4	4	2	4	4	4	4	4	4	2	4	4	4	4	4	2	4	4	4	4	2	4	2	4	4	4	4	4	4	2	4	4	2
d1a75a_	4	4	4	4	4	4	4	4	4	4	4	3	3	3	4	4	4	4	2	4	4	4	4	4	4	2	4	4	4	4	4	2	4	4	4	4	2	4	2	4	4	4	4	4	4	2	4	4	2
d1bu3__	4	4	4	4	4	4	4	4	4	4	4	3	3	3	4	4	4	4	2	4	4	4	4	4	4	2	4	4	4	4	4	2	4	4	4	4	2	4	2	4	4	4	4	4	4	2	4	4	2
d1g33a_	4	4	4	4	4	4	4	4	4	4	4	3	3	3	4	4	4	4	2	4	4	4	4	4	4	2	4	4	4	4	4	2	4	4	4	4	2	4	2	4	4	4	4	4	4	2	4	4	2
d1rwya_	4	4	4	4	4	4	4	4	4	4	4	3	3	3	4	4	4	4	2	4	4	4	4	4	4	2	4	4	4	4	4	2	4	4	4	4	2	4	2	4	4	4	4	4	4	2	4	4	2
d1avsa_	4	4	4	2	4	4	2	2	2	4	4	3	1	3	4	4	4	4	4	4	4	4	4	4	2	4	2	4	4	2	4	4	2	4	4	2	4	4	4	4	4	4	4	4	4	4	4	4	4
d1ctaa_	4	4	4	2	4	4	2	2	2	4	4	3	1	3	4	4	4	4	4	4	4	4	4	4	2	4	2	4	4	2	4	4	2	4	4	2	4	4	4	4	4	4	4	4	4	4	4	4	4
d1dtla_	4	4	4	2	4	4	2	2	2	4	4	3	1	3	4	4	4	4	4	4	4	4	4	4	2	4	2	4	4	2	4	4	2	4	4	2	4	4	4	4	4	4	4	4	4	4	4	4	4
d1jc2a_	4	4	4	2	4	4	2	2	2	4	4	3	1	3	4	4	4	4	4	4	4	4	4	4	2	4	2	4	4	2	4	4	2	4	4	2	4	4	4	4	4	4	4	4	4	4	4	4	4
d1ncx__	4	4	4	2	4	4	2	2	2	4	4	3	1	3	4	4	4	4	4	4	4	4	4	4	2	4	2	4	4	2	4	4	2	4	4	2	4	4	4	4	4	4	4	4	4	4	4	4	4
d1smg__	4	4	4	2	4	4	2	2	2	4	4	3	1	3	4	4	4	4	4	4	4	4	4	4	2	4	2	4	4	2	4	4	2	4	4	2	4	4	4	4	4	4	4	4	4	4	4	4	4
g1pon.1	4	4	4	2	4	4	2	2	2	4	4	3	1	3	4	4	4	4	4	4	4	4	4	4	2	4	2	4	4	2	4	4	2	4	4	2	4	4	4	4	4	4	4	4	4	4	4	4	4
d1tn4__	4	4	4	2	4	4	2	2	2	4	4	3	1	3	4	4	4	4	4	4	4	4	4	4	2	4	2	4	4	2	4	4	2	4	4	2	4	4	4	4	4	4	4	4	4	4	4	4	4
d1fi5a_	4	4	4	2	4	4	2	2	2	4	4	3	1	3	4	4	4	4	4	4	4	4	4	4	2	4	2	4	4	2	4	4	2	4	4	2	4	4	4	4	4	4	4	4	4	4	4	4	4
d1ap4__	4	4	4	2	4	4	2	2	2	4	4	3	1	3	4	4	4	4	4	4	4	4	4	4	2	4	2	4	4	2	4	4	2	4	4	2	4	4	4	4	4	4	4	4	4	4	4	4	4
d1ih0a_	4	4	4	2	4	4	2	2	2	4	4	3	1	3	4	4	4	4	4	4	4	4	4	4	2	4	2	4	4	2	4	4	2	4	4	2	4	4	4	4	4	4	4	4	4	4	4	4	4
d2scpa_	4	4	4	2	4	4	2	2	2	4	4	3	1	3	4	4	4	4	4	4	4	4	4	4	2	4	2	4	4	2	4	4	2	4	4	2	4	4	4	4	4	4	4	4	4	4	4	4	4
d2sas__	4	4	4	2	4	4	2	2	2	4	4	3	1	3	4	4	4	4	4	4	4	4	4	4	2	4	2	4	4	2	4	4	2	4	4	2	4	4	4	4	4	4	4	4	4	4	4	4	4
d1c7va_	4	4	4	2	4	4	2	2	2	4	4	3	1	3	4	4	4	4	4	4	4	4	4	4	2	4	2	4	4	2	4	4	2	4	4	2	4	4	4	4	4	4	4	4	4	4	4	4	4
d1j7qa_	4	4	4	2	4	4	2	2	2	4	4	3	1	3	4	4	4	4	4	4	4	4	4	4	2	4	2	4	4	2	4	4	2	4	4	2	4	4	4	4	4	4	4	4	4	4	4	4	4
d1j7ra_	4	4	4	2	4	4	2	2	2	4	4	3	1	3	4	4	4	4	4	4	4	4	4	4	2	4	2	4	4	2	4	4	2	4	4	2	4	4	4	4	4	4	4	4	4	4	4	4	4
d1ej3a_	4	4	4	2	4	4	2	2	2	4	4	3	1	3	4	4	4	4	4	4	4	4	4	4	2	4	2	4	4	2	4	4	2	4	4	2	4	4	4	4	4	4	4	4	4	4	4	4	4
d1qv0a_	4	4	4	2	4	4	2	2	2	4	4	3	1	3	4	4	4	4	4	4	4	4	4	4	2	4	2	4	4	2	4	4	2	4	4	2	4	4	4	4	4	4	4	4	4	4	4	4	4
d1jf0a_	4	4	4	2	4	4	2	2	2	4	4	3	1	3	4	4	4	4	4	4	4	4	4	4	2	4	2	4	4	2	4	4	2	4	4	2	4	4	4	4	4	4	4	4	4	4	4	4	4
d1nyaa_	4	4	4	2	4	4	2	2	2	4	4	3	1	3	4	4	4	4	4	4	4	4	4	4	2	4	2	4	4	2	4	4	2	4	4	2	4	4	4	4	4	4	4	4	4	4	4	4	4
d1jfka_	4	4	4	2	4	4	2	2	2	4	4	3	1	3	4	4	4	4	4	4	4	4	4	4	2	4	2	4	4	2	4	4	2	4	4	2	4	4	4	4	4	4	4	4	4	4	4	4	4
d1cmg__	4	4	4	2	4	4	2	2	2	4	4	3	1	3	4	4	4	4	4	4	4	4	4	4	2	4	2	4	4	2	4	4	2	4	4	2	4	4	4	4	4	4	4	4	4	4	4	4	4
d1fw4a_	4	4	4	2	4	4	2	2	2	4	4	3	1	3	4	4	4	4	4	4	4	4	4	4	2	4	2	4	4	2	4	4	2	4	4	2	4	4	4	4	4	4	4	4	4	4	4	4	4
d1j7oa_	4	4	4	2	4	4	2	2	2	4	4	3	1	3	4	4	4	4	4	4	4	4	4	4	2	4	2	4	4	2	4	4	2	4	4	2	4	4	4	4	4	4	4	4	4	4	4	4	4
d1mxea_	4	4	4	2	4	4	2	2	2	4	4	3	1	3	4	4	4	4	4	4	4	4	4	4	2	4	2	4	4	2	4	4	2	4	4	2	4	4	4	4	4	4	4	4	4	4	4	4	4
d1f54a_	4	4	4	2	4	4	2	2	2	4	4	3	1	3	4	4	4	4	4	4	4	4	4	4	2	4	2	4	4	2	4	4	2	4	4	2	4	4	4	4	4	4	4	4	4	4	4	4	4
d1lkja_	4	4	4	2	4	4	2	2	2	4	4	3	1	3	4	4	4	4	4	4	4	4	4	4	2	4	2	4	4	2	4	4	2	4	4	2	4	4	4	4	4	4	4	4	4	4	4	4	4
d1exra_	4	4	4	2	4	4	2	2	2	4	4	3	1	3	4	4	4	4	4	4	4	4	4	4	2	4	2	4	4	2	4	4	2	4	4	2	4	4	4	4	4	4	4	4	4	4	4	4	4
d1n0ya_	4	4	4	2	4	4	2	2	2	4	4	3	1	3	4	4	4	4	4	4	4	4	4	4	2	4	2	4	4	2	4	4	2	4	4	2	4	4	4	4	4	4	4	4	4	4	4	4	4
d1n0yb_	4	4	4	2	4	4	2	2	2	4	4	3	1	3	4	4	4	4	4	4	4	4	4	4	2	4	2	4	4	2	4	4	2	4	4	2	4	4	4	4	4	4	4	4	4	4	4	4	4
d1ggza_	4	4	4	2	4	4	2	2	2	4	4	3	1	3	4	4	4	4	4	4	4	4	4	4	2	4	2	4	4	2	4	4	2	4	4	2	4	4	4	4	4	4	4	4	4	4	4	4	4
d1m39a_	4	4	4	2	4	4	2	2	2	4	4	3	1	3	4	4	4	4	4	4	4	4	4	4	2	4	2	4	4	2	4	4	2	4	4	2	4	4	4	4	4	4	4	4	4	4	4	4	4
d1oqpa_	4	4	4	2	4	4	2	2	2	4	4	3	1	3	4	4	4	4	4	4	4	4	4	4	2	4	2	4	4	2	4	4	2	4	4	2	4	4	4	4	4	4	4	4	4	4	4	4	4
d1ggwa_	4	4	4	2	4	4	2	2	2	4	4	3	1	3	4	4	4	4	4	4	4	4	4	4	2	4	2	4	4	2	4	4	2	4	4	2	4	4	4	4	4	4	4	4	4	4	4	4	4
d1m45a_	4	4	4	2	4	4	2	2	2	4	4	3	1	3	4	4	4	4	4	4	4	4	4	4	2	4	2	4	4	2	4	4	2	4	4	2	4	4	4	4	4	4	4	4	4	4	4	4	4
d1wdcb_	4	4	4	2	4	4	2	2	2	4	4	3	1	3	4	4	4	4	4	4	4	4	4	4	2	4	2	4	4	2	4	4	2	4	4	2	4	4	4	4	4	4	4	4	4	4	4	4	4
d1br1b_	4	4	4	2	4	4	2	2	2	4	4	3	1	3	4	4	4	4	4	4	4	4	4	4	2	4	2	4	4	2	4	4	2	4	4	2	4	4	4	4	4	4	4	4	4	4	4	4	4
d2mysb_	4	4	4	2	4	4	2	2	2	4	4	3	1	3	4	4	4	4	4	4	4	4	4	4	2	4	2	4	4	2	4	4	2	4	4	2	4	4	4	4	4	4	4	4	4	4	4	4	4
d1oe9b_	4	4	4	2	4	4	2	2	2	4	4	3	1	3	4	4	4	4	4	4	4	4	4	4	2	4	2	4	4	2	4	4	2	4	4	2	4	4	4	4	4	4	4	4	4	4	4	4	4
d1wdcc_	4	4	4	2	4	4	2	2	2	4	4	3	1	3	4	4	4	4	4	4	4	4	4	4	2	4	2	4	4	2	4	4	2	4	4	2	4	4	4	4	4	4	4	4	4	4	4	4	4
d2mysc_	4	4	4	2	4	4	2	2	2	4	4	3	1	3	4	4	4	4	4	4	4	4	4	4	2	4	2	4	4	2	4	4	2	4	4	2	4	4	4	4	4	4	4	4	4	4	4	4	4
d1auib_	4	4	4	2	4	4	2	2	2	4	4	3	1	3	4	4	4	4	4	4	4	4	4	4	2	4	2	4	4	2	4	4	2	4	4	2	4	4	4	4	4	4	4	4	4	4	4	4	4
d1uhna_	4	4	4	2	4	4	2	2	2	4	4	3	1	3	4	4	4	4	4	4	4	4	4	4	2	4	2	4	4	2	4	4	2	4	4	2	4	4	4	4	4	4	4	4	4	4	4	4	4
d1omra_	4	4	4	2	4	4	2	2	2	4	4	3	1	3	4	4	4	4	4	4	4	4	4	4	2	4	2	4	4	2	4	4	2	4	4	2	4	4	4	4	4	4	4	4	4	4	4	4	4
d1s6ca_	4	4	4	2	4	4	2	2	2	4	4	3	1	3	4	4	4	4	4	4	4	4	4	4	2	4	2	4	4	2	4	4	2	4	4	2	4	4	4	4	4	4	4	4	4	4	4	4	4
d1g8ia_	4	4	4	2	4	4	2	2	2	4	4	3	1	3	4	4	4	4	4	4	4	4	4	4	2	4	2	4	4	2	4	4	2	4	4	2	4	4	4	4	4	4	4	4	4	4	4	4	4
d1fpwa_	4	4	4	2	4	4	2	2	2	4	4	3	1	3	4	4	4	4	4	4	4	4	4	4	2	4	2	4	4	2	4	4	2	4	4	2	4	4	4	4	4	4	4	4	4	4	4	4	4
d1jbaa_	4	4	4	2	4	4	2	2	2	4	4	3	1	3	4	4	4	4	4	4	4	4	4	4	2	4	2	4	4	2	4	4	2	4	4	2	4	4	4	4	4	4	4	4	4	4	4	4	4
d1bjfa_	4	4	4	2	4	4	2	2	2	4	4	3	1	3	4	4	4	4	4	4	4	4	4	4	2	4	2	4	4	2	4	4	2	4	4	2	4	4	4	4	4	4	4	4	4	4	4	4	4
d1dgua_	4	4	4	2	4	4	2	2	2	4	4	3	1	3	4	4	4	4	4	4	4	4	4	4	2	4	2	4	4	2	4	4	2	4	4	2	4	4	4	4	4	4	4	4	4	4	4	4	4
d1qjta_	4	4	4	4	4	4	4	4	4	2	4	3	3	3	2	2	4	2	4	4	4	4	2	2	4	4	4	2	4	4	2	4	4	4	2	4	4	2	4	4	2	4	4	4	4	4	4	4	4
d1c07a_	4	4	4	4	4	4	4	4	4	2	4	3	3	3	2	2	4	2	4	4	4	4	2	2	4	4	4	2	4	4	2	4	4	4	2	4	4	2	4	4	2	4	4	4	4	4	4	4	4
d1eh2__	4	4	4	4	4	4	4	4	4	2	4	3	3	3	2	2	4	2	4	4	4	4	2	2	4	4	4	2	4	4	2	4	4	4	2	4	4	2	4	4	2	4	4	4	4	4	4	4	4
d1iq3a_	4	4	4	4	4	4	4	4	4	2	4	3	3	3	2	2	4	2	4	4	4	4	2	2	4	4	4	2	4	4	2	4	4	4	2	4	4	2	4	4	2	4	4	4	4	4	4	4	4
d1fi6a_	4	4	4	4	4	4	4	4	4	2	4	3	3	3	2	2	4	2	4	4	4	4	2	2	4	4	4	2	4	4	2	4	4	4	2	4	4	2	4	4	2	4	4	4	4	4	4	4	4
d1ij5a_	4	2	4	4	4	4	4	4	4	4	4	3	3	3	4	4	2	4	4	4	4	4	4	4	4	4	4	4	4	4	4	4	4	4	4	4	4	4	4	4	4	4	4	4	4	4	4	4	4
d1hqva_	4	4	4	4	2	4	4	4	4	4	4	3	3	1	4	4	4	4	4	4	4	4	4	4	4	4	4	4	4	4	4	4	4	4	4	4	4	4	4	4	4	4	4	4	2	4	4	4	4
d1juoa_	4	4	4	4	2	4	4	4	4	4	4	3	3	1	4	4	4	4	4	4	4	4	4	4	4	4	4	4	4	4	4	4	4	4	4	4	4	4	4	4	4	4	4	4	2	4	4	4	4
d1gjya_	4	4	4	4	2	4	4	4	4	4	4	3	3	1	4	4	4	4	4	4	4	4	4	4	4	4	4	4	4	4	4	4	4	4	4	4	4	4	4	4	4	4	4	4	2	4	4	4	4
d1k94a_	4	4	4	4	2	4	4	4	4	4	4	3	3	1	4	4	4	4	4	4	4	4	4	4	4	4	4	4	4	4	4	4	4	4	4	4	4	4	4	4	4	4	4	4	2	4	4	4	4
d1kfus_	4	4	4	4	2	4	4	4	4	4	4	3	3	1	4	4	4	4	4	4	4	4	4	4	4	4	4	4	4	4	4	4	4	4	4	4	4	4	4	4	4	4	4	4	2	4	4	4	4
d1dvia_	4	4	4	4	2	4	4	4	4	4	4	3	3	1	4	4	4	4	4	4	4	4	4	4	4	4	4	4	4	4	4	4	4	4	4	4	4	4	4	4	4	4	4	4	2	4	4	4	4
d1np8a_	4	4	4	4	2	4	4	4	4	4	4	3	3	1	4	4	4	4	4	4	4	4	4	4	4	4	4	4	4	4	4	4	4	4	4	4	4	4	4	4	4	4	4	4	2	4	4	4	4
d1alva_	4	4	4	4	2	4	4	4	4	4	4	3	3	1	4	4	4	4	4	4	4	4	4	4	4	4	4	4	4	4	4	4	4	4	4	4	4	4	4	4	4	4	4	4	2	4	4	4	4
d1kful1	4	4	4	4	2	4	4	4	4	4	4	3	3	1	4	4	4	4	4	4	4	4	4	4	4	4	4	4	4	4	4	4	4	4	4	4	4	4	4	4	4	4	4	4	2	4	4	4	4
d1df0a1	4	4	4	4	2	4	4	4	4	4	4	3	3	1	4	4	4	4	4	4	4	4	4	4	4	4	4	4	4	4	4	4	4	4	4	4	4	4	4	4	4	4	4	4	2	4	4	4	4
d1qxpa2	4	4	4	4	2	4	4	4	4	4	4	3	3	1	4	4	4	4	4	4	4	4	4	4	4	4	4	4	4	4	4	4	4	4	4	4	4	4	4	4	4	4	4	4	2	4	4	4	4
d1aqe__	4	4	4	4	4	4	4	4	4	4	4	4	4	4	1	3	4	4	4	4	4	4	4	4	4	4	4	4	4	4	4	4	4	4	4	4	4	4	4	4	4	4	4	4	4	4	4	4	4
d1i77a_	4	4	4	4	4	4	4	4	4	4	4	4	4	4	1	3	4	4	4	4	4	4	4	4	4	4	4	4	4	4	4	4	4	4	4	4	4	4	4	4	4	4	4	4	4	4	4	4	4
d2cy3__	4	4	4	4	4	4	4	4	4	4	4	4	4	4	1	3	4	4	4	4	4	4	4	4	4	4	4	4	4	4	4	4	4	4	4	4	4	4	4	4	4	4	4	4	4	4	4	4	4
d3cyr__	4	4	4	4	4	4	4	4	4	4	4	4	4	4	1	3	4	4	4	4	4	4	4	4	4	4	4	4	4	4	4	4	4	4	4	4	4	4	4	4	4	4	4	4	4	4	4	4	4
d1j0pa_	4	4	4	4	4	4	4	4	4	4	4	4	4	4	1	3	4	4	4	4	4	4	4	4	4	4	4	4	4	4	4	4	4	4	4	4	4	4	4	4	4	4	4	4	4	4	4	4	4
d2ctha_	4	4	4	4	4	4	4	4	4	4	4	4	4	4	1	3	4	4	4	4	4	4	4	4	4	4	4	4	4	4	4	4	4	4	4	4	4	4	4	4	4	4	4	4	4	4	4	4	4
d1wad__	4	4	4	4	4	4	4	4	4	4	4	4	4	4	1	3	4	4	4	4	4	4	4	4	4	4	4	4	4	4	4	4	4	4	4	4	4	4	4	4	4	4	4	4	4	4	4	4	4
d1gyoa_	4	4	4	4	4	4	4	4	4	4	4	4	4	4	1	3	4	4	4	4	4	4	4	4	4	4	4	4	4	4	4	4	4	4	4	4	4	4	4	4	4	4	4	4	4	4	4	4	4
d3caoa_	4	4	4	4	4	4	4	4	4	4	4	4	4	4	1	3	4	4	4	4	4	4	4	4	4	4	4	4	4	4	4	4	4	4	4	4	4	4	4	4	4	4	4	4	4	4	4	4	4
d1hh5a_	4	4	4	4	4	4	4	4	4	4	4	4	4	4	1	3	4	4	4	4	4	4	4	4	4	4	4	4	4	4	4	4	4	4	4	4	4	4	4	4	4	4	4	4	4	4	4	4	4
d1os6a_	4	4	4	4	4	4	4	4	4	4	4	4	4	4	1	3	4	4	4	4	4	4	4	4	4	4	4	4	4	4	4	4	4	4	4	4	4	4	4	4	4	4	4	4	4	4	4	4	4
d19hca_	4	4	4	4	4	4	4	4	4	4	4	4	4	4	1	3	4	4	4	4	4	4	4	4	4	4	4	4	4	4	4	4	4	4	4	4	4	4	4	4	4	4	4	4	4	4	4	4	4
d1ofwa_	4	4	4	4	4	4	4	4	4	4	4	4	4	4	1	3	4	4	4	4	4	4	4	4	4	4	4	4	4	4	4	4	4	4	4	4	4	4	4	4	4	4	4	4	4	4	4	4	4
d1duwa_	4	4	4	4	4	4	4	4	4	4	4	4	4	4	1	3	4	4	4	4	4	4	4	4	4	4	4	4	4	4	4	4	4	4	4	4	4	4	4	4	4	4	4	4	4	4	4	4	4
d1h29a_	4	4	4	4	4	4	4	4	4	4	4	4	4	4	1	3	4	4	4	4	4	4	4	4	4	4	4	4	4	4	4	4	4	4	4	4	4	4	4	4	4	4	4	4	4	4	4	4	4
d1dxrc_	4	4	2	2	4	4	2	4	4	2	2	2	2	2	3	3	2	4	2	4	4	4	2	2	2	2	2	4	4	4	4	4	4	4	2	4	2	4	2	4	4	4	2	4	2	2	2	4	4
d1eysc_	4	4	2	2	4	4	2	4	4	2	2	2	2	2	3	3	2	4	2	4	4	4	2	2	2	2	2	4	4	4	4	4	4	4	2	4	2	4	2	4	4	4	2	4	2	2	2	4	4
d1b0wa_	4	4	4	4	4	4	4	4	4	4	4	4	4	4	4	4	1	3	3	3	4	4	4	4	4	4	4	4	4	4	4	4	4	4	4	4	4	4	4	4	4	4	4	4	4	4	4	4	4
d1b6da1	4	4	4	4	4	4	4	4	4	4	4	4	4	4	4	4	1	3	3	3	4	4	4	4	4	4	4	4	4	4	4	4	4	4	4	4	4	4	4	4	4	4	4	4	4	4	4	4	4
d1bwwa_	4	4	4	4	4	4	4	4	4	4	4	4	4	4	4	4	1	3	3	3	4	4	4	4	4	4	4	4	4	4	4	4	4	4	4	4	4	4	4	4	4	4	4	4	4	4	4	4	4
d1deea1	4	4	4	4	4	4	4	4	4	4	4	4	4	4	4	4	1	3	3	3	4	4	4	4	4	4	4	4	4	4	4	4	4	4	4	4	4	4	4	4	4	4	4	4	4	4	4	4	4
d1dfbl1	4	4	4	4	4	4	4	4	4	4	4	4	4	4	4	4	1	3	3	3	4	4	4	4	4	4	4	4	4	4	4	4	4	4	4	4	4	4	4	4	4	4	4	4	4	4	4	4	4
d1dqll_	4	4	4	4	4	4	4	4	4	4	4	4	4	4	4	4	1	3	3	3	4	4	4	4	4	4	4	4	4	4	4	4	4	4	4	4	4	4	4	4	4	4	4	4	4	4	4	4	4
d1f6ll_	4	4	4	4	4	4	4	4	4	4	4	4	4	4	4	4	1	3	3	3	4	4	4	4	4	4	4	4	4	4	4	4	4	4	4	4	4	4	4	4	4	4	4	4	4	4	4	4	4
d1igml_	4	4	4	4	4	4	4	4	4	4	4	4	4	4	4	4	1	3	3	3	4	4	4	4	4	4	4	4	4	4	4	4	4	4	4	4	4	4	4	4	4	4	4	4	4	4	4	4	4
d1rz7l1	4	4	4	4	4	4	4	4	4	4	4	4	4	4	4	4	1	3	3	3	4	4	4	4	4	4	4	4	4	4	4	4	4	4	4	4	4	4	4	4	4	4	4	4	4	4	4	4	4
d1rzgb1	4	4	4	4	4	4	4	4	4	4	4	4	4	4	4	4	1	3	3	3	4	4	4	4	4	4	4	4	4	4	4	4	4	4	4	4	4	4	4	4	4	4	4	4	4	4	4	4	4
d1rzia1	4	4	4	4	4	4	4	4	4	4	4	4	4	4	4	4	1	3	3	3	4	4	4	4	4	4	4	4	4	4	4	4	4	4	4	4	4	4	4	4	4	4	4	4	4	4	4	4	4
d1vgel1	4	4	4	4	4	4	4	4	4	4	4	4	4	4	4	4	1	3	3	3	4	4	4	4	4	4	4	4	4	4	4	4	4	4	4	4	4	4	4	4	4	4	4	4	4	4	4	4	4
d1wtla_	4	4	4	4	4	4	4	4	4	4	4	4	4	4	4	4	1	3	3	3	4	4	4	4	4	4	4	4	4	4	4	4	4	4	4	4	4	4	4	4	4	4	4	4	4	4	4	4	4
d1eeqa_	4	4	4	4	4	4	4	4	4	4	4	4	4	4	4	4	1	3	3	3	4	4	4	4	4	4	4	4	4	4	4	4	4	4	4	4	4	4	4	4	4	4	4	4	4	4	4	4	4
d1ek3a_	4	4	4	4	4	4	4	4	4	4	4	4	4	4	4	4	1	3	3	3	4	4	4	4	4	4	4	4	4	4	4	4	4	4	4	4	4	4	4	4	4	4	4	4	4	4	4	4	4
d1dn0a1	4	4	4	4	4	4	4	4	4	4	4	4	4	4	4	4	1	3	3	3	4	4	4	4	4	4	4	4	4	4	4	4	4	4	4	4	4	4	4	4	4	4	4	4	4	4	4	4	4
d1iqda1	4	4	4	4	4	4	4	4	4	4	4	4	4	4	4	4	1	3	3	3	4	4	4	4	4	4	4	4	4	4	4	4	4	4	4	4	4	4	4	4	4	4	4	4	4	4	4	4	4
d1n0xl1	4	4	4	4	4	4	4	4	4	4	4	4	4	4	4	4	1	3	3	3	4	4	4	4	4	4	4	4	4	4	4	4	4	4	4	4	4	4	4	4	4	4	4	4	4	4	4	4	4
d1rhha1	4	4	4	4	4	4	4	4	4	4	4	4	4	4	4	4	1	3	3	3	4	4	4	4	4	4	4	4	4	4	4	4	4	4	4	4	4	4	4	4	4	4	4	4	4	4	4	4	4
d1rz8a1	4	4	4	4	4	4	4	4	4	4	4	4	4	4	4	4	1	3	3	3	4	4	4	4	4	4	4	4	4	4	4	4	4	4	4	4	4	4	4	4	4	4	4	4	4	4	4	4	4
d1a4ka1	4	4	4	4	4	4	4	4	4	4	4	4	4	4	4	4	1	3	3	3	4	4	4	4	4	4	4	4	4	4	4	4	4	4	4	4	4	4	4	4	4	4	4	4	4	4	4	4	4
d1axtl1	4	4	4	4	4	4	4	4	4	4	4	4	4	4	4	4	1	3	3	3	4	4	4	4	4	4	4	4	4	4	4	4	4	4	4	4	4	4	4	4	4	4	4	4	4	4	4	4	4
d1blna1	4	4	4	4	4	4	4	4	4	4	4	4	4	4	4	4	1	3	3	3	4	4	4	4	4	4	4	4	4	4	4	4	4	4	4	4	4	4	4	4	4	4	4	4	4	4	4	4	4
d1c1el1	4	4	4	4	4	4	4	4	4	4	4	4	4	4	4	4	1	3	3	3	4	4	4	4	4	4	4	4	4	4	4	4	4	4	4	4	4	4	4	4	4	4	4	4	4	4	4	4	4
d1cfvl_	4	4	4	4	4	4	4	4	4	4	4	4	4	4	4	4	1	3	3	3	4	4	4	4	4	4	4	4	4	4	4	4	4	4	4	4	4	4	4	4	4	4	4	4	4	4	4	4	4
d1cr9l1	4	4	4	4	4	4	4	4	4	4	4	4	4	4	4	4	1	3	3	3	4	4	4	4	4	4	4	4	4	4	4	4	4	4	4	4	4	4	4	4	4	4	4	4	4	4	4	4	4
d1dbbl1	4	4	4	4	4	4	4	4	4	4	4	4	4	4	4	4	1	3	3	3	4	4	4	4	4	4	4	4	4	4	4	4	4	4	4	4	4	4	4	4	4	4	4	4	4	4	4	4	4
d1dlfl_	4	4	4	4	4	4	4	4	4	4	4	4	4	4	4	4	1	3	3	3	4	4	4	4	4	4	4	4	4	4	4	4	4	4	4	4	4	4	4	4	4	4	4	4	4	4	4	4	4
d1dsfl_	4	4	4	4	4	4	4	4	4	4	4	4	4	4	4	4	1	3	3	3	4	4	4	4	4	4	4	4	4	4	4	4	4	4	4	4	4	4	4	4	4	4	4	4	4	4	4	4	4
d1f3dj1	4	4	4	4	4	4	4	4	4	4	4	4	4	4	4	4	1	3	3	3	4	4	4	4	4	4	4	4	4	4	4	4	4	4	4	4	4	4	4	4	4	4	4	4	4	4	4	4	4
d1f8tl1	4	4	4	4	4	4	4	4	4	4	4	4	4	4	4	4	1	3	3	3	4	4	4	4	4	4	4	4	4	4	4	4	4	4	4	4	4	4	4	4	4	4	4	4	4	4	4	4	4
d1fptl1	4	4	4	4	4	4	4	4	4	4	4	4	4	4	4	4	1	3	3	3	4	4	4	4	4	4	4	4	4	4	4	4	4	4	4	4	4	4	4	4	4	4	4	4	4	4	4	4	4
d1hyxl1	4	4	4	4	4	4	4	4	4	4	4	4	4	4	4	4	1	3	3	3	4	4	4	4	4	4	4	4	4	4	4	4	4	4	4	4	4	4	4	4	4	4	4	4	4	4	4	4	4
d1igfl1	4	4	4	4	4	4	4	4	4	4	4	4	4	4	4	4	1	3	3	3	4	4	4	4	4	4	4	4	4	4	4	4	4	4	4	4	4	4	4	4	4	4	4	4	4	4	4	4	4
d1igja1	4	4	4	4	4	4	4	4	4	4	4	4	4	4	4	4	1	3	3	3	4	4	4	4	4	4	4	4	4	4	4	4	4	4	4	4	4	4	4	4	4	4	4	4	4	4	4	4	4
d1jgul1	4	4	4	4	4	4	4	4	4	4	4	4	4	4	4	4	1	3	3	3	4	4	4	4	4	4	4	4	4	4	4	4	4	4	4	4	4	4	4	4	4	4	4	4	4	4	4	4	4
d1kell1	4	4	4	4	4	4	4	4	4	4	4	4	4	4	4	4	1	3	3	3	4	4	4	4	4	4	4	4	4	4	4	4	4	4	4	4	4	4	4	4	4	4	4	4	4	4	4	4	4
d1l7tl1	4	4	4	4	4	4	4	4	4	4	4	4	4	4	4	4	1	3	3	3	4	4	4	4	4	4	4	4	4	4	4	4	4	4	4	4	4	4	4	4	4	4	4	4	4	4	4	4	4
d1lmka2	4	4	4	4	4	4	4	4	4	4	4	4	4	4	4	4	1	3	3	3	4	4	4	4	4	4	4	4	4	4	4	4	4	4	4	4	4	4	4	4	4	4	4	4	4	4	4	4	4
d1lo0l1	4	4	4	4	4	4	4	4	4	4	4	4	4	4	4	4	1	3	3	3	4	4	4	4	4	4	4	4	4	4	4	4	4	4	4	4	4	4	4	4	4	4	4	4	4	4	4	4	4
d1lo4l1	4	4	4	4	4	4	4	4	4	4	4	4	4	4	4	4	1	3	3	3	4	4	4	4	4	4	4	4	4	4	4	4	4	4	4	4	4	4	4	4	4	4	4	4	4	4	4	4	4
d1miel1	4	4	4	4	4	4	4	4	4	4	4	4	4	4	4	4	1	3	3	3	4	4	4	4	4	4	4	4	4	4	4	4	4	4	4	4	4	4	4	4	4	4	4	4	4	4	4	4	4
d1mjul1	4	4	4	4	4	4	4	4	4	4	4	4	4	4	4	4	1	3	3	3	4	4	4	4	4	4	4	4	4	4	4	4	4	4	4	4	4	4	4	4	4	4	4	4	4	4	4	4	4
d1n4xl_	4	4	4	4	4	4	4	4	4	4	4	4	4	4	4	4	1	3	3	3	4	4	4	4	4	4	4	4	4	4	4	4	4	4	4	4	4	4	4	4	4	4	4	4	4	4	4	4	4
d1nakl1	4	4	4	4	4	4	4	4	4	4	4	4	4	4	4	4	1	3	3	3	4	4	4	4	4	4	4	4	4	4	4	4	4	4	4	4	4	4	4	4	4	4	4	4	4	4	4	4	4
d1ncwl1	4	4	4	4	4	4	4	4	4	4	4	4	4	4	4	4	1	3	3	3	4	4	4	4	4	4	4	4	4	4	4	4	4	4	4	4	4	4	4	4	4	4	4	4	4	4	4	4	4
d1nldl1	4	4	4	4	4	4	4	4	4	4	4	4	4	4	4	4	1	3	3	3	4	4	4	4	4	4	4	4	4	4	4	4	4	4	4	4	4	4	4	4	4	4	4	4	4	4	4	4	4
d1nqba2	4	4	4	4	4	4	4	4	4	4	4	4	4	4	4	4	1	3	3	3	4	4	4	4	4	4	4	4	4	4	4	4	4	4	4	4	4	4	4	4	4	4	4	4	4	4	4	4	4
d1plgl1	4	4	4	4	4	4	4	4	4	4	4	4	4	4	4	4	1	3	3	3	4	4	4	4	4	4	4	4	4	4	4	4	4	4	4	4	4	4	4	4	4	4	4	4	4	4	4	4	4
d1pz5a1	4	4	4	4	4	4	4	4	4	4	4	4	4	4	4	4	1	3	3	3	4	4	4	4	4	4	4	4	4	4	4	4	4	4	4	4	4	4	4	4	4	4	4	4	4	4	4	4	4
d1q72l1	4	4	4	4	4	4	4	4	4	4	4	4	4	4	4	4	1	3	3	3	4	4	4	4	4	4	4	4	4	4	4	4	4	4	4	4	4	4	4	4	4	4	4	4	4	4	4	4	4
d1qkzl1	4	4	4	4	4	4	4	4	4	4	4	4	4	4	4	4	1	3	3	3	4	4	4	4	4	4	4	4	4	4	4	4	4	4	4	4	4	4	4	4	4	4	4	4	4	4	4	4	4
d1rmfl1	4	4	4	4	4	4	4	4	4	4	4	4	4	4	4	4	1	3	3	3	4	4	4	4	4	4	4	4	4	4	4	4	4	4	4	4	4	4	4	4	4	4	4	4	4	4	4	4	4
d1rurl1	4	4	4	4	4	4	4	4	4	4	4	4	4	4	4	4	1	3	3	3	4	4	4	4	4	4	4	4	4	4	4	4	4	4	4	4	4	4	4	4	4	4	4	4	4	4	4	4	4
d1tetl1	4	4	4	4	4	4	4	4	4	4	4	4	4	4	4	4	1	3	3	3	4	4	4	4	4	4	4	4	4	4	4	4	4	4	4	4	4	4	4	4	4	4	4	4	4	4	4	4	4
d1ub5b1	4	4	4	4	4	4	4	4	4	4	4	4	4	4	4	4	1	3	3	3	4	4	4	4	4	4	4	4	4	4	4	4	4	4	4	4	4	4	4	4	4	4	4	4	4	4	4	4	4
d1ub6b1	4	4	4	4	4	4	4	4	4	4	4	4	4	4	4	4	1	3	3	3	4	4	4	4	4	4	4	4	4	4	4	4	4	4	4	4	4	4	4	4	4	4	4	4	4	4	4	4	4
d1ucbl1	4	4	4	4	4	4	4	4	4	4	4	4	4	4	4	4	1	3	3	3	4	4	4	4	4	4	4	4	4	4	4	4	4	4	4	4	4	4	4	4	4	4	4	4	4	4	4	4	4
d1yeil1	4	4	4	4	4	4	4	4	4	4	4	4	4	4	4	4	1	3	3	3	4	4	4	4	4	4	4	4	4	4	4	4	4	4	4	4	4	4	4	4	4	4	4	4	4	4	4	4	4
d2cgrl1	4	4	4	4	4	4	4	4	4	4	4	4	4	4	4	4	1	3	3	3	4	4	4	4	4	4	4	4	4	4	4	4	4	4	4	4	4	4	4	4	4	4	4	4	4	4	4	4	4
d2h1pl1	4	4	4	4	4	4	4	4	4	4	4	4	4	4	4	4	1	3	3	3	4	4	4	4	4	4	4	4	4	4	4	4	4	4	4	4	4	4	4	4	4	4	4	4	4	4	4	4	4
d2mpal1	4	4	4	4	4	4	4	4	4	4	4	4	4	4	4	4	1	3	3	3	4	4	4	4	4	4	4	4	4	4	4	4	4	4	4	4	4	4	4	4	4	4	4	4	4	4	4	4	4
d2pcpa1	4	4	4	4	4	4	4	4	4	4	4	4	4	4	4	4	1	3	3	3	4	4	4	4	4	4	4	4	4	4	4	4	4	4	4	4	4	4	4	4	4	4	4	4	4	4	4	4	4
d4fabl1	4	4	4	4	4	4	4	4	4	4	4	4	4	4	4	4	1	3	3	3	4	4	4	4	4	4	4	4	4	4	4	4	4	4	4	4	4	4	4	4	4	4	4	4	4	4	4	4	4
d1a3rl1	4	4	4	4	4	4	4	4	4	4	4	4	4	4	4	4	1	3	3	3	4	4	4	4	4	4	4	4	4	4	4	4	4	4	4	4	4	4	4	4	4	4	4	4	4	4	4	4	4
d1frgl1	4	4	4	4	4	4	4	4	4	4	4	4	4	4	4	4	1	3	3	3	4	4	4	4	4	4	4	4	4	4	4	4	4	4	4	4	4	4	4	4	4	4	4	4	4	4	4	4	4
d1h3pl1	4	4	4	4	4	4	4	4	4	4	4	4	4	4	4	4	1	3	3	3	4	4	4	4	4	4	4	4	4	4	4	4	4	4	4	4	4	4	4	4	4	4	4	4	4	4	4	4	4
d1hila1	4	4	4	4	4	4	4	4	4	4	4	4	4	4	4	4	1	3	3	3	4	4	4	4	4	4	4	4	4	4	4	4	4	4	4	4	4	4	4	4	4	4	4	4	4	4	4	4	4
d1il1b1	4	4	4	4	4	4	4	4	4	4	4	4	4	4	4	4	1	3	3	3	4	4	4	4	4	4	4	4	4	4	4	4	4	4	4	4	4	4	4	4	4	4	4	4	4	4	4	4	4
d1mvua_	4	4	4	4	4	4	4	4	4	4	4	4	4	4	4	4	1	3	3	3	4	4	4	4	4	4	4	4	4	4	4	4	4	4	4	4	4	4	4	4	4	4	4	4	4	4	4	4	4
d1nlbl1	4	4	4	4	4	4	4	4	4	4	4	4	4	4	4	4	1	3	3	3	4	4	4	4	4	4	4	4	4	4	4	4	4	4	4	4	4	4	4	4	4	4	4	4	4	4	4	4	4
d1pkqa1	4	4	4	4	4	4	4	4	4	4	4	4	4	4	4	4	1	3	3	3	4	4	4	4	4	4	4	4	4	4	4	4	4	4	4	4	4	4	4	4	4	4	4	4	4	4	4	4	4
d1q9ra1	4	4	4	4	4	4	4	4	4	4	4	4	4	4	4	4	1	3	3	3	4	4	4	4	4	4	4	4	4	4	4	4	4	4	4	4	4	4	4	4	4	4	4	4	4	4	4	4	4
d1sbsl1	4	4	4	4	4	4	4	4	4	4	4	4	4	4	4	4	1	3	3	3	4	4	4	4	4	4	4	4	4	4	4	4	4	4	4	4	4	4	4	4	4	4	4	4	4	4	4	4	4
d2ck0l1	4	4	4	4	4	4	4	4	4	4	4	4	4	4	4	4	1	3	3	3	4	4	4	4	4	4	4	4	4	4	4	4	4	4	4	4	4	4	4	4	4	4	4	4	4	4	4	4	4
d43c9a_	4	4	4	4	4	4	4	4	4	4	4	4	4	4	4	4	1	3	3	3	4	4	4	4	4	4	4	4	4	4	4	4	4	4	4	4	4	4	4	4	4	4	4	4	4	4	4	4	4
d1ai1l1	4	4	4	4	4	4	4	4	4	4	4	4	4	4	4	4	1	3	3	3	4	4	4	4	4	4	4	4	4	4	4	4	4	4	4	4	4	4	4	4	4	4	4	4	4	4	4	4	4
d1egjl1	4	4	4	4	4	4	4	4	4	4	4	4	4	4	4	4	1	3	3	3	4	4	4	4	4	4	4	4	4	4	4	4	4	4	4	4	4	4	4	4	4	4	4	4	4	4	4	4	4
d1ejol1	4	4	4	4	4	4	4	4	4	4	4	4	4	4	4	4	1	3	3	3	4	4	4	4	4	4	4	4	4	4	4	4	4	4	4	4	4	4	4	4	4	4	4	4	4	4	4	4	4
d1f58l1	4	4	4	4	4	4	4	4	4	4	4	4	4	4	4	4	1	3	3	3	4	4	4	4	4	4	4	4	4	4	4	4	4	4	4	4	4	4	4	4	4	4	4	4	4	4	4	4	4
d1ggbl1	4	4	4	4	4	4	4	4	4	4	4	4	4	4	4	4	1	3	3	3	4	4	4	4	4	4	4	4	4	4	4	4	4	4	4	4	4	4	4	4	4	4	4	4	4	4	4	4	4
d1h0da1	4	4	4	4	4	4	4	4	4	4	4	4	4	4	4	4	1	3	3	3	4	4	4	4	4	4	4	4	4	4	4	4	4	4	4	4	4	4	4	4	4	4	4	4	4	4	4	4	4
d1i7za1	4	4	4	4	4	4	4	4	4	4	4	4	4	4	4	4	1	3	3	3	4	4	4	4	4	4	4	4	4	4	4	4	4	4	4	4	4	4	4	4	4	4	4	4	4	4	4	4	4
d1ibgl1	4	4	4	4	4	4	4	4	4	4	4	4	4	4	4	4	1	3	3	3	4	4	4	4	4	4	4	4	4	4	4	4	4	4	4	4	4	4	4	4	4	4	4	4	4	4	4	4	4
d1iqwl1	4	4	4	4	4	4	4	4	4	4	4	4	4	4	4	4	1	3	3	3	4	4	4	4	4	4	4	4	4	4	4	4	4	4	4	4	4	4	4	4	4	4	4	4	4	4	4	4	4
d1j05a_	4	4	4	4	4	4	4	4	4	4	4	4	4	4	4	4	1	3	3	3	4	4	4	4	4	4	4	4	4	4	4	4	4	4	4	4	4	4	4	4	4	4	4	4	4	4	4	4	4
d1nsnl1	4	4	4	4	4	4	4	4	4	4	4	4	4	4	4	4	1	3	3	3	4	4	4	4	4	4	4	4	4	4	4	4	4	4	4	4	4	4	4	4	4	4	4	4	4	4	4	4	4
d1qfwl_	4	4	4	4	4	4	4	4	4	4	4	4	4	4	4	4	1	3	3	3	4	4	4	4	4	4	4	4	4	4	4	4	4	4	4	4	4	4	4	4	4	4	4	4	4	4	4	4	4
d2hrpl1	4	4	4	4	4	4	4	4	4	4	4	4	4	4	4	4	1	3	3	3	4	4	4	4	4	4	4	4	4	4	4	4	4	4	4	4	4	4	4	4	4	4	4	4	4	4	4	4	4
d32c2a1	4	4	4	4	4	4	4	4	4	4	4	4	4	4	4	4	1	3	3	3	4	4	4	4	4	4	4	4	4	4	4	4	4	4	4	4	4	4	4	4	4	4	4	4	4	4	4	4	4
d1cf8l1	4	4	4	4	4	4	4	4	4	4	4	4	4	4	4	4	1	3	3	3	4	4	4	4	4	4	4	4	4	4	4	4	4	4	4	4	4	4	4	4	4	4	4	4	4	4	4	4	4
d1figl1	4	4	4	4	4	4	4	4	4	4	4	4	4	4	4	4	1	3	3	3	4	4	4	4	4	4	4	4	4	4	4	4	4	4	4	4	4	4	4	4	4	4	4	4	4	4	4	4	4
d1iaim1	4	4	4	4	4	4	4	4	4	4	4	4	4	4	4	4	1	3	3	3	4	4	4	4	4	4	4	4	4	4	4	4	4	4	4	4	4	4	4	4	4	4	4	4	4	4	4	4	4
d1kenl1	4	4	4	4	4	4	4	4	4	4	4	4	4	4	4	4	1	3	3	3	4	4	4	4	4	4	4	4	4	4	4	4	4	4	4	4	4	4	4	4	4	4	4	4	4	4	4	4	4
d1ob1a1	4	4	4	4	4	4	4	4	4	4	4	4	4	4	4	4	1	3	3	3	4	4	4	4	4	4	4	4	4	4	4	4	4	4	4	4	4	4	4	4	4	4	4	4	4	4	4	4	4
d1orqa1	4	4	4	4	4	4	4	4	4	4	4	4	4	4	4	4	1	3	3	3	4	4	4	4	4	4	4	4	4	4	4	4	4	4	4	4	4	4	4	4	4	4	4	4	4	4	4	4	4
d1orsa1	4	4	4	4	4	4	4	4	4	4	4	4	4	4	4	4	1	3	3	3	4	4	4	4	4	4	4	4	4	4	4	4	4	4	4	4	4	4	4	4	4	4	4	4	4	4	4	4	4
d35c8l1	4	4	4	4	4	4	4	4	4	4	4	4	4	4	4	4	1	3	3	3	4	4	4	4	4	4	4	4	4	4	4	4	4	4	4	4	4	4	4	4	4	4	4	4	4	4	4	4	4
d1ay1l1	4	4	4	4	4	4	4	4	4	4	4	4	4	4	4	4	1	3	3	3	4	4	4	4	4	4	4	4	4	4	4	4	4	4	4	4	4	4	4	4	4	4	4	4	4	4	4	4	4
d1bafl1	4	4	4	4	4	4	4	4	4	4	4	4	4	4	4	4	1	3	3	3	4	4	4	4	4	4	4	4	4	4	4	4	4	4	4	4	4	4	4	4	4	4	4	4	4	4	4	4	4
d1bqll1	4	4	4	4	4	4	4	4	4	4	4	4	4	4	4	4	1	3	3	3	4	4	4	4	4	4	4	4	4	4	4	4	4	4	4	4	4	4	4	4	4	4	4	4	4	4	4	4	4
d1dqdl1	4	4	4	4	4	4	4	4	4	4	4	4	4	4	4	4	1	3	3	3	4	4	4	4	4	4	4	4	4	4	4	4	4	4	4	4	4	4	4	4	4	4	4	4	4	4	4	4	4
d1eo8l1	4	4	4	4	4	4	4	4	4	4	4	4	4	4	4	4	1	3	3	3	4	4	4	4	4	4	4	4	4	4	4	4	4	4	4	4	4	4	4	4	4	4	4	4	4	4	4	4	4
d1forl1	4	4	4	4	4	4	4	4	4	4	4	4	4	4	4	4	1	3	3	3	4	4	4	4	4	4	4	4	4	4	4	4	4	4	4	4	4	4	4	4	4	4	4	4	4	4	4	4	4
d1miml1	4	4	4	4	4	4	4	4	4	4	4	4	4	4	4	4	1	3	3	3	4	4	4	4	4	4	4	4	4	4	4	4	4	4	4	4	4	4	4	4	4	4	4	4	4	4	4	4	4
d1otsd1	4	4	4	4	4	4	4	4	4	4	4	4	4	4	4	4	1	3	3	3	4	4	4	4	4	4	4	4	4	4	4	4	4	4	4	4	4	4	4	4	4	4	4	4	4	4	4	4	4
d1pskl1	4	4	4	4	4	4	4	4	4	4	4	4	4	4	4	4	1	3	3	3	4	4	4	4	4	4	4	4	4	4	4	4	4	4	4	4	4	4	4	4	4	4	4	4	4	4	4	4	4
d1qoka2	4	4	4	4	4	4	4	4	4	4	4	4	4	4	4	4	1	3	3	3	4	4	4	4	4	4	4	4	4	4	4	4	4	4	4	4	4	4	4	4	4	4	4	4	4	4	4	4	4
d1v7ml1	4	4	4	4	4	4	4	4	4	4	4	4	4	4	4	4	1	3	3	3	4	4	4	4	4	4	4	4	4	4	4	4	4	4	4	4	4	4	4	4	4	4	4	4	4	4	4	4	4
d1a6ta1	4	4	4	4	4	4	4	4	4	4	4	4	4	4	4	4	1	3	3	3	4	4	4	4	4	4	4	4	4	4	4	4	4	4	4	4	4	4	4	4	4	4	4	4	4	4	4	4	4
d1clol1	4	4	4	4	4	4	4	4	4	4	4	4	4	4	4	4	1	3	3	3	4	4	4	4	4	4	4	4	4	4	4	4	4	4	4	4	4	4	4	4	4	4	4	4	4	4	4	4	4
d1e6ol1	4	4	4	4	4	4	4	4	4	4	4	4	4	4	4	4	1	3	3	3	4	4	4	4	4	4	4	4	4	4	4	4	4	4	4	4	4	4	4	4	4	4	4	4	4	4	4	4	4
d2fbjl1	4	4	4	4	4	4	4	4	4	4	4	4	4	4	4	4	1	3	3	3	4	4	4	4	4	4	4	4	4	4	4	4	4	4	4	4	4	4	4	4	4	4	4	4	4	4	4	4	4
d12e8l1	4	4	4	4	4	4	4	4	4	4	4	4	4	4	4	4	1	3	3	3	4	4	4	4	4	4	4	4	4	4	4	4	4	4	4	4	4	4	4	4	4	4	4	4	4	4	4	4	4
d1a0ql1	4	4	4	4	4	4	4	4	4	4	4	4	4	4	4	4	1	3	3	3	4	4	4	4	4	4	4	4	4	4	4	4	4	4	4	4	4	4	4	4	4	4	4	4	4	4	4	4	4
d1a14l_	4	4	4	4	4	4	4	4	4	4	4	4	4	4	4	4	1	3	3	3	4	4	4	4	4	4	4	4	4	4	4	4	4	4	4	4	4	4	4	4	4	4	4	4	4	4	4	4	4
d1a2ya_	4	4	4	4	4	4	4	4	4	4	4	4	4	4	4	4	1	3	3	3	4	4	4	4	4	4	4	4	4	4	4	4	4	4	4	4	4	4	4	4	4	4	4	4	4	4	4	4	4
d1a7ql_	4	4	4	4	4	4	4	4	4	4	4	4	4	4	4	4	1	3	3	3	4	4	4	4	4	4	4	4	4	4	4	4	4	4	4	4	4	4	4	4	4	4	4	4	4	4	4	4	4
d1axsa1	4	4	4	4	4	4	4	4	4	4	4	4	4	4	4	4	1	3	3	3	4	4	4	4	4	4	4	4	4	4	4	4	4	4	4	4	4	4	4	4	4	4	4	4	4	4	4	4	4
d1b4jl1	4	4	4	4	4	4	4	4	4	4	4	4	4	4	4	4	1	3	3	3	4	4	4	4	4	4	4	4	4	4	4	4	4	4	4	4	4	4	4	4	4	4	4	4	4	4	4	4	4
d1bbjl1	4	4	4	4	4	4	4	4	4	4	4	4	4	4	4	4	1	3	3	3	4	4	4	4	4	4	4	4	4	4	4	4	4	4	4	4	4	4	4	4	4	4	4	4	4	4	4	4	4
d1bm3l1	4	4	4	4	4	4	4	4	4	4	4	4	4	4	4	4	1	3	3	3	4	4	4	4	4	4	4	4	4	4	4	4	4	4	4	4	4	4	4	4	4	4	4	4	4	4	4	4	4
d1boga1	4	4	4	4	4	4	4	4	4	4	4	4	4	4	4	4	1	3	3	3	4	4	4	4	4	4	4	4	4	4	4	4	4	4	4	4	4	4	4	4	4	4	4	4	4	4	4	4	4
d1bz7a1	4	4	4	4	4	4	4	4	4	4	4	4	4	4	4	4	1	3	3	3	4	4	4	4	4	4	4	4	4	4	4	4	4	4	4	4	4	4	4	4	4	4	4	4	4	4	4	4	4
d1c12a1	4	4	4	4	4	4	4	4	4	4	4	4	4	4	4	4	1	3	3	3	4	4	4	4	4	4	4	4	4	4	4	4	4	4	4	4	4	4	4	4	4	4	4	4	4	4	4	4	4
d1c5cl1	4	4	4	4	4	4	4	4	4	4	4	4	4	4	4	4	1	3	3	3	4	4	4	4	4	4	4	4	4	4	4	4	4	4	4	4	4	4	4	4	4	4	4	4	4	4	4	4	4
d1cica1	4	4	4	4	4	4	4	4	4	4	4	4	4	4	4	4	1	3	3	3	4	4	4	4	4	4	4	4	4	4	4	4	4	4	4	4	4	4	4	4	4	4	4	4	4	4	4	4	4
d1ct8a1	4	4	4	4	4	4	4	4	4	4	4	4	4	4	4	4	1	3	3	3	4	4	4	4	4	4	4	4	4	4	4	4	4	4	4	4	4	4	4	4	4	4	4	4	4	4	4	4	4
d1cz8l1	4	4	4	4	4	4	4	4	4	4	4	4	4	4	4	4	1	3	3	3	4	4	4	4	4	4	4	4	4	4	4	4	4	4	4	4	4	4	4	4	4	4	4	4	4	4	4	4	4
d1d5il1	4	4	4	4	4	4	4	4	4	4	4	4	4	4	4	4	1	3	3	3	4	4	4	4	4	4	4	4	4	4	4	4	4	4	4	4	4	4	4	4	4	4	4	4	4	4	4	4	4
d1dvfc_	4	4	4	4	4	4	4	4	4	4	4	4	4	4	4	4	1	3	3	3	4	4	4	4	4	4	4	4	4	4	4	4	4	4	4	4	4	4	4	4	4	4	4	4	4	4	4	4	4
d1dzba2	4	4	4	4	4	4	4	4	4	4	4	4	4	4	4	4	1	3	3	3	4	4	4	4	4	4	4	4	4	4	4	4	4	4	4	4	4	4	4	4	4	4	4	4	4	4	4	4	4
d1e4wl1	4	4	4	4	4	4	4	4	4	4	4	4	4	4	4	4	1	3	3	3	4	4	4	4	4	4	4	4	4	4	4	4	4	4	4	4	4	4	4	4	4	4	4	4	4	4	4	4	4
d1emtl1	4	4	4	4	4	4	4	4	4	4	4	4	4	4	4	4	1	3	3	3	4	4	4	4	4	4	4	4	4	4	4	4	4	4	4	4	4	4	4	4	4	4	4	4	4	4	4	4	4
d1ezvy_	4	4	4	4	4	4	4	4	4	4	4	4	4	4	4	4	1	3	3	3	4	4	4	4	4	4	4	4	4	4	4	4	4	4	4	4	4	4	4	4	4	4	4	4	4	4	4	4	4
d1fail1	4	4	4	4	4	4	4	4	4	4	4	4	4	4	4	4	1	3	3	3	4	4	4	4	4	4	4	4	4	4	4	4	4	4	4	4	4	4	4	4	4	4	4	4	4	4	4	4	4
d1fbil1	4	4	4	4	4	4	4	4	4	4	4	4	4	4	4	4	1	3	3	3	4	4	4	4	4	4	4	4	4	4	4	4	4	4	4	4	4	4	4	4	4	4	4	4	4	4	4	4	4
d1fe8l1	4	4	4	4	4	4	4	4	4	4	4	4	4	4	4	4	1	3	3	3	4	4	4	4	4	4	4	4	4	4	4	4	4	4	4	4	4	4	4	4	4	4	4	4	4	4	4	4	4
d1fgnl1	4	4	4	4	4	4	4	4	4	4	4	4	4	4	4	4	1	3	3	3	4	4	4	4	4	4	4	4	4	4	4	4	4	4	4	4	4	4	4	4	4	4	4	4	4	4	4	4	4
d1fh5l1	4	4	4	4	4	4	4	4	4	4	4	4	4	4	4	4	1	3	3	3	4	4	4	4	4	4	4	4	4	4	4	4	4	4	4	4	4	4	4	4	4	4	4	4	4	4	4	4	4
d1fj1a1	4	4	4	4	4	4	4	4	4	4	4	4	4	4	4	4	1	3	3	3	4	4	4	4	4	4	4	4	4	4	4	4	4	4	4	4	4	4	4	4	4	4	4	4	4	4	4	4	4
d1fnsl1	4	4	4	4	4	4	4	4	4	4	4	4	4	4	4	4	1	3	3	3	4	4	4	4	4	4	4	4	4	4	4	4	4	4	4	4	4	4	4	4	4	4	4	4	4	4	4	4	4
d1fskb1	4	4	4	4	4	4	4	4	4	4	4	4	4	4	4	4	1	3	3	3	4	4	4	4	4	4	4	4	4	4	4	4	4	4	4	4	4	4	4	4	4	4	4	4	4	4	4	4	4
d1gafl1	4	4	4	4	4	4	4	4	4	4	4	4	4	4	4	4	1	3	3	3	4	4	4	4	4	4	4	4	4	4	4	4	4	4	4	4	4	4	4	4	4	4	4	4	4	4	4	4	4
d1ghfl1	4	4	4	4	4	4	4	4	4	4	4	4	4	4	4	4	1	3	3	3	4	4	4	4	4	4	4	4	4	4	4	4	4	4	4	4	4	4	4	4	4	4	4	4	4	4	4	4	4
d1h8na1	4	4	4	4	4	4	4	4	4	4	4	4	4	4	4	4	1	3	3	3	4	4	4	4	4	4	4	4	4	4	4	4	4	4	4	4	4	4	4	4	4	4	4	4	4	4	4	4	4
d1i8ka_	4	4	4	4	4	4	4	4	4	4	4	4	4	4	4	4	1	3	3	3	4	4	4	4	4	4	4	4	4	4	4	4	4	4	4	4	4	4	4	4	4	4	4	4	4	4	4	4	4
d1iail1	4	4	4	4	4	4	4	4	4	4	4	4	4	4	4	4	1	3	3	3	4	4	4	4	4	4	4	4	4	4	4	4	4	4	4	4	4	4	4	4	4	4	4	4	4	4	4	4	4
d1igcl1	4	4	4	4	4	4	4	4	4	4	4	4	4	4	4	4	1	3	3	3	4	4	4	4	4	4	4	4	4	4	4	4	4	4	4	4	4	4	4	4	4	4	4	4	4	4	4	4	4
d1igta1	4	4	4	4	4	4	4	4	4	4	4	4	4	4	4	4	1	3	3	3	4	4	4	4	4	4	4	4	4	4	4	4	4	4	4	4	4	4	4	4	4	4	4	4	4	4	4	4	4
d1igya1	4	4	4	4	4	4	4	4	4	4	4	4	4	4	4	4	1	3	3	3	4	4	4	4	4	4	4	4	4	4	4	4	4	4	4	4	4	4	4	4	4	4	4	4	4	4	4	4	4
d1ikfl1	4	4	4	4	4	4	4	4	4	4	4	4	4	4	4	4	1	3	3	3	4	4	4	4	4	4	4	4	4	4	4	4	4	4	4	4	4	4	4	4	4	4	4	4	4	4	4	4	4
d1jfql1	4	4	4	4	4	4	4	4	4	4	4	4	4	4	4	4	1	3	3	3	4	4	4	4	4	4	4	4	4	4	4	4	4	4	4	4	4	4	4	4	4	4	4	4	4	4	4	4	4
d1jhll_	4	4	4	4	4	4	4	4	4	4	4	4	4	4	4	4	1	3	3	3	4	4	4	4	4	4	4	4	4	4	4	4	4	4	4	4	4	4	4	4	4	4	4	4	4	4	4	4	4
d1jnll1	4	4	4	4	4	4	4	4	4	4	4	4	4	4	4	4	1	3	3	3	4	4	4	4	4	4	4	4	4	4	4	4	4	4	4	4	4	4	4	4	4	4	4	4	4	4	4	4	4
d1jrhl1	4	4	4	4	4	4	4	4	4	4	4	4	4	4	4	4	1	3	3	3	4	4	4	4	4	4	4	4	4	4	4	4	4	4	4	4	4	4	4	4	4	4	4	4	4	4	4	4	4
d1k6ql1	4	4	4	4	4	4	4	4	4	4	4	4	4	4	4	4	1	3	3	3	4	4	4	4	4	4	4	4	4	4	4	4	4	4	4	4	4	4	4	4	4	4	4	4	4	4	4	4	4
d1kcrl1	4	4	4	4	4	4	4	4	4	4	4	4	4	4	4	4	1	3	3	3	4	4	4	4	4	4	4	4	4	4	4	4	4	4	4	4	4	4	4	4	4	4	4	4	4	4	4	4	4
d1kcul1	4	4	4	4	4	4	4	4	4	4	4	4	4	4	4	4	1	3	3	3	4	4	4	4	4	4	4	4	4	4	4	4	4	4	4	4	4	4	4	4	4	4	4	4	4	4	4	4	4
d1kcvl1	4	4	4	4	4	4	4	4	4	4	4	4	4	4	4	4	1	3	3	3	4	4	4	4	4	4	4	4	4	4	4	4	4	4	4	4	4	4	4	4	4	4	4	4	4	4	4	4	4
d1knoa1	4	4	4	4	4	4	4	4	4	4	4	4	4	4	4	4	1	3	3	3	4	4	4	4	4	4	4	4	4	4	4	4	4	4	4	4	4	4	4	4	4	4	4	4	4	4	4	4	4
d1maml1	4	4	4	4	4	4	4	4	4	4	4	4	4	4	4	4	1	3	3	3	4	4	4	4	4	4	4	4	4	4	4	4	4	4	4	4	4	4	4	4	4	4	4	4	4	4	4	4	4
d1mexl1	4	4	4	4	4	4	4	4	4	4	4	4	4	4	4	4	1	3	3	3	4	4	4	4	4	4	4	4	4	4	4	4	4	4	4	4	4	4	4	4	4	4	4	4	4	4	4	4	4
d1mlba1	4	4	4	4	4	4	4	4	4	4	4	4	4	4	4	4	1	3	3	3	4	4	4	4	4	4	4	4	4	4	4	4	4	4	4	4	4	4	4	4	4	4	4	4	4	4	4	4	4
d1mqkl_	4	4	4	4	4	4	4	4	4	4	4	4	4	4	4	4	1	3	3	3	4	4	4	4	4	4	4	4	4	4	4	4	4	4	4	4	4	4	4	4	4	4	4	4	4	4	4	4	4
d1n7mh1	4	4	4	4	4	4	4	4	4	4	4	4	4	4	4	4	1	3	3	3	4	4	4	4	4	4	4	4	4	4	4	4	4	4	4	4	4	4	4	4	4	4	4	4	4	4	4	4	4
d1ncbl1	4	4	4	4	4	4	4	4	4	4	4	4	4	4	4	4	1	3	3	3	4	4	4	4	4	4	4	4	4	4	4	4	4	4	4	4	4	4	4	4	4	4	4	4	4	4	4	4	4
d1nmbl_	4	4	4	4	4	4	4	4	4	4	4	4	4	4	4	4	1	3	3	3	4	4	4	4	4	4	4	4	4	4	4	4	4	4	4	4	4	4	4	4	4	4	4	4	4	4	4	4	4
d1ospl1	4	4	4	4	4	4	4	4	4	4	4	4	4	4	4	4	1	3	3	3	4	4	4	4	4	4	4	4	4	4	4	4	4	4	4	4	4	4	4	4	4	4	4	4	4	4	4	4	4
d1p2ca1	4	4	4	4	4	4	4	4	4	4	4	4	4	4	4	4	1	3	3	3	4	4	4	4	4	4	4	4	4	4	4	4	4	4	4	4	4	4	4	4	4	4	4	4	4	4	4	4	4
d1p7ka1	4	4	4	4	4	4	4	4	4	4	4	4	4	4	4	4	1	3	3	3	4	4	4	4	4	4	4	4	4	4	4	4	4	4	4	4	4	4	4	4	4	4	4	4	4	4	4	4	4
d1pg7x1	4	4	4	4	4	4	4	4	4	4	4	4	4	4	4	4	1	3	3	3	4	4	4	4	4	4	4	4	4	4	4	4	4	4	4	4	4	4	4	4	4	4	4	4	4	4	4	4	4
d1qfwm_	4	4	4	4	4	4	4	4	4	4	4	4	4	4	4	4	1	3	3	3	4	4	4	4	4	4	4	4	4	4	4	4	4	4	4	4	4	4	4	4	4	4	4	4	4	4	4	4	4
d1r3ja1	4	4	4	4	4	4	4	4	4	4	4	4	4	4	4	4	1	3	3	3	4	4	4	4	4	4	4	4	4	4	4	4	4	4	4	4	4	4	4	4	4	4	4	4	4	4	4	4	4
d1rihl1	4	4	4	4	4	4	4	4	4	4	4	4	4	4	4	4	1	3	3	3	4	4	4	4	4	4	4	4	4	4	4	4	4	4	4	4	4	4	4	4	4	4	4	4	4	4	4	4	4
d1uacl_	4	4	4	4	4	4	4	4	4	4	4	4	4	4	4	4	1	3	3	3	4	4	4	4	4	4	4	4	4	4	4	4	4	4	4	4	4	4	4	4	4	4	4	4	4	4	4	4	4
d1uwel1	4	4	4	4	4	4	4	4	4	4	4	4	4	4	4	4	1	3	3	3	4	4	4	4	4	4	4	4	4	4	4	4	4	4	4	4	4	4	4	4	4	4	4	4	4	4	4	4	4
d1uwgl1	4	4	4	4	4	4	4	4	4	4	4	4	4	4	4	4	1	3	3	3	4	4	4	4	4	4	4	4	4	4	4	4	4	4	4	4	4	4	4	4	4	4	4	4	4	4	4	4	4
d1wejl1	4	4	4	4	4	4	4	4	4	4	4	4	4	4	4	4	1	3	3	3	4	4	4	4	4	4	4	4	4	4	4	4	4	4	4	4	4	4	4	4	4	4	4	4	4	4	4	4	4
d2hmic1	4	4	4	4	4	4	4	4	4	4	4	4	4	4	4	4	1	3	3	3	4	4	4	4	4	4	4	4	4	4	4	4	4	4	4	4	4	4	4	4	4	4	4	4	4	4	4	4	4
d1bfoa1	4	4	4	4	4	4	4	4	4	4	4	4	4	4	4	4	1	3	3	3	4	4	4	4	4	4	4	4	4	4	4	4	4	4	4	4	4	4	4	4	4	4	4	4	4	4	4	4	4
d1c5da1	4	4	4	4	4	4	4	4	4	4	4	4	4	4	4	4	1	3	3	3	4	4	4	4	4	4	4	4	4	4	4	4	4	4	4	4	4	4	4	4	4	4	4	4	4	4	4	4	4
d1ce1l1	4	4	4	4	4	4	4	4	4	4	4	4	4	4	4	4	1	3	3	3	4	4	4	4	4	4	4	4	4	4	4	4	4	4	4	4	4	4	4	4	4	4	4	4	4	4	4	4	4
d1f3rb2	4	4	4	4	4	4	4	4	4	4	4	4	4	4	4	4	1	3	3	3	4	4	4	4	4	4	4	4	4	4	4	4	4	4	4	4	4	4	4	4	4	4	4	4	4	4	4	4	4
d1fn4a1	4	4	4	4	4	4	4	4	4	4	4	4	4	4	4	4	1	3	3	3	4	4	4	4	4	4	4	4	4	4	4	4	4	4	4	4	4	4	4	4	4	4	4	4	4	4	4	4	4
d1lk3l1	4	4	4	4	4	4	4	4	4	4	4	4	4	4	4	4	1	3	3	3	4	4	4	4	4	4	4	4	4	4	4	4	4	4	4	4	4	4	4	4	4	4	4	4	4	4	4	4	4
d1ad0a1	4	4	4	4	4	4	4	4	4	4	4	4	4	4	4	4	1	3	3	3	4	4	4	4	4	4	4	4	4	4	4	4	4	4	4	4	4	4	4	4	4	4	4	4	4	4	4	4	4
d1ad9a1	4	4	4	4	4	4	4	4	4	4	4	4	4	4	4	4	1	3	3	3	4	4	4	4	4	4	4	4	4	4	4	4	4	4	4	4	4	4	4	4	4	4	4	4	4	4	4	4	4
d1b2wl1	4	4	4	4	4	4	4	4	4	4	4	4	4	4	4	4	1	3	3	3	4	4	4	4	4	4	4	4	4	4	4	4	4	4	4	4	4	4	4	4	4	4	4	4	4	4	4	4	4
d1bvka_	4	4	4	4	4	4	4	4	4	4	4	4	4	4	4	4	1	3	3	3	4	4	4	4	4	4	4	4	4	4	4	4	4	4	4	4	4	4	4	4	4	4	4	4	4	4	4	4	4
d1fgvl_	4	4	4	4	4	4	4	4	4	4	4	4	4	4	4	4	1	3	3	3	4	4	4	4	4	4	4	4	4	4	4	4	4	4	4	4	4	4	4	4	4	4	4	4	4	4	4	4	4
d1fvca_	4	4	4	4	4	4	4	4	4	4	4	4	4	4	4	4	1	3	3	3	4	4	4	4	4	4	4	4	4	4	4	4	4	4	4	4	4	4	4	4	4	4	4	4	4	4	4	4	4
d1gpol1	4	4	4	4	4	4	4	4	4	4	4	4	4	4	4	4	1	3	3	3	4	4	4	4	4	4	4	4	4	4	4	4	4	4	4	4	4	4	4	4	4	4	4	4	4	4	4	4	4
d1i9rl1	4	4	4	4	4	4	4	4	4	4	4	4	4	4	4	4	1	3	3	3	4	4	4	4	4	4	4	4	4	4	4	4	4	4	4	4	4	4	4	4	4	4	4	4	4	4	4	4	4
d1it9l1	4	4	4	4	4	4	4	4	4	4	4	4	4	4	4	4	1	3	3	3	4	4	4	4	4	4	4	4	4	4	4	4	4	4	4	4	4	4	4	4	4	4	4	4	4	4	4	4	4
d1ivla_	4	4	4	4	4	4	4	4	4	4	4	4	4	4	4	4	1	3	3	3	4	4	4	4	4	4	4	4	4	4	4	4	4	4	4	4	4	4	4	4	4	4	4	4	4	4	4	4	4
d1jptl1	4	4	4	4	4	4	4	4	4	4	4	4	4	4	4	4	1	3	3	3	4	4	4	4	4	4	4	4	4	4	4	4	4	4	4	4	4	4	4	4	4	4	4	4	4	4	4	4	4
d1l7il1	4	4	4	4	4	4	4	4	4	4	4	4	4	4	4	4	1	3	3	3	4	4	4	4	4	4	4	4	4	4	4	4	4	4	4	4	4	4	4	4	4	4	4	4	4	4	4	4	4
d1mhpl1	4	4	4	4	4	4	4	4	4	4	4	4	4	4	4	4	1	3	3	3	4	4	4	4	4	4	4	4	4	4	4	4	4	4	4	4	4	4	4	4	4	4	4	4	4	4	4	4	4
d1op3k1	4	4	4	4	4	4	4	4	4	4	4	4	4	4	4	4	1	3	3	3	4	4	4	4	4	4	4	4	4	4	4	4	4	4	4	4	4	4	4	4	4	4	4	4	4	4	4	4	4
d2f5bl1	4	4	4	4	4	4	4	4	4	4	4	4	4	4	4	4	1	3	3	3	4	4	4	4	4	4	4	4	4	4	4	4	4	4	4	4	4	4	4	4	4	4	4	4	4	4	4	4	4
d2imn__	4	4	4	4	4	4	4	4	4	4	4	4	4	4	4	4	1	3	3	3	4	4	4	4	4	4	4	4	4	4	4	4	4	4	4	4	4	4	4	4	4	4	4	4	4	4	4	4	4
d1cd0a_	4	4	4	4	4	4	4	4	4	4	4	4	4	4	4	4	1	3	3	3	4	4	4	4	4	4	4	4	4	4	4	4	4	4	4	4	4	4	4	4	4	4	4	4	4	4	4	4	4
d2cd0a_	4	4	4	4	4	4	4	4	4	4	4	4	4	4	4	4	1	3	3	3	4	4	4	4	4	4	4	4	4	4	4	4	4	4	4	4	4	4	4	4	4	4	4	4	4	4	4	4	4
d1bjma1	4	4	4	4	4	4	4	4	4	4	4	4	4	4	4	4	1	3	3	3	4	4	4	4	4	4	4	4	4	4	4	4	4	4	4	4	4	4	4	4	4	4	4	4	4	4	4	4	4
d1nl0l1	4	4	4	4	4	4	4	4	4	4	4	4	4	4	4	4	1	3	3	3	4	4	4	4	4	4	4	4	4	4	4	4	4	4	4	4	4	4	4	4	4	4	4	4	4	4	4	4	4
d1q1jl1	4	4	4	4	4	4	4	4	4	4	4	4	4	4	4	4	1	3	3	3	4	4	4	4	4	4	4	4	4	4	4	4	4	4	4	4	4	4	4	4	4	4	4	4	4	4	4	4	4
d1rzfl1	4	4	4	4	4	4	4	4	4	4	4	4	4	4	4	4	1	3	3	3	4	4	4	4	4	4	4	4	4	4	4	4	4	4	4	4	4	4	4	4	4	4	4	4	4	4	4	4	4
d2fb4l1	4	4	4	4	4	4	4	4	4	4	4	4	4	4	4	4	1	3	3	3	4	4	4	4	4	4	4	4	4	4	4	4	4	4	4	4	4	4	4	4	4	4	4	4	4	4	4	4	4
d2rhe__	4	4	4	4	4	4	4	4	4	4	4	4	4	4	4	4	1	3	3	3	4	4	4	4	4	4	4	4	4	4	4	4	4	4	4	4	4	4	4	4	4	4	4	4	4	4	4	4	4
d1aqkl1	4	4	4	4	4	4	4	4	4	4	4	4	4	4	4	4	1	3	3	3	4	4	4	4	4	4	4	4	4	4	4	4	4	4	4	4	4	4	4	4	4	4	4	4	4	4	4	4	4
d7fabl1	4	4	4	4	4	4	4	4	4	4	4	4	4	4	4	4	1	3	3	3	4	4	4	4	4	4	4	4	4	4	4	4	4	4	4	4	4	4	4	4	4	4	4	4	4	4	4	4	4
d1dcla1	4	4	4	4	4	4	4	4	4	4	4	4	4	4	4	4	1	3	3	3	4	4	4	4	4	4	4	4	4	4	4	4	4	4	4	4	4	4	4	4	4	4	4	4	4	4	4	4	4
d1lgva1	4	4	4	4	4	4	4	4	4	4	4	4	4	4	4	4	1	3	3	3	4	4	4	4	4	4	4	4	4	4	4	4	4	4	4	4	4	4	4	4	4	4	4	4	4	4	4	4	4
d1mcww1	4	4	4	4	4	4	4	4	4	4	4	4	4	4	4	4	1	3	3	3	4	4	4	4	4	4	4	4	4	4	4	4	4	4	4	4	4	4	4	4	4	4	4	4	4	4	4	4	4
d1adql1	4	4	4	4	4	4	4	4	4	4	4	4	4	4	4	4	1	3	3	3	4	4	4	4	4	4	4	4	4	4	4	4	4	4	4	4	4	4	4	4	4	4	4	4	4	4	4	4	4
d1lila1	4	4	4	4	4	4	4	4	4	4	4	4	4	4	4	4	1	3	3	3	4	4	4	4	4	4	4	4	4	4	4	4	4	4	4	4	4	4	4	4	4	4	4	4	4	4	4	4	4
d8faba1	4	4	4	4	4	4	4	4	4	4	4	4	4	4	4	4	1	3	3	3	4	4	4	4	4	4	4	4	4	4	4	4	4	4	4	4	4	4	4	4	4	4	4	4	4	4	4	4	4
d1dl7l_	4	4	4	4	4	4	4	4	4	4	4	4	4	4	4	4	1	3	3	3	4	4	4	4	4	4	4	4	4	4	4	4	4	4	4	4	4	4	4	4	4	4	4	4	4	4	4	4	4
d1etza1	4	4	4	4	4	4	4	4	4	4	4	4	4	4	4	4	1	3	3	3	4	4	4	4	4	4	4	4	4	4	4	4	4	4	4	4	4	4	4	4	4	4	4	4	4	4	4	4	4
d1f4xl1	4	4	4	4	4	4	4	4	4	4	4	4	4	4	4	4	1	3	3	3	4	4	4	4	4	4	4	4	4	4	4	4	4	4	4	4	4	4	4	4	4	4	4	4	4	4	4	4	4
d1jnha1	4	4	4	4	4	4	4	4	4	4	4	4	4	4	4	4	1	3	3	3	4	4	4	4	4	4	4	4	4	4	4	4	4	4	4	4	4	4	4	4	4	4	4	4	4	4	4	4	4
d1mfa_1	4	4	4	4	4	4	4	4	4	4	4	4	4	4	4	4	1	3	3	3	4	4	4	4	4	4	4	4	4	4	4	4	4	4	4	4	4	4	4	4	4	4	4	4	4	4	4	4	4
d1nc2a1	4	4	4	4	4	4	4	4	4	4	4	4	4	4	4	4	1	3	3	3	4	4	4	4	4	4	4	4	4	4	4	4	4	4	4	4	4	4	4	4	4	4	4	4	4	4	4	4	4
d1nj9a1	4	4	4	4	4	4	4	4	4	4	4	4	4	4	4	4	1	3	3	3	4	4	4	4	4	4	4	4	4	4	4	4	4	4	4	4	4	4	4	4	4	4	4	4	4	4	4	4	4
d1oaql_	4	4	4	4	4	4	4	4	4	4	4	4	4	4	4	4	1	3	3	3	4	4	4	4	4	4	4	4	4	4	4	4	4	4	4	4	4	4	4	4	4	4	4	4	4	4	4	4	4
d1nfde1	4	4	4	4	4	4	4	4	4	4	4	4	4	4	4	4	1	3	3	3	4	4	4	4	4	4	4	4	4	4	4	4	4	4	4	4	4	4	4	4	4	4	4	4	4	4	4	4	4
d1iqdb1	4	4	4	4	4	4	4	4	4	4	4	4	4	4	4	4	1	3	3	3	4	4	4	4	4	4	4	4	4	4	4	4	4	4	4	4	4	4	4	4	4	4	4	4	4	4	4	4	4
d1jv5b_	4	4	4	4	4	4	4	4	4	4	4	4	4	4	4	4	1	3	3	3	4	4	4	4	4	4	4	4	4	4	4	4	4	4	4	4	4	4	4	4	4	4	4	4	4	4	4	4	4
d1n0xh1	4	4	4	4	4	4	4	4	4	4	4	4	4	4	4	4	1	3	3	3	4	4	4	4	4	4	4	4	4	4	4	4	4	4	4	4	4	4	4	4	4	4	4	4	4	4	4	4	4
d1rhhb1	4	4	4	4	4	4	4	4	4	4	4	4	4	4	4	4	1	3	3	3	4	4	4	4	4	4	4	4	4	4	4	4	4	4	4	4	4	4	4	4	4	4	4	4	4	4	4	4	4
d1rz7h1	4	4	4	4	4	4	4	4	4	4	4	4	4	4	4	4	1	3	3	3	4	4	4	4	4	4	4	4	4	4	4	4	4	4	4	4	4	4	4	4	4	4	4	4	4	4	4	4	4
d1rz8b1	4	4	4	4	4	4	4	4	4	4	4	4	4	4	4	4	1	3	3	3	4	4	4	4	4	4	4	4	4	4	4	4	4	4	4	4	4	4	4	4	4	4	4	4	4	4	4	4	4
d1rzfh1	4	4	4	4	4	4	4	4	4	4	4	4	4	4	4	4	1	3	3	3	4	4	4	4	4	4	4	4	4	4	4	4	4	4	4	4	4	4	4	4	4	4	4	4	4	4	4	4	4
d1rzga1	4	4	4	4	4	4	4	4	4	4	4	4	4	4	4	4	1	3	3	3	4	4	4	4	4	4	4	4	4	4	4	4	4	4	4	4	4	4	4	4	4	4	4	4	4	4	4	4	4
d1rzib1	4	4	4	4	4	4	4	4	4	4	4	4	4	4	4	4	1	3	3	3	4	4	4	4	4	4	4	4	4	4	4	4	4	4	4	4	4	4	4	4	4	4	4	4	4	4	4	4	4
d1vgeh1	4	4	4	4	4	4	4	4	4	4	4	4	4	4	4	4	1	3	3	3	4	4	4	4	4	4	4	4	4	4	4	4	4	4	4	4	4	4	4	4	4	4	4	4	4	4	4	4	4
d1dn0b1	4	4	4	4	4	4	4	4	4	4	4	4	4	4	4	4	1	3	3	3	4	4	4	4	4	4	4	4	4	4	4	4	4	4	4	4	4	4	4	4	4	4	4	4	4	4	4	4	4
d7fabh1	4	4	4	4	4	4	4	4	4	4	4	4	4	4	4	4	1	3	3	3	4	4	4	4	4	4	4	4	4	4	4	4	4	4	4	4	4	4	4	4	4	4	4	4	4	4	4	4	4
d1mcoh1	4	4	4	4	4	4	4	4	4	4	4	4	4	4	4	4	1	3	3	3	4	4	4	4	4	4	4	4	4	4	4	4	4	4	4	4	4	4	4	4	4	4	4	4	4	4	4	4	4
d1adqh1	4	4	4	4	4	4	4	4	4	4	4	4	4	4	4	4	1	3	3	3	4	4	4	4	4	4	4	4	4	4	4	4	4	4	4	4	4	4	4	4	4	4	4	4	4	4	4	4	4
d1aqkh1	4	4	4	4	4	4	4	4	4	4	4	4	4	4	4	4	1	3	3	3	4	4	4	4	4	4	4	4	4	4	4	4	4	4	4	4	4	4	4	4	4	4	4	4	4	4	4	4	4
d1deeb1	4	4	4	4	4	4	4	4	4	4	4	4	4	4	4	4	1	3	3	3	4	4	4	4	4	4	4	4	4	4	4	4	4	4	4	4	4	4	4	4	4	4	4	4	4	4	4	4	4
d1dfbh1	4	4	4	4	4	4	4	4	4	4	4	4	4	4	4	4	1	3	3	3	4	4	4	4	4	4	4	4	4	4	4	4	4	4	4	4	4	4	4	4	4	4	4	4	4	4	4	4	4
d1dqlh_	4	4	4	4	4	4	4	4	4	4	4	4	4	4	4	4	1	3	3	3	4	4	4	4	4	4	4	4	4	4	4	4	4	4	4	4	4	4	4	4	4	4	4	4	4	4	4	4	4
d1igmh_	4	4	4	4	4	4	4	4	4	4	4	4	4	4	4	4	1	3	3	3	4	4	4	4	4	4	4	4	4	4	4	4	4	4	4	4	4	4	4	4	4	4	4	4	4	4	4	4	4
d1nl0h1	4	4	4	4	4	4	4	4	4	4	4	4	4	4	4	4	1	3	3	3	4	4	4	4	4	4	4	4	4	4	4	4	4	4	4	4	4	4	4	4	4	4	4	4	4	4	4	4	4
d2fb4h1	4	4	4	4	4	4	4	4	4	4	4	4	4	4	4	4	1	3	3	3	4	4	4	4	4	4	4	4	4	4	4	4	4	4	4	4	4	4	4	4	4	4	4	4	4	4	4	4	4
d8fabb1	4	4	4	4	4	4	4	4	4	4	4	4	4	4	4	4	1	3	3	3	4	4	4	4	4	4	4	4	4	4	4	4	4	4	4	4	4	4	4	4	4	4	4	4	4	4	4	4	4
d1q1jh1	4	4	4	4	4	4	4	4	4	4	4	4	4	4	4	4	1	3	3	3	4	4	4	4	4	4	4	4	4	4	4	4	4	4	4	4	4	4	4	4	4	4	4	4	4	4	4	4	4
d1axth1	4	4	4	4	4	4	4	4	4	4	4	4	4	4	4	4	1	3	3	3	4	4	4	4	4	4	4	4	4	4	4	4	4	4	4	4	4	4	4	4	4	4	4	4	4	4	4	4	4
d1cloh1	4	4	4	4	4	4	4	4	4	4	4	4	4	4	4	4	1	3	3	3	4	4	4	4	4	4	4	4	4	4	4	4	4	4	4	4	4	4	4	4	4	4	4	4	4	4	4	4	4
d1dlfh_	4	4	4	4	4	4	4	4	4	4	4	4	4	4	4	4	1	3	3	3	4	4	4	4	4	4	4	4	4	4	4	4	4	4	4	4	4	4	4	4	4	4	4	4	4	4	4	4	4
d1fl5b1	4	4	4	4	4	4	4	4	4	4	4	4	4	4	4	4	1	3	3	3	4	4	4	4	4	4	4	4	4	4	4	4	4	4	4	4	4	4	4	4	4	4	4	4	4	4	4	4	4
d1flrh1	4	4	4	4	4	4	4	4	4	4	4	4	4	4	4	4	1	3	3	3	4	4	4	4	4	4	4	4	4	4	4	4	4	4	4	4	4	4	4	4	4	4	4	4	4	4	4	4	4
d1iaii1	4	4	4	4	4	4	4	4	4	4	4	4	4	4	4	4	1	3	3	3	4	4	4	4	4	4	4	4	4	4	4	4	4	4	4	4	4	4	4	4	4	4	4	4	4	4	4	4	4
d1kelh1	4	4	4	4	4	4	4	4	4	4	4	4	4	4	4	4	1	3	3	3	4	4	4	4	4	4	4	4	4	4	4	4	4	4	4	4	4	4	4	4	4	4	4	4	4	4	4	4	4
d1mamh1	4	4	4	4	4	4	4	4	4	4	4	4	4	4	4	4	1	3	3	3	4	4	4	4	4	4	4	4	4	4	4	4	4	4	4	4	4	4	4	4	4	4	4	4	4	4	4	4	4
d1mcph1	4	4	4	4	4	4	4	4	4	4	4	4	4	4	4	4	1	3	3	3	4	4	4	4	4	4	4	4	4	4	4	4	4	4	4	4	4	4	4	4	4	4	4	4	4	4	4	4	4
d1nbvh1	4	4	4	4	4	4	4	4	4	4	4	4	4	4	4	4	1	3	3	3	4	4	4	4	4	4	4	4	4	4	4	4	4	4	4	4	4	4	4	4	4	4	4	4	4	4	4	4	4
d1pz5b1	4	4	4	4	4	4	4	4	4	4	4	4	4	4	4	4	1	3	3	3	4	4	4	4	4	4	4	4	4	4	4	4	4	4	4	4	4	4	4	4	4	4	4	4	4	4	4	4	4
d1q72h1	4	4	4	4	4	4	4	4	4	4	4	4	4	4	4	4	1	3	3	3	4	4	4	4	4	4	4	4	4	4	4	4	4	4	4	4	4	4	4	4	4	4	4	4	4	4	4	4	4
d1q9rb1	4	4	4	4	4	4	4	4	4	4	4	4	4	4	4	4	1	3	3	3	4	4	4	4	4	4	4	4	4	4	4	4	4	4	4	4	4	4	4	4	4	4	4	4	4	4	4	4	4
d1q9wb1	4	4	4	4	4	4	4	4	4	4	4	4	4	4	4	4	1	3	3	3	4	4	4	4	4	4	4	4	4	4	4	4	4	4	4	4	4	4	4	4	4	4	4	4	4	4	4	4	4
d1sbsh1	4	4	4	4	4	4	4	4	4	4	4	4	4	4	4	4	1	3	3	3	4	4	4	4	4	4	4	4	4	4	4	4	4	4	4	4	4	4	4	4	4	4	4	4	4	4	4	4	4
d1sm3h1	4	4	4	4	4	4	4	4	4	4	4	4	4	4	4	4	1	3	3	3	4	4	4	4	4	4	4	4	4	4	4	4	4	4	4	4	4	4	4	4	4	4	4	4	4	4	4	4	4
d1v7mh1	4	4	4	4	4	4	4	4	4	4	4	4	4	4	4	4	1	3	3	3	4	4	4	4	4	4	4	4	4	4	4	4	4	4	4	4	4	4	4	4	4	4	4	4	4	4	4	4	4
d2ck0h1	4	4	4	4	4	4	4	4	4	4	4	4	4	4	4	4	1	3	3	3	4	4	4	4	4	4	4	4	4	4	4	4	4	4	4	4	4	4	4	4	4	4	4	4	4	4	4	4	4
d1hyxh1	4	4	4	4	4	4	4	4	4	4	4	4	4	4	4	4	1	3	3	3	4	4	4	4	4	4	4	4	4	4	4	4	4	4	4	4	4	4	4	4	4	4	4	4	4	4	4	4	4
d1jguh1	4	4	4	4	4	4	4	4	4	4	4	4	4	4	4	4	1	3	3	3	4	4	4	4	4	4	4	4	4	4	4	4	4	4	4	4	4	4	4	4	4	4	4	4	4	4	4	4	4
d1kfah1	4	4	4	4	4	4	4	4	4	4	4	4	4	4	4	4	1	3	3	3	4	4	4	4	4	4	4	4	4	4	4	4	4	4	4	4	4	4	4	4	4	4	4	4	4	4	4	4	4
d1l7th1	4	4	4	4	4	4	4	4	4	4	4	4	4	4	4	4	1	3	3	3	4	4	4	4	4	4	4	4	4	4	4	4	4	4	4	4	4	4	4	4	4	4	4	4	4	4	4	4	4
d1lo0h1	4	4	4	4	4	4	4	4	4	4	4	4	4	4	4	4	1	3	3	3	4	4	4	4	4	4	4	4	4	4	4	4	4	4	4	4	4	4	4	4	4	4	4	4	4	4	4	4	4
d1lo4h1	4	4	4	4	4	4	4	4	4	4	4	4	4	4	4	4	1	3	3	3	4	4	4	4	4	4	4	4	4	4	4	4	4	4	4	4	4	4	4	4	4	4	4	4	4	4	4	4	4
d1ub5a1	4	4	4	4	4	4	4	4	4	4	4	4	4	4	4	4	1	3	3	3	4	4	4	4	4	4	4	4	4	4	4	4	4	4	4	4	4	4	4	4	4	4	4	4	4	4	4	4	4
d1blnb1	4	4	4	4	4	4	4	4	4	4	4	4	4	4	4	4	1	3	3	3	4	4	4	4	4	4	4	4	4	4	4	4	4	4	4	4	4	4	4	4	4	4	4	4	4	4	4	4	4
d1bm3h1	4	4	4	4	4	4	4	4	4	4	4	4	4	4	4	4	1	3	3	3	4	4	4	4	4	4	4	4	4	4	4	4	4	4	4	4	4	4	4	4	4	4	4	4	4	4	4	4	4
d1bz7b1	4	4	4	4	4	4	4	4	4	4	4	4	4	4	4	4	1	3	3	3	4	4	4	4	4	4	4	4	4	4	4	4	4	4	4	4	4	4	4	4	4	4	4	4	4	4	4	4	4
d1cfvh_	4	4	4	4	4	4	4	4	4	4	4	4	4	4	4	4	1	3	3	3	4	4	4	4	4	4	4	4	4	4	4	4	4	4	4	4	4	4	4	4	4	4	4	4	4	4	4	4	4
d1dsfh_	4	4	4	4	4	4	4	4	4	4	4	4	4	4	4	4	1	3	3	3	4	4	4	4	4	4	4	4	4	4	4	4	4	4	4	4	4	4	4	4	4	4	4	4	4	4	4	4	4
d1ejoh1	4	4	4	4	4	4	4	4	4	4	4	4	4	4	4	4	1	3	3	3	4	4	4	4	4	4	4	4	4	4	4	4	4	4	4	4	4	4	4	4	4	4	4	4	4	4	4	4	4
d1f4xh1	4	4	4	4	4	4	4	4	4	4	4	4	4	4	4	4	1	3	3	3	4	4	4	4	4	4	4	4	4	4	4	4	4	4	4	4	4	4	4	4	4	4	4	4	4	4	4	4	4
d1fh5h1	4	4	4	4	4	4	4	4	4	4	4	4	4	4	4	4	1	3	3	3	4	4	4	4	4	4	4	4	4	4	4	4	4	4	4	4	4	4	4	4	4	4	4	4	4	4	4	4	4
d1frgh1	4	4	4	4	4	4	4	4	4	4	4	4	4	4	4	4	1	3	3	3	4	4	4	4	4	4	4	4	4	4	4	4	4	4	4	4	4	4	4	4	4	4	4	4	4	4	4	4	4
d1h0db1	4	4	4	4	4	4	4	4	4	4	4	4	4	4	4	4	1	3	3	3	4	4	4	4	4	4	4	4	4	4	4	4	4	4	4	4	4	4	4	4	4	4	4	4	4	4	4	4	4
d1h3ph1	4	4	4	4	4	4	4	4	4	4	4	4	4	4	4	4	1	3	3	3	4	4	4	4	4	4	4	4	4	4	4	4	4	4	4	4	4	4	4	4	4	4	4	4	4	4	4	4	4
d1hilb1	4	4	4	4	4	4	4	4	4	4	4	4	4	4	4	4	1	3	3	3	4	4	4	4	4	4	4	4	4	4	4	4	4	4	4	4	4	4	4	4	4	4	4	4	4	4	4	4	4
d1i8kb_	4	4	4	4	4	4	4	4	4	4	4	4	4	4	4	4	1	3	3	3	4	4	4	4	4	4	4	4	4	4	4	4	4	4	4	4	4	4	4	4	4	4	4	4	4	4	4	4	4
d1igch1	4	4	4	4	4	4	4	4	4	4	4	4	4	4	4	4	1	3	3	3	4	4	4	4	4	4	4	4	4	4	4	4	4	4	4	4	4	4	4	4	4	4	4	4	4	4	4	4	4
d1igfh1	4	4	4	4	4	4	4	4	4	4	4	4	4	4	4	4	1	3	3	3	4	4	4	4	4	4	4	4	4	4	4	4	4	4	4	4	4	4	4	4	4	4	4	4	4	4	4	4	4
d1igtb1	4	4	4	4	4	4	4	4	4	4	4	4	4	4	4	4	1	3	3	3	4	4	4	4	4	4	4	4	4	4	4	4	4	4	4	4	4	4	4	4	4	4	4	4	4	4	4	4	4
d1ikfh1	4	4	4	4	4	4	4	4	4	4	4	4	4	4	4	4	1	3	3	3	4	4	4	4	4	4	4	4	4	4	4	4	4	4	4	4	4	4	4	4	4	4	4	4	4	4	4	4	4
d1indh1	4	4	4	4	4	4	4	4	4	4	4	4	4	4	4	4	1	3	3	3	4	4	4	4	4	4	4	4	4	4	4	4	4	4	4	4	4	4	4	4	4	4	4	4	4	4	4	4	4
d1knob1	4	4	4	4	4	4	4	4	4	4	4	4	4	4	4	4	1	3	3	3	4	4	4	4	4	4	4	4	4	4	4	4	4	4	4	4	4	4	4	4	4	4	4	4	4	4	4	4	4
d1mqkh_	4	4	4	4	4	4	4	4	4	4	4	4	4	4	4	4	1	3	3	3	4	4	4	4	4	4	4	4	4	4	4	4	4	4	4	4	4	4	4	4	4	4	4	4	4	4	4	4	4
d1otsc1	4	4	4	4	4	4	4	4	4	4	4	4	4	4	4	4	1	3	3	3	4	4	4	4	4	4	4	4	4	4	4	4	4	4	4	4	4	4	4	4	4	4	4	4	4	4	4	4	4
d1qfwi_	4	4	4	4	4	4	4	4	4	4	4	4	4	4	4	4	1	3	3	3	4	4	4	4	4	4	4	4	4	4	4	4	4	4	4	4	4	4	4	4	4	4	4	4	4	4	4	4	4
d1qkzh1	4	4	4	4	4	4	4	4	4	4	4	4	4	4	4	4	1	3	3	3	4	4	4	4	4	4	4	4	4	4	4	4	4	4	4	4	4	4	4	4	4	4	4	4	4	4	4	4	4
d1ucbh1	4	4	4	4	4	4	4	4	4	4	4	4	4	4	4	4	1	3	3	3	4	4	4	4	4	4	4	4	4	4	4	4	4	4	4	4	4	4	4	4	4	4	4	4	4	4	4	4	4
d2fbjh1	4	4	4	4	4	4	4	4	4	4	4	4	4	4	4	4	1	3	3	3	4	4	4	4	4	4	4	4	4	4	4	4	4	4	4	4	4	4	4	4	4	4	4	4	4	4	4	4	4
d2h1ph1	4	4	4	4	4	4	4	4	4	4	4	4	4	4	4	4	1	3	3	3	4	4	4	4	4	4	4	4	4	4	4	4	4	4	4	4	4	4	4	4	4	4	4	4	4	4	4	4	4
d2hrph1	4	4	4	4	4	4	4	4	4	4	4	4	4	4	4	4	1	3	3	3	4	4	4	4	4	4	4	4	4	4	4	4	4	4	4	4	4	4	4	4	4	4	4	4	4	4	4	4	4
d12e8h1	4	4	4	4	4	4	4	4	4	4	4	4	4	4	4	4	1	3	3	3	4	4	4	4	4	4	4	4	4	4	4	4	4	4	4	4	4	4	4	4	4	4	4	4	4	4	4	4	4
d1a3rh1	4	4	4	4	4	4	4	4	4	4	4	4	4	4	4	4	1	3	3	3	4	4	4	4	4	4	4	4	4	4	4	4	4	4	4	4	4	4	4	4	4	4	4	4	4	4	4	4	4
d1a5fh1	4	4	4	4	4	4	4	4	4	4	4	4	4	4	4	4	1	3	3	3	4	4	4	4	4	4	4	4	4	4	4	4	4	4	4	4	4	4	4	4	4	4	4	4	4	4	4	4	4
d1aj7h1	4	4	4	4	4	4	4	4	4	4	4	4	4	4	4	4	1	3	3	3	4	4	4	4	4	4	4	4	4	4	4	4	4	4	4	4	4	4	4	4	4	4	4	4	4	4	4	4	4
d1cr9h1	4	4	4	4	4	4	4	4	4	4	4	4	4	4	4	4	1	3	3	3	4	4	4	4	4	4	4	4	4	4	4	4	4	4	4	4	4	4	4	4	4	4	4	4	4	4	4	4	4
d1dvfd_	4	4	4	4	4	4	4	4	4	4	4	4	4	4	4	4	1	3	3	3	4	4	4	4	4	4	4	4	4	4	4	4	4	4	4	4	4	4	4	4	4	4	4	4	4	4	4	4	4
d1dzba1	4	4	4	4	4	4	4	4	4	4	4	4	4	4	4	4	1	3	3	3	4	4	4	4	4	4	4	4	4	4	4	4	4	4	4	4	4	4	4	4	4	4	4	4	4	4	4	4	4
d1fgnh1	4	4	4	4	4	4	4	4	4	4	4	4	4	4	4	4	1	3	3	3	4	4	4	4	4	4	4	4	4	4	4	4	4	4	4	4	4	4	4	4	4	4	4	4	4	4	4	4	4
d1gafh1	4	4	4	4	4	4	4	4	4	4	4	4	4	4	4	4	1	3	3	3	4	4	4	4	4	4	4	4	4	4	4	4	4	4	4	4	4	4	4	4	4	4	4	4	4	4	4	4	4
d1il1a1	4	4	4	4	4	4	4	4	4	4	4	4	4	4	4	4	1	3	3	3	4	4	4	4	4	4	4	4	4	4	4	4	4	4	4	4	4	4	4	4	4	4	4	4	4	4	4	4	4
d1jnlh1	4	4	4	4	4	4	4	4	4	4	4	4	4	4	4	4	1	3	3	3	4	4	4	4	4	4	4	4	4	4	4	4	4	4	4	4	4	4	4	4	4	4	4	4	4	4	4	4	4
d1k6qh1	4	4	4	4	4	4	4	4	4	4	4	4	4	4	4	4	1	3	3	3	4	4	4	4	4	4	4	4	4	4	4	4	4	4	4	4	4	4	4	4	4	4	4	4	4	4	4	4	4
d1qoka1	4	4	4	4	4	4	4	4	4	4	4	4	4	4	4	4	1	3	3	3	4	4	4	4	4	4	4	4	4	4	4	4	4	4	4	4	4	4	4	4	4	4	4	4	4	4	4	4	4
d1wejh1	4	4	4	4	4	4	4	4	4	4	4	4	4	4	4	4	1	3	3	3	4	4	4	4	4	4	4	4	4	4	4	4	4	4	4	4	4	4	4	4	4	4	4	4	4	4	4	4	4
d35c8h1	4	4	4	4	4	4	4	4	4	4	4	4	4	4	4	4	1	3	3	3	4	4	4	4	4	4	4	4	4	4	4	4	4	4	4	4	4	4	4	4	4	4	4	4	4	4	4	4	4
d1a0qh1	4	4	4	4	4	4	4	4	4	4	4	4	4	4	4	4	1	3	3	3	4	4	4	4	4	4	4	4	4	4	4	4	4	4	4	4	4	4	4	4	4	4	4	4	4	4	4	4	4
d1a14h_	4	4	4	4	4	4	4	4	4	4	4	4	4	4	4	4	1	3	3	3	4	4	4	4	4	4	4	4	4	4	4	4	4	4	4	4	4	4	4	4	4	4	4	4	4	4	4	4	4
d1a6tb1	4	4	4	4	4	4	4	4	4	4	4	4	4	4	4	4	1	3	3	3	4	4	4	4	4	4	4	4	4	4	4	4	4	4	4	4	4	4	4	4	4	4	4	4	4	4	4	4	4
d1a6wh_	4	4	4	4	4	4	4	4	4	4	4	4	4	4	4	4	1	3	3	3	4	4	4	4	4	4	4	4	4	4	4	4	4	4	4	4	4	4	4	4	4	4	4	4	4	4	4	4	4
d1ae6h1	4	4	4	4	4	4	4	4	4	4	4	4	4	4	4	4	1	3	3	3	4	4	4	4	4	4	4	4	4	4	4	4	4	4	4	4	4	4	4	4	4	4	4	4	4	4	4	4	4
d1afvh1	4	4	4	4	4	4	4	4	4	4	4	4	4	4	4	4	1	3	3	3	4	4	4	4	4	4	4	4	4	4	4	4	4	4	4	4	4	4	4	4	4	4	4	4	4	4	4	4	4
d1b4jh1	4	4	4	4	4	4	4	4	4	4	4	4	4	4	4	4	1	3	3	3	4	4	4	4	4	4	4	4	4	4	4	4	4	4	4	4	4	4	4	4	4	4	4	4	4	4	4	4	4
d1bbjh1	4	4	4	4	4	4	4	4	4	4	4	4	4	4	4	4	1	3	3	3	4	4	4	4	4	4	4	4	4	4	4	4	4	4	4	4	4	4	4	4	4	4	4	4	4	4	4	4	4
d1bogb1	4	4	4	4	4	4	4	4	4	4	4	4	4	4	4	4	1	3	3	3	4	4	4	4	4	4	4	4	4	4	4	4	4	4	4	4	4	4	4	4	4	4	4	4	4	4	4	4	4
d1bqlh1	4	4	4	4	4	4	4	4	4	4	4	4	4	4	4	4	1	3	3	3	4	4	4	4	4	4	4	4	4	4	4	4	4	4	4	4	4	4	4	4	4	4	4	4	4	4	4	4	4
d1c5ch1	4	4	4	4	4	4	4	4	4	4	4	4	4	4	4	4	1	3	3	3	4	4	4	4	4	4	4	4	4	4	4	4	4	4	4	4	4	4	4	4	4	4	4	4	4	4	4	4	4
d1cicb1	4	4	4	4	4	4	4	4	4	4	4	4	4	4	4	4	1	3	3	3	4	4	4	4	4	4	4	4	4	4	4	4	4	4	4	4	4	4	4	4	4	4	4	4	4	4	4	4	4
d1d5ih1	4	4	4	4	4	4	4	4	4	4	4	4	4	4	4	4	1	3	3	3	4	4	4	4	4	4	4	4	4	4	4	4	4	4	4	4	4	4	4	4	4	4	4	4	4	4	4	4	4
d1e4wh1	4	4	4	4	4	4	4	4	4	4	4	4	4	4	4	4	1	3	3	3	4	4	4	4	4	4	4	4	4	4	4	4	4	4	4	4	4	4	4	4	4	4	4	4	4	4	4	4	4
d1e6oh1	4	4	4	4	4	4	4	4	4	4	4	4	4	4	4	4	1	3	3	3	4	4	4	4	4	4	4	4	4	4	4	4	4	4	4	4	4	4	4	4	4	4	4	4	4	4	4	4	4
d1eapb1	4	4	4	4	4	4	4	4	4	4	4	4	4	4	4	4	1	3	3	3	4	4	4	4	4	4	4	4	4	4	4	4	4	4	4	4	4	4	4	4	4	4	4	4	4	4	4	4	4
d1egjh1	4	4	4	4	4	4	4	4	4	4	4	4	4	4	4	4	1	3	3	3	4	4	4	4	4	4	4	4	4	4	4	4	4	4	4	4	4	4	4	4	4	4	4	4	4	4	4	4	4
d1emth1	4	4	4	4	4	4	4	4	4	4	4	4	4	4	4	4	1	3	3	3	4	4	4	4	4	4	4	4	4	4	4	4	4	4	4	4	4	4	4	4	4	4	4	4	4	4	4	4	4
d1eo8h1	4	4	4	4	4	4	4	4	4	4	4	4	4	4	4	4	1	3	3	3	4	4	4	4	4	4	4	4	4	4	4	4	4	4	4	4	4	4	4	4	4	4	4	4	4	4	4	4	4
d1f11b1	4	4	4	4	4	4	4	4	4	4	4	4	4	4	4	4	1	3	3	3	4	4	4	4	4	4	4	4	4	4	4	4	4	4	4	4	4	4	4	4	4	4	4	4	4	4	4	4	4
d1f3dh1	4	4	4	4	4	4	4	4	4	4	4	4	4	4	4	4	1	3	3	3	4	4	4	4	4	4	4	4	4	4	4	4	4	4	4	4	4	4	4	4	4	4	4	4	4	4	4	4	4
d1faih1	4	4	4	4	4	4	4	4	4	4	4	4	4	4	4	4	1	3	3	3	4	4	4	4	4	4	4	4	4	4	4	4	4	4	4	4	4	4	4	4	4	4	4	4	4	4	4	4	4
d1fbih1	4	4	4	4	4	4	4	4	4	4	4	4	4	4	4	4	1	3	3	3	4	4	4	4	4	4	4	4	4	4	4	4	4	4	4	4	4	4	4	4	4	4	4	4	4	4	4	4	4
d1figh1	4	4	4	4	4	4	4	4	4	4	4	4	4	4	4	4	1	3	3	3	4	4	4	4	4	4	4	4	4	4	4	4	4	4	4	4	4	4	4	4	4	4	4	4	4	4	4	4	4
d1forh1	4	4	4	4	4	4	4	4	4	4	4	4	4	4	4	4	1	3	3	3	4	4	4	4	4	4	4	4	4	4	4	4	4	4	4	4	4	4	4	4	4	4	4	4	4	4	4	4	4
d1fpth1	4	4	4	4	4	4	4	4	4	4	4	4	4	4	4	4	1	3	3	3	4	4	4	4	4	4	4	4	4	4	4	4	4	4	4	4	4	4	4	4	4	4	4	4	4	4	4	4	4
d1fskc1	4	4	4	4	4	4	4	4	4	4	4	4	4	4	4	4	1	3	3	3	4	4	4	4	4	4	4	4	4	4	4	4	4	4	4	4	4	4	4	4	4	4	4	4	4	4	4	4	4
d1h8na2	4	4	4	4	4	4	4	4	4	4	4	4	4	4	4	4	1	3	3	3	4	4	4	4	4	4	4	4	4	4	4	4	4	4	4	4	4	4	4	4	4	4	4	4	4	4	4	4	4
d1igjb1	4	4	4	4	4	4	4	4	4	4	4	4	4	4	4	4	1	3	3	3	4	4	4	4	4	4	4	4	4	4	4	4	4	4	4	4	4	4	4	4	4	4	4	4	4	4	4	4	4
d1igyb1	4	4	4	4	4	4	4	4	4	4	4	4	4	4	4	4	1	3	3	3	4	4	4	4	4	4	4	4	4	4	4	4	4	4	4	4	4	4	4	4	4	4	4	4	4	4	4	4	4
d1iqwh1	4	4	4	4	4	4	4	4	4	4	4	4	4	4	4	4	1	3	3	3	4	4	4	4	4	4	4	4	4	4	4	4	4	4	4	4	4	4	4	4	4	4	4	4	4	4	4	4	4
d1j05b_	4	4	4	4	4	4	4	4	4	4	4	4	4	4	4	4	1	3	3	3	4	4	4	4	4	4	4	4	4	4	4	4	4	4	4	4	4	4	4	4	4	4	4	4	4	4	4	4	4
d1jfqh1	4	4	4	4	4	4	4	4	4	4	4	4	4	4	4	4	1	3	3	3	4	4	4	4	4	4	4	4	4	4	4	4	4	4	4	4	4	4	4	4	4	4	4	4	4	4	4	4	4
d1jhlh_	4	4	4	4	4	4	4	4	4	4	4	4	4	4	4	4	1	3	3	3	4	4	4	4	4	4	4	4	4	4	4	4	4	4	4	4	4	4	4	4	4	4	4	4	4	4	4	4	4
d1jnhb1	4	4	4	4	4	4	4	4	4	4	4	4	4	4	4	4	1	3	3	3	4	4	4	4	4	4	4	4	4	4	4	4	4	4	4	4	4	4	4	4	4	4	4	4	4	4	4	4	4
d1kb5h1	4	4	4	4	4	4	4	4	4	4	4	4	4	4	4	4	1	3	3	3	4	4	4	4	4	4	4	4	4	4	4	4	4	4	4	4	4	4	4	4	4	4	4	4	4	4	4	4	4
d1kegh1	4	4	4	4	4	4	4	4	4	4	4	4	4	4	4	4	1	3	3	3	4	4	4	4	4	4	4	4	4	4	4	4	4	4	4	4	4	4	4	4	4	4	4	4	4	4	4	4	4
d1ktrh_	4	4	4	4	4	4	4	4	4	4	4	4	4	4	4	4	1	3	3	3	4	4	4	4	4	4	4	4	4	4	4	4	4	4	4	4	4	4	4	4	4	4	4	4	4	4	4	4	4
d1lmka1	4	4	4	4	4	4	4	4	4	4	4	4	4	4	4	4	1	3	3	3	4	4	4	4	4	4	4	4	4	4	4	4	4	4	4	4	4	4	4	4	4	4	4	4	4	4	4	4	4
d1mexh1	4	4	4	4	4	4	4	4	4	4	4	4	4	4	4	4	1	3	3	3	4	4	4	4	4	4	4	4	4	4	4	4	4	4	4	4	4	4	4	4	4	4	4	4	4	4	4	4	4
d1mfa_2	4	4	4	4	4	4	4	4	4	4	4	4	4	4	4	4	1	3	3	3	4	4	4	4	4	4	4	4	4	4	4	4	4	4	4	4	4	4	4	4	4	4	4	4	4	4	4	4	4
d1mh5b1	4	4	4	4	4	4	4	4	4	4	4	4	4	4	4	4	1	3	3	3	4	4	4	4	4	4	4	4	4	4	4	4	4	4	4	4	4	4	4	4	4	4	4	4	4	4	4	4	4
d1mieh1	4	4	4	4	4	4	4	4	4	4	4	4	4	4	4	4	1	3	3	3	4	4	4	4	4	4	4	4	4	4	4	4	4	4	4	4	4	4	4	4	4	4	4	4	4	4	4	4	4
d1mimh1	4	4	4	4	4	4	4	4	4	4	4	4	4	4	4	4	1	3	3	3	4	4	4	4	4	4	4	4	4	4	4	4	4	4	4	4	4	4	4	4	4	4	4	4	4	4	4	4	4
d1mj8h1	4	4	4	4	4	4	4	4	4	4	4	4	4	4	4	4	1	3	3	3	4	4	4	4	4	4	4	4	4	4	4	4	4	4	4	4	4	4	4	4	4	4	4	4	4	4	4	4	4
d1mjuh1	4	4	4	4	4	4	4	4	4	4	4	4	4	4	4	4	1	3	3	3	4	4	4	4	4	4	4	4	4	4	4	4	4	4	4	4	4	4	4	4	4	4	4	4	4	4	4	4	4
d1mlbb1	4	4	4	4	4	4	4	4	4	4	4	4	4	4	4	4	1	3	3	3	4	4	4	4	4	4	4	4	4	4	4	4	4	4	4	4	4	4	4	4	4	4	4	4	4	4	4	4	4
d1mreh1	4	4	4	4	4	4	4	4	4	4	4	4	4	4	4	4	1	3	3	3	4	4	4	4	4	4	4	4	4	4	4	4	4	4	4	4	4	4	4	4	4	4	4	4	4	4	4	4	4
d1mvub_	4	4	4	4	4	4	4	4	4	4	4	4	4	4	4	4	1	3	3	3	4	4	4	4	4	4	4	4	4	4	4	4	4	4	4	4	4	4	4	4	4	4	4	4	4	4	4	4	4
d1n7ml1	4	4	4	4	4	4	4	4	4	4	4	4	4	4	4	4	1	3	3	3	4	4	4	4	4	4	4	4	4	4	4	4	4	4	4	4	4	4	4	4	4	4	4	4	4	4	4	4	4
d1nj9b1	4	4	4	4	4	4	4	4	4	4	4	4	4	4	4	4	1	3	3	3	4	4	4	4	4	4	4	4	4	4	4	4	4	4	4	4	4	4	4	4	4	4	4	4	4	4	4	4	4
d1p2cb1	4	4	4	4	4	4	4	4	4	4	4	4	4	4	4	4	1	3	3	3	4	4	4	4	4	4	4	4	4	4	4	4	4	4	4	4	4	4	4	4	4	4	4	4	4	4	4	4	4
d1p7kb1	4	4	4	4	4	4	4	4	4	4	4	4	4	4	4	4	1	3	3	3	4	4	4	4	4	4	4	4	4	4	4	4	4	4	4	4	4	4	4	4	4	4	4	4	4	4	4	4	4
d1pkqb1	4	4	4	4	4	4	4	4	4	4	4	4	4	4	4	4	1	3	3	3	4	4	4	4	4	4	4	4	4	4	4	4	4	4	4	4	4	4	4	4	4	4	4	4	4	4	4	4	4
d1plgh1	4	4	4	4	4	4	4	4	4	4	4	4	4	4	4	4	1	3	3	3	4	4	4	4	4	4	4	4	4	4	4	4	4	4	4	4	4	4	4	4	4	4	4	4	4	4	4	4	4
d1pskh1	4	4	4	4	4	4	4	4	4	4	4	4	4	4	4	4	1	3	3	3	4	4	4	4	4	4	4	4	4	4	4	4	4	4	4	4	4	4	4	4	4	4	4	4	4	4	4	4	4
d1q0xh1	4	4	4	4	4	4	4	4	4	4	4	4	4	4	4	4	1	3	3	3	4	4	4	4	4	4	4	4	4	4	4	4	4	4	4	4	4	4	4	4	4	4	4	4	4	4	4	4	4
d1qfuh1	4	4	4	4	4	4	4	4	4	4	4	4	4	4	4	4	1	3	3	3	4	4	4	4	4	4	4	4	4	4	4	4	4	4	4	4	4	4	4	4	4	4	4	4	4	4	4	4	4
d1qfwh_	4	4	4	4	4	4	4	4	4	4	4	4	4	4	4	4	1	3	3	3	4	4	4	4	4	4	4	4	4	4	4	4	4	4	4	4	4	4	4	4	4	4	4	4	4	4	4	4	4
d1qnzh_	4	4	4	4	4	4	4	4	4	4	4	4	4	4	4	4	1	3	3	3	4	4	4	4	4	4	4	4	4	4	4	4	4	4	4	4	4	4	4	4	4	4	4	4	4	4	4	4	4
d1r3jb1	4	4	4	4	4	4	4	4	4	4	4	4	4	4	4	4	1	3	3	3	4	4	4	4	4	4	4	4	4	4	4	4	4	4	4	4	4	4	4	4	4	4	4	4	4	4	4	4	4
d1rihh1	4	4	4	4	4	4	4	4	4	4	4	4	4	4	4	4	1	3	3	3	4	4	4	4	4	4	4	4	4	4	4	4	4	4	4	4	4	4	4	4	4	4	4	4	4	4	4	4	4
d1rmfh1	4	4	4	4	4	4	4	4	4	4	4	4	4	4	4	4	1	3	3	3	4	4	4	4	4	4	4	4	4	4	4	4	4	4	4	4	4	4	4	4	4	4	4	4	4	4	4	4	4
d1rurh1	4	4	4	4	4	4	4	4	4	4	4	4	4	4	4	4	1	3	3	3	4	4	4	4	4	4	4	4	4	4	4	4	4	4	4	4	4	4	4	4	4	4	4	4	4	4	4	4	4
d1uweh1	4	4	4	4	4	4	4	4	4	4	4	4	4	4	4	4	1	3	3	3	4	4	4	4	4	4	4	4	4	4	4	4	4	4	4	4	4	4	4	4	4	4	4	4	4	4	4	4	4
d1uwgh1	4	4	4	4	4	4	4	4	4	4	4	4	4	4	4	4	1	3	3	3	4	4	4	4	4	4	4	4	4	4	4	4	4	4	4	4	4	4	4	4	4	4	4	4	4	4	4	4	4
d1yedb1	4	4	4	4	4	4	4	4	4	4	4	4	4	4	4	4	1	3	3	3	4	4	4	4	4	4	4	4	4	4	4	4	4	4	4	4	4	4	4	4	4	4	4	4	4	4	4	4	4
d1yeeh1	4	4	4	4	4	4	4	4	4	4	4	4	4	4	4	4	1	3	3	3	4	4	4	4	4	4	4	4	4	4	4	4	4	4	4	4	4	4	4	4	4	4	4	4	4	4	4	4	4
d1yeih1	4	4	4	4	4	4	4	4	4	4	4	4	4	4	4	4	1	3	3	3	4	4	4	4	4	4	4	4	4	4	4	4	4	4	4	4	4	4	4	4	4	4	4	4	4	4	4	4	4
d1yuhb1	4	4	4	4	4	4	4	4	4	4	4	4	4	4	4	4	1	3	3	3	4	4	4	4	4	4	4	4	4	4	4	4	4	4	4	4	4	4	4	4	4	4	4	4	4	4	4	4	4
d2cgrh1	4	4	4	4	4	4	4	4	4	4	4	4	4	4	4	4	1	3	3	3	4	4	4	4	4	4	4	4	4	4	4	4	4	4	4	4	4	4	4	4	4	4	4	4	4	4	4	4	4
d2jelh1	4	4	4	4	4	4	4	4	4	4	4	4	4	4	4	4	1	3	3	3	4	4	4	4	4	4	4	4	4	4	4	4	4	4	4	4	4	4	4	4	4	4	4	4	4	4	4	4	4
d2mpah1	4	4	4	4	4	4	4	4	4	4	4	4	4	4	4	4	1	3	3	3	4	4	4	4	4	4	4	4	4	4	4	4	4	4	4	4	4	4	4	4	4	4	4	4	4	4	4	4	4
d2pcpb1	4	4	4	4	4	4	4	4	4	4	4	4	4	4	4	4	1	3	3	3	4	4	4	4	4	4	4	4	4	4	4	4	4	4	4	4	4	4	4	4	4	4	4	4	4	4	4	4	4
d1ct8b1	4	4	4	4	4	4	4	4	4	4	4	4	4	4	4	4	1	3	3	3	4	4	4	4	4	4	4	4	4	4	4	4	4	4	4	4	4	4	4	4	4	4	4	4	4	4	4	4	4
d1a4kb1	4	4	4	4	4	4	4	4	4	4	4	4	4	4	4	4	1	3	3	3	4	4	4	4	4	4	4	4	4	4	4	4	4	4	4	4	4	4	4	4	4	4	4	4	4	4	4	4	4
d1c1eh1	4	4	4	4	4	4	4	4	4	4	4	4	4	4	4	4	1	3	3	3	4	4	4	4	4	4	4	4	4	4	4	4	4	4	4	4	4	4	4	4	4	4	4	4	4	4	4	4	4
d1cz8h1	4	4	4	4	4	4	4	4	4	4	4	4	4	4	4	4	1	3	3	3	4	4	4	4	4	4	4	4	4	4	4	4	4	4	4	4	4	4	4	4	4	4	4	4	4	4	4	4	4
d1dbbh1	4	4	4	4	4	4	4	4	4	4	4	4	4	4	4	4	1	3	3	3	4	4	4	4	4	4	4	4	4	4	4	4	4	4	4	4	4	4	4	4	4	4	4	4	4	4	4	4	4
d1fj1b1	4	4	4	4	4	4	4	4	4	4	4	4	4	4	4	4	1	3	3	3	4	4	4	4	4	4	4	4	4	4	4	4	4	4	4	4	4	4	4	4	4	4	4	4	4	4	4	4	4
d1ghfh1	4	4	4	4	4	4	4	4	4	4	4	4	4	4	4	4	1	3	3	3	4	4	4	4	4	4	4	4	4	4	4	4	4	4	4	4	4	4	4	4	4	4	4	4	4	4	4	4	4
d1i7zb1	4	4	4	4	4	4	4	4	4	4	4	4	4	4	4	4	1	3	3	3	4	4	4	4	4	4	4	4	4	4	4	4	4	4	4	4	4	4	4	4	4	4	4	4	4	4	4	4	4
d1iaih1	4	4	4	4	4	4	4	4	4	4	4	4	4	4	4	4	1	3	3	3	4	4	4	4	4	4	4	4	4	4	4	4	4	4	4	4	4	4	4	4	4	4	4	4	4	4	4	4	4
d1jglh1	4	4	4	4	4	4	4	4	4	4	4	4	4	4	4	4	1	3	3	3	4	4	4	4	4	4	4	4	4	4	4	4	4	4	4	4	4	4	4	4	4	4	4	4	4	4	4	4	4
d1n4xh_	4	4	4	4	4	4	4	4	4	4	4	4	4	4	4	4	1	3	3	3	4	4	4	4	4	4	4	4	4	4	4	4	4	4	4	4	4	4	4	4	4	4	4	4	4	4	4	4	4
d1ncbh1	4	4	4	4	4	4	4	4	4	4	4	4	4	4	4	4	1	3	3	3	4	4	4	4	4	4	4	4	4	4	4	4	4	4	4	4	4	4	4	4	4	4	4	4	4	4	4	4	4
d1nlbh1	4	4	4	4	4	4	4	4	4	4	4	4	4	4	4	4	1	3	3	3	4	4	4	4	4	4	4	4	4	4	4	4	4	4	4	4	4	4	4	4	4	4	4	4	4	4	4	4	4
d1ob1b1	4	4	4	4	4	4	4	4	4	4	4	4	4	4	4	4	1	3	3	3	4	4	4	4	4	4	4	4	4	4	4	4	4	4	4	4	4	4	4	4	4	4	4	4	4	4	4	4	4
d1teth1	4	4	4	4	4	4	4	4	4	4	4	4	4	4	4	4	1	3	3	3	4	4	4	4	4	4	4	4	4	4	4	4	4	4	4	4	4	4	4	4	4	4	4	4	4	4	4	4	4
d1a2yb_	4	4	4	4	4	4	4	4	4	4	4	4	4	4	4	4	1	3	3	3	4	4	4	4	4	4	4	4	4	4	4	4	4	4	4	4	4	4	4	4	4	4	4	4	4	4	4	4	4
d1dl7h_	4	4	4	4	4	4	4	4	4	4	4	4	4	4	4	4	1	3	3	3	4	4	4	4	4	4	4	4	4	4	4	4	4	4	4	4	4	4	4	4	4	4	4	4	4	4	4	4	4
d1fe8h1	4	4	4	4	4	4	4	4	4	4	4	4	4	4	4	4	1	3	3	3	4	4	4	4	4	4	4	4	4	4	4	4	4	4	4	4	4	4	4	4	4	4	4	4	4	4	4	4	4
d1fnsh1	4	4	4	4	4	4	4	4	4	4	4	4	4	4	4	4	1	3	3	3	4	4	4	4	4	4	4	4	4	4	4	4	4	4	4	4	4	4	4	4	4	4	4	4	4	4	4	4	4
d1gigh1	4	4	4	4	4	4	4	4	4	4	4	4	4	4	4	4	1	3	3	3	4	4	4	4	4	4	4	4	4	4	4	4	4	4	4	4	4	4	4	4	4	4	4	4	4	4	4	4	4
d1ibgh1	4	4	4	4	4	4	4	4	4	4	4	4	4	4	4	4	1	3	3	3	4	4	4	4	4	4	4	4	4	4	4	4	4	4	4	4	4	4	4	4	4	4	4	4	4	4	4	4	4
d1nc2b1	4	4	4	4	4	4	4	4	4	4	4	4	4	4	4	4	1	3	3	3	4	4	4	4	4	4	4	4	4	4	4	4	4	4	4	4	4	4	4	4	4	4	4	4	4	4	4	4	4
d1nldh1	4	4	4	4	4	4	4	4	4	4	4	4	4	4	4	4	1	3	3	3	4	4	4	4	4	4	4	4	4	4	4	4	4	4	4	4	4	4	4	4	4	4	4	4	4	4	4	4	4
d1p4bh_	4	4	4	4	4	4	4	4	4	4	4	4	4	4	4	4	1	3	3	3	4	4	4	4	4	4	4	4	4	4	4	4	4	4	4	4	4	4	4	4	4	4	4	4	4	4	4	4	4
d43c9b_	4	4	4	4	4	4	4	4	4	4	4	4	4	4	4	4	1	3	3	3	4	4	4	4	4	4	4	4	4	4	4	4	4	4	4	4	4	4	4	4	4	4	4	4	4	4	4	4	4
d1etzb1	4	4	4	4	4	4	4	4	4	4	4	4	4	4	4	4	1	3	3	3	4	4	4	4	4	4	4	4	4	4	4	4	4	4	4	4	4	4	4	4	4	4	4	4	4	4	4	4	4
d1ggbh1	4	4	4	4	4	4	4	4	4	4	4	4	4	4	4	4	1	3	3	3	4	4	4	4	4	4	4	4	4	4	4	4	4	4	4	4	4	4	4	4	4	4	4	4	4	4	4	4	4
d1jrhh1	4	4	4	4	4	4	4	4	4	4	4	4	4	4	4	4	1	3	3	3	4	4	4	4	4	4	4	4	4	4	4	4	4	4	4	4	4	4	4	4	4	4	4	4	4	4	4	4	4
d2hmid1	4	4	4	4	4	4	4	4	4	4	4	4	4	4	4	4	1	3	3	3	4	4	4	4	4	4	4	4	4	4	4	4	4	4	4	4	4	4	4	4	4	4	4	4	4	4	4	4	4
d1ay1h1	4	4	4	4	4	4	4	4	4	4	4	4	4	4	4	4	1	3	3	3	4	4	4	4	4	4	4	4	4	4	4	4	4	4	4	4	4	4	4	4	4	4	4	4	4	4	4	4	4
d1bafh1	4	4	4	4	4	4	4	4	4	4	4	4	4	4	4	4	1	3	3	3	4	4	4	4	4	4	4	4	4	4	4	4	4	4	4	4	4	4	4	4	4	4	4	4	4	4	4	4	4
d1c12b1	4	4	4	4	4	4	4	4	4	4	4	4	4	4	4	4	1	3	3	3	4	4	4	4	4	4	4	4	4	4	4	4	4	4	4	4	4	4	4	4	4	4	4	4	4	4	4	4	4
d1cf8h1	4	4	4	4	4	4	4	4	4	4	4	4	4	4	4	4	1	3	3	3	4	4	4	4	4	4	4	4	4	4	4	4	4	4	4	4	4	4	4	4	4	4	4	4	4	4	4	4	4
d1ezvx_	4	4	4	4	4	4	4	4	4	4	4	4	4	4	4	4	1	3	3	3	4	4	4	4	4	4	4	4	4	4	4	4	4	4	4	4	4	4	4	4	4	4	4	4	4	4	4	4	4
d1f58h1	4	4	4	4	4	4	4	4	4	4	4	4	4	4	4	4	1	3	3	3	4	4	4	4	4	4	4	4	4	4	4	4	4	4	4	4	4	4	4	4	4	4	4	4	4	4	4	4	4
d1f8th1	4	4	4	4	4	4	4	4	4	4	4	4	4	4	4	4	1	3	3	3	4	4	4	4	4	4	4	4	4	4	4	4	4	4	4	4	4	4	4	4	4	4	4	4	4	4	4	4	4
d1kcrh1	4	4	4	4	4	4	4	4	4	4	4	4	4	4	4	4	1	3	3	3	4	4	4	4	4	4	4	4	4	4	4	4	4	4	4	4	4	4	4	4	4	4	4	4	4	4	4	4	4
d1kcuh1	4	4	4	4	4	4	4	4	4	4	4	4	4	4	4	4	1	3	3	3	4	4	4	4	4	4	4	4	4	4	4	4	4	4	4	4	4	4	4	4	4	4	4	4	4	4	4	4	4
d1kcvh1	4	4	4	4	4	4	4	4	4	4	4	4	4	4	4	4	1	3	3	3	4	4	4	4	4	4	4	4	4	4	4	4	4	4	4	4	4	4	4	4	4	4	4	4	4	4	4	4	4
d1kenh1	4	4	4	4	4	4	4	4	4	4	4	4	4	4	4	4	1	3	3	3	4	4	4	4	4	4	4	4	4	4	4	4	4	4	4	4	4	4	4	4	4	4	4	4	4	4	4	4	4
d1ncwh1	4	4	4	4	4	4	4	4	4	4	4	4	4	4	4	4	1	3	3	3	4	4	4	4	4	4	4	4	4	4	4	4	4	4	4	4	4	4	4	4	4	4	4	4	4	4	4	4	4
d1nsnh1	4	4	4	4	4	4	4	4	4	4	4	4	4	4	4	4	1	3	3	3	4	4	4	4	4	4	4	4	4	4	4	4	4	4	4	4	4	4	4	4	4	4	4	4	4	4	4	4	4
d1orqb1	4	4	4	4	4	4	4	4	4	4	4	4	4	4	4	4	1	3	3	3	4	4	4	4	4	4	4	4	4	4	4	4	4	4	4	4	4	4	4	4	4	4	4	4	4	4	4	4	4
d1orsb1	4	4	4	4	4	4	4	4	4	4	4	4	4	4	4	4	1	3	3	3	4	4	4	4	4	4	4	4	4	4	4	4	4	4	4	4	4	4	4	4	4	4	4	4	4	4	4	4	4
d32c2b1	4	4	4	4	4	4	4	4	4	4	4	4	4	4	4	4	1	3	3	3	4	4	4	4	4	4	4	4	4	4	4	4	4	4	4	4	4	4	4	4	4	4	4	4	4	4	4	4	4
d1dqdh1	4	4	4	4	4	4	4	4	4	4	4	4	4	4	4	4	1	3	3	3	4	4	4	4	4	4	4	4	4	4	4	4	4	4	4	4	4	4	4	4	4	4	4	4	4	4	4	4	4
d1dqqb1	4	4	4	4	4	4	4	4	4	4	4	4	4	4	4	4	1	3	3	3	4	4	4	4	4	4	4	4	4	4	4	4	4	4	4	4	4	4	4	4	4	4	4	4	4	4	4	4	4
d1nakh1	4	4	4	4	4	4	4	4	4	4	4	4	4	4	4	4	1	3	3	3	4	4	4	4	4	4	4	4	4	4	4	4	4	4	4	4	4	4	4	4	4	4	4	4	4	4	4	4	4
d1ndgb1	4	4	4	4	4	4	4	4	4	4	4	4	4	4	4	4	1	3	3	3	4	4	4	4	4	4	4	4	4	4	4	4	4	4	4	4	4	4	4	4	4	4	4	4	4	4	4	4	4
d1ndmb1	4	4	4	4	4	4	4	4	4	4	4	4	4	4	4	4	1	3	3	3	4	4	4	4	4	4	4	4	4	4	4	4	4	4	4	4	4	4	4	4	4	4	4	4	4	4	4	4	4
d1osph1	4	4	4	4	4	4	4	4	4	4	4	4	4	4	4	4	1	3	3	3	4	4	4	4	4	4	4	4	4	4	4	4	4	4	4	4	4	4	4	4	4	4	4	4	4	4	4	4	4
d1uach_	4	4	4	4	4	4	4	4	4	4	4	4	4	4	4	4	1	3	3	3	4	4	4	4	4	4	4	4	4	4	4	4	4	4	4	4	4	4	4	4	4	4	4	4	4	4	4	4	4
d1ai1h1	4	4	4	4	4	4	4	4	4	4	4	4	4	4	4	4	1	3	3	3	4	4	4	4	4	4	4	4	4	4	4	4	4	4	4	4	4	4	4	4	4	4	4	4	4	4	4	4	4
d1bfob1	4	4	4	4	4	4	4	4	4	4	4	4	4	4	4	4	1	3	3	3	4	4	4	4	4	4	4	4	4	4	4	4	4	4	4	4	4	4	4	4	4	4	4	4	4	4	4	4	4
d1c5db1	4	4	4	4	4	4	4	4	4	4	4	4	4	4	4	4	1	3	3	3	4	4	4	4	4	4	4	4	4	4	4	4	4	4	4	4	4	4	4	4	4	4	4	4	4	4	4	4	4
d1ce1h1	4	4	4	4	4	4	4	4	4	4	4	4	4	4	4	4	1	3	3	3	4	4	4	4	4	4	4	4	4	4	4	4	4	4	4	4	4	4	4	4	4	4	4	4	4	4	4	4	4
d1fn4b1	4	4	4	4	4	4	4	4	4	4	4	4	4	4	4	4	1	3	3	3	4	4	4	4	4	4	4	4	4	4	4	4	4	4	4	4	4	4	4	4	4	4	4	4	4	4	4	4	4
d1lk3h1	4	4	4	4	4	4	4	4	4	4	4	4	4	4	4	4	1	3	3	3	4	4	4	4	4	4	4	4	4	4	4	4	4	4	4	4	4	4	4	4	4	4	4	4	4	4	4	4	4
d1oaqh_	4	4	4	4	4	4	4	4	4	4	4	4	4	4	4	4	1	3	3	3	4	4	4	4	4	4	4	4	4	4	4	4	4	4	4	4	4	4	4	4	4	4	4	4	4	4	4	4	4
d1oari_	4	4	4	4	4	4	4	4	4	4	4	4	4	4	4	4	1	3	3	3	4	4	4	4	4	4	4	4	4	4	4	4	4	4	4	4	4	4	4	4	4	4	4	4	4	4	4	4	4
d1nfdf1	4	4	4	4	4	4	4	4	4	4	4	4	4	4	4	4	1	3	3	3	4	4	4	4	4	4	4	4	4	4	4	4	4	4	4	4	4	4	4	4	4	4	4	4	4	4	4	4	4
d1ad0b1	4	4	4	4	4	4	4	4	4	4	4	4	4	4	4	4	1	3	3	3	4	4	4	4	4	4	4	4	4	4	4	4	4	4	4	4	4	4	4	4	4	4	4	4	4	4	4	4	4
d1ad9b1	4	4	4	4	4	4	4	4	4	4	4	4	4	4	4	4	1	3	3	3	4	4	4	4	4	4	4	4	4	4	4	4	4	4	4	4	4	4	4	4	4	4	4	4	4	4	4	4	4
d1b2wh1	4	4	4	4	4	4	4	4	4	4	4	4	4	4	4	4	1	3	3	3	4	4	4	4	4	4	4	4	4	4	4	4	4	4	4	4	4	4	4	4	4	4	4	4	4	4	4	4	4
d1bvkb_	4	4	4	4	4	4	4	4	4	4	4	4	4	4	4	4	1	3	3	3	4	4	4	4	4	4	4	4	4	4	4	4	4	4	4	4	4	4	4	4	4	4	4	4	4	4	4	4	4
d1fgvh_	4	4	4	4	4	4	4	4	4	4	4	4	4	4	4	4	1	3	3	3	4	4	4	4	4	4	4	4	4	4	4	4	4	4	4	4	4	4	4	4	4	4	4	4	4	4	4	4	4
d1fvcb_	4	4	4	4	4	4	4	4	4	4	4	4	4	4	4	4	1	3	3	3	4	4	4	4	4	4	4	4	4	4	4	4	4	4	4	4	4	4	4	4	4	4	4	4	4	4	4	4	4
d1gpoh1	4	4	4	4	4	4	4	4	4	4	4	4	4	4	4	4	1	3	3	3	4	4	4	4	4	4	4	4	4	4	4	4	4	4	4	4	4	4	4	4	4	4	4	4	4	4	4	4	4
d1i9rh1	4	4	4	4	4	4	4	4	4	4	4	4	4	4	4	4	1	3	3	3	4	4	4	4	4	4	4	4	4	4	4	4	4	4	4	4	4	4	4	4	4	4	4	4	4	4	4	4	4
d1it9h1	4	4	4	4	4	4	4	4	4	4	4	4	4	4	4	4	1	3	3	3	4	4	4	4	4	4	4	4	4	4	4	4	4	4	4	4	4	4	4	4	4	4	4	4	4	4	4	4	4
d1jpth1	4	4	4	4	4	4	4	4	4	4	4	4	4	4	4	4	1	3	3	3	4	4	4	4	4	4	4	4	4	4	4	4	4	4	4	4	4	4	4	4	4	4	4	4	4	4	4	4	4
d1l7ih1	4	4	4	4	4	4	4	4	4	4	4	4	4	4	4	4	1	3	3	3	4	4	4	4	4	4	4	4	4	4	4	4	4	4	4	4	4	4	4	4	4	4	4	4	4	4	4	4	4
d1mhph1	4	4	4	4	4	4	4	4	4	4	4	4	4	4	4	4	1	3	3	3	4	4	4	4	4	4	4	4	4	4	4	4	4	4	4	4	4	4	4	4	4	4	4	4	4	4	4	4	4
d1ohqa_	4	4	4	4	4	4	4	4	4	4	4	4	4	4	4	4	1	3	3	3	4	4	4	4	4	4	4	4	4	4	4	4	4	4	4	4	4	4	4	4	4	4	4	4	4	4	4	4	4
d1ol0a_	4	4	4	4	4	4	4	4	4	4	4	4	4	4	4	4	1	3	3	3	4	4	4	4	4	4	4	4	4	4	4	4	4	4	4	4	4	4	4	4	4	4	4	4	4	4	4	4	4
d1op3h1	4	4	4	4	4	4	4	4	4	4	4	4	4	4	4	4	1	3	3	3	4	4	4	4	4	4	4	4	4	4	4	4	4	4	4	4	4	4	4	4	4	4	4	4	4	4	4	4	4
d1vhp__	4	4	4	4	4	4	4	4	4	4	4	4	4	4	4	4	1	3	3	3	4	4	4	4	4	4	4	4	4	4	4	4	4	4	4	4	4	4	4	4	4	4	4	4	4	4	4	4	4
d2f5bh1	4	4	4	4	4	4	4	4	4	4	4	4	4	4	4	4	1	3	3	3	4	4	4	4	4	4	4	4	4	4	4	4	4	4	4	4	4	4	4	4	4	4	4	4	4	4	4	4	4
d2fgwh1	4	4	4	4	4	4	4	4	4	4	4	4	4	4	4	4	1	3	3	3	4	4	4	4	4	4	4	4	4	4	4	4	4	4	4	4	4	4	4	4	4	4	4	4	4	4	4	4	4
d1bzqk_	4	4	4	4	4	4	4	4	4	4	4	4	4	4	4	4	1	3	3	3	4	4	4	4	4	4	4	4	4	4	4	4	4	4	4	4	4	4	4	4	4	4	4	4	4	4	4	4	4
d1f2xk_	4	4	4	4	4	4	4	4	4	4	4	4	4	4	4	4	1	3	3	3	4	4	4	4	4	4	4	4	4	4	4	4	4	4	4	4	4	4	4	4	4	4	4	4	4	4	4	4	4
d1jtpa_	4	4	4	4	4	4	4	4	4	4	4	4	4	4	4	4	1	3	3	3	4	4	4	4	4	4	4	4	4	4	4	4	4	4	4	4	4	4	4	4	4	4	4	4	4	4	4	4	4
d1kxqe_	4	4	4	4	4	4	4	4	4	4	4	4	4	4	4	4	1	3	3	3	4	4	4	4	4	4	4	4	4	4	4	4	4	4	4	4	4	4	4	4	4	4	4	4	4	4	4	4	4
d1kxtb_	4	4	4	4	4	4	4	4	4	4	4	4	4	4	4	4	1	3	3	3	4	4	4	4	4	4	4	4	4	4	4	4	4	4	4	4	4	4	4	4	4	4	4	4	4	4	4	4	4
d1kxvc_	4	4	4	4	4	4	4	4	4	4	4	4	4	4	4	4	1	3	3	3	4	4	4	4	4	4	4	4	4	4	4	4	4	4	4	4	4	4	4	4	4	4	4	4	4	4	4	4	4
d1mvfa_	4	4	4	4	4	4	4	4	4	4	4	4	4	4	4	4	1	3	3	3	4	4	4	4	4	4	4	4	4	4	4	4	4	4	4	4	4	4	4	4	4	4	4	4	4	4	4	4	4
d1op9a_	4	4	4	4	4	4	4	4	4	4	4	4	4	4	4	4	1	3	3	3	4	4	4	4	4	4	4	4	4	4	4	4	4	4	4	4	4	4	4	4	4	4	4	4	4	4	4	4	4
d1hcv__	4	4	4	4	4	4	4	4	4	4	4	4	4	4	4	4	1	3	3	3	4	4	4	4	4	4	4	4	4	4	4	4	4	4	4	4	4	4	4	4	4	4	4	4	4	4	4	4	4
d1i3ua_	4	4	4	4	4	4	4	4	4	4	4	4	4	4	4	4	1	3	3	3	4	4	4	4	4	4	4	4	4	4	4	4	4	4	4	4	4	4	4	4	4	4	4	4	4	4	4	4	4
d1ieha_	4	4	4	4	4	4	4	4	4	4	4	4	4	4	4	4	1	3	3	3	4	4	4	4	4	4	4	4	4	4	4	4	4	4	4	4	4	4	4	4	4	4	4	4	4	4	4	4	4
d1qd0a_	4	4	4	4	4	4	4	4	4	4	4	4	4	4	4	4	1	3	3	3	4	4	4	4	4	4	4	4	4	4	4	4	4	4	4	4	4	4	4	4	4	4	4	4	4	4	4	4	4
d1ac6a_	4	4	4	4	4	4	4	4	4	4	4	4	4	4	4	4	1	3	3	3	4	4	4	4	4	4	4	4	4	4	4	4	4	4	4	4	4	4	4	4	4	4	4	4	4	4	4	4	4
d1b88a_	4	4	4	4	4	4	4	4	4	4	4	4	4	4	4	4	1	3	3	3	4	4	4	4	4	4	4	4	4	4	4	4	4	4	4	4	4	4	4	4	4	4	4	4	4	4	4	4	4
d1d9ka_	4	4	4	4	4	4	4	4	4	4	4	4	4	4	4	4	1	3	3	3	4	4	4	4	4	4	4	4	4	4	4	4	4	4	4	4	4	4	4	4	4	4	4	4	4	4	4	4	4
d1fo0a_	4	4	4	4	4	4	4	4	4	4	4	4	4	4	4	4	1	3	3	3	4	4	4	4	4	4	4	4	4	4	4	4	4	4	4	4	4	4	4	4	4	4	4	4	4	4	4	4	4
d1h5ba_	4	4	4	4	4	4	4	4	4	4	4	4	4	4	4	4	1	3	3	3	4	4	4	4	4	4	4	4	4	4	4	4	4	4	4	4	4	4	4	4	4	4	4	4	4	4	4	4	4
d1i9ea_	4	4	4	4	4	4	4	4	4	4	4	4	4	4	4	4	1	3	3	3	4	4	4	4	4	4	4	4	4	4	4	4	4	4	4	4	4	4	4	4	4	4	4	4	4	4	4	4	4
d1kj2a_	4	4	4	4	4	4	4	4	4	4	4	4	4	4	4	4	1	3	3	3	4	4	4	4	4	4	4	4	4	4	4	4	4	4	4	4	4	4	4	4	4	4	4	4	4	4	4	4	4
d1lp9e1	4	4	4	4	4	4	4	4	4	4	4	4	4	4	4	4	1	3	3	3	4	4	4	4	4	4	4	4	4	4	4	4	4	4	4	4	4	4	4	4	4	4	4	4	4	4	4	4	4
d1nfda1	4	4	4	4	4	4	4	4	4	4	4	4	4	4	4	4	1	3	3	3	4	4	4	4	4	4	4	4	4	4	4	4	4	4	4	4	4	4	4	4	4	4	4	4	4	4	4	4	4
d1bd2d1	4	4	4	4	4	4	4	4	4	4	4	4	4	4	4	4	1	3	3	3	4	4	4	4	4	4	4	4	4	4	4	4	4	4	4	4	4	4	4	4	4	4	4	4	4	4	4	4	4
d1j8hd1	4	4	4	4	4	4	4	4	4	4	4	4	4	4	4	4	1	3	3	3	4	4	4	4	4	4	4	4	4	4	4	4	4	4	4	4	4	4	4	4	4	4	4	4	4	4	4	4	4
d1kgcd1	4	4	4	4	4	4	4	4	4	4	4	4	4	4	4	4	1	3	3	3	4	4	4	4	4	4	4	4	4	4	4	4	4	4	4	4	4	4	4	4	4	4	4	4	4	4	4	4	4
d1ogad1	4	4	4	4	4	4	4	4	4	4	4	4	4	4	4	4	1	3	3	3	4	4	4	4	4	4	4	4	4	4	4	4	4	4	4	4	4	4	4	4	4	4	4	4	4	4	4	4	4
d1qrnd1	4	4	4	4	4	4	4	4	4	4	4	4	4	4	4	4	1	3	3	3	4	4	4	4	4	4	4	4	4	4	4	4	4	4	4	4	4	4	4	4	4	4	4	4	4	4	4	4	4
d1bec_1	4	4	4	4	4	4	4	4	4	4	4	4	4	4	4	4	1	3	3	3	4	4	4	4	4	4	4	4	4	4	4	4	4	4	4	4	4	4	4	4	4	4	4	4	4	4	4	4	4
d1fo0b_	4	4	4	4	4	4	4	4	4	4	4	4	4	4	4	4	1	3	3	3	4	4	4	4	4	4	4	4	4	4	4	4	4	4	4	4	4	4	4	4	4	4	4	4	4	4	4	4	4
d1kj2b_	4	4	4	4	4	4	4	4	4	4	4	4	4	4	4	4	1	3	3	3	4	4	4	4	4	4	4	4	4	4	4	4	4	4	4	4	4	4	4	4	4	4	4	4	4	4	4	4	4
d1lp9f1	4	4	4	4	4	4	4	4	4	4	4	4	4	4	4	4	1	3	3	3	4	4	4	4	4	4	4	4	4	4	4	4	4	4	4	4	4	4	4	4	4	4	4	4	4	4	4	4	4
d1nfdb1	4	4	4	4	4	4	4	4	4	4	4	4	4	4	4	4	1	3	3	3	4	4	4	4	4	4	4	4	4	4	4	4	4	4	4	4	4	4	4	4	4	4	4	4	4	4	4	4	4
d1tcrb1	4	4	4	4	4	4	4	4	4	4	4	4	4	4	4	4	1	3	3	3	4	4	4	4	4	4	4	4	4	4	4	4	4	4	4	4	4	4	4	4	4	4	4	4	4	4	4	4	4
d1bd2e1	4	4	4	4	4	4	4	4	4	4	4	4	4	4	4	4	1	3	3	3	4	4	4	4	4	4	4	4	4	4	4	4	4	4	4	4	4	4	4	4	4	4	4	4	4	4	4	4	4
d1j8he1	4	4	4	4	4	4	4	4	4	4	4	4	4	4	4	4	1	3	3	3	4	4	4	4	4	4	4	4	4	4	4	4	4	4	4	4	4	4	4	4	4	4	4	4	4	4	4	4	4
d1kgce1	4	4	4	4	4	4	4	4	4	4	4	4	4	4	4	4	1	3	3	3	4	4	4	4	4	4	4	4	4	4	4	4	4	4	4	4	4	4	4	4	4	4	4	4	4	4	4	4	4
d1ktke1	4	4	4	4	4	4	4	4	4	4	4	4	4	4	4	4	1	3	3	3	4	4	4	4	4	4	4	4	4	4	4	4	4	4	4	4	4	4	4	4	4	4	4	4	4	4	4	4	4
d1ogae1	4	4	4	4	4	4	4	4	4	4	4	4	4	4	4	4	1	3	3	3	4	4	4	4	4	4	4	4	4	4	4	4	4	4	4	4	4	4	4	4	4	4	4	4	4	4	4	4	4
d1hxma1	4	4	4	4	4	4	4	4	4	4	4	4	4	4	4	4	1	3	3	3	4	4	4	4	4	4	4	4	4	4	4	4	4	4	4	4	4	4	4	4	4	4	4	4	4	4	4	4	4
d1hxmb1	4	4	4	4	4	4	4	4	4	4	4	4	4	4	4	4	1	3	3	3	4	4	4	4	4	4	4	4	4	4	4	4	4	4	4	4	4	4	4	4	4	4	4	4	4	4	4	4	4
d1tvda_	4	4	4	4	4	4	4	4	4	4	4	4	4	4	4	4	1	3	3	3	4	4	4	4	4	4	4	4	4	4	4	4	4	4	4	4	4	4	4	4	4	4	4	4	4	4	4	4	4
d1ah1__	4	4	4	4	4	4	4	4	4	4	4	4	4	4	4	4	1	3	3	3	4	4	4	4	4	4	4	4	4	4	4	4	4	4	4	4	4	4	4	4	4	4	4	4	4	4	4	4	4
d1i8lc_	4	4	4	4	4	4	4	4	4	4	4	4	4	4	4	4	1	3	3	3	4	4	4	4	4	4	4	4	4	4	4	4	4	4	4	4	4	4	4	4	4	4	4	4	4	4	4	4	4
d1dqta_	4	4	4	4	4	4	4	4	4	4	4	4	4	4	4	4	1	3	3	3	4	4	4	4	4	4	4	4	4	4	4	4	4	4	4	4	4	4	4	4	4	4	4	4	4	4	4	4	4
d1neu__	4	4	4	4	4	4	4	4	4	4	4	4	4	4	4	4	1	3	3	3	4	4	4	4	4	4	4	4	4	4	4	4	4	4	4	4	4	4	4	4	4	4	4	4	4	4	4	4	4
d1pkoa_	4	4	4	4	4	4	4	4	4	4	4	4	4	4	4	4	1	3	3	3	4	4	4	4	4	4	4	4	4	4	4	4	4	4	4	4	4	4	4	4	4	4	4	4	4	4	4	4	4
d1py9a_	4	4	4	4	4	4	4	4	4	4	4	4	4	4	4	4	1	3	3	3	4	4	4	4	4	4	4	4	4	4	4	4	4	4	4	4	4	4	4	4	4	4	4	4	4	4	4	4	4
d1eaja_	4	4	4	4	4	4	4	4	4	4	4	4	4	4	4	4	1	3	3	3	4	4	4	4	4	4	4	4	4	4	4	4	4	4	4	4	4	4	4	4	4	4	4	4	4	4	4	4	4
d1qfoa_	4	4	4	4	4	4	4	4	4	4	4	4	4	4	4	4	1	3	3	3	4	4	4	4	4	4	4	4	4	4	4	4	4	4	4	4	4	4	4	4	4	4	4	4	4	4	4	4	4
d1nkoa_	4	4	4	4	4	4	4	4	4	4	4	4	4	4	4	4	1	3	3	3	4	4	4	4	4	4	4	4	4	4	4	4	4	4	4	4	4	4	4	4	4	4	4	4	4	4	4	4	4
d1hkfa_	4	4	4	4	4	4	4	4	4	4	4	4	4	4	4	4	1	3	3	3	4	4	4	4	4	4	4	4	4	4	4	4	4	4	4	4	4	4	4	4	4	4	4	4	4	4	4	4	4
d1q8ma_	4	4	4	4	4	4	4	4	4	4	4	4	4	4	4	4	1	3	3	3	4	4	4	4	4	4	4	4	4	4	4	4	4	4	4	4	4	4	4	4	4	4	4	4	4	4	4	4	4
d1akjd_	4	4	4	4	4	4	4	4	4	4	4	4	4	4	4	4	1	3	3	3	4	4	4	4	4	4	4	4	4	4	4	4	4	4	4	4	4	4	4	4	4	4	4	4	4	4	4	4	4
d1nezg_	4	4	4	4	4	4	4	4	4	4	4	4	4	4	4	4	1	3	3	3	4	4	4	4	4	4	4	4	4	4	4	4	4	4	4	4	4	4	4	4	4	4	4	4	4	4	4	4	4
d1cdy_1	4	4	4	4	4	4	4	4	4	4	4	4	4	4	4	4	1	3	3	3	4	4	4	4	4	4	4	4	4	4	4	4	4	4	4	4	4	4	4	4	4	4	4	4	4	4	4	4	4
d1wioa2	4	4	4	4	4	4	4	4	4	4	4	4	4	4	4	4	1	3	3	3	4	4	4	4	4	4	4	4	4	4	4	4	4	4	4	4	4	4	4	4	4	4	4	4	4	4	4	4	4
d1cid_1	4	4	4	4	4	4	4	4	4	4	4	4	4	4	4	4	1	3	3	3	4	4	4	4	4	4	4	4	4	4	4	4	4	4	4	4	4	4	4	4	4	4	4	4	4	4	4	4	4
d1hnf_1	4	4	4	4	4	4	4	4	4	4	4	4	4	4	4	4	1	3	3	3	4	4	4	4	4	4	4	4	4	4	4	4	4	4	4	4	4	4	4	4	4	4	4	4	4	4	4	4	4
d1hnga1	4	4	4	4	4	4	4	4	4	4	4	4	4	4	4	4	1	3	3	3	4	4	4	4	4	4	4	4	4	4	4	4	4	4	4	4	4	4	4	4	4	4	4	4	4	4	4	4	4
d1ccza1	4	4	4	4	4	4	4	4	4	4	4	4	4	4	4	4	1	3	3	3	4	4	4	4	4	4	4	4	4	4	4	4	4	4	4	4	4	4	4	4	4	4	4	4	4	4	4	4	4
d1qa9b_	4	4	4	4	4	4	4	4	4	4	4	4	4	4	4	4	1	3	3	3	4	4	4	4	4	4	4	4	4	4	4	4	4	4	4	4	4	4	4	4	4	4	4	4	4	4	4	4	4
d1dr9a1	4	4	4	4	4	4	4	4	4	4	4	4	4	4	4	4	1	3	3	3	4	4	4	4	4	4	4	4	4	4	4	4	4	4	4	4	4	4	4	4	4	4	4	4	4	4	4	4	4
d1ncna_	4	4	4	4	4	4	4	4	4	4	4	4	4	4	4	4	1	3	3	3	4	4	4	4	4	4	4	4	4	4	4	4	4	4	4	4	4	4	4	4	4	4	4	4	4	4	4	4	4
d1f97a1	4	4	4	4	4	4	4	4	4	4	4	4	4	4	4	4	1	3	3	3	4	4	4	4	4	4	4	4	4	4	4	4	4	4	4	4	4	4	4	4	4	4	4	4	4	4	4	4	4
d1nbqa1	4	4	4	4	4	4	4	4	4	4	4	4	4	4	4	4	1	3	3	3	4	4	4	4	4	4	4	4	4	4	4	4	4	4	4	4	4	4	4	4	4	4	4	4	4	4	4	4	4
d1l6za1	4	4	4	4	4	4	4	4	4	4	4	4	4	4	4	4	1	3	3	3	4	4	4	4	4	4	4	4	4	4	4	4	4	4	4	4	4	4	4	4	4	4	4	4	4	4	4	4	4
d1rhfa1	4	4	4	4	4	4	4	4	4	4	4	4	4	4	4	4	1	3	3	3	4	4	4	4	4	4	4	4	4	4	4	4	4	4	4	4	4	4	4	4	4	4	4	4	4	4	4	4	4
d1npua_	4	4	4	4	4	4	4	4	4	4	4	4	4	4	4	4	1	3	3	3	4	4	4	4	4	4	4	4	4	4	4	4	4	4	4	4	4	4	4	4	4	4	4	4	4	4	4	4	4
d1jmaa_	4	4	4	4	4	4	4	4	4	4	4	4	4	4	4	4	1	3	3	3	4	4	4	4	4	4	4	4	4	4	4	4	4	4	4	4	4	4	4	4	4	4	4	4	4	4	4	4	4
d1vcaa1	4	2	4	4	2	4	2	4	2	4	2	4	4	2	4	4	3	3	1	3	4	4	4	4	4	4	4	4	4	2	2	4	2	2	4	2	4	4	4	2	2	4	4	4	4	2	2	4	4
d1iam_1	4	2	4	4	2	4	2	4	2	4	2	4	4	2	4	4	3	3	1	3	4	4	4	4	4	4	4	4	4	2	2	4	2	2	4	2	4	4	4	2	2	4	4	4	4	2	2	4	4
d1ic1a1	4	2	4	4	2	4	2	4	2	4	2	4	4	2	4	4	3	3	1	3	4	4	4	4	4	4	4	4	4	2	2	4	2	2	4	2	4	4	4	2	2	4	4	4	4	2	2	4	4
d1p53a1	4	2	4	4	2	4	2	4	2	4	2	4	4	2	4	4	3	3	1	3	4	4	4	4	4	4	4	4	4	2	2	4	2	2	4	2	4	4	4	2	2	4	4	4	4	2	2	4	4
d1zxq_1	4	2	4	4	2	4	2	4	2	4	2	4	4	2	4	4	3	3	1	3	4	4	4	4	4	4	4	4	4	2	2	4	2	2	4	2	4	4	4	2	2	4	4	4	4	2	2	4	4
d1cdy_2	4	2	4	4	2	4	2	4	2	4	2	4	4	2	4	4	3	3	1	3	4	4	4	4	4	4	4	4	4	2	2	4	2	2	4	2	4	4	4	2	2	4	4	4	4	2	2	4	4
d1wioa4	4	2	4	4	2	4	2	4	2	4	2	4	4	2	4	4	3	3	1	3	4	4	4	4	4	4	4	4	4	2	2	4	2	2	4	2	4	4	4	2	2	4	4	4	4	2	2	4	4
d1cid_2	4	2	4	4	2	4	2	4	2	4	2	4	4	2	4	4	3	3	1	3	4	4	4	4	4	4	4	4	4	2	2	4	2	2	4	2	4	4	4	2	2	4	4	4	4	2	2	4	4
d1hnf_2	4	2	4	4	2	4	2	4	2	4	2	4	4	2	4	4	3	3	1	3	4	4	4	4	4	4	4	4	4	2	2	4	2	2	4	2	4	4	4	2	2	4	4	4	4	2	2	4	4
d1ccza2	4	2	4	4	2	4	2	4	2	4	2	4	4	2	4	4	3	3	1	3	4	4	4	4	4	4	4	4	4	2	2	4	2	2	4	2	4	4	4	2	2	4	4	4	4	2	2	4	4
d1dr9a2	4	2	4	4	2	4	2	4	2	4	2	4	4	2	4	4	3	3	1	3	4	4	4	4	4	4	4	4	4	2	2	4	2	2	4	2	4	4	4	2	2	4	4	4	4	2	2	4	4
d1vcaa2	4	4	2	4	4	4	4	4	4	2	4	2	2	4	4	2	3	3	3	1	4	2	2	4	2	2	4	4	2	4	4	2	4	4	2	4	2	2	4	4	4	2	4	2	2	4	4	2	2
d1iam_2	4	4	2	4	4	4	4	4	4	2	4	2	2	4	4	2	3	3	3	1	4	2	2	4	2	2	4	4	2	4	4	2	4	4	2	4	2	2	4	4	4	2	4	2	2	4	4	2	2
d1p53a2	4	4	2	4	4	4	4	4	4	2	4	2	2	4	4	2	3	3	3	1	4	2	2	4	2	2	4	4	2	4	4	2	4	4	2	4	2	2	4	4	4	2	4	2	2	4	4	2	2
d1p53a3	4	4	2	4	4	4	4	4	4	2	4	2	2	4	4	2	3	3	3	1	4	2	2	4	2	2	4	4	2	4	4	2	4	4	2	4	2	2	4	4	4	2	4	2	2	4	4	2	2
d1zxq_2	4	4	2	4	4	4	4	4	4	2	4	2	2	4	4	2	3	3	3	1	4	2	2	4	2	2	4	4	2	4	4	2	4	4	2	4	2	2	4	4	4	2	4	2	2	4	4	2	2
d1epfa1	4	4	2	4	4	4	4	4	4	2	4	2	2	4	4	2	3	3	3	1	4	2	2	4	2	2	4	4	2	4	4	2	4	4	2	4	2	2	4	4	4	2	4	2	2	4	4	2	2
d1epfa2	4	4	2	4	4	4	4	4	4	2	4	2	2	4	4	2	3	3	3	1	4	2	2	4	2	2	4	4	2	4	4	2	4	4	2	4	2	2	4	4	4	2	4	2	2	4	4	2	2
d1qz1a3	4	4	2	4	4	4	4	4	4	2	4	2	2	4	4	2	3	3	3	1	4	2	2	4	2	2	4	4	2	4	4	2	4	4	2	4	2	2	4	4	4	2	4	2	2	4	4	2	2
d1ie5a_	4	4	2	4	4	4	4	4	4	2	4	2	2	4	4	2	3	3	3	1	4	2	2	4	2	2	4	4	2	4	4	2	4	4	2	4	2	2	4	4	4	2	4	2	2	4	4	2	2
d1gsma1	4	4	2	4	4	4	4	4	4	2	4	2	2	4	4	2	3	3	3	1	4	2	2	4	2	2	4	4	2	4	4	2	4	4	2	4	2	2	4	4	4	2	4	2	2	4	4	2	2
d1gsma2	4	4	2	4	4	4	4	4	4	2	4	2	2	4	4	2	3	3	3	1	4	2	2	4	2	2	4	4	2	4	4	2	4	4	2	4	2	2	4	4	4	2	4	2	2	4	4	2	2
d1fhga_	4	4	2	4	4	4	4	4	4	2	4	2	2	4	4	2	3	3	3	1	4	2	2	4	2	2	4	4	2	4	4	2	4	4	2	4	2	2	4	4	4	2	4	2	2	4	4	2	2
d1gxea_	4	4	2	4	4	4	4	4	4	2	4	2	2	4	4	2	3	3	3	1	4	2	2	4	2	2	4	4	2	4	4	2	4	4	2	4	2	2	4	4	4	2	4	2	2	4	4	2	2
d1g1ca_	4	4	2	4	4	4	4	4	4	2	4	2	2	4	4	2	3	3	3	1	4	2	2	4	2	2	4	4	2	4	4	2	4	4	2	4	2	2	4	4	4	2	4	2	2	4	4	2	2
d1ncu__	4	4	2	4	4	4	4	4	4	2	4	2	2	4	4	2	3	3	3	1	4	2	2	4	2	2	4	4	2	4	4	2	4	4	2	4	2	2	4	4	4	2	4	2	2	4	4	2	2
d1koa_1	4	4	2	4	4	4	4	4	4	2	4	2	2	4	4	2	3	3	3	1	4	2	2	4	2	2	4	4	2	4	4	2	4	4	2	4	2	2	4	4	4	2	4	2	2	4	4	2	2
d1wiu__	4	4	2	4	4	4	4	4	4	2	4	2	2	4	4	2	3	3	3	1	4	2	2	4	2	2	4	4	2	4	4	2	4	4	2	4	2	2	4	4	4	2	4	2	2	4	4	2	2
d1tit__	4	4	2	4	4	4	4	4	4	2	4	2	2	4	4	2	3	3	3	1	4	2	2	4	2	2	4	4	2	4	4	2	4	4	2	4	2	2	4	4	4	2	4	2	2	4	4	2	2
d1iray1	4	4	2	4	4	4	4	4	4	2	4	2	2	4	4	2	3	3	3	1	4	2	2	4	2	2	4	4	2	4	4	2	4	4	2	4	2	2	4	4	4	2	4	2	2	4	4	2	2
d1iray2	4	4	2	4	4	4	4	4	4	2	4	2	2	4	4	2	3	3	3	1	4	2	2	4	2	2	4	4	2	4	4	2	4	4	2	4	2	2	4	4	4	2	4	2	2	4	4	2	2
d1iray3	4	4	2	4	4	4	4	4	4	2	4	2	2	4	4	2	3	3	3	1	4	2	2	4	2	2	4	4	2	4	4	2	4	4	2	4	2	2	4	4	4	2	4	2	2	4	4	2	2
d1cvsc1	4	4	2	4	4	4	4	4	4	2	4	2	2	4	4	2	3	3	3	1	4	2	2	4	2	2	4	4	2	4	4	2	4	4	2	4	2	2	4	4	4	2	4	2	2	4	4	2	2
d1cvsc2	4	4	2	4	4	4	4	4	4	2	4	2	2	4	4	2	3	3	3	1	4	2	2	4	2	2	4	4	2	4	4	2	4	4	2	4	2	2	4	4	4	2	4	2	2	4	4	2	2
d1iile1	4	4	2	4	4	4	4	4	4	2	4	2	2	4	4	2	3	3	3	1	4	2	2	4	2	2	4	4	2	4	4	2	4	4	2	4	2	2	4	4	4	2	4	2	2	4	4	2	2
d1iile2	4	4	2	4	4	4	4	4	4	2	4	2	2	4	4	2	3	3	3	1	4	2	2	4	2	2	4	4	2	4	4	2	4	4	2	4	2	2	4	4	4	2	4	2	2	4	4	2	2
d1nunb2	4	4	2	4	4	4	4	4	4	2	4	2	2	4	4	2	3	3	3	1	4	2	2	4	2	2	4	4	2	4	4	2	4	4	2	4	2	2	4	4	4	2	4	2	2	4	4	2	2
d1ry7b1	4	4	2	4	4	4	4	4	4	2	4	2	2	4	4	2	3	3	3	1	4	2	2	4	2	2	4	4	2	4	4	2	4	4	2	4	2	2	4	4	4	2	4	2	2	4	4	2	2
d1ry7b2	4	4	2	4	4	4	4	4	4	2	4	2	2	4	4	2	3	3	3	1	4	2	2	4	2	2	4	4	2	4	4	2	4	4	2	4	2	2	4	4	4	2	4	2	2	4	4	2	2
d1biha1	4	4	2	4	4	4	4	4	4	2	4	2	2	4	4	2	3	3	3	1	4	2	2	4	2	2	4	4	2	4	4	2	4	4	2	4	2	2	4	4	4	2	4	2	2	4	4	2	2
d1biha2	4	4	2	4	4	4	4	4	4	2	4	2	2	4	4	2	3	3	3	1	4	2	2	4	2	2	4	4	2	4	4	2	4	4	2	4	2	2	4	4	4	2	4	2	2	4	4	2	2
d1biha3	4	4	2	4	4	4	4	4	4	2	4	2	2	4	4	2	3	3	3	1	4	2	2	4	2	2	4	4	2	4	4	2	4	4	2	4	2	2	4	4	4	2	4	2	2	4	4	2	2
d1biha4	4	4	2	4	4	4	4	4	4	2	4	2	2	4	4	2	3	3	3	1	4	2	2	4	2	2	4	4	2	4	4	2	4	4	2	4	2	2	4	4	4	2	4	2	2	4	4	2	2
d1olza1	4	4	2	4	4	4	4	4	4	2	4	2	2	4	4	2	3	3	3	1	4	2	2	4	2	2	4	4	2	4	4	2	4	4	2	4	2	2	4	4	4	2	4	2	2	4	4	2	2
d1cs6a1	4	4	2	4	4	4	4	4	4	2	4	2	2	4	4	2	3	3	3	1	4	2	2	4	2	2	4	4	2	4	4	2	4	4	2	4	2	2	4	4	4	2	4	2	2	4	4	2	2
d1cs6a2	4	4	2	4	4	4	4	4	4	2	4	2	2	4	4	2	3	3	3	1	4	2	2	4	2	2	4	4	2	4	4	2	4	4	2	4	2	2	4	4	4	2	4	2	2	4	4	2	2
d1cs6a3	4	4	2	4	4	4	4	4	4	2	4	2	2	4	4	2	3	3	3	1	4	2	2	4	2	2	4	4	2	4	4	2	4	4	2	4	2	2	4	4	4	2	4	2	2	4	4	2	2
d1cs6a4	4	4	2	4	4	4	4	4	4	2	4	2	2	4	4	2	3	3	3	1	4	2	2	4	2	2	4	4	2	4	4	2	4	4	2	4	2	2	4	4	4	2	4	2	2	4	4	2	2
d1gl4b_	4	4	2	4	4	4	4	4	4	2	4	2	2	4	4	2	3	3	3	1	4	2	2	4	2	2	4	4	2	4	4	2	4	4	2	4	2	2	4	4	4	2	4	2	2	4	4	2	2
d1f97a2	4	4	2	4	4	4	4	4	4	2	4	2	2	4	4	2	3	3	3	1	4	2	2	4	2	2	4	4	2	4	4	2	4	4	2	4	2	2	4	4	4	2	4	2	2	4	4	2	2
d1nbqa2	4	4	2	4	4	4	4	4	4	2	4	2	2	4	4	2	3	3	3	1	4	2	2	4	2	2	4	4	2	4	4	2	4	4	2	4	2	2	4	4	4	2	4	2	2	4	4	2	2
d1l6za2	4	4	2	4	4	4	4	4	4	2	4	2	2	4	4	2	3	3	3	1	4	2	2	4	2	2	4	4	2	4	4	2	4	4	2	4	2	2	4	4	4	2	4	2	2	4	4	2	2
d1fltx_	4	4	2	4	4	4	4	4	4	2	4	2	2	4	4	2	3	3	3	1	4	2	2	4	2	2	4	4	2	4	4	2	4	4	2	4	2	2	4	4	4	2	4	2	2	4	4	2	2
d1rhfa2	4	4	2	4	4	4	4	4	4	2	4	2	2	4	4	2	3	3	3	1	4	2	2	4	2	2	4	4	2	4	4	2	4	4	2	4	2	2	4	4	4	2	4	2	2	4	4	2	2
d1he7a_	4	4	2	4	4	4	4	4	4	2	4	2	2	4	4	2	3	3	3	1	4	2	2	4	2	2	4	4	2	4	4	2	4	4	2	4	2	2	4	4	4	2	4	2	2	4	4	2	2
d1wwwx_	4	4	2	4	4	4	4	4	4	2	4	2	2	4	4	2	3	3	3	1	4	2	2	4	2	2	4	4	2	4	4	2	4	4	2	4	2	2	4	4	4	2	4	2	2	4	4	2	2
d1wwbx_	4	4	2	4	4	4	4	4	4	2	4	2	2	4	4	2	3	3	3	1	4	2	2	4	2	2	4	4	2	4	4	2	4	4	2	4	2	2	4	4	4	2	4	2	2	4	4	2	2
d1wwca_	4	4	2	4	4	4	4	4	4	2	4	2	2	4	4	2	3	3	3	1	4	2	2	4	2	2	4	4	2	4	4	2	4	4	2	4	2	2	4	4	4	2	4	2	2	4	4	2	2
d1fcga1	4	4	2	4	4	4	4	4	4	2	4	2	2	4	4	2	3	3	3	1	4	2	2	4	2	2	4	4	2	4	4	2	4	4	2	4	2	2	4	4	4	2	4	2	2	4	4	2	2
d1fcga2	4	4	2	4	4	4	4	4	4	2	4	2	2	4	4	2	3	3	3	1	4	2	2	4	2	2	4	4	2	4	4	2	4	4	2	4	2	2	4	4	4	2	4	2	2	4	4	2	2
d2fcba1	4	4	2	4	4	4	4	4	4	2	4	2	2	4	4	2	3	3	3	1	4	2	2	4	2	2	4	4	2	4	4	2	4	4	2	4	2	2	4	4	4	2	4	2	2	4	4	2	2
d2fcba2	4	4	2	4	4	4	4	4	4	2	4	2	2	4	4	2	3	3	3	1	4	2	2	4	2	2	4	4	2	4	4	2	4	4	2	4	2	2	4	4	4	2	4	2	2	4	4	2	2
d1fnla1	4	4	2	4	4	4	4	4	4	2	4	2	2	4	4	2	3	3	3	1	4	2	2	4	2	2	4	4	2	4	4	2	4	4	2	4	2	2	4	4	4	2	4	2	2	4	4	2	2
d1fnla2	4	4	2	4	4	4	4	4	4	2	4	2	2	4	4	2	3	3	3	1	4	2	2	4	2	2	4	4	2	4	4	2	4	4	2	4	2	2	4	4	4	2	4	2	2	4	4	2	2
d1f2qa1	4	4	2	4	4	4	4	4	4	2	4	2	2	4	4	2	3	3	3	1	4	2	2	4	2	2	4	4	2	4	4	2	4	4	2	4	2	2	4	4	4	2	4	2	2	4	4	2	2
d1f2qa2	4	4	2	4	4	4	4	4	4	2	4	2	2	4	4	2	3	3	3	1	4	2	2	4	2	2	4	4	2	4	4	2	4	4	2	4	2	2	4	4	4	2	4	2	2	4	4	2	2
d1ucta1	4	4	2	4	4	4	4	4	4	2	4	2	2	4	4	2	3	3	3	1	4	2	2	4	2	2	4	4	2	4	4	2	4	4	2	4	2	2	4	4	4	2	4	2	2	4	4	2	2
d1ucta2	4	4	2	4	4	4	4	4	4	2	4	2	2	4	4	2	3	3	3	1	4	2	2	4	2	2	4	4	2	4	4	2	4	4	2	4	2	2	4	4	4	2	4	2	2	4	4	2	2
d1m4ka1	4	4	2	4	4	4	4	4	4	2	4	2	2	4	4	2	3	3	3	1	4	2	2	4	2	2	4	4	2	4	4	2	4	4	2	4	2	2	4	4	4	2	4	2	2	4	4	2	2
d1m4ka2	4	4	2	4	4	4	4	4	4	2	4	2	2	4	4	2	3	3	3	1	4	2	2	4	2	2	4	4	2	4	4	2	4	4	2	4	2	2	4	4	4	2	4	2	2	4	4	2	2
d1nkr_1	4	4	2	4	4	4	4	4	4	2	4	2	2	4	4	2	3	3	3	1	4	2	2	4	2	2	4	4	2	4	4	2	4	4	2	4	2	2	4	4	4	2	4	2	2	4	4	2	2
d1nkr_2	4	4	2	4	4	4	4	4	4	2	4	2	2	4	4	2	3	3	3	1	4	2	2	4	2	2	4	4	2	4	4	2	4	4	2	4	2	2	4	4	4	2	4	2	2	4	4	2	2
d2dl2a1	4	4	2	4	4	4	4	4	4	2	4	2	2	4	4	2	3	3	3	1	4	2	2	4	2	2	4	4	2	4	4	2	4	4	2	4	2	2	4	4	4	2	4	2	2	4	4	2	2
d1g0xa1	4	4	2	4	4	4	4	4	4	2	4	2	2	4	4	2	3	3	3	1	4	2	2	4	2	2	4	4	2	4	4	2	4	4	2	4	2	2	4	4	4	2	4	2	2	4	4	2	2
d1g0xa2	4	4	2	4	4	4	4	4	4	2	4	2	2	4	4	2	3	3	3	1	4	2	2	4	2	2	4	4	2	4	4	2	4	4	2	4	2	2	4	4	4	2	4	2	2	4	4	2	2
d1olla1	4	4	2	4	4	4	4	4	4	2	4	2	2	4	4	2	3	3	3	1	4	2	2	4	2	2	4	4	2	4	4	2	4	4	2	4	2	2	4	4	4	2	4	2	2	4	4	2	2
d1olla2	4	4	2	4	4	4	4	4	4	2	4	2	2	4	4	2	3	3	3	1	4	2	2	4	2	2	4	4	2	4	4	2	4	4	2	4	2	2	4	4	4	2	4	2	2	4	4	2	2
d1f42a1	4	4	2	4	4	4	4	4	4	2	4	2	2	4	4	2	3	3	3	1	4	2	2	4	2	2	4	4	2	4	4	2	4	4	2	4	2	2	4	4	4	2	4	2	2	4	4	2	2
d1n26a1	4	4	2	4	4	4	4	4	4	2	4	2	2	4	4	2	3	3	3	1	4	2	2	4	2	2	4	4	2	4	4	2	4	4	2	4	2	2	4	4	4	2	4	2	2	4	4	2	2
d1jbja1	4	4	2	4	4	4	4	4	4	2	4	2	2	4	4	2	3	3	3	1	4	2	2	4	2	2	4	4	2	4	4	2	4	4	2	4	2	2	4	4	4	2	4	2	2	4	4	2	2
d1jbja2	4	4	2	4	4	4	4	4	4	2	4	2	2	4	4	2	3	3	3	1	4	2	2	4	2	2	4	4	2	4	4	2	4	4	2	4	2	2	4	4	4	2	4	2	2	4	4	2	2
d1p7hl1	4	4	4	4	4	4	4	4	4	4	4	4	4	4	4	4	4	4	4	4	3	4	4	4	4	4	4	4	4	4	4	4	4	4	4	4	4	4	4	4	4	4	4	4	4	4	4	4	4
d1imhc1	4	4	4	4	4	4	4	4	4	4	4	4	4	4	4	4	4	4	4	4	3	4	4	4	4	4	4	4	4	4	4	4	4	4	4	4	4	4	4	4	4	4	4	4	4	4	4	4	4
d1bfs__	4	4	4	4	4	4	4	4	4	4	4	4	4	4	4	4	4	4	4	4	3	4	4	4	4	4	4	4	4	4	4	4	4	4	4	4	4	4	4	4	4	4	4	4	4	4	4	4	4
d1a3qa1	4	4	4	4	4	4	4	4	4	4	4	4	4	4	4	4	4	4	4	4	3	4	4	4	4	4	4	4	4	4	4	4	4	4	4	4	4	4	4	4	4	4	4	4	4	4	4	4	4
d1k3zb_	4	4	4	4	4	4	4	4	4	4	4	4	4	4	4	4	4	4	4	4	3	4	4	4	4	4	4	4	4	4	4	4	4	4	4	4	4	4	4	4	4	4	4	4	4	4	4	4	4
d1oy3c_	4	4	4	4	4	4	4	4	4	4	4	4	4	4	4	4	4	4	4	4	3	4	4	4	4	4	4	4	4	4	4	4	4	4	4	4	4	4	4	4	4	4	4	4	4	4	4	4	4
d1my7a_	4	4	4	4	4	4	4	4	4	4	4	4	4	4	4	4	4	4	4	4	3	4	4	4	4	4	4	4	4	4	4	4	4	4	4	4	4	4	4	4	4	4	4	4	4	4	4	4	4
d1gjia1	4	4	4	4	4	4	4	4	4	4	4	4	4	4	4	4	4	4	4	4	3	4	4	4	4	4	4	4	4	4	4	4	4	4	4	4	4	4	4	4	4	4	4	4	4	4	4	4	4
d1k3ia1	4	4	4	4	4	4	4	4	4	4	4	4	4	4	4	4	4	4	4	4	1	4	4	4	4	4	4	4	4	4	4	4	4	4	4	2	4	4	4	4	4	4	4	4	4	4	4	4	4
d1eut_1	4	4	4	4	4	4	4	4	4	4	4	4	4	4	4	4	4	4	4	4	1	4	4	4	4	4	4	4	4	4	4	4	4	4	4	2	4	4	4	4	4	4	4	4	4	4	4	4	4
d1clc_2	4	4	4	4	4	4	4	4	4	4	4	4	4	4	4	4	4	4	4	4	1	4	4	4	4	4	4	4	4	4	4	4	4	4	4	2	4	4	4	4	4	4	4	4	4	4	4	4	4
d1ut9a2	4	4	4	4	4	4	4	4	4	4	4	4	4	4	4	4	4	4	4	4	1	4	4	4	4	4	4	4	4	4	4	4	4	4	4	2	4	4	4	4	4	4	4	4	4	4	4	4	4
d1f1sa2	4	4	4	4	4	4	4	4	4	4	4	4	4	4	4	4	4	4	4	4	1	4	4	4	4	4	4	4	4	4	4	4	4	4	4	2	4	4	4	4	4	4	4	4	4	4	4	4	4
d1qba_1	4	4	4	4	4	4	4	4	4	4	4	4	4	4	4	4	4	4	4	4	1	4	4	4	4	4	4	4	4	4	4	4	4	4	4	2	4	4	4	4	4	4	4	4	4	4	4	4	4
d1cgt_1	4	4	4	4	4	4	4	4	4	4	4	4	4	4	4	4	4	4	4	4	1	4	4	4	4	4	4	4	4	4	4	4	4	4	4	2	4	4	4	4	4	4	4	4	4	4	4	4	4
d1kcla1	4	4	4	4	4	4	4	4	4	4	4	4	4	4	4	4	4	4	4	4	1	4	4	4	4	4	4	4	4	4	4	4	4	4	4	2	4	4	4	4	4	4	4	4	4	4	4	4	4
d1cyg_1	4	4	4	4	4	4	4	4	4	4	4	4	4	4	4	4	4	4	4	4	1	4	4	4	4	4	4	4	4	4	4	4	4	4	4	2	4	4	4	4	4	4	4	4	4	4	4	4	4
d1pama1	4	4	4	4	4	4	4	4	4	4	4	4	4	4	4	4	4	4	4	4	1	4	4	4	4	4	4	4	4	4	4	4	4	4	4	2	4	4	4	4	4	4	4	4	4	4	4	4	4
d1ciu_1	4	4	4	4	4	4	4	4	4	4	4	4	4	4	4	4	4	4	4	4	1	4	4	4	4	4	4	4	4	4	4	4	4	4	4	2	4	4	4	4	4	4	4	4	4	4	4	4	4
d1qhoa1	4	4	4	4	4	4	4	4	4	4	4	4	4	4	4	4	4	4	4	4	1	4	4	4	4	4	4	4	4	4	4	4	4	4	4	2	4	4	4	4	4	4	4	4	4	4	4	4	4
d1gvia1	4	4	4	4	4	4	4	4	4	4	4	4	4	4	4	4	4	4	4	4	1	4	4	4	4	4	4	4	4	4	4	4	4	4	4	2	4	4	4	4	4	4	4	4	4	4	4	4	4
d1ea9c1	4	4	4	4	4	4	4	4	4	4	4	4	4	4	4	4	4	4	4	4	1	4	4	4	4	4	4	4	4	4	4	4	4	4	4	2	4	4	4	4	4	4	4	4	4	4	4	4	4
d1ji1a1	4	4	4	4	4	4	4	4	4	4	4	4	4	4	4	4	4	4	4	4	1	4	4	4	4	4	4	4	4	4	4	4	4	4	4	2	4	4	4	4	4	4	4	4	4	4	4	4	4
d1ji2a1	4	4	4	4	4	4	4	4	4	4	4	4	4	4	4	4	4	4	4	4	1	4	4	4	4	4	4	4	4	4	4	4	4	4	4	2	4	4	4	4	4	4	4	4	4	4	4	4	4
d1j0ha1	4	4	4	4	4	4	4	4	4	4	4	4	4	4	4	4	4	4	4	4	1	4	4	4	4	4	4	4	4	4	4	4	4	4	4	2	4	4	4	4	4	4	4	4	4	4	4	4	4
d1h3ga1	4	4	4	4	4	4	4	4	4	4	4	4	4	4	4	4	4	4	4	4	1	4	4	4	4	4	4	4	4	4	4	4	4	4	4	2	4	4	4	4	4	4	4	4	4	4	4	4	4
d1bf2_1	4	4	4	4	4	4	4	4	4	4	4	4	4	4	4	4	4	4	4	4	1	4	4	4	4	4	4	4	4	4	4	4	4	4	4	2	4	4	4	4	4	4	4	4	4	4	4	4	4
d1eh9a1	4	4	4	4	4	4	4	4	4	4	4	4	4	4	4	4	4	4	4	4	1	4	4	4	4	4	4	4	4	4	4	4	4	4	4	2	4	4	4	4	4	4	4	4	4	4	4	4	4
d1m7xa1	4	4	4	4	4	4	4	4	4	4	4	4	4	4	4	4	4	4	4	4	1	4	4	4	4	4	4	4	4	4	4	4	4	4	4	2	4	4	4	4	4	4	4	4	4	4	4	4	4
d1edqa1	4	4	4	4	4	4	4	4	4	4	4	4	4	4	4	4	4	4	4	4	1	4	4	4	4	4	4	4	4	4	4	4	4	4	4	2	4	4	4	4	4	4	4	4	4	4	4	4	4
d1ug9a2	4	4	4	4	4	4	4	4	4	4	4	4	4	4	4	4	4	4	4	4	1	4	4	4	4	4	4	4	4	4	4	4	4	4	4	2	4	4	4	4	4	4	4	4	4	4	4	4	4
d1uadc_	4	4	4	4	4	4	4	4	4	4	4	4	4	4	4	4	4	4	4	4	3	4	4	4	4	4	4	4	4	4	4	4	4	4	4	4	4	4	2	4	4	4	4	4	4	4	2	4	4
d1lla_3	4	2	4	4	4	4	4	4	4	4	4	4	4	4	4	4	4	4	4	4	3	4	4	4	4	4	4	2	4	4	4	4	4	4	4	4	4	4	4	4	4	4	4	4	4	2	4	4	4
d1hc3_3	4	2	4	4	4	4	4	4	4	4	4	4	4	4	4	4	4	4	4	4	3	4	4	4	4	4	4	2	4	4	4	4	4	4	4	4	4	4	4	4	4	4	4	4	4	2	4	4	4
d1im3d_	4	4	4	4	4	4	4	4	4	4	4	4	4	4	4	4	4	4	4	2	3	4	4	4	4	4	4	4	4	4	4	4	4	4	4	4	4	4	4	4	4	4	4	4	4	4	4	4	2
d1soxa1	4	4	4	4	2	4	4	2	4	4	4	4	4	4	4	4	4	4	4	4	3	4	4	4	4	2	4	4	4	4	4	4	4	4	4	4	4	4	4	4	4	4	4	4	4	4	4	4	4
d1ogpa1	4	4	4	4	2	4	4	2	4	4	4	4	4	4	4	4	4	4	4	4	3	4	4	4	4	2	4	4	4	4	4	4	4	4	4	4	4	4	4	4	4	4	4	4	4	4	4	4	4
d1nepa_	4	4	4	4	4	4	4	4	4	4	4	4	4	4	2	4	4	4	4	4	3	4	4	4	4	4	4	4	4	4	4	4	4	4	4	4	4	4	4	4	4	4	4	4	4	4	4	4	4
d1ahm__	4	4	4	4	4	4	4	4	4	4	4	4	4	4	2	4	4	4	4	4	3	4	4	4	4	4	4	4	4	4	4	4	4	4	4	4	4	4	4	4	4	4	4	4	4	4	4	4	4
d1ktja_	4	4	4	4	4	4	4	4	4	4	4	4	4	4	2	4	4	4	4	4	3	4	4	4	4	4	4	4	4	4	4	4	4	4	4	4	4	4	4	4	4	4	4	4	4	4	4	4	4
d1ds6b_	4	4	4	2	4	4	4	4	4	4	4	4	4	4	4	2	4	4	4	4	3	4	4	4	4	4	4	4	4	4	2	4	4	4	4	4	4	4	4	4	4	4	2	4	4	4	4	4	4
d1fsoa_	4	4	4	2	4	4	4	4	4	4	4	4	4	4	4	2	4	4	4	4	3	4	4	4	4	4	4	4	4	4	2	4	4	4	4	4	4	4	4	4	4	4	2	4	4	4	4	4	4
d1hh4e_	4	4	4	2	4	4	4	4	4	4	4	4	4	4	4	2	4	4	4	4	3	4	4	4	4	4	4	4	4	4	2	4	4	4	4	4	4	4	4	4	4	4	2	4	4	4	4	4	4
d1kmta_	4	4	4	2	4	4	4	4	4	4	4	4	4	4	4	2	4	4	4	4	3	4	4	4	4	4	4	4	4	4	2	4	4	4	4	4	4	4	4	4	4	4	2	4	4	4	4	4	4
d1rhoa_	4	4	4	2	4	4	4	4	4	4	4	4	4	4	4	2	4	4	4	4	3	4	4	4	4	4	4	4	4	4	2	4	4	4	4	4	4	4	4	4	4	4	2	4	4	4	4	4	4
d1ajw__	4	4	4	2	4	4	4	4	4	4	4	4	4	4	4	2	4	4	4	4	3	4	4	4	4	4	4	4	4	4	2	4	4	4	4	4	4	4	4	4	4	4	2	4	4	4	4	4	4
d1doab_	4	4	4	2	4	4	4	4	4	4	4	4	4	4	4	2	4	4	4	4	3	4	4	4	4	4	4	4	4	4	2	4	4	4	4	4	4	4	4	4	4	4	2	4	4	4	4	4	4
d1kshb_	4	4	4	2	4	4	4	4	4	4	4	4	4	4	4	2	4	4	4	4	3	4	4	4	4	4	4	4	4	4	2	4	4	4	4	4	4	4	4	4	4	4	2	4	4	4	4	4	4
d1n9pa_	4	4	4	4	4	4	4	4	4	4	4	2	4	4	4	4	4	4	2	4	3	4	4	4	4	4	4	4	4	2	4	4	4	4	4	4	4	4	4	4	4	4	4	4	4	4	4	4	4
d1p7ba1	4	4	4	4	4	4	4	4	4	4	4	2	4	4	4	4	4	4	2	4	3	4	4	4	4	4	4	4	4	2	4	4	4	4	4	4	4	4	4	4	4	4	4	4	4	4	4	4	4
d1ex0a1	4	4	4	4	4	2	4	4	4	2	2	4	4	4	4	4	4	4	4	4	3	4	4	4	4	4	4	4	4	4	4	4	4	4	2	4	4	4	4	4	2	4	4	4	4	4	4	4	4
d1kv3a1	4	4	4	4	4	2	4	4	4	2	2	4	4	4	4	4	4	4	4	4	3	4	4	4	4	4	4	4	4	4	4	4	4	4	2	4	4	4	4	4	2	4	4	4	4	4	4	4	4
d1vjja1	4	4	4	4	4	2	4	4	4	2	2	4	4	4	4	4	4	4	4	4	3	4	4	4	4	4	4	4	4	4	4	4	4	4	2	4	4	4	4	4	2	4	4	4	4	4	4	4	4
d1g0da1	4	4	4	4	4	2	4	4	4	2	2	4	4	4	4	4	4	4	4	4	3	4	4	4	4	4	4	4	4	4	4	4	4	4	2	4	4	4	4	4	2	4	4	4	4	4	4	4	4
d1ksr__	4	4	4	4	4	4	4	4	4	4	4	4	4	4	4	4	4	4	4	4	3	4	4	4	2	4	4	4	4	4	4	4	4	4	4	4	4	4	4	4	4	4	4	4	4	4	4	4	4
d1qfha1	4	4	4	4	4	4	4	4	4	4	4	4	4	4	4	4	4	4	4	4	3	4	4	4	2	4	4	4	4	4	4	4	4	4	4	4	4	4	4	4	4	4	4	4	4	4	4	4	4
d1qfha2	4	4	4	4	4	4	4	4	4	4	4	4	4	4	4	4	4	4	4	4	3	4	4	4	2	4	4	4	4	4	4	4	4	4	4	4	4	4	4	4	4	4	4	4	4	4	4	4	4
d1ayra2	4	4	4	4	4	4	4	4	4	4	4	4	4	4	4	4	4	4	4	4	3	4	2	2	4	4	4	4	2	4	4	4	4	4	4	4	4	4	4	4	4	4	4	4	4	4	4	4	4
d1cf1a1	4	4	4	4	4	4	4	4	4	4	4	4	4	4	4	4	4	4	4	4	3	4	2	2	4	4	4	4	2	4	4	4	4	4	4	4	4	4	4	4	4	4	4	4	4	4	4	4	4
d1cf1a2	4	4	4	4	4	4	4	4	4	4	4	4	4	4	4	4	4	4	4	4	3	4	2	2	4	4	4	4	2	4	4	4	4	4	4	4	4	4	4	4	4	4	4	4	4	4	4	4	4
d1g4ma1	4	4	4	4	4	4	4	4	4	4	4	4	4	4	4	4	4	4	4	4	3	4	2	2	4	4	4	4	2	4	4	4	4	4	4	4	4	4	4	4	4	4	4	4	4	4	4	4	4
d1g4ma2	4	4	4	4	4	4	4	4	4	4	4	4	4	4	4	4	4	4	4	4	3	4	2	2	4	4	4	4	2	4	4	4	4	4	4	4	4	4	4	4	4	4	4	4	4	4	4	4	4
d1cvra1	4	4	4	4	4	4	4	4	4	4	4	4	4	2	4	4	4	4	4	4	3	2	4	4	4	4	4	4	4	4	4	4	4	2	4	4	4	4	4	4	4	2	4	4	2	4	4	4	4
d1m42a_	4	4	4	4	4	4	4	4	4	4	4	4	2	4	4	4	4	4	4	4	3	4	4	4	4	4	4	4	4	4	4	4	2	4	4	4	4	2	4	2	4	4	4	4	4	4	4	2	4
d1ix2a_	4	4	4	4	4	4	4	4	4	4	4	4	2	4	4	4	4	4	4	4	3	4	4	4	4	4	4	4	4	4	4	4	2	4	4	4	4	2	4	2	4	4	4	4	4	4	4	2	4
d1ehxa_	4	4	4	4	4	4	2	4	4	4	4	4	4	4	4	4	4	4	4	4	3	4	4	4	4	4	2	4	4	4	4	4	4	4	4	4	4	4	4	4	4	4	4	4	4	4	4	4	4
d1pbya3	4	4	4	4	4	4	4	4	4	4	4	4	4	4	4	4	2	4	4	4	3	4	4	4	4	4	4	4	4	4	4	2	4	4	4	4	4	4	4	4	4	4	4	2	4	4	4	4	4
d1pbya4	4	4	4	4	4	4	4	4	4	4	4	4	4	4	4	4	2	4	4	4	3	4	4	4	4	4	4	4	4	4	4	2	4	4	4	4	4	4	4	4	4	4	4	2	4	4	4	4	4
d1jmxa3	4	4	4	4	4	4	4	4	4	4	4	4	4	4	4	4	2	4	4	4	3	4	4	4	4	4	4	4	4	4	4	2	4	4	4	4	4	4	4	4	4	4	4	2	4	4	4	4	4
d1jmxa4	4	4	4	4	4	4	4	4	4	4	4	4	4	4	4	4	2	4	4	4	3	4	4	4	4	4	4	4	4	4	4	2	4	4	4	4	4	4	4	4	4	4	4	2	4	4	4	4	4
d1o6va1	4	4	2	4	4	4	4	4	2	4	4	4	4	4	4	4	4	4	4	4	3	4	4	4	4	4	4	4	4	4	4	4	4	4	4	4	2	4	4	4	4	4	4	4	4	4	4	4	4
d1h6ta1	4	4	2	4	4	4	4	4	2	4	4	4	4	4	4	4	4	4	4	4	3	4	4	4	4	4	4	4	4	4	4	4	4	4	4	4	2	4	4	4	4	4	4	4	4	4	4	4	4
d1h6ua1	4	4	2	4	4	4	4	4	2	4	4	4	4	4	4	4	4	4	4	4	3	4	4	4	4	4	4	4	4	4	4	4	4	4	4	4	2	4	4	4	4	4	4	4	4	4	4	4	4
d1aac__	4	4	4	4	4	4	4	4	4	4	4	4	4	4	4	4	4	4	4	4	4	1	3	4	4	4	4	4	4	4	4	4	4	4	4	4	4	4	4	4	4	4	4	4	4	4	4	4	4
d1id2a_	4	4	4	4	4	4	4	4	4	4	4	4	4	4	4	4	4	4	4	4	4	1	3	4	4	4	4	4	4	4	4	4	4	4	4	4	4	4	4	4	4	4	4	4	4	4	4	4	4
d1plc__	4	4	4	4	4	4	4	4	4	4	4	4	4	4	4	4	4	4	4	4	4	1	3	4	4	4	4	4	4	4	4	4	4	4	4	4	4	4	4	4	4	4	4	4	4	4	4	4	4
d9pcy__	4	4	4	4	4	4	4	4	4	4	4	4	4	4	4	4	4	4	4	4	4	1	3	4	4	4	4	4	4	4	4	4	4	4	4	4	4	4	4	4	4	4	4	4	4	4	4	4	4
d1plb__	4	4	4	4	4	4	4	4	4	4	4	4	4	4	4	4	4	4	4	4	4	1	3	4	4	4	4	4	4	4	4	4	4	4	4	4	4	4	4	4	4	4	4	4	4	4	4	4	4
d1ag6__	4	4	4	4	4	4	4	4	4	4	4	4	4	4	4	4	4	4	4	4	4	1	3	4	4	4	4	4	4	4	4	4	4	4	4	4	4	4	4	4	4	4	4	4	4	4	4	4	4
d1bypa_	4	4	4	4	4	4	4	4	4	4	4	4	4	4	4	4	4	4	4	4	4	1	3	4	4	4	4	4	4	4	4	4	4	4	4	4	4	4	4	4	4	4	4	4	4	4	4	4	4
d1iuz__	4	4	4	4	4	4	4	4	4	4	4	4	4	4	4	4	4	4	4	4	4	1	3	4	4	4	4	4	4	4	4	4	4	4	4	4	4	4	4	4	4	4	4	4	4	4	4	4	4
d2plt__	4	4	4	4	4	4	4	4	4	4	4	4	4	4	4	4	4	4	4	4	4	1	3	4	4	4	4	4	4	4	4	4	4	4	4	4	4	4	4	4	4	4	4	4	4	4	4	4	4
d7pcy__	4	4	4	4	4	4	4	4	4	4	4	4	4	4	4	4	4	4	4	4	4	1	3	4	4	4	4	4	4	4	4	4	4	4	4	4	4	4	4	4	4	4	4	4	4	4	4	4	4
d1kdj__	4	4	4	4	4	4	4	4	4	4	4	4	4	4	4	4	4	4	4	4	4	1	3	4	4	4	4	4	4	4	4	4	4	4	4	4	4	4	4	4	4	4	4	4	4	4	4	4	4
d1fa4a_	4	4	4	4	4	4	4	4	4	4	4	4	4	4	4	4	4	4	4	4	4	1	3	4	4	4	4	4	4	4	4	4	4	4	4	4	4	4	4	4	4	4	4	4	4	4	4	4	4
d1bawa_	4	4	4	4	4	4	4	4	4	4	4	4	4	4	4	4	4	4	4	4	4	1	3	4	4	4	4	4	4	4	4	4	4	4	4	4	4	4	4	4	4	4	4	4	4	4	4	4	4
d1pcs__	4	4	4	4	4	4	4	4	4	4	4	4	4	4	4	4	4	4	4	4	4	1	3	4	4	4	4	4	4	4	4	4	4	4	4	4	4	4	4	4	4	4	4	4	4	4	4	4	4
d1bxua_	4	4	4	4	4	4	4	4	4	4	4	4	4	4	4	4	4	4	4	4	4	1	3	4	4	4	4	4	4	4	4	4	4	4	4	4	4	4	4	4	4	4	4	4	4	4	4	4	4
d2b3ia_	4	4	4	4	4	4	4	4	4	4	4	4	4	4	4	4	4	4	4	4	4	1	3	4	4	4	4	4	4	4	4	4	4	4	4	4	4	4	4	4	4	4	4	4	4	4	4	4	4
d1paz__	4	4	4	4	4	4	4	4	4	4	4	4	4	4	4	4	4	4	4	4	4	1	3	4	4	4	4	4	4	4	4	4	4	4	4	4	4	4	4	4	4	4	4	4	4	4	4	4	4
d1pmy__	4	4	4	4	4	4	4	4	4	4	4	4	4	4	4	4	4	4	4	4	4	1	3	4	4	4	4	4	4	4	4	4	4	4	4	4	4	4	4	4	4	4	4	4	4	4	4	4	4
d1bqk__	4	4	4	4	4	4	4	4	4	4	4	4	4	4	4	4	4	4	4	4	4	1	3	4	4	4	4	4	4	4	4	4	4	4	4	4	4	4	4	4	4	4	4	4	4	4	4	4	4
d1adwa_	4	4	4	4	4	4	4	4	4	4	4	4	4	4	4	4	4	4	4	4	4	1	3	4	4	4	4	4	4	4	4	4	4	4	4	4	4	4	4	4	4	4	4	4	4	4	4	4	4
d2cbp__	4	4	4	4	4	4	4	4	4	4	4	4	4	4	4	4	4	4	4	4	4	1	3	4	4	4	4	4	4	4	4	4	4	4	4	4	4	4	4	4	4	4	4	4	4	4	4	4	4
d1f56a_	4	4	4	4	4	4	4	4	4	4	4	4	4	4	4	4	4	4	4	4	4	1	3	4	4	4	4	4	4	4	4	4	4	4	4	4	4	4	4	4	4	4	4	4	4	4	4	4	4
d1azca_	4	4	4	4	4	4	4	4	4	4	4	4	4	4	4	4	4	4	4	4	4	1	3	4	4	4	4	4	4	4	4	4	4	4	4	4	4	4	4	4	4	4	4	4	4	4	4	4	4
d1dyza_	4	4	4	4	4	4	4	4	4	4	4	4	4	4	4	4	4	4	4	4	4	1	3	4	4	4	4	4	4	4	4	4	4	4	4	4	4	4	4	4	4	4	4	4	4	4	4	4	4
d1rkra_	4	4	4	4	4	4	4	4	4	4	4	4	4	4	4	4	4	4	4	4	4	1	3	4	4	4	4	4	4	4	4	4	4	4	4	4	4	4	4	4	4	4	4	4	4	4	4	4	4
d1cc3a_	4	4	4	4	4	4	4	4	4	4	4	4	4	4	4	4	4	4	4	4	4	1	3	4	4	4	4	4	4	4	4	4	4	4	4	4	4	4	4	4	4	4	4	4	4	4	4	4	4
d1jzga_	4	4	4	4	4	4	4	4	4	4	4	4	4	4	4	4	4	4	4	4	4	1	3	4	4	4	4	4	4	4	4	4	4	4	4	4	4	4	4	4	4	4	4	4	4	4	4	4	4
d1joi__	4	4	4	4	4	4	4	4	4	4	4	4	4	4	4	4	4	4	4	4	4	1	3	4	4	4	4	4	4	4	4	4	4	4	4	4	4	4	4	4	4	4	4	4	4	4	4	4	4
d1nwpa_	4	4	4	4	4	4	4	4	4	4	4	4	4	4	4	4	4	4	4	4	4	1	3	4	4	4	4	4	4	4	4	4	4	4	4	4	4	4	4	4	4	4	4	4	4	4	4	4	4
d1cuoa_	4	4	4	4	4	4	4	4	4	4	4	4	4	4	4	4	4	4	4	4	4	1	3	4	4	4	4	4	4	4	4	4	4	4	4	4	4	4	4	4	4	4	4	4	4	4	4	4	4
d1qhqa_	4	4	4	4	4	4	4	4	4	4	4	4	4	4	4	4	4	4	4	4	4	1	3	4	4	4	4	4	4	4	4	4	4	4	4	4	4	4	4	4	4	4	4	4	4	4	4	4	4
d1e30a_	4	4	4	4	4	4	4	4	4	4	4	4	4	4	4	4	4	4	4	4	4	1	3	4	4	4	4	4	4	4	4	4	4	4	4	4	4	4	4	4	4	4	4	4	4	4	4	4	4
d1jer__	4	4	4	4	4	4	4	4	4	4	4	4	4	4	4	4	4	4	4	4	4	1	3	4	4	4	4	4	4	4	4	4	4	4	4	4	4	4	4	4	4	4	4	4	4	4	4	4	4
d1cyx__	4	2	4	4	4	4	4	4	4	4	4	4	4	2	4	4	4	4	2	2	4	3	3	4	4	4	4	4	4	4	4	4	4	4	4	4	4	4	4	4	4	4	4	4	4	4	4	4	4
d1fftb1	4	2	4	4	4	4	4	4	4	4	4	4	4	2	4	4	4	4	2	2	4	3	3	4	4	4	4	4	4	4	4	4	4	4	4	4	4	4	4	4	4	4	4	4	4	4	4	4	4
d1v54b1	4	2	4	4	4	4	4	4	4	4	4	4	4	2	4	4	4	4	2	2	4	3	3	4	4	4	4	4	4	4	4	4	4	4	4	4	4	4	4	4	4	4	4	4	4	4	4	4	4
d1ar1b1	4	2	4	4	4	4	4	4	4	4	4	4	4	2	4	4	4	4	2	2	4	3	3	4	4	4	4	4	4	4	4	4	4	4	4	4	4	4	4	4	4	4	4	4	4	4	4	4	4
d1m56b1	4	2	4	4	4	4	4	4	4	4	4	4	4	2	4	4	4	4	2	2	4	3	3	4	4	4	4	4	4	4	4	4	4	4	4	4	4	4	4	4	4	4	4	4	4	4	4	4	4
d2cuaa_	4	2	4	4	4	4	4	4	4	4	4	4	4	2	4	4	4	4	2	2	4	3	3	4	4	4	4	4	4	4	4	4	4	4	4	4	4	4	4	4	4	4	4	4	4	4	4	4	4
d2cuab_	4	2	4	4	4	4	4	4	4	4	4	4	4	2	4	4	4	4	2	2	4	3	3	4	4	4	4	4	4	4	4	4	4	4	4	4	4	4	4	4	4	4	4	4	4	4	4	4	4
d1nif_1	4	4	4	2	4	2	4	2	4	4	2	4	4	4	2	2	4	4	4	4	4	3	1	4	4	4	2	4	4	2	4	4	4	4	4	4	4	2	4	2	2	2	4	4	4	4	4	4	2
d1nif_2	4	4	4	2	4	2	4	2	4	4	2	4	4	4	2	2	4	4	4	4	4	3	1	4	4	4	2	4	4	2	4	4	4	4	4	4	4	2	4	2	2	2	4	4	4	4	4	4	2
d1j9qa1	4	4	4	2	4	2	4	2	4	4	2	4	4	4	2	2	4	4	4	4	4	3	1	4	4	4	2	4	4	2	4	4	4	4	4	4	4	2	4	2	2	2	4	4	4	4	4	4	2
d1j9qa2	4	4	4	2	4	2	4	2	4	4	2	4	4	4	2	2	4	4	4	4	4	3	1	4	4	4	2	4	4	2	4	4	4	4	4	4	4	2	4	2	2	2	4	4	4	4	4	4	2
d1ndra1	4	4	4	2	4	2	4	2	4	4	2	4	4	4	2	2	4	4	4	4	4	3	1	4	4	4	2	4	4	2	4	4	4	4	4	4	4	2	4	2	2	2	4	4	4	4	4	4	2
d1ndra2	4	4	4	2	4	2	4	2	4	4	2	4	4	4	2	2	4	4	4	4	4	3	1	4	4	4	2	4	4	2	4	4	4	4	4	4	4	2	4	2	2	2	4	4	4	4	4	4	2
d1oe1a1	4	4	4	2	4	2	4	2	4	4	2	4	4	4	2	2	4	4	4	4	4	3	1	4	4	4	2	4	4	2	4	4	4	4	4	4	4	2	4	2	2	2	4	4	4	4	4	4	2
d1oe1a2	4	4	4	2	4	2	4	2	4	4	2	4	4	4	2	2	4	4	4	4	4	3	1	4	4	4	2	4	4	2	4	4	4	4	4	4	4	2	4	2	2	2	4	4	4	4	4	4	2
d1kbva1	4	4	4	2	4	2	4	2	4	4	2	4	4	4	2	2	4	4	4	4	4	3	1	4	4	4	2	4	4	2	4	4	4	4	4	4	4	2	4	2	2	2	4	4	4	4	4	4	2
d1kbva2	4	4	4	2	4	2	4	2	4	4	2	4	4	4	2	2	4	4	4	4	4	3	1	4	4	4	2	4	4	2	4	4	4	4	4	4	4	2	4	2	2	2	4	4	4	4	4	4	2
d1kv7a1	4	4	4	2	4	2	4	2	4	4	2	4	4	4	2	2	4	4	4	4	4	3	1	4	4	4	2	4	4	2	4	4	4	4	4	4	4	2	4	2	2	2	4	4	4	4	4	4	2
d1kv7a2	4	4	4	2	4	2	4	2	4	4	2	4	4	4	2	2	4	4	4	4	4	3	1	4	4	4	2	4	4	2	4	4	4	4	4	4	4	2	4	2	2	2	4	4	4	4	4	4	2
d1kv7a3	4	4	4	2	4	2	4	2	4	4	2	4	4	4	2	2	4	4	4	4	4	3	1	4	4	4	2	4	4	2	4	4	4	4	4	4	4	2	4	2	2	2	4	4	4	4	4	4	2
d1gska1	4	4	4	2	4	2	4	2	4	4	2	4	4	4	2	2	4	4	4	4	4	3	1	4	4	4	2	4	4	2	4	4	4	4	4	4	4	2	4	2	2	2	4	4	4	4	4	4	2
d1gska2	4	4	4	2	4	2	4	2	4	4	2	4	4	4	2	2	4	4	4	4	4	3	1	4	4	4	2	4	4	2	4	4	4	4	4	4	4	2	4	2	2	2	4	4	4	4	4	4	2
d1gska3	4	4	4	2	4	2	4	2	4	4	2	4	4	4	2	2	4	4	4	4	4	3	1	4	4	4	2	4	4	2	4	4	4	4	4	4	4	2	4	2	2	2	4	4	4	4	4	4	2
d1aoza1	4	4	4	2	4	2	4	2	4	4	2	4	4	4	2	2	4	4	4	4	4	3	1	4	4	4	2	4	4	2	4	4	4	4	4	4	4	2	4	2	2	2	4	4	4	4	4	4	2
d1aoza2	4	4	4	2	4	2	4	2	4	4	2	4	4	4	2	2	4	4	4	4	4	3	1	4	4	4	2	4	4	2	4	4	4	4	4	4	4	2	4	2	2	2	4	4	4	4	4	4	2
d1aoza3	4	4	4	2	4	2	4	2	4	4	2	4	4	4	2	2	4	4	4	4	4	3	1	4	4	4	2	4	4	2	4	4	4	4	4	4	4	2	4	2	2	2	4	4	4	4	4	4	2
d1hfua1	4	4	4	2	4	2	4	2	4	4	2	4	4	4	2	2	4	4	4	4	4	3	1	4	4	4	2	4	4	2	4	4	4	4	4	4	4	2	4	2	2	2	4	4	4	4	4	4	2
d1hfua2	4	4	4	2	4	2	4	2	4	4	2	4	4	4	2	2	4	4	4	4	4	3	1	4	4	4	2	4	4	2	4	4	4	4	4	4	4	2	4	2	2	2	4	4	4	4	4	4	2
d1hfua3	4	4	4	2	4	2	4	2	4	4	2	4	4	4	2	2	4	4	4	4	4	3	1	4	4	4	2	4	4	2	4	4	4	4	4	4	4	2	4	2	2	2	4	4	4	4	4	4	2
d1kyaa1	4	4	4	2	4	2	4	2	4	4	2	4	4	4	2	2	4	4	4	4	4	3	1	4	4	4	2	4	4	2	4	4	4	4	4	4	4	2	4	2	2	2	4	4	4	4	4	4	2
d1kyaa2	4	4	4	2	4	2	4	2	4	4	2	4	4	4	2	2	4	4	4	4	4	3	1	4	4	4	2	4	4	2	4	4	4	4	4	4	4	2	4	2	2	2	4	4	4	4	4	4	2
d1kyaa3	4	4	4	2	4	2	4	2	4	4	2	4	4	4	2	2	4	4	4	4	4	3	1	4	4	4	2	4	4	2	4	4	4	4	4	4	4	2	4	2	2	2	4	4	4	4	4	4	2
d1gyca1	4	4	4	2	4	2	4	2	4	4	2	4	4	4	2	2	4	4	4	4	4	3	1	4	4	4	2	4	4	2	4	4	4	4	4	4	4	2	4	2	2	2	4	4	4	4	4	4	2
d1gyca2	4	4	4	2	4	2	4	2	4	4	2	4	4	4	2	2	4	4	4	4	4	3	1	4	4	4	2	4	4	2	4	4	4	4	4	4	4	2	4	2	2	2	4	4	4	4	4	4	2
d1gyca3	4	4	4	2	4	2	4	2	4	4	2	4	4	4	2	2	4	4	4	4	4	3	1	4	4	4	2	4	4	2	4	4	4	4	4	4	4	2	4	2	2	2	4	4	4	4	4	4	2
d1gw0a1	4	4	4	2	4	2	4	2	4	4	2	4	4	4	2	2	4	4	4	4	4	3	1	4	4	4	2	4	4	2	4	4	4	4	4	4	4	2	4	2	2	2	4	4	4	4	4	4	2
d1gw0a2	4	4	4	2	4	2	4	2	4	4	2	4	4	4	2	2	4	4	4	4	4	3	1	4	4	4	2	4	4	2	4	4	4	4	4	4	4	2	4	2	2	2	4	4	4	4	4	4	2
d1gw0a3	4	4	4	2	4	2	4	2	4	4	2	4	4	4	2	2	4	4	4	4	4	3	1	4	4	4	2	4	4	2	4	4	4	4	4	4	4	2	4	2	2	2	4	4	4	4	4	4	2
d1kcw_1	4	4	4	2	4	2	4	2	4	4	2	4	4	4	2	2	4	4	4	4	4	3	1	4	4	4	2	4	4	2	4	4	4	4	4	4	4	2	4	2	2	2	4	4	4	4	4	4	2
d1kcw_2	4	4	4	2	4	2	4	2	4	4	2	4	4	4	2	2	4	4	4	4	4	3	1	4	4	4	2	4	4	2	4	4	4	4	4	4	4	2	4	2	2	2	4	4	4	4	4	4	2
d1kcw_3	4	4	4	2	4	2	4	2	4	4	2	4	4	4	2	2	4	4	4	4	4	3	1	4	4	4	2	4	4	2	4	4	4	4	4	4	4	2	4	2	2	2	4	4	4	4	4	4	2
d1kcw_4	4	4	4	2	4	2	4	2	4	4	2	4	4	4	2	2	4	4	4	4	4	3	1	4	4	4	2	4	4	2	4	4	4	4	4	4	4	2	4	2	2	2	4	4	4	4	4	4	2
d1kcw_5	4	4	4	2	4	2	4	2	4	4	2	4	4	4	2	2	4	4	4	4	4	3	1	4	4	4	2	4	4	2	4	4	4	4	4	4	4	2	4	2	2	2	4	4	4	4	4	4	2
d1kcw_6	4	4	4	2	4	2	4	2	4	4	2	4	4	4	2	2	4	4	4	4	4	3	1	4	4	4	2	4	4	2	4	4	4	4	4	4	4	2	4	2	2	2	4	4	4	4	4	4	2
d1ikop_	4	4	2	4	4	4	4	4	2	4	4	2	4	4	4	4	4	2	4	4	2	3	3	2	2	2	4	4	2	4	2	4	2	4	2	2	4	4	4	4	4	4	2	4	2	2	2	2	4
d1cov1_	4	4	4	4	4	4	4	4	4	4	4	4	4	4	4	4	4	4	4	4	4	4	4	1	3	4	4	4	4	4	4	4	4	4	4	4	4	4	4	4	4	4	4	4	4	4	4	4	4
d1cov3_	4	4	4	4	4	4	4	4	4	4	4	4	4	4	4	4	4	4	4	4	4	4	4	1	3	4	4	4	4	4	4	4	4	4	4	4	4	4	4	4	4	4	4	4	4	4	4	4	4
g1cov.1	4	4	4	4	4	4	4	4	4	4	4	4	4	4	4	4	4	4	4	4	4	4	4	1	3	4	4	4	4	4	4	4	4	4	4	4	4	4	4	4	4	4	4	4	4	4	4	4	4
d1d4m1_	4	4	4	4	4	4	4	4	4	4	4	4	4	4	4	4	4	4	4	4	4	4	4	1	3	4	4	4	4	4	4	4	4	4	4	4	4	4	4	4	4	4	4	4	4	4	4	4	4
d1d4m3_	4	4	4	4	4	4	4	4	4	4	4	4	4	4	4	4	4	4	4	4	4	4	4	1	3	4	4	4	4	4	4	4	4	4	4	4	4	4	4	4	4	4	4	4	4	4	4	4	4
g1d4m.1	4	4	4	4	4	4	4	4	4	4	4	4	4	4	4	4	4	4	4	4	4	4	4	1	3	4	4	4	4	4	4	4	4	4	4	4	4	4	4	4	4	4	4	4	4	4	4	4	4
d1ev11_	4	4	4	4	4	4	4	4	4	4	4	4	4	4	4	4	4	4	4	4	4	4	4	1	3	4	4	4	4	4	4	4	4	4	4	4	4	4	4	4	4	4	4	4	4	4	4	4	4
d1ev13_	4	4	4	4	4	4	4	4	4	4	4	4	4	4	4	4	4	4	4	4	4	4	4	1	3	4	4	4	4	4	4	4	4	4	4	4	4	4	4	4	4	4	4	4	4	4	4	4	4
g1ev1.1	4	4	4	4	4	4	4	4	4	4	4	4	4	4	4	4	4	4	4	4	4	4	4	1	3	4	4	4	4	4	4	4	4	4	4	4	4	4	4	4	4	4	4	4	4	4	4	4	4
d1h8ta_	4	4	4	4	4	4	4	4	4	4	4	4	4	4	4	4	4	4	4	4	4	4	4	1	3	4	4	4	4	4	4	4	4	4	4	4	4	4	4	4	4	4	4	4	4	4	4	4	4
d1h8tc_	4	4	4	4	4	4	4	4	4	4	4	4	4	4	4	4	4	4	4	4	4	4	4	1	3	4	4	4	4	4	4	4	4	4	4	4	4	4	4	4	4	4	4	4	4	4	4	4	4
g1h8t.1	4	4	4	4	4	4	4	4	4	4	4	4	4	4	4	4	4	4	4	4	4	4	4	1	3	4	4	4	4	4	4	4	4	4	4	4	4	4	4	4	4	4	4	4	4	4	4	4	4
d1bev1_	4	4	4	4	4	4	4	4	4	4	4	4	4	4	4	4	4	4	4	4	4	4	4	1	3	4	4	4	4	4	4	4	4	4	4	4	4	4	4	4	4	4	4	4	4	4	4	4	4
d1bev3_	4	4	4	4	4	4	4	4	4	4	4	4	4	4	4	4	4	4	4	4	4	4	4	1	3	4	4	4	4	4	4	4	4	4	4	4	4	4	4	4	4	4	4	4	4	4	4	4	4
g1bev.1	4	4	4	4	4	4	4	4	4	4	4	4	4	4	4	4	4	4	4	4	4	4	4	1	3	4	4	4	4	4	4	4	4	4	4	4	4	4	4	4	4	4	4	4	4	4	4	4	4
d1hxs1_	4	4	4	4	4	4	4	4	4	4	4	4	4	4	4	4	4	4	4	4	4	4	4	1	3	4	4	4	4	4	4	4	4	4	4	4	4	4	4	4	4	4	4	4	4	4	4	4	4
d1hxs3_	4	4	4	4	4	4	4	4	4	4	4	4	4	4	4	4	4	4	4	4	4	4	4	1	3	4	4	4	4	4	4	4	4	4	4	4	4	4	4	4	4	4	4	4	4	4	4	4	4
d1pov1_	4	4	4	4	4	4	4	4	4	4	4	4	4	4	4	4	4	4	4	4	4	4	4	1	3	4	4	4	4	4	4	4	4	4	4	4	4	4	4	4	4	4	4	4	4	4	4	4	4
g1hxs.1	4	4	4	4	4	4	4	4	4	4	4	4	4	4	4	4	4	4	4	4	4	4	4	1	3	4	4	4	4	4	4	4	4	4	4	4	4	4	4	4	4	4	4	4	4	4	4	4	4
d1eah1_	4	4	4	4	4	4	4	4	4	4	4	4	4	4	4	4	4	4	4	4	4	4	4	1	3	4	4	4	4	4	4	4	4	4	4	4	4	4	4	4	4	4	4	4	4	4	4	4	4
d1eah3_	4	4	4	4	4	4	4	4	4	4	4	4	4	4	4	4	4	4	4	4	4	4	4	1	3	4	4	4	4	4	4	4	4	4	4	4	4	4	4	4	4	4	4	4	4	4	4	4	4
g1eah.1	4	4	4	4	4	4	4	4	4	4	4	4	4	4	4	4	4	4	4	4	4	4	4	1	3	4	4	4	4	4	4	4	4	4	4	4	4	4	4	4	4	4	4	4	4	4	4	4	4
d1pvc1_	4	4	4	4	4	4	4	4	4	4	4	4	4	4	4	4	4	4	4	4	4	4	4	1	3	4	4	4	4	4	4	4	4	4	4	4	4	4	4	4	4	4	4	4	4	4	4	4	4
d1pvc3_	4	4	4	4	4	4	4	4	4	4	4	4	4	4	4	4	4	4	4	4	4	4	4	1	3	4	4	4	4	4	4	4	4	4	4	4	4	4	4	4	4	4	4	4	4	4	4	4	4
g1pvc.1	4	4	4	4	4	4	4	4	4	4	4	4	4	4	4	4	4	4	4	4	4	4	4	1	3	4	4	4	4	4	4	4	4	4	4	4	4	4	4	4	4	4	4	4	4	4	4	4	4
d1k5ma_	4	4	4	4	4	4	4	4	4	4	4	4	4	4	4	4	4	4	4	4	4	4	4	1	3	4	4	4	4	4	4	4	4	4	4	4	4	4	4	4	4	4	4	4	4	4	4	4	4
d1k5mc_	4	4	4	4	4	4	4	4	4	4	4	4	4	4	4	4	4	4	4	4	4	4	4	1	3	4	4	4	4	4	4	4	4	4	4	4	4	4	4	4	4	4	4	4	4	4	4	4	4
g1k5m.1	4	4	4	4	4	4	4	4	4	4	4	4	4	4	4	4	4	4	4	4	4	4	4	1	3	4	4	4	4	4	4	4	4	4	4	4	4	4	4	4	4	4	4	4	4	4	4	4	4
d1aym1_	4	4	4	4	4	4	4	4	4	4	4	4	4	4	4	4	4	4	4	4	4	4	4	1	3	4	4	4	4	4	4	4	4	4	4	4	4	4	4	4	4	4	4	4	4	4	4	4	4
d1aym3_	4	4	4	4	4	4	4	4	4	4	4	4	4	4	4	4	4	4	4	4	4	4	4	1	3	4	4	4	4	4	4	4	4	4	4	4	4	4	4	4	4	4	4	4	4	4	4	4	4
g1aym.1	4	4	4	4	4	4	4	4	4	4	4	4	4	4	4	4	4	4	4	4	4	4	4	1	3	4	4	4	4	4	4	4	4	4	4	4	4	4	4	4	4	4	4	4	4	4	4	4	4
d1r1a1_	4	4	4	4	4	4	4	4	4	4	4	4	4	4	4	4	4	4	4	4	4	4	4	1	3	4	4	4	4	4	4	4	4	4	4	4	4	4	4	4	4	4	4	4	4	4	4	4	4
d1r1a3_	4	4	4	4	4	4	4	4	4	4	4	4	4	4	4	4	4	4	4	4	4	4	4	1	3	4	4	4	4	4	4	4	4	4	4	4	4	4	4	4	4	4	4	4	4	4	4	4	4
g1r1a.1	4	4	4	4	4	4	4	4	4	4	4	4	4	4	4	4	4	4	4	4	4	4	4	1	3	4	4	4	4	4	4	4	4	4	4	4	4	4	4	4	4	4	4	4	4	4	4	4	4
d1fpn1_	4	4	4	4	4	4	4	4	4	4	4	4	4	4	4	4	4	4	4	4	4	4	4	1	3	4	4	4	4	4	4	4	4	4	4	4	4	4	4	4	4	4	4	4	4	4	4	4	4
d1fpn3_	4	4	4	4	4	4	4	4	4	4	4	4	4	4	4	4	4	4	4	4	4	4	4	1	3	4	4	4	4	4	4	4	4	4	4	4	4	4	4	4	4	4	4	4	4	4	4	4	4
g1fpn.1	4	4	4	4	4	4	4	4	4	4	4	4	4	4	4	4	4	4	4	4	4	4	4	1	3	4	4	4	4	4	4	4	4	4	4	4	4	4	4	4	4	4	4	4	4	4	4	4	4
d1rhi1_	4	4	4	4	4	4	4	4	4	4	4	4	4	4	4	4	4	4	4	4	4	4	4	1	3	4	4	4	4	4	4	4	4	4	4	4	4	4	4	4	4	4	4	4	4	4	4	4	4
d1rhi3_	4	4	4	4	4	4	4	4	4	4	4	4	4	4	4	4	4	4	4	4	4	4	4	1	3	4	4	4	4	4	4	4	4	4	4	4	4	4	4	4	4	4	4	4	4	4	4	4	4
g1rhi.1	4	4	4	4	4	4	4	4	4	4	4	4	4	4	4	4	4	4	4	4	4	4	4	1	3	4	4	4	4	4	4	4	4	4	4	4	4	4	4	4	4	4	4	4	4	4	4	4	4
d1fmd1_	4	4	4	4	4	4	4	4	4	4	4	4	4	4	4	4	4	4	4	4	4	4	4	1	3	4	4	4	4	4	4	4	4	4	4	4	4	4	4	4	4	4	4	4	4	4	4	4	4
d1fmd3_	4	4	4	4	4	4	4	4	4	4	4	4	4	4	4	4	4	4	4	4	4	4	4	1	3	4	4	4	4	4	4	4	4	4	4	4	4	4	4	4	4	4	4	4	4	4	4	4	4
d1qqp1_	4	4	4	4	4	4	4	4	4	4	4	4	4	4	4	4	4	4	4	4	4	4	4	1	3	4	4	4	4	4	4	4	4	4	4	4	4	4	4	4	4	4	4	4	4	4	4	4	4
d1qqp3_	4	4	4	4	4	4	4	4	4	4	4	4	4	4	4	4	4	4	4	4	4	4	4	1	3	4	4	4	4	4	4	4	4	4	4	4	4	4	4	4	4	4	4	4	4	4	4	4	4
g1fmd.1	4	4	4	4	4	4	4	4	4	4	4	4	4	4	4	4	4	4	4	4	4	4	4	1	3	4	4	4	4	4	4	4	4	4	4	4	4	4	4	4	4	4	4	4	4	4	4	4	4
g1qqp.1	4	4	4	4	4	4	4	4	4	4	4	4	4	4	4	4	4	4	4	4	4	4	4	1	3	4	4	4	4	4	4	4	4	4	4	4	4	4	4	4	4	4	4	4	4	4	4	4	4
d1tme1_	4	4	4	4	4	4	4	4	4	4	4	4	4	4	4	4	4	4	4	4	4	4	4	1	3	4	4	4	4	4	4	4	4	4	4	4	4	4	4	4	4	4	4	4	4	4	4	4	4
d1tme3_	4	4	4	4	4	4	4	4	4	4	4	4	4	4	4	4	4	4	4	4	4	4	4	1	3	4	4	4	4	4	4	4	4	4	4	4	4	4	4	4	4	4	4	4	4	4	4	4	4
d1tmf1_	4	4	4	4	4	4	4	4	4	4	4	4	4	4	4	4	4	4	4	4	4	4	4	1	3	4	4	4	4	4	4	4	4	4	4	4	4	4	4	4	4	4	4	4	4	4	4	4	4
g1tme.1	4	4	4	4	4	4	4	4	4	4	4	4	4	4	4	4	4	4	4	4	4	4	4	1	3	4	4	4	4	4	4	4	4	4	4	4	4	4	4	4	4	4	4	4	4	4	4	4	4
g1tmf.1	4	4	4	4	4	4	4	4	4	4	4	4	4	4	4	4	4	4	4	4	4	4	4	1	3	4	4	4	4	4	4	4	4	4	4	4	4	4	4	4	4	4	4	4	4	4	4	4	4
d2mev1_	4	4	4	4	4	4	4	4	4	4	4	4	4	4	4	4	4	4	4	4	4	4	4	1	3	4	4	4	4	4	4	4	4	4	4	4	4	4	4	4	4	4	4	4	4	4	4	4	4
d2mev3_	4	4	4	4	4	4	4	4	4	4	4	4	4	4	4	4	4	4	4	4	4	4	4	1	3	4	4	4	4	4	4	4	4	4	4	4	4	4	4	4	4	4	4	4	4	4	4	4	4
g2mev.1	4	4	4	4	4	4	4	4	4	4	4	4	4	4	4	4	4	4	4	4	4	4	4	1	3	4	4	4	4	4	4	4	4	4	4	4	4	4	4	4	4	4	4	4	4	4	4	4	4
d1mqta_	4	4	4	4	4	4	4	4	4	4	4	4	4	4	4	4	4	4	4	4	4	4	4	1	3	4	4	4	4	4	4	4	4	4	4	4	4	4	4	4	4	4	4	4	4	4	4	4	4
d1oopa_	4	4	4	4	4	4	4	4	4	4	4	4	4	4	4	4	4	4	4	4	4	4	4	1	3	4	4	4	4	4	4	4	4	4	4	4	4	4	4	4	4	4	4	4	4	4	4	4	4
d1oopc_	4	4	4	4	4	4	4	4	4	4	4	4	4	4	4	4	4	4	4	4	4	4	4	1	3	4	4	4	4	4	4	4	4	4	4	4	4	4	4	4	4	4	4	4	4	4	4	4	4
g1oop.1	4	4	4	4	4	4	4	4	4	4	4	4	4	4	4	4	4	4	4	4	4	4	4	1	3	4	4	4	4	4	4	4	4	4	4	4	4	4	4	4	4	4	4	4	4	4	4	4	4
d1b35a_	4	4	4	4	4	4	4	4	4	4	4	4	4	4	4	4	4	4	4	4	4	4	4	1	3	4	4	4	4	4	4	4	4	4	4	4	4	4	4	4	4	4	4	4	4	4	4	4	4
d1b35b_	4	4	4	4	4	4	4	4	4	4	4	4	4	4	4	4	4	4	4	4	4	4	4	1	3	4	4	4	4	4	4	4	4	4	4	4	4	4	4	4	4	4	4	4	4	4	4	4	4
g1b35.1	4	4	4	4	4	4	4	4	4	4	4	4	4	4	4	4	4	4	4	4	4	4	4	1	3	4	4	4	4	4	4	4	4	4	4	4	4	4	4	4	4	4	4	4	4	4	4	4	4
d1a6ca1	4	4	4	4	4	4	4	4	2	4	4	4	4	4	4	4	2	4	4	4	4	4	4	3	3	4	2	4	4	4	4	4	4	4	2	4	4	4	4	4	4	4	4	4	4	2	4	4	2
d1a6ca2	4	4	4	4	4	4	4	4	2	4	4	4	4	4	4	4	2	4	4	4	4	4	4	3	3	4	2	4	4	4	4	4	4	4	2	4	4	4	4	4	4	4	4	4	4	2	4	4	2
d1a6ca3	4	4	4	4	4	4	4	4	2	4	4	4	4	4	4	4	2	4	4	4	4	4	4	3	3	4	2	4	4	4	4	4	4	4	2	4	4	4	4	4	4	4	4	4	4	2	4	4	2
d1ny711	4	4	4	4	4	4	4	4	2	4	4	4	4	4	4	4	2	4	4	4	4	4	4	3	3	4	2	4	4	4	4	4	4	4	2	4	4	4	4	4	4	4	4	4	4	2	4	4	2
d1ny721	4	4	4	4	4	4	4	4	2	4	4	4	4	4	4	4	2	4	4	4	4	4	4	3	3	4	2	4	4	4	4	4	4	4	2	4	4	4	4	4	4	4	4	4	4	2	4	4	2
d1ny722	4	4	4	4	4	4	4	4	2	4	4	4	4	4	4	4	2	4	4	4	4	4	4	3	3	4	2	4	4	4	4	4	4	4	2	4	4	4	4	4	4	4	4	4	4	2	4	4	2
d1pgl11	4	4	4	4	4	4	4	4	2	4	4	4	4	4	4	4	2	4	4	4	4	4	4	3	3	4	2	4	4	4	4	4	4	4	2	4	4	4	4	4	4	4	4	4	4	2	4	4	2
d1pgl21	4	4	4	4	4	4	4	4	2	4	4	4	4	4	4	4	2	4	4	4	4	4	4	3	3	4	2	4	4	4	4	4	4	4	2	4	4	4	4	4	4	4	4	4	4	2	4	4	2
d1pgl22	4	4	4	4	4	4	4	4	2	4	4	4	4	4	4	4	2	4	4	4	4	4	4	3	3	4	2	4	4	4	4	4	4	4	2	4	4	4	4	4	4	4	4	4	4	2	4	4	2
d1pgw21	4	4	4	4	4	4	4	4	2	4	4	4	4	4	4	4	2	4	4	4	4	4	4	3	3	4	2	4	4	4	4	4	4	4	2	4	4	4	4	4	4	4	4	4	4	2	4	4	2
d1ihma_	4	4	4	4	4	4	4	2	4	4	4	2	4	4	4	4	4	4	4	2	4	2	4	3	3	4	4	4	4	4	4	4	4	2	4	4	4	4	4	4	2	4	4	4	2	4	2	2	4
d2bbva_	4	4	4	4	4	4	2	4	4	2	4	4	4	4	2	2	4	4	4	4	2	4	4	3	3	4	4	2	4	4	4	2	2	4	4	4	4	2	4	2	4	2	4	2	4	4	4	4	4
d2bbvc_	4	4	4	4	4	4	2	4	4	2	4	4	4	4	2	2	4	4	4	4	2	4	4	3	3	4	4	2	4	4	4	2	2	4	4	4	4	2	4	2	4	2	4	2	4	4	4	4	4
d1nova_	4	4	4	4	4	4	2	4	4	2	4	4	4	4	2	2	4	4	4	4	2	4	4	3	3	4	4	2	4	4	4	2	2	4	4	4	4	2	4	2	4	2	4	2	4	4	4	4	4
d1novc_	4	4	4	4	4	4	2	4	4	2	4	4	4	4	2	2	4	4	4	4	2	4	4	3	3	4	4	2	4	4	4	2	2	4	4	4	4	2	4	2	4	2	4	2	4	4	4	4	4
g1f8v.1	4	4	4	4	4	4	2	4	4	2	4	4	4	4	2	2	4	4	4	4	2	4	4	3	3	4	4	2	4	4	4	2	2	4	4	4	4	2	4	2	4	2	4	2	4	4	4	4	4
g1f8v.2	4	4	4	4	4	4	2	4	4	2	4	4	4	4	2	2	4	4	4	4	2	4	4	3	3	4	4	2	4	4	4	2	2	4	4	4	4	2	4	2	4	2	4	2	4	4	4	4	4
d1ohfa_	4	4	2	4	2	4	4	4	4	4	2	4	4	4	4	4	4	2	4	4	4	4	2	3	3	4	4	4	4	4	4	4	4	4	4	4	4	4	4	4	4	4	4	4	4	4	4	4	4
d1ohfc_	4	4	2	4	2	4	4	4	4	4	2	4	4	4	4	4	4	2	4	4	4	4	2	3	3	4	4	4	4	4	4	4	4	4	4	4	4	4	4	4	4	4	4	4	4	4	4	4	4
d1e57a_	4	4	4	4	4	2	4	4	4	4	4	4	2	2	4	4	4	4	4	4	4	4	4	3	3	2	4	4	4	2	2	4	4	4	4	2	2	4	4	4	4	4	2	4	4	4	4	4	4
d1e57b_	4	4	4	4	4	2	4	4	4	4	4	4	2	2	4	4	4	4	4	4	4	4	4	3	3	2	4	4	4	2	2	4	4	4	4	2	2	4	4	4	4	4	2	4	4	4	4	4	4
d1ddla_	4	4	4	4	4	2	4	4	4	4	4	4	2	2	4	4	4	4	4	4	4	4	4	3	3	2	4	4	4	2	2	4	4	4	4	2	2	4	4	4	4	4	2	4	4	4	4	4	4
d1auya_	4	4	4	4	4	2	4	4	4	4	4	4	2	2	4	4	4	4	4	4	4	4	4	3	3	2	4	4	4	2	2	4	4	4	4	2	2	4	4	4	4	4	2	4	4	4	4	4	4
d1auyb_	4	4	4	4	4	2	4	4	4	4	4	4	2	2	4	4	4	4	4	4	4	4	4	3	3	2	4	4	4	2	2	4	4	4	4	2	2	4	4	4	4	4	2	4	4	4	4	4	4
d1c8na_	4	2	4	2	4	4	4	4	4	4	4	4	4	4	4	4	4	4	4	4	4	4	4	3	1	4	4	4	4	4	4	4	4	4	4	4	4	4	4	4	4	4	4	4	4	4	4	4	4
d1c8nc_	4	2	4	2	4	4	4	4	4	4	4	4	4	4	4	4	4	4	4	4	4	4	4	3	1	4	4	4	4	4	4	4	4	4	4	4	4	4	4	4	4	4	4	4	4	4	4	4	4
d2tbva_	4	2	4	2	4	4	4	4	4	4	4	4	4	4	4	4	4	4	4	4	4	4	4	3	1	4	4	4	4	4	4	4	4	4	4	4	4	4	4	4	4	4	4	4	4	4	4	4	4
d2tbvc_	4	2	4	2	4	4	4	4	4	4	4	4	4	4	4	4	4	4	4	4	4	4	4	3	1	4	4	4	4	4	4	4	4	4	4	4	4	4	4	4	4	4	4	4	4	4	4	4	4
d1opoa_	4	2	4	2	4	4	4	4	4	4	4	4	4	4	4	4	4	4	4	4	4	4	4	3	1	4	4	4	4	4	4	4	4	4	4	4	4	4	4	4	4	4	4	4	4	4	4	4	4
d1smva_	4	2	4	2	4	4	4	4	4	4	4	4	4	4	4	4	4	4	4	4	4	4	4	3	1	4	4	4	4	4	4	4	4	4	4	4	4	4	4	4	4	4	4	4	4	4	4	4	4
d1smvc_	4	2	4	2	4	4	4	4	4	4	4	4	4	4	4	4	4	4	4	4	4	4	4	3	1	4	4	4	4	4	4	4	4	4	4	4	4	4	4	4	4	4	4	4	4	4	4	4	4
d4sbva_	4	2	4	2	4	4	4	4	4	4	4	4	4	4	4	4	4	4	4	4	4	4	4	3	1	4	4	4	4	4	4	4	4	4	4	4	4	4	4	4	4	4	4	4	4	4	4	4	4
d4sbvc_	4	2	4	2	4	4	4	4	4	4	4	4	4	4	4	4	4	4	4	4	4	4	4	3	1	4	4	4	4	4	4	4	4	4	4	4	4	4	4	4	4	4	4	4	4	4	4	4	4
d1f2na_	4	2	4	2	4	4	4	4	4	4	4	4	4	4	4	4	4	4	4	4	4	4	4	3	1	4	4	4	4	4	4	4	4	4	4	4	4	4	4	4	4	4	4	4	4	4	4	4	4
d1f2nc_	4	2	4	2	4	4	4	4	4	4	4	4	4	4	4	4	4	4	4	4	4	4	4	3	1	4	4	4	4	4	4	4	4	4	4	4	4	4	4	4	4	4	4	4	4	4	4	4	4
d1ng0a_	4	2	4	2	4	4	4	4	4	4	4	4	4	4	4	4	4	4	4	4	4	4	4	3	1	4	4	4	4	4	4	4	4	4	4	4	4	4	4	4	4	4	4	4	4	4	4	4	4
d1ng0c_	4	2	4	2	4	4	4	4	4	4	4	4	4	4	4	4	4	4	4	4	4	4	4	3	1	4	4	4	4	4	4	4	4	4	4	4	4	4	4	4	4	4	4	4	4	4	4	4	4
d1nls__	4	4	4	4	4	4	4	4	4	4	4	4	4	4	4	4	4	4	4	4	4	4	4	4	4	1	3	3	3	4	4	4	4	4	4	4	4	4	4	4	4	4	4	4	4	4	4	4	4
d2cna__	4	4	4	4	4	4	4	4	4	4	4	4	4	4	4	4	4	4	4	4	4	4	4	4	4	1	3	3	3	4	4	4	4	4	4	4	4	4	4	4	4	4	4	4	4	4	4	4	4
g2ltn.1	4	4	4	4	4	4	4	4	4	4	4	4	4	4	4	4	4	4	4	4	4	4	4	4	4	1	3	3	3	4	4	4	4	4	4	4	4	4	4	4	4	4	4	4	4	4	4	4	4
g1len.1	4	4	4	4	4	4	4	4	4	4	4	4	4	4	4	4	4	4	4	4	4	4	4	4	4	1	3	3	3	4	4	4	4	4	4	4	4	4	4	4	4	4	4	4	4	4	4	4	4
d1led__	4	4	4	4	4	4	4	4	4	4	4	4	4	4	4	4	4	4	4	4	4	4	4	4	4	1	3	3	3	4	4	4	4	4	4	4	4	4	4	4	4	4	4	4	4	4	4	4	4
d1hqla_	4	4	4	4	4	4	4	4	4	4	4	4	4	4	4	4	4	4	4	4	4	4	4	4	4	1	3	3	3	4	4	4	4	4	4	4	4	4	4	4	4	4	4	4	4	4	4	4	4
d1gzca_	4	4	4	4	4	4	4	4	4	4	4	4	4	4	4	4	4	4	4	4	4	4	4	4	4	1	3	3	3	4	4	4	4	4	4	4	4	4	4	4	4	4	4	4	4	4	4	4	4
d1wbfa_	4	4	4	4	4	4	4	4	4	4	4	4	4	4	4	4	4	4	4	4	4	4	4	4	4	1	3	3	3	4	4	4	4	4	4	4	4	4	4	4	4	4	4	4	4	4	4	4	4
d1f9ka_	4	4	4	4	4	4	4	4	4	4	4	4	4	4	4	4	4	4	4	4	4	4	4	4	4	1	3	3	3	4	4	4	4	4	4	4	4	4	4	4	4	4	4	4	4	4	4	4	4
g1loe.1	4	4	4	4	4	4	4	4	4	4	4	4	4	4	4	4	4	4	4	4	4	4	4	4	4	1	3	3	3	4	4	4	4	4	4	4	4	4	4	4	4	4	4	4	4	4	4	4	4
d1v6ia_	4	4	4	4	4	4	4	4	4	4	4	4	4	4	4	4	4	4	4	4	4	4	4	4	4	1	3	3	3	4	4	4	4	4	4	4	4	4	4	4	4	4	4	4	4	4	4	4	4
d1g9fa_	4	4	4	4	4	4	4	4	4	4	4	4	4	4	4	4	4	4	4	4	4	4	4	4	4	1	3	3	3	4	4	4	4	4	4	4	4	4	4	4	4	4	4	4	4	4	4	4	4
g1qmo.1	4	4	4	4	4	4	4	4	4	4	4	4	4	4	4	4	4	4	4	4	4	4	4	4	4	1	3	3	3	4	4	4	4	4	4	4	4	4	4	4	4	4	4	4	4	4	4	4	4
d1g7ya_	4	4	4	4	4	4	4	4	4	4	4	4	4	4	4	4	4	4	4	4	4	4	4	4	4	1	3	3	3	4	4	4	4	4	4	4	4	4	4	4	4	4	4	4	4	4	4	4	4
d1lu1__	4	4	4	4	4	4	4	4	4	4	4	4	4	4	4	4	4	4	4	4	4	4	4	4	4	1	3	3	3	4	4	4	4	4	4	4	4	4	4	4	4	4	4	4	4	4	4	4	4
d1h9wa_	4	4	4	4	4	4	4	4	4	4	4	4	4	4	4	4	4	4	4	4	4	4	4	4	4	1	3	3	3	4	4	4	4	4	4	4	4	4	4	4	4	4	4	4	4	4	4	4	4
d1mvqa_	4	4	4	4	4	4	4	4	4	4	4	4	4	4	4	4	4	4	4	4	4	4	4	4	4	1	3	3	3	4	4	4	4	4	4	4	4	4	4	4	4	4	4	4	4	4	4	4	4
d1fx5a_	4	4	4	4	4	4	4	4	4	4	4	4	4	4	4	4	4	4	4	4	4	4	4	4	4	1	3	3	3	4	4	4	4	4	4	4	4	4	4	4	4	4	4	4	4	4	4	4	4
d1qnwa_	4	4	4	4	4	4	4	4	4	4	4	4	4	4	4	4	4	4	4	4	4	4	4	4	4	1	3	3	3	4	4	4	4	4	4	4	4	4	4	4	4	4	4	4	4	4	4	4	4
d1ukga_	4	4	4	4	4	4	4	4	4	4	4	4	4	4	4	4	4	4	4	4	4	4	4	4	4	1	3	3	3	4	4	4	4	4	4	4	4	4	4	4	4	4	4	4	4	4	4	4	4
d1dbna_	4	4	4	4	4	4	4	4	4	4	4	4	4	4	4	4	4	4	4	4	4	4	4	4	4	1	3	3	3	4	4	4	4	4	4	4	4	4	4	4	4	4	4	4	4	4	4	4	4
d1fnya_	4	4	4	4	4	4	4	4	4	4	4	4	4	4	4	4	4	4	4	4	4	4	4	4	4	1	3	3	3	4	4	4	4	4	4	4	4	4	4	4	4	4	4	4	4	4	4	4	4
d1n47a_	4	4	4	4	4	4	4	4	4	4	4	4	4	4	4	4	4	4	4	4	4	4	4	4	4	1	3	3	3	4	4	4	4	4	4	4	4	4	4	4	4	4	4	4	4	4	4	4	4
d1avba_	4	4	4	4	4	4	4	4	4	4	4	4	4	4	4	4	4	4	4	4	4	4	4	4	4	1	3	3	3	4	4	4	4	4	4	4	4	4	4	4	4	4	4	4	4	4	4	4	4
d1dhkb_	4	4	4	4	4	4	4	4	4	4	4	4	4	4	4	4	4	4	4	4	4	4	4	4	4	1	3	3	3	4	4	4	4	4	4	4	4	4	4	4	4	4	4	4	4	4	4	4	4
d1g8wa_	4	4	4	4	4	4	4	4	4	4	4	4	4	4	4	4	4	4	4	4	4	4	4	4	4	1	3	3	3	4	4	4	4	4	4	4	4	4	4	4	4	4	4	4	4	4	4	4	4
d1ioaa_	4	4	4	4	4	4	4	4	4	4	4	4	4	4	4	4	4	4	4	4	4	4	4	4	4	1	3	3	3	4	4	4	4	4	4	4	4	4	4	4	4	4	4	4	4	4	4	4	4
d1gbg__	4	4	4	4	4	4	4	4	4	4	4	4	4	4	4	4	4	4	4	4	4	4	4	4	4	3	1	3	3	4	4	4	4	4	4	4	4	4	4	4	4	4	4	4	4	4	4	4	4
d2ayh__	4	4	4	4	4	4	4	4	4	4	4	4	4	4	4	4	4	4	4	4	4	4	4	4	4	3	1	3	3	4	4	4	4	4	4	4	4	4	4	4	4	4	4	4	4	4	4	4	4
d1ajka_	4	4	4	4	4	4	4	4	4	4	4	4	4	4	4	4	4	4	4	4	4	4	4	4	4	3	1	3	3	4	4	4	4	4	4	4	4	4	4	4	4	4	4	4	4	4	4	4	4
d1ajoa_	4	4	4	4	4	4	4	4	4	4	4	4	4	4	4	4	4	4	4	4	4	4	4	4	4	3	1	3	3	4	4	4	4	4	4	4	4	4	4	4	4	4	4	4	4	4	4	4	4
d1cpm__	4	4	4	4	4	4	4	4	4	4	4	4	4	4	4	4	4	4	4	4	4	4	4	4	4	3	1	3	3	4	4	4	4	4	4	4	4	4	4	4	4	4	4	4	4	4	4	4	4
d1cpn__	4	4	4	4	4	4	4	4	4	4	4	4	4	4	4	4	4	4	4	4	4	4	4	4	4	3	1	3	3	4	4	4	4	4	4	4	4	4	4	4	4	4	4	4	4	4	4	4	4
d1mvea_	4	4	4	4	4	4	4	4	4	4	4	4	4	4	4	4	4	4	4	4	4	4	4	4	4	3	1	3	3	4	4	4	4	4	4	4	4	4	4	4	4	4	4	4	4	4	4	4	4
d1dypa_	4	4	4	4	4	4	4	4	4	4	4	4	4	4	4	4	4	4	4	4	4	4	4	4	4	3	1	3	3	4	4	4	4	4	4	4	4	4	4	4	4	4	4	4	4	4	4	4	4
d1umza_	4	4	4	4	4	4	4	4	4	4	4	4	4	4	4	4	4	4	4	4	4	4	4	4	4	3	1	3	3	4	4	4	4	4	4	4	4	4	4	4	4	4	4	4	4	4	4	4	4
d1o4ya_	4	4	4	4	4	4	4	4	4	4	4	4	4	4	4	4	4	4	4	4	4	4	4	4	4	3	1	3	3	4	4	4	4	4	4	4	4	4	4	4	4	4	4	4	4	4	4	4	4
d1o4za_	4	4	4	4	4	4	4	4	4	4	4	4	4	4	4	4	4	4	4	4	4	4	4	4	4	3	1	3	3	4	4	4	4	4	4	4	4	4	4	4	4	4	4	4	4	4	4	4	4
d1slta_	4	4	4	4	4	4	4	4	4	4	4	2	4	4	4	4	4	4	4	4	4	4	4	4	4	3	3	1	3	4	4	4	4	4	4	4	2	4	4	4	4	4	4	4	4	4	4	4	4
d1gzwa_	4	4	4	4	4	4	4	4	4	4	4	2	4	4	4	4	4	4	4	4	4	4	4	4	4	3	3	1	3	4	4	4	4	4	4	4	2	4	4	4	4	4	4	4	4	4	4	4	4
d1qmja_	4	4	4	4	4	4	4	4	4	4	4	2	4	4	4	4	4	4	4	4	4	4	4	4	4	3	3	1	3	4	4	4	4	4	4	4	2	4	4	4	4	4	4	4	4	4	4	4	4
d1a78a_	4	4	4	4	4	4	4	4	4	4	4	2	4	4	4	4	4	4	4	4	4	4	4	4	4	3	3	1	3	4	4	4	4	4	4	4	2	4	4	4	4	4	4	4	4	4	4	4	4
d1bkza_	4	4	4	4	4	4	4	4	4	4	4	2	4	4	4	4	4	4	4	4	4	4	4	4	4	3	3	1	3	4	4	4	4	4	4	4	2	4	4	4	4	4	4	4	4	4	4	4	4
d1hlca_	4	4	4	4	4	4	4	4	4	4	4	2	4	4	4	4	4	4	4	4	4	4	4	4	4	3	3	1	3	4	4	4	4	4	4	4	2	4	4	4	4	4	4	4	4	4	4	4	4
d1g86a_	4	4	4	4	4	4	4	4	4	4	4	2	4	4	4	4	4	4	4	4	4	4	4	4	4	3	3	1	3	4	4	4	4	4	4	4	2	4	4	4	4	4	4	4	4	4	4	4	4
d1ulea_	4	4	4	4	4	4	4	4	4	4	4	2	4	4	4	4	4	4	4	4	4	4	4	4	4	3	3	1	3	4	4	4	4	4	4	4	2	4	4	4	4	4	4	4	4	4	4	4	4
d1a3k__	4	4	4	4	4	4	4	4	4	4	4	2	4	4	4	4	4	4	4	4	4	4	4	4	4	3	3	1	3	4	4	4	4	4	4	4	2	4	4	4	4	4	4	4	4	4	4	4	4
d1c1la_	4	4	4	4	4	4	4	4	4	4	4	2	4	4	4	4	4	4	4	4	4	4	4	4	4	3	3	1	3	4	4	4	4	4	4	4	2	4	4	4	4	4	4	4	4	4	4	4	4
d1is3a_	4	4	4	4	4	4	4	4	4	4	4	2	4	4	4	4	4	4	4	4	4	4	4	4	4	3	3	1	3	4	4	4	4	4	4	4	2	4	4	4	4	4	4	4	4	4	4	4	4
d1d2sa_	4	2	4	4	4	4	4	4	4	4	4	4	4	4	4	4	4	4	4	4	4	4	4	4	4	3	3	3	3	2	4	4	4	4	4	4	4	4	4	2	4	4	4	4	4	4	4	4	4
d1okqa1	4	2	4	4	4	4	4	4	4	4	4	4	4	4	4	4	4	4	4	4	4	4	4	4	4	3	3	3	3	2	4	4	4	4	4	4	4	4	4	2	4	4	4	4	4	4	4	4	4
d1okqa2	4	2	4	4	4	4	4	4	4	4	4	4	4	4	4	4	4	4	4	4	4	4	4	4	4	3	3	3	3	2	4	4	4	4	4	4	4	4	4	2	4	4	4	4	4	4	4	4	4
d1c4ra_	4	2	4	4	4	4	4	4	4	4	4	4	4	4	4	4	4	4	4	4	4	4	4	4	4	3	3	3	3	2	4	4	4	4	4	4	4	4	4	2	4	4	4	4	4	4	4	4	4
d1h30a1	4	2	4	4	4	4	4	4	4	4	4	4	4	4	4	4	4	4	4	4	4	4	4	4	4	3	3	3	3	2	4	4	4	4	4	4	4	4	4	2	4	4	4	4	4	4	4	4	4
d1h30a2	4	2	4	4	4	4	4	4	4	4	4	4	4	4	4	4	4	4	4	4	4	4	4	4	4	3	3	3	3	2	4	4	4	4	4	4	4	4	4	2	4	4	4	4	4	4	4	4	4
d1pz7a_	4	2	4	4	4	4	4	4	4	4	4	4	4	4	4	4	4	4	4	4	4	4	4	4	4	3	3	3	3	2	4	4	4	4	4	4	4	4	4	2	4	4	4	4	4	4	4	4	4
d1pz8a_	4	2	4	4	4	4	4	4	4	4	4	4	4	4	4	4	4	4	4	4	4	4	4	4	4	3	3	3	3	2	4	4	4	4	4	4	4	4	4	2	4	4	4	4	4	4	4	4	4
d1q56a_	4	2	4	4	4	4	4	4	4	4	4	4	4	4	4	4	4	4	4	4	4	4	4	4	4	3	3	3	3	2	4	4	4	4	4	4	4	4	4	2	4	4	4	4	4	4	4	4	4
d1ux6a1	4	4	2	4	4	4	4	4	2	4	4	4	4	4	4	4	4	4	4	4	4	4	4	4	4	3	3	3	3	4	4	4	2	4	4	2	4	4	4	4	4	4	4	4	4	4	4	4	4
d1saca_	4	4	4	4	4	4	4	4	4	4	4	4	2	4	4	4	4	4	4	4	4	4	4	4	4	3	3	3	3	4	4	2	4	4	4	4	4	4	4	4	4	4	4	4	4	4	4	2	4
d1b09a_	4	4	4	4	4	4	4	4	4	4	4	4	2	4	4	4	4	4	4	4	4	4	4	4	4	3	3	3	3	4	4	2	4	4	4	4	4	4	4	4	4	4	4	4	4	4	4	2	4
d1jhna4	4	4	4	4	4	4	4	4	4	4	4	4	4	4	4	4	4	4	4	4	4	4	4	4	4	3	3	3	3	4	4	4	4	4	4	4	4	4	4	4	4	4	4	4	4	4	4	4	4
d1kqra_	4	4	4	2	2	4	4	4	4	4	4	4	4	4	4	2	4	4	4	2	4	4	4	4	4	3	3	3	3	4	4	4	4	4	4	4	4	4	2	4	4	4	4	4	4	4	4	4	4
d1oq1a_	4	4	4	4	4	4	4	4	4	4	4	4	4	4	4	4	4	4	4	4	2	4	4	4	4	3	3	3	3	4	4	4	4	4	4	4	4	4	4	4	4	4	4	4	4	4	4	4	4
d1j1ta_	4	4	4	4	4	4	4	4	4	4	2	4	4	4	2	4	4	4	4	4	4	4	4	4	4	3	3	3	3	4	4	4	4	4	4	4	4	4	4	4	4	4	4	4	4	4	4	4	4
d1a8d_1	4	4	4	4	4	4	4	4	4	4	4	4	4	4	4	4	4	4	4	4	4	4	4	4	4	3	3	3	3	4	4	4	4	4	4	4	4	4	4	4	4	4	4	4	4	4	4	4	4
d3btaa1	4	4	4	4	4	4	4	4	4	4	4	4	4	4	4	4	4	4	4	4	4	4	4	4	4	3	3	3	3	4	4	4	4	4	4	4	4	4	4	4	4	4	4	4	4	4	4	4	4
d1epwa1	4	4	4	4	4	4	4	4	4	4	4	4	4	4	4	4	4	4	4	4	4	4	4	4	4	3	3	3	3	4	4	4	4	4	4	4	4	4	4	4	4	4	4	4	4	4	4	4	4
d1ikpa1	4	4	4	4	4	4	4	2	4	4	4	4	4	4	4	4	4	4	4	4	4	4	4	4	4	3	3	3	3	4	4	4	4	2	4	4	4	4	4	4	4	4	4	2	4	4	4	4	4
d1kit_1	4	4	4	4	4	4	4	4	4	4	4	4	4	4	4	4	4	2	4	4	4	4	4	4	4	3	3	3	3	4	4	4	4	4	4	4	4	4	4	4	2	4	4	4	4	4	4	4	4
d1kit_2	4	4	4	4	4	4	4	4	4	4	4	4	4	4	4	4	4	2	4	4	4	4	4	4	4	3	3	3	3	4	4	4	4	4	4	4	4	4	4	4	2	4	4	4	4	4	4	4	4
d2sli_1	4	4	4	4	4	4	4	4	4	2	4	4	4	4	4	4	4	4	4	4	4	4	4	4	4	3	3	3	3	4	4	4	4	4	4	4	4	2	4	4	4	4	4	4	4	4	4	4	2
d1n1ta1	4	4	4	4	4	2	4	4	4	4	4	4	4	4	4	4	4	4	4	4	4	4	4	4	4	3	3	3	3	4	4	4	4	4	4	4	4	4	4	4	4	4	4	4	4	4	4	4	4
d1ms9a1	4	4	4	4	4	2	4	4	4	4	4	4	4	4	4	4	4	4	4	4	4	4	4	4	4	3	3	3	3	4	4	4	4	4	4	4	4	4	4	4	4	4	4	4	4	4	4	4	4
d1q2ba_	4	4	4	4	4	4	4	4	4	4	4	4	4	2	4	4	4	4	4	4	4	4	2	4	4	3	3	3	3	4	2	4	4	4	4	4	4	4	4	4	4	2	4	4	4	4	4	4	4
d1eg1a_	4	4	4	4	4	4	4	4	4	4	4	4	4	2	4	4	4	4	4	4	4	4	2	4	4	3	3	3	3	4	2	4	4	4	4	4	4	4	4	4	4	2	4	4	4	4	4	4	4
d3ovwa_	4	4	4	4	4	4	4	4	4	4	4	4	4	2	4	4	4	4	4	4	4	4	2	4	4	3	3	3	3	4	2	4	4	4	4	4	4	4	4	4	4	2	4	4	4	4	4	4	4
d1ojja_	4	4	4	4	4	4	4	4	4	4	4	4	4	2	4	4	4	4	4	4	4	4	2	4	4	3	3	3	3	4	2	4	4	4	4	4	4	4	4	4	4	2	4	4	4	4	4	4	4
d1gpia_	4	4	4	4	4	4	4	4	4	4	4	4	4	2	4	4	4	4	4	4	4	4	2	4	4	3	3	3	3	4	2	4	4	4	4	4	4	4	4	4	4	2	4	4	4	4	4	4	4
d1uypa1	4	4	4	4	4	4	4	4	4	4	4	4	4	4	4	4	4	4	4	4	4	2	4	2	4	3	3	3	3	4	4	4	4	4	2	4	4	4	4	4	4	4	4	4	4	4	4	4	4
d1xnb__	4	4	4	4	4	4	2	4	4	4	4	4	4	4	4	4	4	4	4	4	4	4	4	4	4	3	3	3	1	4	4	4	4	4	4	4	4	4	4	4	4	4	4	4	2	4	4	4	4
d1h4ga_	4	4	4	4	4	4	2	4	4	4	4	4	4	4	4	4	4	4	4	4	4	4	4	4	4	3	3	3	1	4	4	4	4	4	4	4	4	4	4	4	4	4	4	4	2	4	4	4	4
d1igoa_	4	4	4	4	4	4	2	4	4	4	4	4	4	4	4	4	4	4	4	4	4	4	4	4	4	3	3	3	1	4	4	4	4	4	4	4	4	4	4	4	4	4	4	4	2	4	4	4	4
d1hixa_	4	4	4	4	4	4	2	4	4	4	4	4	4	4	4	4	4	4	4	4	4	4	4	4	4	3	3	3	1	4	4	4	4	4	4	4	4	4	4	4	4	4	4	4	2	4	4	4	4
d1xnd__	4	4	4	4	4	4	2	4	4	4	4	4	4	4	4	4	4	4	4	4	4	4	4	4	4	3	3	3	1	4	4	4	4	4	4	4	4	4	4	4	4	4	4	4	2	4	4	4	4
d1xyn__	4	4	4	4	4	4	2	4	4	4	4	4	4	4	4	4	4	4	4	4	4	4	4	4	4	3	3	3	1	4	4	4	4	4	4	4	4	4	4	4	4	4	4	4	2	4	4	4	4
d1xyoa_	4	4	4	4	4	4	2	4	4	4	4	4	4	4	4	4	4	4	4	4	4	4	4	4	4	3	3	3	1	4	4	4	4	4	4	4	4	4	4	4	4	4	4	4	2	4	4	4	4
d1yna__	4	4	4	4	4	4	2	4	4	4	4	4	4	4	4	4	4	4	4	4	4	4	4	4	4	3	3	3	1	4	4	4	4	4	4	4	4	4	4	4	4	4	4	4	2	4	4	4	4
d1bk1__	4	4	4	4	4	4	2	4	4	4	4	4	4	4	4	4	4	4	4	4	4	4	4	4	4	3	3	3	1	4	4	4	4	4	4	4	4	4	4	4	4	4	4	4	2	4	4	4	4
d1pvxa_	4	4	4	4	4	4	2	4	4	4	4	4	4	4	4	4	4	4	4	4	4	4	4	4	4	3	3	3	1	4	4	4	4	4	4	4	4	4	4	4	4	4	4	4	2	4	4	4	4
d1f5ja_	4	4	4	4	4	4	2	4	4	4	4	4	4	4	4	4	4	4	4	4	4	4	4	4	4	3	3	3	1	4	4	4	4	4	4	4	4	4	4	4	4	4	4	4	2	4	4	4	4
d1h1aa_	4	4	4	4	4	4	2	4	4	4	4	4	4	4	4	4	4	4	4	4	4	4	4	4	4	3	3	3	1	4	4	4	4	4	4	4	4	4	4	4	4	4	4	4	2	4	4	4	4
d1m4wa_	4	4	4	4	4	4	2	4	4	4	4	4	4	4	4	4	4	4	4	4	4	4	4	4	4	3	3	3	1	4	4	4	4	4	4	4	4	4	4	4	4	4	4	4	2	4	4	4	4
d2nlra_	4	4	4	4	4	4	2	4	4	4	4	4	4	4	4	4	4	4	4	4	4	4	4	4	4	3	3	3	1	4	4	4	4	4	4	4	4	4	4	4	4	4	4	4	2	4	4	4	4
d1oa4a_	4	4	4	4	4	4	2	4	4	4	4	4	4	4	4	4	4	4	4	4	4	4	4	4	4	3	3	3	1	4	4	4	4	4	4	4	4	4	4	4	4	4	4	4	2	4	4	4	4
d1h0ba_	4	4	4	4	4	4	2	4	4	4	4	4	4	4	4	4	4	4	4	4	4	4	4	4	4	3	3	3	1	4	4	4	4	4	4	4	4	4	4	4	4	4	4	4	2	4	4	4	4
d1oa2a_	4	4	4	4	4	4	2	4	4	4	4	4	4	4	4	4	4	4	4	4	4	4	4	4	4	3	3	3	1	4	4	4	4	4	4	4	4	4	4	4	4	4	4	4	2	4	4	4	4
d1olra_	4	4	4	4	4	4	2	4	4	4	4	4	4	4	4	4	4	4	4	4	4	4	4	4	4	3	3	3	1	4	4	4	4	4	4	4	4	4	4	4	4	4	4	4	2	4	4	4	4
d1oa3a_	4	4	4	4	4	4	2	4	4	4	4	4	4	4	4	4	4	4	4	4	4	4	4	4	4	3	3	3	1	4	4	4	4	4	4	4	4	4	4	4	4	4	4	4	2	4	4	4	4
d1ks5a_	4	4	4	4	4	4	2	4	4	4	4	4	4	4	4	4	4	4	4	4	4	4	4	4	4	3	3	3	1	4	4	4	4	4	4	4	4	4	4	4	4	4	4	4	2	4	4	4	4
d1s2ba_	4	4	4	4	4	4	4	4	4	4	4	4	4	4	4	4	2	4	2	4	4	4	4	4	4	3	3	3	3	4	4	4	4	4	4	4	4	4	4	4	4	4	2	4	4	4	2	4	4
d1djrd_	4	4	4	4	4	4	4	4	4	4	4	4	4	4	4	4	4	4	4	4	4	4	4	4	4	4	4	4	4	1	3	4	4	4	4	4	4	4	4	4	4	4	4	4	4	4	4	4	4
d1ltrd_	4	4	4	4	4	4	4	4	4	4	4	4	4	4	4	4	4	4	4	4	4	4	4	4	4	4	4	4	4	1	3	4	4	4	4	4	4	4	4	4	4	4	4	4	4	4	4	4	4
d1qb5d_	4	4	4	4	4	4	4	4	4	4	4	4	4	4	4	4	4	4	4	4	4	4	4	4	4	4	4	4	4	1	3	4	4	4	4	4	4	4	4	4	4	4	4	4	4	4	4	4	4
d3chbd_	4	4	4	4	4	4	4	4	4	4	4	4	4	4	4	4	4	4	4	4	4	4	4	4	4	4	4	4	4	1	3	4	4	4	4	4	4	4	4	4	4	4	4	4	4	4	4	4	4
d1c4qa_	4	4	4	4	4	4	4	4	4	4	4	4	4	4	4	4	4	4	4	4	4	4	4	4	4	4	4	4	4	1	3	4	4	4	4	4	4	4	4	4	4	4	4	4	4	4	4	4	4
d2bosa_	4	4	4	4	4	4	4	4	4	4	4	4	4	4	4	4	4	4	4	4	4	4	4	4	4	4	4	4	4	1	3	4	4	4	4	4	4	4	4	4	4	4	4	4	4	4	4	4	4
d1r4pb_	4	4	4	4	4	4	4	4	4	4	4	4	4	4	4	4	4	4	4	4	4	4	4	4	4	4	4	4	4	1	3	4	4	4	4	4	4	4	4	4	4	4	4	4	4	4	4	4	4
d1prtb1	4	4	4	4	4	4	4	4	4	4	4	4	4	4	4	4	4	4	4	4	4	4	4	4	4	4	4	4	4	1	3	4	4	4	4	4	4	4	4	4	4	4	4	4	4	4	4	4	4
d1prtc1	4	4	4	4	4	4	4	4	4	4	4	4	4	4	4	4	4	4	4	4	4	4	4	4	4	4	4	4	4	1	3	4	4	4	4	4	4	4	4	4	4	4	4	4	4	4	4	4	4
d1prtd_	4	4	4	4	4	4	4	4	4	4	4	4	4	4	4	4	4	4	4	4	4	4	4	4	4	4	4	4	4	1	3	4	4	4	4	4	4	4	4	4	4	4	4	4	4	4	4	4	4
d1prtf_	4	4	4	4	4	4	4	4	4	4	4	4	4	4	4	4	4	4	4	4	4	4	4	4	4	4	4	4	4	1	3	4	4	4	4	4	4	4	4	4	4	4	4	4	4	4	4	4	4
d1eova1	4	4	4	4	4	4	4	4	4	4	4	4	4	4	4	4	4	4	4	4	4	4	4	4	4	4	4	4	4	4	4	3	3	4	4	4	4	4	4	4	4	4	4	4	4	4	4	4	4
d1b8aa1	4	4	4	4	4	4	4	4	4	4	4	4	4	4	4	4	4	4	4	4	4	4	4	4	4	4	4	4	4	4	4	3	3	4	4	4	4	4	4	4	4	4	4	4	4	4	4	4	4
d1n9wa1	4	4	4	4	4	4	4	4	4	4	4	4	4	4	4	4	4	4	4	4	4	4	4	4	4	4	4	4	4	4	4	3	3	4	4	4	4	4	4	4	4	4	4	4	4	4	4	4	4
d1c0aa1	4	4	4	4	4	4	4	4	4	4	4	4	4	4	4	4	4	4	4	4	4	4	4	4	4	4	4	4	4	4	4	3	3	4	4	4	4	4	4	4	4	4	4	4	4	4	4	4	4
d1l0wa1	4	4	4	4	4	4	4	4	4	4	4	4	4	4	4	4	4	4	4	4	4	4	4	4	4	4	4	4	4	4	4	3	3	4	4	4	4	4	4	4	4	4	4	4	4	4	4	4	4
d1bbua1	4	4	4	4	4	4	4	4	4	4	4	4	4	4	4	4	4	4	4	4	4	4	4	4	4	4	4	4	4	4	4	3	3	4	4	4	4	4	4	4	4	4	4	4	4	4	4	4	4
d1krt__	4	4	4	4	4	4	4	4	4	4	4	4	4	4	4	4	4	4	4	4	4	4	4	4	4	4	4	4	4	4	4	3	3	4	4	4	4	4	4	4	4	4	4	4	4	4	4	4	4
d1e1oa1	4	4	4	4	4	4	4	4	4	4	4	4	4	4	4	4	4	4	4	4	4	4	4	4	4	4	4	4	4	4	4	3	3	4	4	4	4	4	4	4	4	4	4	4	4	4	4	4	4
d1gm5a2	4	4	4	4	4	2	4	4	4	4	4	4	4	4	4	4	4	4	4	4	4	4	2	2	4	4	4	4	4	4	2	3	3	2	4	4	4	2	4	4	4	4	4	4	4	4	4	4	4
d1cuk_3	4	4	4	4	4	4	4	4	4	4	4	2	4	4	4	4	4	4	4	4	4	4	4	4	4	4	4	4	2	4	4	3	3	4	2	4	4	4	4	4	4	4	4	4	4	4	4	4	4
d1bvsa3	4	4	4	4	4	4	4	4	4	4	4	2	4	4	4	4	4	4	4	4	4	4	4	4	4	4	4	4	2	4	4	3	3	4	2	4	4	4	4	4	4	4	4	4	4	4	4	4	4
d1ixra2	4	4	4	4	4	4	4	4	4	4	4	2	4	4	4	4	4	4	4	4	4	4	4	4	4	4	4	4	2	4	4	3	3	4	2	4	4	4	4	4	4	4	4	4	4	4	4	4	4
d3ulla_	4	4	4	4	4	4	4	4	4	4	2	4	4	4	4	4	4	4	4	2	4	4	4	4	4	2	4	4	4	2	4	1	3	4	4	4	2	4	4	2	4	4	4	4	4	4	4	4	4
d1eyga_	4	4	4	4	4	4	4	4	4	4	2	4	4	4	4	4	4	4	4	2	4	4	4	4	4	2	4	4	4	2	4	1	3	4	4	4	2	4	4	2	4	4	4	4	4	4	4	4	4
d1qvca_	4	4	4	4	4	4	4	4	4	4	2	4	4	4	4	4	4	4	4	2	4	4	4	4	4	2	4	4	4	2	4	1	3	4	4	4	2	4	4	2	4	4	4	4	4	4	4	4	4
d1ue1a_	4	4	4	4	4	4	4	4	4	4	2	4	4	4	4	4	4	4	4	2	4	4	4	4	4	2	4	4	4	2	4	1	3	4	4	4	2	4	4	2	4	4	4	4	4	4	4	4	4
[truncated: 2,020 more rows]
[truncated: 53 more columns]
