# Supplementary material for: Motif kernel generated by genetic programming improves remote homology and fold detection
Source: BMC Bioinformatics. 2007 Jan 25;8:23. doi: 10.1186/1471-2105-8-23 (PMC1794419; doi:10.1186/1471-2105-8-23)
Supplement: Additional file 2 — The SCOP 1.67 fold benchmark filtered by 95% sequence similarity. The file has the same format as Additional file 1. [file 1471-2105-8-23-S2.txt]

# Seq	a.2.11	a.4.1	a.4.5	a.4.6	a.5.2	a.7.1	a.60.1	a.102.1	a.102.4	a.118.1	a.118.8	b.1.1	b.1.18	b.1.2	b.1.6	b.1.8	b.2.2	b.2.3	b.2.5	b.121.4	b.121.5	b.34.2	b.34.5	b.40.2	b.40.4	b.40.6	b.42.1	b.42.2	b.43.4	b.43.3	b.68.1	b.69.4	b.80.1	b.82.1	b.82.2	b.82.3	b.84.1	c.1.1	c.1.2	c.1.4	c.1.7	c.1.8	c.1.9	c.1.10	c.1.11	c.1.12	c.1.15	c.23.1	c.23.5
d1idsa1	1	4	4	4	4	4	4	4	4	4	4	4	4	4	4	4	4	4	4	4	4	4	4	4	4	4	4	4	4	4	4	4	2	2	4	4	2	4	4	4	4	4	4	4	4	4	4	4	4
d1dt0a1	1	4	4	4	4	4	4	4	4	4	4	4	4	4	4	4	4	4	4	4	4	4	4	4	4	4	4	4	4	4	4	4	2	2	4	4	2	4	4	4	4	4	4	4	4	4	4	4	4
d3sdpa1	1	4	4	4	4	4	4	4	4	4	4	4	4	4	4	4	4	4	4	4	4	4	4	4	4	4	4	4	4	4	4	4	2	2	4	4	2	4	4	4	4	4	4	4	4	4	4	4	4
d1isaa1	1	4	4	4	4	4	4	4	4	4	4	4	4	4	4	4	4	4	4	4	4	4	4	4	4	4	4	4	4	4	4	4	2	2	4	4	2	4	4	4	4	4	4	4	4	4	4	4	4
d1my6a1	1	4	4	4	4	4	4	4	4	4	4	4	4	4	4	4	4	4	4	4	4	4	4	4	4	4	4	4	4	4	4	4	2	2	4	4	2	4	4	4	4	4	4	4	4	4	4	4	4
d1coja1	1	4	4	4	4	4	4	4	4	4	4	4	4	4	4	4	4	4	4	4	4	4	4	4	4	4	4	4	4	4	4	4	2	2	4	4	2	4	4	4	4	4	4	4	4	4	4	4	4
d1sssa1	1	4	4	4	4	4	4	4	4	4	4	4	4	4	4	4	4	4	4	4	4	4	4	4	4	4	4	4	4	4	4	4	2	2	4	4	2	4	4	4	4	4	4	4	4	4	4	4	4
d1b06a1	1	4	4	4	4	4	4	4	4	4	4	4	4	4	4	4	4	4	4	4	4	4	4	4	4	4	4	4	4	4	4	4	2	2	4	4	2	4	4	4	4	4	4	4	4	4	4	4	4
d1ma1a1	1	4	4	4	4	4	4	4	4	4	4	4	4	4	4	4	4	4	4	4	4	4	4	4	4	4	4	4	4	4	4	4	2	2	4	4	2	4	4	4	4	4	4	4	4	4	4	4	4
d1p7ga1	1	4	4	4	4	4	4	4	4	4	4	4	4	4	4	4	4	4	4	4	4	4	4	4	4	4	4	4	4	4	4	4	2	2	4	4	2	4	4	4	4	4	4	4	4	4	4	4	4
d1pl4a1	1	4	4	4	4	4	4	4	4	4	4	4	4	4	4	4	4	4	4	4	4	4	4	4	4	4	4	4	4	4	4	4	2	2	4	4	2	4	4	4	4	4	4	4	4	4	4	4	4
d1kkca1	1	4	4	4	4	4	4	4	4	4	4	4	4	4	4	4	4	4	4	4	4	4	4	4	4	4	4	4	4	4	4	4	2	2	4	4	2	4	4	4	4	4	4	4	4	4	4	4	4
d1ix9a1	1	4	4	4	4	4	4	4	4	4	4	4	4	4	4	4	4	4	4	4	4	4	4	4	4	4	4	4	4	4	4	4	2	2	4	4	2	4	4	4	4	4	4	4	4	4	4	4	4
d1mnga1	1	4	4	4	4	4	4	4	4	4	4	4	4	4	4	4	4	4	4	4	4	4	4	4	4	4	4	4	4	4	4	4	2	2	4	4	2	4	4	4	4	4	4	4	4	4	4	4	4
d1jr9a1	1	4	4	4	4	4	4	4	4	4	4	4	4	4	4	4	4	4	4	4	4	4	4	4	4	4	4	4	4	4	4	4	2	2	4	4	2	4	4	4	4	4	4	4	4	4	4	4	4
d1gv3a1	1	4	4	4	4	4	4	4	4	4	4	4	4	4	4	4	4	4	4	4	4	4	4	4	4	4	4	4	4	4	4	4	2	2	4	4	2	4	4	4	4	4	4	4	4	4	4	4	4
d1bsma1	1	4	4	4	4	4	4	4	4	4	4	4	4	4	4	4	4	4	4	4	4	4	4	4	4	4	4	4	4	4	4	4	2	2	4	4	2	4	4	4	4	4	4	4	4	4	4	4	4
d1qnna1	1	4	4	4	4	4	4	4	4	4	4	4	4	4	4	4	4	4	4	4	4	4	4	4	4	4	4	4	4	4	4	4	2	2	4	4	2	4	4	4	4	4	4	4	4	4	4	4	4
d1e3ha1	2	3	3	3	4	4	4	4	4	4	4	4	2	4	4	4	4	4	4	4	4	4	4	4	4	4	4	4	4	4	4	4	4	2	4	4	4	4	4	4	4	4	4	2	4	4	4	4	4
d1dv0a_	2	4	4	4	1	4	4	4	4	2	4	4	4	4	4	4	4	4	4	2	4	4	4	4	2	4	2	4	2	4	4	4	4	2	4	4	4	2	4	2	4	4	4	4	2	2	4	4	4
d1ifya_	2	4	4	4	1	4	4	4	4	2	4	4	4	4	4	4	4	4	4	2	4	4	4	4	2	4	2	4	2	4	4	4	4	2	4	4	4	2	4	2	4	4	4	4	2	2	4	4	4
d1oqya1	2	4	4	4	1	4	4	4	4	2	4	4	4	4	4	4	4	4	4	2	4	4	4	4	2	4	2	4	2	4	4	4	4	2	4	4	4	2	4	2	4	4	4	4	2	2	4	4	4
d1oqya2	2	4	4	4	1	4	4	4	4	2	4	4	4	4	4	4	4	4	4	2	4	4	4	4	2	4	2	4	2	4	4	4	4	2	4	4	4	2	4	2	4	4	4	4	2	2	4	4	4
d1q02a_	2	4	4	4	1	4	4	4	4	2	4	4	4	4	4	4	4	4	4	2	4	4	4	4	2	4	2	4	2	4	4	4	4	2	4	4	4	2	4	2	4	4	4	4	2	2	4	4	4
d1pgya_	2	4	4	4	1	4	4	4	4	2	4	4	4	4	4	4	4	4	4	2	4	4	4	4	2	4	2	4	2	4	4	4	4	2	4	4	4	2	4	2	4	4	4	4	2	2	4	4	4
d1efub3	2	4	4	4	1	4	4	4	4	2	4	4	4	4	4	4	4	4	4	2	4	4	4	4	2	4	2	4	2	4	4	4	4	2	4	4	4	2	4	2	4	4	4	4	2	2	4	4	4
d1aipc1	2	4	4	4	1	4	4	4	4	2	4	4	4	4	4	4	4	4	4	2	4	4	4	4	2	4	2	4	2	4	4	4	4	2	4	4	4	2	4	2	4	4	4	4	2	2	4	4	4
d1go5a_	2	4	4	4	1	4	4	4	4	2	4	4	4	4	4	4	4	4	4	2	4	4	4	4	2	4	2	4	2	4	4	4	4	2	4	4	4	2	4	2	4	4	4	4	2	2	4	4	4
d1oaia_	2	4	4	4	1	4	4	4	4	2	4	4	4	4	4	4	4	4	4	2	4	4	4	4	2	4	2	4	2	4	4	4	4	2	4	4	4	2	4	2	4	4	4	4	2	2	4	4	4
d1v92a_	2	4	4	4	1	4	4	4	4	2	4	4	4	4	4	4	4	4	4	2	4	4	4	4	2	4	2	4	2	4	4	4	4	2	4	4	4	2	4	2	4	4	4	4	2	2	4	4	4
d1mn3a_	2	4	4	4	1	4	4	4	4	2	4	4	4	4	4	4	4	4	4	2	4	4	4	4	2	4	2	4	2	4	4	4	4	2	4	4	4	2	4	2	4	4	4	4	2	2	4	4	4
d1p3qq_	2	4	4	4	1	4	4	4	4	2	4	4	4	4	4	4	4	4	4	2	4	4	4	4	2	4	2	4	2	4	4	4	4	2	4	4	4	2	4	2	4	4	4	4	2	2	4	4	4
d1p3qr_	2	4	4	4	1	4	4	4	4	2	4	4	4	4	4	4	4	4	4	2	4	4	4	4	2	4	2	4	2	4	4	4	4	2	4	4	4	2	4	2	4	4	4	4	2	2	4	4	4
d1otra_	2	4	4	4	1	4	4	4	4	2	4	4	4	4	4	4	4	4	4	2	4	4	4	4	2	4	2	4	2	4	4	4	4	2	4	4	4	2	4	2	4	4	4	4	2	2	4	4	4
d2spca_	2	4	4	4	4	1	4	4	4	4	4	4	2	2	4	4	4	4	4	4	4	4	2	4	2	4	4	4	4	4	4	4	4	2	4	4	4	4	4	4	4	4	4	4	4	4	4	2	4
d1aj3__	2	4	4	4	4	1	4	4	4	4	4	4	2	2	4	4	4	4	4	4	4	4	2	4	2	4	4	4	4	4	4	4	4	2	4	4	4	4	4	4	4	4	4	4	4	4	4	2	4
d1cuna1	2	4	4	4	4	1	4	4	4	4	4	4	2	2	4	4	4	4	4	4	4	4	2	4	2	4	4	4	4	4	4	4	4	2	4	4	4	4	4	4	4	4	4	4	4	4	4	2	4
d1cuna2	2	4	4	4	4	1	4	4	4	4	4	4	2	2	4	4	4	4	4	4	4	4	2	4	2	4	4	4	4	4	4	4	4	2	4	4	4	4	4	4	4	4	4	4	4	4	4	2	4
d1owaa_	2	4	4	4	4	1	4	4	4	4	4	4	2	2	4	4	4	4	4	4	4	4	2	4	2	4	4	4	4	4	4	4	4	2	4	4	4	4	4	4	4	4	4	4	4	4	4	2	4
d1s35a1	2	4	4	4	4	1	4	4	4	4	4	4	2	2	4	4	4	4	4	4	4	4	2	4	2	4	4	4	4	4	4	4	4	2	4	4	4	4	4	4	4	4	4	4	4	4	4	2	4
d1s35a2	2	4	4	4	4	1	4	4	4	4	4	4	2	2	4	4	4	4	4	4	4	4	2	4	2	4	4	4	4	4	4	4	4	2	4	4	4	4	4	4	4	4	4	4	4	4	4	2	4
d1hcia1	2	4	4	4	4	1	4	4	4	4	4	4	2	2	4	4	4	4	4	4	4	4	2	4	2	4	4	4	4	4	4	4	4	2	4	4	4	4	4	4	4	4	4	4	4	4	4	2	4
d1hcia4	2	4	4	4	4	1	4	4	4	4	4	4	2	2	4	4	4	4	4	4	4	4	2	4	2	4	4	4	4	4	4	4	4	2	4	4	4	4	4	4	4	4	4	4	4	4	4	2	4
d1quua1	2	4	4	4	4	1	4	4	4	4	4	4	2	2	4	4	4	4	4	4	4	4	2	4	2	4	4	4	4	4	4	4	4	2	4	4	4	4	4	4	4	4	4	4	4	4	4	2	4
d1quua2	2	4	4	4	4	1	4	4	4	4	4	4	2	2	4	4	4	4	4	4	4	4	2	4	2	4	4	4	4	4	4	4	4	2	4	4	4	4	4	4	4	4	4	4	4	4	4	2	4
d1b22a_	2	4	4	4	4	4	3	4	2	4	4	2	4	4	4	4	4	4	2	2	4	4	2	4	4	4	4	4	4	4	4	4	4	4	4	4	4	4	4	2	4	4	4	4	4	4	4	4	4
d1pzna1	2	4	4	4	4	4	3	4	2	4	4	2	4	4	4	4	4	4	2	2	4	4	2	4	4	4	4	4	4	4	4	4	4	4	4	4	4	4	4	2	4	4	4	4	4	4	4	4	4
d1gai__	2	4	4	4	4	4	4	1	3	2	4	4	2	4	4	2	2	4	4	2	4	2	4	4	4	4	4	2	4	4	4	2	4	2	4	2	4	4	4	2	4	4	4	4	4	4	4	2	4
d1ayx__	2	4	4	4	4	4	4	1	3	2	4	4	2	4	4	2	2	4	4	2	4	2	4	4	4	4	4	2	4	4	4	2	4	2	4	2	4	4	4	2	4	4	4	4	4	4	4	2	4
d1kwfa_	2	4	4	4	4	4	4	1	3	2	4	4	2	4	4	2	2	4	4	2	4	2	4	4	4	4	4	2	4	4	4	2	4	2	4	2	4	4	4	2	4	4	4	4	4	4	4	2	4
d1ia6a_	2	4	4	4	4	4	4	1	3	2	4	4	2	4	4	2	2	4	4	2	4	2	4	4	4	4	4	2	4	4	4	2	4	2	4	2	4	4	4	2	4	4	4	4	4	4	4	2	4
d1h12a_	2	4	4	4	4	4	4	1	3	2	4	4	2	4	4	2	2	4	4	2	4	2	4	4	4	4	4	2	4	4	4	2	4	2	4	2	4	4	4	2	4	4	4	4	4	4	4	2	4
d1tf4a1	2	4	4	4	4	4	4	1	3	2	4	4	2	4	4	2	2	4	4	2	4	2	4	4	4	4	4	2	4	4	4	2	4	2	4	2	4	4	4	2	4	4	4	4	4	4	4	2	4
d1g87a1	2	4	4	4	4	4	4	1	3	2	4	4	2	4	4	2	2	4	4	2	4	2	4	4	4	4	4	2	4	4	4	2	4	2	4	2	4	4	4	2	4	4	4	4	4	4	4	2	4
d1ks8a_	2	4	4	4	4	4	4	1	3	2	4	4	2	4	4	2	2	4	4	2	4	2	4	4	4	4	4	2	4	4	4	2	4	2	4	2	4	4	4	2	4	4	4	4	4	4	4	2	4
d1clc_1	2	4	4	4	4	4	4	1	3	2	4	4	2	4	4	2	2	4	4	2	4	2	4	4	4	4	4	2	4	4	4	2	4	2	4	2	4	4	4	2	4	4	4	4	4	4	4	2	4
d1ut9a1	2	4	4	4	4	4	4	1	3	2	4	4	2	4	4	2	2	4	4	2	4	2	4	4	4	4	4	2	4	4	4	2	4	2	4	2	4	4	4	2	4	4	4	4	4	4	4	2	4
d1g9ga_	2	4	4	4	4	4	4	1	3	2	4	4	2	4	4	2	2	4	4	2	4	2	4	4	4	4	4	2	4	4	4	2	4	2	4	2	4	4	4	2	4	4	4	4	4	4	4	2	4
d1l1ya_	2	4	4	4	4	4	4	1	3	2	4	4	2	4	4	2	2	4	4	2	4	2	4	4	4	4	4	2	4	4	4	2	4	2	4	2	4	4	4	2	4	4	4	4	4	4	4	2	4
d1fp3a_	2	4	4	4	4	4	4	1	3	2	4	4	2	4	4	2	2	4	4	2	4	2	4	4	4	4	4	2	4	4	4	2	4	2	4	2	4	4	4	2	4	4	4	4	4	4	4	2	4
d1h54a1	2	4	4	4	4	4	4	1	3	2	4	4	2	4	4	2	2	4	4	2	4	2	4	4	4	4	4	2	4	4	4	2	4	2	4	2	4	4	4	2	4	4	4	4	4	4	4	2	4
d1lf6a1	2	4	4	4	4	4	4	1	3	2	4	4	2	4	4	2	2	4	4	2	4	2	4	4	4	4	4	2	4	4	4	2	4	2	4	2	4	4	4	2	4	4	4	4	4	4	4	2	4
d1ug9a1	2	4	4	4	4	4	4	1	3	2	4	4	2	4	4	2	2	4	4	2	4	2	4	4	4	4	4	2	4	4	4	2	4	2	4	2	4	4	4	2	4	4	4	4	4	4	4	2	4
d1nc5a_	2	4	4	4	4	4	4	1	3	2	4	4	2	4	4	2	2	4	4	2	4	2	4	4	4	4	4	2	4	4	4	2	4	2	4	2	4	4	4	2	4	4	4	4	4	4	4	2	4
d1klxa_	2	4	4	4	4	4	4	4	4	3	3	4	4	4	4	4	4	4	4	4	4	4	4	4	4	4	4	4	2	4	4	4	4	4	4	4	4	4	4	4	4	4	4	4	4	4	4	4	4
d1ouva_	2	4	4	4	4	4	4	4	4	3	3	4	4	4	4	4	4	4	4	4	4	4	4	4	4	4	4	4	2	4	4	4	4	4	4	4	4	4	4	4	4	4	4	4	4	4	4	4	4
d1f00i1	2	4	4	2	4	4	4	4	4	4	4	3	3	3	3	3	4	4	4	4	4	4	4	4	4	4	4	4	4	2	4	4	4	4	4	4	4	4	4	4	4	4	4	4	4	4	4	2	4
d1f00i2	2	4	4	2	4	4	4	4	4	4	4	3	3	3	3	3	4	4	4	4	4	4	4	4	4	4	4	4	4	2	4	4	4	4	4	4	4	4	4	4	4	4	4	4	4	4	4	2	4
d1cwva1	2	4	4	2	4	4	4	4	4	4	4	3	3	3	3	3	4	4	4	4	4	4	4	4	4	4	4	4	4	2	4	4	4	4	4	4	4	4	4	4	4	4	4	4	4	4	4	2	4
d1cwva2	2	4	4	2	4	4	4	4	4	4	4	3	3	3	3	3	4	4	4	4	4	4	4	4	4	4	4	4	4	2	4	4	4	4	4	4	4	4	4	4	4	4	4	4	4	4	4	2	4
d1cwva3	2	4	4	2	4	4	4	4	4	4	4	3	3	3	3	3	4	4	4	4	4	4	4	4	4	4	4	4	4	2	4	4	4	4	4	4	4	4	4	4	4	4	4	4	4	4	4	2	4
d1cwva4	2	4	4	2	4	4	4	4	4	4	4	3	3	3	3	3	4	4	4	4	4	4	4	4	4	4	4	4	4	2	4	4	4	4	4	4	4	4	4	4	4	4	4	4	4	4	4	2	4
d1i31a_	2	4	2	2	4	4	4	4	4	4	4	4	4	4	4	4	3	3	3	4	4	4	4	4	4	4	4	4	4	4	4	4	4	4	4	4	4	4	4	4	4	4	4	4	4	4	4	4	4
d1k5ja_	2	4	2	4	4	4	4	2	4	4	4	4	2	4	2	4	4	4	4	3	3	4	4	4	2	2	4	4	4	2	4	4	4	4	2	4	4	4	4	4	2	4	4	4	4	4	4	4	4
d1nlqa_	2	4	2	4	4	4	4	2	4	4	4	4	2	4	2	4	4	4	4	3	3	4	4	4	2	2	4	4	4	2	4	4	4	4	2	4	4	4	4	4	2	4	4	4	4	4	4	4	4
d1jj2s_	2	4	4	4	4	4	4	4	4	4	4	4	4	4	4	4	4	4	4	4	2	3	1	4	4	4	4	4	4	4	4	4	4	4	4	4	4	4	4	4	4	4	4	4	2	4	4	4	4
d1jj2p_	2	4	4	4	4	4	4	4	4	4	4	4	4	4	4	4	4	4	4	4	2	3	1	4	4	4	4	4	4	4	4	4	4	4	4	4	4	4	4	4	4	4	4	4	2	4	4	4	4
d2eifa1	2	4	4	4	4	4	4	4	4	4	4	4	4	4	4	4	4	4	4	4	2	3	1	4	4	4	4	4	4	4	4	4	4	4	4	4	4	4	4	4	4	4	4	4	2	4	4	4	4
d1bkb_1	2	4	4	4	4	4	4	4	4	4	4	4	4	4	4	4	4	4	4	4	2	3	1	4	4	4	4	4	4	4	4	4	4	4	4	4	4	4	4	4	4	4	4	4	2	4	4	4	4
d1iz6a1	2	4	4	4	4	4	4	4	4	4	4	4	4	4	4	4	4	4	4	4	2	3	1	4	4	4	4	4	4	4	4	4	4	4	4	4	4	4	4	4	4	4	4	4	2	4	4	4	4
d1khia1	2	4	4	4	4	4	4	4	4	4	4	4	4	4	4	4	4	4	4	4	2	3	1	4	4	4	4	4	4	4	4	4	4	4	4	4	4	4	4	4	4	4	4	4	2	4	4	4	4
d1rl2a1	2	4	4	4	4	4	4	4	4	4	4	4	4	4	4	4	4	4	4	4	2	3	1	4	4	4	4	4	4	4	4	4	4	4	4	4	4	4	4	4	4	4	4	4	2	4	4	4	4
d1jj2a1	2	4	4	4	4	4	4	4	4	4	4	4	4	4	4	4	4	4	4	4	2	3	1	4	4	4	4	4	4	4	4	4	4	4	4	4	4	4	4	4	4	4	4	4	2	4	4	4	4
d1nppa2	2	4	4	4	4	4	4	4	4	4	4	4	4	4	4	4	4	4	4	4	2	3	1	4	4	4	4	4	4	4	4	4	4	4	4	4	4	4	4	4	4	4	4	4	2	4	4	4	4
d1nz9a_	2	4	4	4	4	4	4	4	4	4	4	4	4	4	4	4	4	4	4	4	2	3	1	4	4	4	4	4	4	4	4	4	4	4	4	4	4	4	4	4	4	4	4	4	2	4	4	4	4
d1ez6a_	2	4	4	4	4	4	2	2	4	4	4	4	4	4	4	4	4	4	4	4	4	4	4	3	3	3	2	4	4	4	4	4	4	4	4	4	4	4	4	4	4	4	4	4	4	4	4	4	4
d1joqa_	2	4	4	4	4	4	2	2	4	4	4	4	4	4	4	4	4	4	4	4	4	4	4	3	3	3	2	4	4	4	4	4	4	4	4	4	4	4	4	4	4	4	4	4	4	4	4	4	4
d1sty__	2	4	4	4	4	4	2	2	4	4	4	4	4	4	4	4	4	4	4	4	4	4	4	3	3	3	2	4	4	4	4	4	4	4	4	4	4	4	4	4	4	4	4	4	4	4	4	4	4
d2sob__	2	4	4	4	4	4	2	2	4	4	4	4	4	4	4	4	4	4	4	4	4	4	4	3	3	3	2	4	4	4	4	4	4	4	4	4	4	4	4	4	4	4	4	4	4	4	4	4	4
d1dfca1	2	4	2	4	4	4	4	4	4	4	2	4	4	4	4	4	4	4	4	2	2	4	4	4	4	4	3	3	4	4	4	2	2	4	4	2	4	4	4	4	4	4	4	4	4	4	4	4	4
d1dfca2	2	4	2	4	4	4	4	4	4	4	2	4	4	4	4	4	4	4	4	2	2	4	4	4	4	4	3	3	4	4	4	2	2	4	4	2	4	4	4	4	4	4	4	4	4	4	4	4	4
d1dfca3	2	4	2	4	4	4	4	4	4	4	2	4	4	4	4	4	4	4	4	2	2	4	4	4	4	4	3	3	4	4	4	2	2	4	4	2	4	4	4	4	4	4	4	4	4	4	4	4	4
d1dfca4	2	4	2	4	4	4	4	4	4	4	2	4	4	4	4	4	4	4	4	2	2	4	4	4	4	4	3	3	4	4	4	2	2	4	4	2	4	4	4	4	4	4	4	4	4	4	4	4	4
d1hcd__	2	4	2	4	4	4	4	4	4	4	2	4	4	4	4	4	4	4	4	2	2	4	4	4	4	4	3	3	4	4	4	2	2	4	4	2	4	4	4	4	4	4	4	4	4	4	4	4	4
d1n08a_	2	4	4	4	4	4	4	4	4	4	4	4	2	4	4	4	4	2	4	4	4	4	2	4	4	4	4	2	3	3	2	4	4	2	4	4	4	2	2	4	4	2	4	4	4	4	4	4	2
d1nb0a_	2	4	4	4	4	4	4	4	4	4	4	4	2	4	4	4	4	2	4	4	4	4	2	4	4	4	4	2	3	3	2	4	4	2	4	4	4	2	2	4	4	2	4	4	4	4	4	4	2
d1mrza1	2	4	4	4	4	4	4	4	4	4	4	4	2	4	4	4	4	2	4	4	4	4	2	4	4	4	4	2	3	3	2	4	4	2	4	4	4	2	2	4	4	2	4	4	4	4	4	4	2
d1h6la_	2	4	4	4	4	2	4	4	4	4	2	4	4	2	4	4	4	4	4	4	4	4	4	4	4	4	4	4	4	4	3	4	4	2	4	4	4	2	4	4	2	4	4	4	4	4	4	4	4
d1utca2	2	4	4	4	4	4	4	4	2	4	4	4	4	4	4	4	4	4	4	4	4	2	4	4	4	4	4	4	4	4	4	3	4	2	4	4	4	4	2	4	4	4	4	4	4	4	4	4	4
d1hf2a1	2	2	4	4	4	4	4	2	4	4	4	4	4	4	4	4	4	2	4	4	4	2	4	4	4	4	4	4	4	4	4	2	3	4	2	4	4	4	4	4	4	2	4	4	4	4	4	4	4
d1su4a1	2	4	4	4	4	4	4	2	4	4	2	2	4	2	4	4	4	4	4	4	4	4	2	4	4	4	2	4	4	4	4	4	4	3	3	3	2	4	4	4	4	4	2	2	4	4	4	4	4
d1dv1a1	2	4	4	2	2	4	4	4	2	4	2	2	4	4	4	4	4	2	4	4	4	4	4	4	4	2	4	4	4	4	4	2	2	2	4	4	3	2	2	4	4	2	4	2	4	2	4	4	2
d1ulza1	2	4	4	2	2	4	4	4	2	4	2	2	4	4	4	4	4	2	4	4	4	4	4	4	4	2	4	4	4	4	4	2	2	2	4	4	3	2	2	4	4	2	4	2	4	2	4	4	2
d1gsoa1	2	4	4	2	2	4	4	4	2	4	2	2	4	4	4	4	4	2	4	4	4	4	4	4	4	2	4	4	4	4	4	2	2	2	4	4	3	2	2	4	4	2	4	2	4	2	4	4	2
d1b6ra1	2	4	4	2	2	4	4	4	2	4	2	2	4	4	4	4	4	2	4	4	4	4	4	4	4	2	4	4	4	4	4	2	2	2	4	4	3	2	2	4	4	2	4	2	4	2	4	4	2
d1kjqa1	2	4	4	2	2	4	4	4	2	4	2	2	4	4	4	4	4	2	4	4	4	4	4	4	4	2	4	4	4	4	4	2	2	2	4	4	3	2	2	4	4	2	4	2	4	2	4	4	2
d1hcz_2	2	4	4	2	2	4	4	4	2	4	2	2	4	4	4	4	4	2	4	4	4	4	4	4	4	2	4	4	4	4	4	2	2	2	4	4	3	2	2	4	4	2	4	2	4	2	4	4	2
d1e2wa2	2	4	4	2	2	4	4	4	2	4	2	2	4	4	4	4	4	2	4	4	4	4	4	4	4	2	4	4	4	4	4	2	2	2	4	4	3	2	2	4	4	2	4	2	4	2	4	4	2
d1ci3m2	2	4	4	2	2	4	4	4	2	4	2	2	4	4	4	4	4	2	4	4	4	4	4	4	4	2	4	4	4	4	4	2	2	2	4	4	3	2	2	4	4	2	4	2	4	2	4	4	2
d1vf5c2	2	4	4	2	2	4	4	4	2	4	2	2	4	4	4	4	4	2	4	4	4	4	4	4	4	2	4	4	4	4	4	2	2	2	4	4	3	2	2	4	4	2	4	2	4	2	4	4	2
d1qo2a_	2	4	2	4	4	4	4	4	2	4	4	2	4	4	4	4	4	4	4	4	4	4	4	4	4	4	4	4	2	4	4	4	4	4	2	4	4	3	1	3	3	3	3	3	3	3	3	4	4
d1thfd_	2	4	2	4	4	4	4	4	2	4	4	2	4	4	4	4	4	4	4	4	4	4	4	4	4	4	4	4	2	4	4	4	4	4	2	4	4	3	1	3	3	3	3	3	3	3	3	4	4
d1ka9f_	2	4	2	4	4	4	4	4	2	4	4	2	4	4	4	4	4	4	4	4	4	4	4	4	4	4	4	4	2	4	4	4	4	4	2	4	4	3	1	3	3	3	3	3	3	3	3	4	4
d1jvna1	2	4	2	4	4	4	4	4	2	4	4	2	4	4	4	4	4	4	4	4	4	4	4	4	4	4	4	4	2	4	4	4	4	4	2	4	4	3	1	3	3	3	3	3	3	3	3	4	4
d1h5ya_	2	4	2	4	4	4	4	4	2	4	4	2	4	4	4	4	4	4	4	4	4	4	4	4	4	4	4	4	2	4	4	4	4	4	2	4	4	3	1	3	3	3	3	3	3	3	3	4	4
d1rpxa_	2	4	2	4	4	4	4	4	2	4	4	2	4	4	4	4	4	4	4	4	4	4	4	4	4	4	4	4	2	4	4	4	4	4	2	4	4	3	1	3	3	3	3	3	3	3	3	4	4
d1h1ya_	2	4	2	4	4	4	4	4	2	4	4	2	4	4	4	4	4	4	4	4	4	4	4	4	4	4	4	4	2	4	4	4	4	4	2	4	4	3	1	3	3	3	3	3	3	3	3	4	4
d1dbta_	2	4	2	4	4	4	4	4	2	4	4	2	4	4	4	4	4	4	4	4	4	4	4	4	4	4	4	4	2	4	4	4	4	4	2	4	4	3	1	3	3	3	3	3	3	3	3	4	4
d1eixa_	2	4	2	4	4	4	4	4	2	4	4	2	4	4	4	4	4	4	4	4	4	4	4	4	4	4	4	4	2	4	4	4	4	4	2	4	4	3	1	3	3	3	3	3	3	3	3	4	4
d1dvja_	2	4	2	4	4	4	4	4	2	4	4	2	4	4	4	4	4	4	4	4	4	4	4	4	4	4	4	4	2	4	4	4	4	4	2	4	4	3	1	3	3	3	3	3	3	3	3	4	4
d1km4a_	2	4	2	4	4	4	4	4	2	4	4	2	4	4	4	4	4	4	4	4	4	4	4	4	4	4	4	4	2	4	4	4	4	4	2	4	4	3	1	3	3	3	3	3	3	3	3	4	4
d1losc_	2	4	2	4	4	4	4	4	2	4	4	2	4	4	4	4	4	4	4	4	4	4	4	4	4	4	4	4	2	4	4	4	4	4	2	4	4	3	1	3	3	3	3	3	3	3	3	4	4
d1dqwa_	2	4	2	4	4	4	4	4	2	4	4	2	4	4	4	4	4	4	4	4	4	4	4	4	4	4	4	4	2	4	4	4	4	4	2	4	4	3	1	3	3	3	3	3	3	3	3	4	4
d1q6oa_	2	4	2	4	4	4	4	4	2	4	4	2	4	4	4	4	4	4	4	4	4	4	4	4	4	4	4	4	2	4	4	4	4	4	2	4	4	3	1	3	3	3	3	3	3	3	3	4	4
d1pii_2	2	4	2	4	4	4	4	4	2	4	4	2	4	4	4	4	4	4	4	4	4	4	4	4	4	4	4	4	2	4	4	4	4	4	2	4	4	3	1	3	3	3	3	3	3	3	3	4	4
d1nsj__	2	4	2	4	4	4	4	4	2	4	4	2	4	4	4	4	4	4	4	4	4	4	4	4	4	4	4	4	2	4	4	4	4	4	2	4	4	3	1	3	3	3	3	3	3	3	3	4	4
d1v5xa_	2	4	2	4	4	4	4	4	2	4	4	2	4	4	4	4	4	4	4	4	4	4	4	4	4	4	4	4	2	4	4	4	4	4	2	4	4	3	1	3	3	3	3	3	3	3	3	4	4
d1pii_1	2	4	2	4	4	4	4	4	2	4	4	2	4	4	4	4	4	4	4	4	4	4	4	4	4	4	4	4	2	4	4	4	4	4	2	4	4	3	1	3	3	3	3	3	3	3	3	4	4
d1a53__	2	4	2	4	4	4	4	4	2	4	4	2	4	4	4	4	4	4	4	4	4	4	4	4	4	4	4	4	2	4	4	4	4	4	2	4	4	3	1	3	3	3	3	3	3	3	3	4	4
d1i4na_	2	4	2	4	4	4	4	4	2	4	4	2	4	4	4	4	4	4	4	4	4	4	4	4	4	4	4	4	2	4	4	4	4	4	2	4	4	3	1	3	3	3	3	3	3	3	3	4	4
d1j5ta_	2	4	2	4	4	4	4	4	2	4	4	2	4	4	4	4	4	4	4	4	4	4	4	4	4	4	4	4	2	4	4	4	4	4	2	4	4	3	1	3	3	3	3	3	3	3	3	4	4
d1vc4a_	2	4	2	4	4	4	4	4	2	4	4	2	4	4	4	4	4	4	4	4	4	4	4	4	4	4	4	4	2	4	4	4	4	4	2	4	4	3	1	3	3	3	3	3	3	3	3	4	4
d1qopa_	2	4	2	4	4	4	4	4	2	4	4	2	4	4	4	4	4	4	4	4	4	4	4	4	4	4	4	4	2	4	4	4	4	4	2	4	4	3	1	3	3	3	3	3	3	3	3	4	4
d1ujpa_	2	4	2	4	4	4	4	4	2	4	4	2	4	4	4	4	4	4	4	4	4	4	4	4	4	4	4	4	2	4	4	4	4	4	2	4	4	3	1	3	3	3	3	3	3	3	3	4	4
d1geqa_	2	4	2	4	4	4	4	4	2	4	4	2	4	4	4	4	4	4	4	4	4	4	4	4	4	4	4	4	2	4	4	4	4	4	2	4	4	3	1	3	3	3	3	3	3	3	3	4	4
d1qcza_	2	4	2	4	4	4	4	4	4	4	4	4	4	4	4	4	4	4	2	4	4	4	4	4	4	4	4	4	4	4	4	4	4	2	4	4	4	4	4	4	4	4	4	4	4	4	4	3	3
d1o4va_	2	4	2	4	4	4	4	4	4	4	4	4	4	4	4	4	4	4	2	4	4	4	4	4	4	4	4	4	4	4	4	4	4	2	4	4	4	4	4	4	4	4	4	4	4	4	4	3	3
d2ts1__	2	2	2	4	4	2	4	4	4	4	2	4	4	4	4	4	4	4	2	4	4	4	4	2	4	2	2	4	4	2	2	4	2	4	4	4	4	2	2	4	2	4	4	4	4	2	4	4	4
d1jila_	2	2	2	4	4	2	4	4	4	4	2	4	4	4	4	4	4	4	2	4	4	4	4	2	4	2	2	4	4	2	2	4	2	4	4	4	4	2	2	4	2	4	4	4	4	2	4	4	4
d1h3fa1	2	2	2	4	4	2	4	4	4	4	2	4	4	4	4	4	4	4	2	4	4	4	4	2	4	2	2	4	4	2	2	4	2	4	4	4	4	2	2	4	2	4	4	4	4	2	4	4	4
d1j1ua_	2	2	2	4	4	2	4	4	4	4	2	4	4	4	4	4	4	4	2	4	4	4	4	2	4	2	2	4	4	2	2	4	2	4	4	4	4	2	2	4	2	4	4	4	4	2	4	4	4
d1n3la_	2	2	2	4	4	2	4	4	4	4	2	4	4	4	4	4	4	4	2	4	4	4	4	2	4	2	2	4	4	2	2	4	2	4	4	4	4	2	2	4	2	4	4	4	4	2	4	4	4
d1i6la_	2	2	2	4	4	2	4	4	4	4	2	4	4	4	4	4	4	4	2	4	4	4	4	2	4	2	2	4	4	2	2	4	2	4	4	4	4	2	2	4	2	4	4	4	4	2	4	4	4
d1r6ta2	2	2	2	4	4	2	4	4	4	4	2	4	4	4	4	4	4	4	2	4	4	4	4	2	4	2	2	4	4	2	2	4	2	4	4	4	4	2	2	4	2	4	4	4	4	2	4	4	4
d1gtra2	2	2	2	4	4	2	4	4	4	4	2	4	4	4	4	4	4	4	2	4	4	4	4	2	4	2	2	4	4	2	2	4	2	4	4	4	4	2	2	4	2	4	4	4	4	2	4	4	4
d1j09a2	2	2	2	4	4	2	4	4	4	4	2	4	4	4	4	4	4	4	2	4	4	4	4	2	4	2	2	4	4	2	2	4	2	4	4	4	4	2	2	4	2	4	4	4	4	2	4	4	4
d1nzja_	2	2	2	4	4	2	4	4	4	4	2	4	4	4	4	4	4	4	2	4	4	4	4	2	4	2	2	4	4	2	2	4	2	4	4	4	4	2	2	4	2	4	4	4	4	2	4	4	4
d1irxa2	2	2	2	4	4	2	4	4	4	4	2	4	4	4	4	4	4	4	2	4	4	4	4	2	4	2	2	4	4	2	2	4	2	4	4	4	4	2	2	4	2	4	4	4	4	2	4	4	4
d1a8h_2	2	2	2	4	4	2	4	4	4	4	2	4	4	4	4	4	4	4	2	4	4	4	4	2	4	2	2	4	4	2	2	4	2	4	4	4	4	2	2	4	2	4	4	4	4	2	4	4	4
d1pfva2	2	2	2	4	4	2	4	4	4	4	2	4	4	4	4	4	4	4	2	4	4	4	4	2	4	2	2	4	4	2	2	4	2	4	4	4	4	2	2	4	2	4	4	4	4	2	4	4	4
d1li5a2	2	2	2	4	4	2	4	4	4	4	2	4	4	4	4	4	4	4	2	4	4	4	4	2	4	2	2	4	4	2	2	4	2	4	4	4	4	2	2	4	2	4	4	4	4	2	4	4	4
d1ile_3	2	2	2	4	4	2	4	4	4	4	2	4	4	4	4	4	4	4	2	4	4	4	4	2	4	2	2	4	4	2	2	4	2	4	4	4	4	2	2	4	2	4	4	4	4	2	4	4	4
d1ffya3	2	2	2	4	4	2	4	4	4	4	2	4	4	4	4	4	4	4	2	4	4	4	4	2	4	2	2	4	4	2	2	4	2	4	4	4	4	2	2	4	2	4	4	4	4	2	4	4	4
d1ivsa4	2	2	2	4	4	2	4	4	4	4	2	4	4	4	4	4	4	4	2	4	4	4	4	2	4	2	2	4	4	2	2	4	2	4	4	4	4	2	2	4	2	4	4	4	4	2	4	4	4
d1h3na3	2	2	2	4	4	2	4	4	4	4	2	4	4	4	4	4	4	4	2	4	4	4	4	2	4	2	2	4	4	2	2	4	2	4	4	4	4	2	2	4	2	4	4	4	4	2	4	4	4
d1f7ua2	2	2	2	4	4	2	4	4	4	4	2	4	4	4	4	4	4	4	2	4	4	4	4	2	4	2	2	4	4	2	2	4	2	4	4	4	4	2	2	4	2	4	4	4	4	2	4	4	4
d1iq0a2	2	2	2	4	4	2	4	4	4	4	2	4	4	4	4	4	4	4	2	4	4	4	4	2	4	2	2	4	4	2	2	4	2	4	4	4	4	2	2	4	2	4	4	4	4	2	4	4	4
d1coza_	2	2	2	4	4	2	4	4	4	4	2	4	4	4	4	4	4	4	2	4	4	4	4	2	4	2	2	4	4	2	2	4	2	4	4	4	4	2	2	4	2	4	4	4	4	2	4	4	4
d1qjca_	2	2	2	4	4	2	4	4	4	4	2	4	4	4	4	4	4	4	2	4	4	4	4	2	4	2	2	4	4	2	2	4	2	4	4	4	4	2	2	4	2	4	4	4	4	2	4	4	4
d1od6a_	2	2	2	4	4	2	4	4	4	4	2	4	4	4	4	4	4	4	2	4	4	4	4	2	4	2	2	4	4	2	2	4	2	4	4	4	4	2	2	4	2	4	4	4	4	2	4	4	4
d1o6ba_	2	2	2	4	4	2	4	4	4	4	2	4	4	4	4	4	4	4	2	4	4	4	4	2	4	2	2	4	4	2	2	4	2	4	4	4	4	2	2	4	2	4	4	4	4	2	4	4	4
d1nupa_	2	2	2	4	4	2	4	4	4	4	2	4	4	4	4	4	4	4	2	4	4	4	4	2	4	2	2	4	4	2	2	4	2	4	4	4	4	2	2	4	2	4	4	4	4	2	4	4	4
d1kqoa_	2	2	2	4	4	2	4	4	4	4	2	4	4	4	4	4	4	4	2	4	4	4	4	2	4	2	2	4	4	2	2	4	2	4	4	4	4	2	2	4	2	4	4	4	4	2	4	4	4
d1f9aa_	2	2	2	4	4	2	4	4	4	4	2	4	4	4	4	4	4	4	2	4	4	4	4	2	4	2	2	4	4	2	2	4	2	4	4	4	4	2	2	4	2	4	4	4	4	2	4	4	4
d1hyba_	2	2	2	4	4	2	4	4	4	4	2	4	4	4	4	4	4	4	2	4	4	4	4	2	4	2	2	4	4	2	2	4	2	4	4	4	4	2	2	4	2	4	4	4	4	2	4	4	4
d1kama_	2	2	2	4	4	2	4	4	4	4	2	4	4	4	4	4	4	4	2	4	4	4	4	2	4	2	2	4	4	2	2	4	2	4	4	4	4	2	2	4	2	4	4	4	4	2	4	4	4
d1k4ka_	2	2	2	4	4	2	4	4	4	4	2	4	4	4	4	4	4	4	2	4	4	4	4	2	4	2	2	4	4	2	2	4	2	4	4	4	4	2	2	4	2	4	4	4	4	2	4	4	4
d1lw7a1	2	2	2	4	4	2	4	4	4	4	2	4	4	4	4	4	4	4	2	4	4	4	4	2	4	2	2	4	4	2	2	4	2	4	4	4	4	2	2	4	2	4	4	4	4	2	4	4	4
d1mrza2	2	2	2	4	4	2	4	4	4	4	2	4	4	4	4	4	4	4	2	4	4	4	4	2	4	2	2	4	4	2	2	4	2	4	4	4	4	2	2	4	2	4	4	4	4	2	4	4	4
d1ihoa_	2	2	2	4	4	2	4	4	4	4	2	4	4	4	4	4	4	4	2	4	4	4	4	2	4	2	2	4	4	2	2	4	2	4	4	4	4	2	2	4	2	4	4	4	4	2	4	4	4
d1mopa_	2	2	2	4	4	2	4	4	4	4	2	4	4	4	4	4	4	4	2	4	4	4	4	2	4	2	2	4	4	2	2	4	2	4	4	4	4	2	2	4	2	4	4	4	4	2	4	4	4
d1v8fa_	2	2	2	4	4	2	4	4	4	4	2	4	4	4	4	4	4	4	2	4	4	4	4	2	4	2	2	4	4	2	2	4	2	4	4	4	4	2	2	4	2	4	4	4	4	2	4	4	4
d1g8fa2	2	2	2	4	4	2	4	4	4	4	2	4	4	4	4	4	4	4	2	4	4	4	4	2	4	2	2	4	4	2	2	4	2	4	4	4	4	2	2	4	2	4	4	4	4	2	4	4	4
d1m8pa2	2	2	2	4	4	2	4	4	4	4	2	4	4	4	4	4	4	4	2	4	4	4	4	2	4	2	2	4	4	2	2	4	2	4	4	4	4	2	2	4	2	4	4	4	4	2	4	4	4
d1jhda2	2	2	2	4	4	2	4	4	4	4	2	4	4	4	4	4	4	4	2	4	4	4	4	2	4	2	2	4	4	2	2	4	2	4	4	4	4	2	2	4	2	4	4	4	4	2	4	4	4
d1v47a2	2	2	2	4	4	2	4	4	4	4	2	4	4	4	4	4	4	4	2	4	4	4	4	2	4	2	2	4	4	2	2	4	2	4	4	4	4	2	2	4	2	4	4	4	4	2	4	4	4
d1sfe_2	2	4	4	4	4	4	4	4	4	4	2	2	4	4	2	4	4	4	4	4	2	4	4	4	2	4	4	4	4	4	4	4	4	4	2	4	4	4	4	4	4	4	4	4	2	4	4	4	4
d1qnta2	2	4	4	4	4	4	4	4	4	4	2	2	4	4	2	4	4	4	4	4	2	4	4	4	2	4	4	4	4	4	4	4	4	4	2	4	4	4	4	4	4	4	4	4	2	4	4	4	4
d1mgta2	2	4	4	4	4	4	4	4	4	4	2	2	4	4	2	4	4	4	4	4	2	4	4	4	2	4	4	4	4	4	4	4	4	4	2	4	4	4	4	4	4	4	4	4	2	4	4	4	4
d1m4la_	2	4	4	2	4	2	4	4	4	4	4	4	2	4	4	4	4	4	4	4	4	4	4	4	4	4	2	4	4	2	2	4	4	4	4	2	2	4	4	4	4	2	4	4	2	4	4	4	4
d1pca_1	2	4	4	2	4	2	4	4	4	4	4	4	2	4	4	4	4	4	4	4	4	4	4	4	4	4	2	4	4	2	2	4	4	4	4	2	2	4	4	4	4	2	4	4	2	4	4	4	4
d1dtda_	2	4	4	2	4	2	4	4	4	4	4	4	2	4	4	4	4	4	4	4	4	4	4	4	4	4	2	4	4	2	2	4	4	4	4	2	2	4	4	4	4	2	4	4	2	4	4	4	4
d1jqga1	2	4	4	2	4	2	4	4	4	4	4	4	2	4	4	4	4	4	4	4	4	4	4	4	4	4	2	4	4	2	2	4	4	4	4	2	2	4	4	4	4	2	4	4	2	4	4	4	4
d1nsa_1	2	4	4	2	4	2	4	4	4	4	4	4	2	4	4	4	4	4	4	4	4	4	4	4	4	4	2	4	4	2	2	4	4	4	4	2	2	4	4	4	4	2	4	4	2	4	4	4	4
d1kwma1	2	4	4	2	4	2	4	4	4	4	4	4	2	4	4	4	4	4	4	4	4	4	4	4	4	4	2	4	4	2	2	4	4	4	4	2	2	4	4	4	4	2	4	4	2	4	4	4	4
d1cpb__	2	4	4	2	4	2	4	4	4	4	4	4	2	4	4	4	4	4	4	4	4	4	4	4	4	4	2	4	4	2	2	4	4	4	4	2	2	4	4	4	4	2	4	4	2	4	4	4	4
d1h8la2	2	4	4	2	4	2	4	4	4	4	4	4	2	4	4	4	4	4	4	4	4	4	4	4	4	4	2	4	4	2	2	4	4	4	4	2	2	4	4	4	4	2	4	4	2	4	4	4	4
d1uwya2	2	4	4	2	4	2	4	4	4	4	4	4	2	4	4	4	4	4	4	4	4	4	4	4	4	4	2	4	4	2	2	4	4	4	4	2	2	4	4	4	4	2	4	4	2	4	4	4	4
d1obr__	2	4	4	2	4	2	4	4	4	4	4	4	2	4	4	4	4	4	4	4	4	4	4	4	4	4	2	4	4	2	2	4	4	4	4	2	2	4	4	4	4	2	4	4	2	4	4	4	4
d1lam_2	2	4	4	2	4	2	4	4	4	4	4	4	2	4	4	4	4	4	4	4	4	4	4	4	4	4	2	4	4	2	2	4	4	4	4	2	2	4	4	4	4	2	4	4	2	4	4	4	4
d1gyta2	2	4	4	2	4	2	4	4	4	4	4	4	2	4	4	4	4	4	4	4	4	4	4	4	4	4	2	4	4	2	2	4	4	4	4	2	2	4	4	4	4	2	4	4	2	4	4	4	4
d1rtqa_	2	4	4	2	4	2	4	4	4	4	4	4	2	4	4	4	4	4	4	4	4	4	4	4	4	4	2	4	4	2	2	4	4	4	4	2	2	4	4	4	4	2	4	4	2	4	4	4	4
d1qq9a_	2	4	4	2	4	2	4	4	4	4	4	4	2	4	4	4	4	4	4	4	4	4	4	4	4	4	2	4	4	2	2	4	4	4	4	2	2	4	4	4	4	2	4	4	2	4	4	4	4
d1lfwa1	2	4	4	2	4	2	4	4	4	4	4	4	2	4	4	4	4	4	4	4	4	4	4	4	4	4	2	4	4	2	2	4	4	4	4	2	2	4	4	4	4	2	4	4	2	4	4	4	4
d1cg2a1	2	4	4	2	4	2	4	4	4	4	4	4	2	4	4	4	4	4	4	4	4	4	4	4	4	4	2	4	4	2	2	4	4	4	4	2	2	4	4	4	4	2	4	4	2	4	4	4	4
d1fnoa4	2	4	4	2	4	2	4	4	4	4	4	4	2	4	4	4	4	4	4	4	4	4	4	4	4	4	2	4	4	2	2	4	4	4	4	2	2	4	4	4	4	2	4	4	2	4	4	4	4
d1vixa1	2	4	4	2	4	2	4	4	4	4	4	4	2	4	4	4	4	4	4	4	4	4	4	4	4	4	2	4	4	2	2	4	4	4	4	2	2	4	4	4	4	2	4	4	2	4	4	4	4
d1r3na1	2	4	4	2	4	2	4	4	4	4	4	4	2	4	4	4	4	4	4	4	4	4	4	4	4	4	2	4	4	2	2	4	4	4	4	2	2	4	4	4	4	2	4	4	2	4	4	4	4
d1vgya1	2	4	4	2	4	2	4	4	4	4	4	4	2	4	4	4	4	4	4	4	4	4	4	4	4	4	2	4	4	2	2	4	4	4	4	2	2	4	4	4	4	2	4	4	2	4	4	4	4
g1q7l.1	2	4	4	2	4	2	4	4	4	4	4	4	2	4	4	4	4	4	4	4	4	4	4	4	4	4	2	4	4	2	2	4	4	4	4	2	2	4	4	4	4	2	4	4	2	4	4	4	4
d1vhea2	2	4	4	2	4	2	4	4	4	4	4	4	2	4	4	4	4	4	4	4	4	4	4	4	4	4	2	4	4	2	2	4	4	4	4	2	2	4	4	4	4	2	4	4	2	4	4	4	4
d1vhoa2	2	4	4	2	4	2	4	4	4	4	4	4	2	4	4	4	4	4	4	4	4	4	4	4	4	4	2	4	4	2	2	4	4	4	4	2	2	4	4	4	4	2	4	4	2	4	4	4	4
d1de4c3	2	4	4	2	4	2	4	4	4	4	4	4	2	4	4	4	4	4	4	4	4	4	4	4	4	4	2	4	4	2	2	4	4	4	4	2	2	4	4	4	4	2	4	4	2	4	4	4	4
d1jwqa_	2	4	4	2	4	2	4	4	4	4	4	4	2	4	4	4	4	4	4	4	4	4	4	4	4	4	2	4	4	2	2	4	4	4	4	2	2	4	4	4	4	2	4	4	2	4	4	4	4
d1qf6a2	2	4	4	4	4	4	4	2	4	4	4	4	4	4	4	4	4	4	2	4	4	4	4	4	4	4	4	4	4	4	4	4	4	2	4	4	4	2	4	4	4	4	4	4	4	2	2	4	4
d1nyra2	2	4	4	4	4	4	4	2	4	4	4	4	4	4	4	4	4	4	2	4	4	4	4	4	4	4	4	4	4	4	4	4	4	2	4	4	4	2	4	4	4	4	4	4	4	2	2	4	4
d1ni3a2	2	4	4	4	4	4	4	2	4	4	4	4	4	4	4	4	4	4	2	4	4	4	4	4	4	4	4	4	4	4	4	4	4	2	4	4	4	2	4	4	4	4	4	4	4	2	2	4	4
d1jala2	2	4	4	4	4	4	4	2	4	4	4	4	4	4	4	4	4	4	2	4	4	4	4	4	4	4	4	4	4	4	4	4	4	2	4	4	4	2	4	4	4	4	4	4	4	2	2	4	4
d1iq8a4	2	2	4	2	4	4	4	4	4	4	4	4	4	4	4	2	4	4	4	4	4	4	4	4	4	4	4	4	4	4	4	4	4	4	4	4	4	4	4	4	2	2	4	4	4	2	4	2	4
d1q7ha2	2	2	4	2	4	4	4	4	4	4	4	4	4	4	4	2	4	4	4	4	4	4	4	4	4	4	4	4	4	4	4	4	4	4	4	4	4	4	4	4	2	2	4	4	4	2	4	2	4
d1bkf__	2	4	4	4	2	4	2	4	4	2	2	2	2	2	2	4	2	4	4	4	2	2	4	4	4	2	2	4	2	2	4	2	2	2	4	4	4	4	4	4	2	4	4	4	2	2	2	2	4
d1c9ha_	2	4	4	4	2	4	2	4	4	2	2	2	2	2	2	4	2	4	4	4	2	2	4	4	4	2	2	4	2	2	4	2	2	2	4	4	4	4	4	4	2	4	4	4	2	2	2	2	4
d1yat__	2	4	4	4	2	4	2	4	4	2	2	2	2	2	2	4	2	4	4	4	2	2	4	4	4	2	2	4	2	2	4	2	2	2	4	4	4	4	4	4	2	4	4	4	2	2	2	2	4
d1pbk__	2	4	4	4	2	4	2	4	4	2	2	2	2	2	2	4	2	4	4	4	2	2	4	4	4	2	2	4	2	2	4	2	2	2	4	4	4	4	4	4	2	4	4	4	2	2	2	2	4
d1r9ha_	2	4	4	4	2	4	2	4	4	2	2	2	2	2	2	4	2	4	4	4	2	2	4	4	4	2	2	4	2	2	4	2	2	2	4	4	4	4	4	4	2	4	4	4	2	2	2	2	4
d1rou__	2	4	4	4	2	4	2	4	4	2	2	2	2	2	2	4	2	4	4	4	2	2	4	4	4	2	2	4	2	2	4	2	2	2	4	4	4	4	4	4	2	4	4	4	2	2	2	2	4
d1n1aa_	2	4	4	4	2	4	2	4	4	2	2	2	2	2	2	4	2	4	4	4	2	2	4	4	4	2	2	4	2	2	4	2	2	2	4	4	4	4	4	4	2	4	4	4	2	2	2	2	4
d1kt0a2	2	4	4	4	2	4	2	4	4	2	2	2	2	2	2	4	2	4	4	4	2	2	4	4	4	2	2	4	2	2	4	2	2	2	4	4	4	4	4	4	2	4	4	4	2	2	2	2	4
d1kt0a3	2	4	4	4	2	4	2	4	4	2	2	2	2	2	2	4	2	4	4	4	2	2	4	4	4	2	2	4	2	2	4	2	2	2	4	4	4	4	4	4	2	4	4	4	2	2	2	2	4
d1kt1a2	2	4	4	4	2	4	2	4	4	2	2	2	2	2	2	4	2	4	4	4	2	2	4	4	4	2	2	4	2	2	4	2	2	2	4	4	4	4	4	4	2	4	4	4	2	2	2	2	4
d1kt1a3	2	4	4	4	2	4	2	4	4	2	2	2	2	2	2	4	2	4	4	4	2	2	4	4	4	2	2	4	2	2	4	2	2	2	4	4	4	4	4	4	2	4	4	4	2	2	2	2	4
d1pina2	2	4	4	4	2	4	2	4	4	2	2	2	2	2	2	4	2	4	4	4	2	2	4	4	4	2	2	4	2	2	4	2	2	2	4	4	4	4	4	4	2	4	4	4	2	2	2	2	4
d1j6ya_	2	4	4	4	2	4	2	4	4	2	2	2	2	2	2	4	2	4	4	4	2	2	4	4	4	2	2	4	2	2	4	2	2	2	4	4	4	4	4	4	2	4	4	4	2	2	2	2	4
d1eq3a_	2	4	4	4	2	4	2	4	4	2	2	2	2	2	2	4	2	4	4	4	2	2	4	4	4	2	2	4	2	2	4	2	2	2	4	4	4	4	4	4	2	4	4	4	2	2	2	2	4
d1jnta_	2	4	4	4	2	4	2	4	4	2	2	2	2	2	2	4	2	4	4	4	2	2	4	4	4	2	2	4	2	2	4	2	2	2	4	4	4	4	4	4	2	4	4	4	2	2	2	2	4
d1ix5a_	2	4	4	4	2	4	2	4	4	2	2	2	2	2	2	4	2	4	4	4	2	2	4	4	4	2	2	4	2	2	4	2	2	2	4	4	4	4	4	4	2	4	4	4	2	2	2	2	4
d1fd9a_	2	4	4	4	2	4	2	4	4	2	2	2	2	2	2	4	2	4	4	4	2	2	4	4	4	2	2	4	2	2	4	2	2	2	4	4	4	4	4	4	2	4	4	4	2	2	2	2	4
d1jvwa_	2	4	4	4	2	4	2	4	4	2	2	2	2	2	2	4	2	4	4	4	2	2	4	4	4	2	2	4	2	2	4	2	2	2	4	4	4	4	4	4	2	4	4	4	2	2	2	2	4
d1q6ha_	2	4	4	4	2	4	2	4	4	2	2	2	2	2	2	4	2	4	4	4	2	2	4	4	4	2	2	4	2	2	4	2	2	2	4	4	4	4	4	4	2	4	4	4	2	2	2	2	4
d1hxva_	2	4	4	4	2	4	2	4	4	2	2	2	2	2	2	4	2	4	4	4	2	2	4	4	4	2	2	4	2	2	4	2	2	2	4	4	4	4	4	4	2	4	4	4	2	2	2	2	4
d1l1pa_	2	4	4	4	2	4	2	4	4	2	2	2	2	2	2	4	2	4	4	4	2	2	4	4	4	2	2	4	2	2	4	2	2	2	4	4	4	4	4	4	2	4	4	4	2	2	2	2	4
d1m5ya2	2	4	4	4	2	4	2	4	4	2	2	2	2	2	2	4	2	4	4	4	2	2	4	4	4	2	2	4	2	2	4	2	2	2	4	4	4	4	4	4	2	4	4	4	2	2	2	2	4
d1m5ya3	2	4	4	4	2	4	2	4	4	2	2	2	2	2	2	4	2	4	4	4	2	2	4	4	4	2	2	4	2	2	4	2	2	2	4	4	4	4	4	4	2	4	4	4	2	2	2	2	4
d1grj_2	2	4	4	4	2	4	2	4	4	2	2	2	2	2	2	4	2	4	4	4	2	2	4	4	4	2	2	4	2	2	4	2	2	2	4	4	4	4	4	4	2	4	4	4	2	2	2	2	4
d1okga3	2	4	4	4	2	4	2	4	4	2	2	2	2	2	2	4	2	4	4	4	2	2	4	4	4	2	2	4	2	2	4	2	2	2	4	4	4	4	4	4	2	4	4	4	2	2	2	2	4
d1fxd__	2	4	4	4	4	4	4	4	4	4	4	4	4	4	4	4	4	4	4	4	4	4	4	4	4	4	4	4	4	4	4	4	4	4	2	4	4	2	4	4	4	4	2	4	4	4	4	2	4
d1dura_	2	4	4	4	4	4	4	4	4	4	4	4	4	4	4	4	4	4	4	4	4	4	4	4	4	4	4	4	4	4	4	4	4	4	2	4	4	2	4	4	4	4	2	4	4	4	4	2	4
d1fca__	2	4	4	4	4	4	4	4	4	4	4	4	4	4	4	4	4	4	4	4	4	4	4	4	4	4	4	4	4	4	4	4	4	4	2	4	4	2	4	4	4	4	2	4	4	4	4	2	4
d2fdn__	2	4	4	4	4	4	4	4	4	4	4	4	4	4	4	4	4	4	4	4	4	4	4	4	4	4	4	4	4	4	4	4	4	4	2	4	4	2	4	4	4	4	2	4	4	4	4	2	4
d1clf__	2	4	4	4	4	4	4	4	4	4	4	4	4	4	4	4	4	4	4	4	4	4	4	4	4	4	4	4	4	4	4	4	4	4	2	4	4	2	4	4	4	4	2	4	4	4	4	2	4
d1blu__	2	4	4	4	4	4	4	4	4	4	4	4	4	4	4	4	4	4	4	4	4	4	4	4	4	4	4	4	4	4	4	4	4	4	2	4	4	2	4	4	4	4	2	4	4	4	4	2	4
d1rgva_	2	4	4	4	4	4	4	4	4	4	4	4	4	4	4	4	4	4	4	4	4	4	4	4	4	4	4	4	4	4	4	4	4	4	2	4	4	2	4	4	4	4	2	4	4	4	4	2	4
d7fd1a_	2	4	4	4	4	4	4	4	4	4	4	4	4	4	4	4	4	4	4	4	4	4	4	4	4	4	4	4	4	4	4	4	4	4	2	4	4	2	4	4	4	4	2	4	4	4	4	2	4
d1bwea_	2	4	4	4	4	4	4	4	4	4	4	4	4	4	4	4	4	4	4	4	4	4	4	4	4	4	4	4	4	4	4	4	4	4	2	4	4	2	4	4	4	4	2	4	4	4	4	2	4
d1h98a_	2	4	4	4	4	4	4	4	4	4	4	4	4	4	4	4	4	4	4	4	4	4	4	4	4	4	4	4	4	4	4	4	4	4	2	4	4	2	4	4	4	4	2	4	4	4	4	2	4
d1xer__	2	4	4	4	4	4	4	4	4	4	4	4	4	4	4	4	4	4	4	4	4	4	4	4	4	4	4	4	4	4	4	4	4	4	2	4	4	2	4	4	4	4	2	4	4	4	4	2	4
d1vjw__	2	4	4	4	4	4	4	4	4	4	4	4	4	4	4	4	4	4	4	4	4	4	4	4	4	4	4	4	4	4	4	4	4	4	2	4	4	2	4	4	4	4	2	4	4	4	4	2	4
d1fxra_	2	4	4	4	4	4	4	4	4	4	4	4	4	4	4	4	4	4	4	4	4	4	4	4	4	4	4	4	4	4	4	4	4	4	2	4	4	2	4	4	4	4	2	4	4	4	4	2	4
d1iqza_	2	4	4	4	4	4	4	4	4	4	4	4	4	4	4	4	4	4	4	4	4	4	4	4	4	4	4	4	4	4	4	4	4	4	2	4	4	2	4	4	4	4	2	4	4	4	4	2	4
d1jb0c_	2	4	4	4	4	4	4	4	4	4	4	4	4	4	4	4	4	4	4	4	4	4	4	4	4	4	4	4	4	4	4	4	4	4	2	4	4	2	4	4	4	4	2	4	4	4	4	2	4
d1feha3	2	4	4	4	4	4	4	4	4	4	4	4	4	4	4	4	4	4	4	4	4	4	4	4	4	4	4	4	4	4	4	4	4	4	2	4	4	2	4	4	4	4	2	4	4	4	4	2	4
d1hfel2	2	4	4	4	4	4	4	4	4	4	4	4	4	4	4	4	4	4	4	4	4	4	4	4	4	4	4	4	4	4	4	4	4	4	2	4	4	2	4	4	4	4	2	4	4	4	4	2	4
d1keka5	2	4	4	4	4	4	4	4	4	4	4	4	4	4	4	4	4	4	4	4	4	4	4	4	4	4	4	4	4	4	4	4	4	4	2	4	4	2	4	4	4	4	2	4	4	4	4	2	4
d1h7wa5	2	4	4	4	4	4	4	4	4	4	4	4	4	4	4	4	4	4	4	4	4	4	4	4	4	4	4	4	4	4	4	4	4	4	2	4	4	2	4	4	4	4	2	4	4	4	4	2	4
d1jnrb_	2	4	4	4	4	4	4	4	4	4	4	4	4	4	4	4	4	4	4	4	4	4	4	4	4	4	4	4	4	4	4	4	4	4	2	4	4	2	4	4	4	4	2	4	4	4	4	2	4
d1kqfb1	2	4	4	4	4	4	4	4	4	4	4	4	4	4	4	4	4	4	4	4	4	4	4	4	4	4	4	4	4	4	4	4	4	4	2	4	4	2	4	4	4	4	2	4	4	4	4	2	4
d1h0hb_	2	4	4	4	4	4	4	4	4	4	4	4	4	4	4	4	4	4	4	4	4	4	4	4	4	4	4	4	4	4	4	4	4	4	2	4	4	2	4	4	4	4	2	4	4	4	4	2	4
d1q16b_	2	4	4	4	4	4	4	4	4	4	4	4	4	4	4	4	4	4	4	4	4	4	4	4	4	4	4	4	4	4	4	4	4	4	2	4	4	2	4	4	4	4	2	4	4	4	4	2	4
d1fsz_2	2	4	4	4	4	4	4	4	4	4	4	4	4	4	4	4	4	4	4	4	4	4	4	4	4	4	4	4	4	4	4	4	2	4	4	4	4	4	4	4	2	4	4	2	4	4	4	4	4
d1ofua2	2	4	4	4	4	4	4	4	4	4	4	4	4	4	4	4	4	4	4	4	4	4	4	4	4	4	4	4	4	4	4	4	2	4	4	4	4	4	4	4	2	4	4	2	4	4	4	4	4
d1tuba2	2	4	4	4	4	4	4	4	4	4	4	4	4	4	4	4	4	4	4	4	4	4	4	4	4	4	4	4	4	4	4	4	2	4	4	4	4	4	4	4	2	4	4	2	4	4	4	4	4
d1tubb2	2	4	4	4	4	4	4	4	4	4	4	4	4	4	4	4	4	4	4	4	4	4	4	4	4	4	4	4	4	4	4	4	2	4	4	4	4	4	4	4	2	4	4	2	4	4	4	4	4
d1oi2a2	2	4	4	4	4	4	4	4	4	4	4	4	4	4	4	4	4	4	4	4	4	4	4	4	4	4	4	4	4	4	4	4	2	4	4	4	4	4	4	4	2	4	4	2	4	4	4	4	4
d1un8a3	2	4	4	4	4	4	4	4	4	4	4	4	4	4	4	4	4	4	4	4	4	4	4	4	4	4	4	4	4	4	4	4	2	4	4	4	4	4	4	4	2	4	4	2	4	4	4	4	4
d1j3wa_	2	4	4	4	4	4	4	4	4	4	4	4	4	4	4	4	4	4	4	2	4	4	4	4	2	4	4	4	4	4	4	4	2	4	2	2	4	4	4	4	4	4	4	4	4	4	4	4	4
d1v8ca2	2	4	4	4	2	4	4	4	4	4	4	2	2	2	4	2	4	4	4	4	4	2	2	4	2	4	4	4	2	2	4	4	4	4	2	4	4	4	2	4	4	4	4	4	4	4	4	4	4
d1dlc_3	2	4	4	4	2	4	4	4	4	4	4	4	4	4	4	2	4	2	4	4	4	2	4	2	4	2	4	2	2	4	4	4	2	4	4	4	4	4	2	4	4	4	4	4	4	4	4	4	4
d1ji6a3	2	4	4	4	2	4	4	4	4	4	4	4	4	4	4	2	4	2	4	4	4	2	4	2	4	2	4	2	2	4	4	4	2	4	4	4	4	4	2	4	4	4	4	4	4	4	4	4	4
d1ciy_3	2	4	4	4	2	4	4	4	4	4	4	4	4	4	4	2	4	2	4	4	4	2	4	2	4	2	4	2	2	4	4	4	2	4	4	4	4	4	2	4	4	4	4	4	4	4	4	4	4
d1i5pa3	2	4	4	4	2	4	4	4	4	4	4	4	4	4	4	2	4	2	4	4	4	2	4	2	4	2	4	2	2	4	4	4	2	4	4	4	4	4	2	4	4	4	4	4	4	4	4	4	4
d1bx7__	2	4	4	4	4	4	4	4	2	4	4	4	4	4	4	4	4	4	4	4	4	4	2	4	4	4	4	4	4	4	4	4	4	4	4	4	4	4	4	4	4	4	4	4	4	4	4	4	4
d1c9pb_	2	4	4	4	4	4	4	4	2	4	4	4	4	4	4	4	4	4	4	4	4	4	2	4	4	4	4	4	4	4	4	4	4	4	4	4	4	4	4	4	4	4	4	4	4	4	4	4	4
d1skz_1	2	4	4	4	4	4	4	4	2	4	4	4	4	4	4	4	4	4	4	4	4	4	2	4	4	4	4	4	4	4	4	4	4	4	4	4	4	4	4	4	4	4	4	4	4	4	4	4	4
d1skz_2	2	4	4	4	4	4	4	4	2	4	4	4	4	4	4	4	4	4	4	4	4	4	2	4	4	4	4	4	4	4	4	4	4	4	4	4	4	4	4	4	4	4	4	4	4	4	4	4	4
d1hic__	2	4	4	4	4	4	4	4	2	4	4	4	4	4	4	4	4	4	4	4	4	4	2	4	4	4	4	4	4	4	4	4	4	4	4	4	4	4	4	4	4	4	4	4	4	4	4	4	4
d1hrti_	2	4	4	4	4	4	4	4	2	4	4	4	4	4	4	4	4	4	4	4	4	4	2	4	4	4	4	4	4	4	4	4	4	4	4	4	4	4	4	4	4	4	4	4	4	4	4	4	4
d4htci_	2	4	4	4	4	4	4	4	2	4	4	4	4	4	4	4	4	4	4	4	4	4	2	4	4	4	4	4	4	4	4	4	4	4	4	4	4	4	4	4	4	4	4	4	4	4	4	4	4
d1dec__	2	4	4	4	4	4	4	4	2	4	4	4	4	4	4	4	4	4	4	4	4	4	2	4	4	4	4	4	4	4	4	4	4	4	4	4	4	4	4	4	4	4	4	4	4	4	4	4	4
d1e0fi_	2	4	4	4	4	4	4	4	2	4	4	4	4	4	4	4	4	4	4	4	4	4	2	4	4	4	4	4	4	4	4	4	4	4	4	4	4	4	4	4	4	4	4	4	4	4	4	4	4
d1grj_1	3	4	4	4	4	4	2	4	4	4	4	4	2	4	2	4	4	4	4	4	4	4	4	4	4	4	4	4	2	4	4	4	4	4	4	4	4	4	4	4	4	4	4	4	4	2	4	4	4
d1jj2u_	3	2	4	4	4	4	4	4	4	4	4	4	4	4	4	4	4	4	4	4	4	4	4	4	4	4	4	4	4	4	4	4	4	4	4	4	4	4	4	4	4	4	4	4	4	4	4	4	4
d1fpoa1	3	4	4	4	4	4	4	4	4	4	4	4	4	4	4	4	4	4	4	4	4	4	4	4	4	4	4	4	4	4	4	4	4	4	4	4	4	2	4	4	2	4	4	4	4	4	4	4	4
d1hdj__	3	4	4	4	4	4	4	4	4	4	4	4	4	4	4	4	4	4	4	4	4	4	4	4	4	4	4	4	4	4	4	4	4	4	4	4	4	2	4	4	2	4	4	4	4	4	4	4	4
d1xbl__	3	4	4	4	4	4	4	4	4	4	4	4	4	4	4	4	4	4	4	4	4	4	4	4	4	4	4	4	4	4	4	4	4	4	4	4	4	2	4	4	2	4	4	4	4	4	4	4	4
d1n4ca_	3	4	4	4	4	4	4	4	4	4	4	4	4	4	4	4	4	4	4	4	4	4	4	4	4	4	4	4	4	4	4	4	4	4	4	4	4	2	4	4	2	4	4	4	4	4	4	4	4
d1nz6a_	3	4	4	4	4	4	4	4	4	4	4	4	4	4	4	4	4	4	4	4	4	4	4	4	4	4	4	4	4	4	4	4	4	4	4	4	4	2	4	4	2	4	4	4	4	4	4	4	4
d1iura_	3	4	4	4	4	4	4	4	4	4	4	4	4	4	4	4	4	4	4	4	4	4	4	4	4	4	4	4	4	4	4	4	4	4	4	4	4	2	4	4	2	4	4	4	4	4	4	4	4
d1fafa_	3	4	4	4	4	4	4	4	4	4	4	4	4	4	4	4	4	4	4	4	4	4	4	4	4	4	4	4	4	4	4	4	4	4	4	4	4	2	4	4	2	4	4	4	4	4	4	4	4
d1gh6a_	3	4	4	4	4	4	4	4	4	4	4	4	4	4	4	4	4	4	4	4	4	4	4	4	4	4	4	4	4	4	4	4	4	4	4	4	4	2	4	4	2	4	4	4	4	4	4	4	4
d1du2a_	3	4	4	4	4	4	4	4	4	4	4	4	4	4	4	4	4	4	4	4	2	4	4	4	2	4	2	4	4	4	4	4	4	4	4	4	4	4	4	4	4	2	4	2	4	4	2	4	4
d1fxkc_	3	4	4	4	4	4	4	4	2	4	4	4	4	4	4	4	4	4	4	2	4	4	4	4	4	4	4	4	4	4	4	4	4	4	4	4	4	4	2	2	4	4	4	4	2	4	4	2	4
d1fxka_	3	4	4	4	4	4	4	4	2	4	4	4	4	4	4	4	4	4	4	2	4	4	4	4	4	4	4	4	4	4	4	4	4	4	4	4	4	4	2	2	4	4	4	4	2	4	4	2	4
d1cxzb_	3	4	4	4	4	2	4	4	4	4	2	4	4	4	4	4	4	4	4	4	4	4	4	4	4	4	4	4	4	2	4	4	4	4	4	4	4	4	4	4	4	4	4	4	4	4	4	4	4
d1urfa_	3	4	4	4	4	2	4	4	4	4	2	4	4	4	4	4	4	4	4	4	4	4	4	4	4	4	4	4	4	2	4	4	4	4	4	4	4	4	4	4	4	4	4	4	4	4	4	4	4
d1seta1	3	4	4	4	4	4	4	4	4	4	4	2	4	4	4	4	4	4	4	4	4	4	4	4	4	2	4	4	4	4	4	4	4	4	4	4	4	4	4	4	4	4	4	4	4	4	4	4	4
d1eiya1	3	4	4	4	4	4	4	4	4	4	4	2	4	4	4	4	4	4	4	4	4	4	4	4	4	2	4	4	4	4	4	4	4	4	4	4	4	4	4	4	4	4	4	4	4	4	4	4	4
d1ivsa1	3	4	4	4	4	4	4	4	4	4	4	2	4	4	4	4	4	4	4	4	4	4	4	4	4	2	4	4	4	4	4	4	4	4	4	4	4	4	4	4	4	4	4	4	4	4	4	4	4
d1lrza1	3	4	4	4	4	4	4	4	4	4	4	2	4	4	4	4	4	4	4	4	4	4	4	4	4	2	4	4	4	4	4	4	4	4	4	4	4	4	4	4	4	4	4	4	4	4	4	4	4
d1k4ta1	3	4	4	4	4	4	4	4	4	2	4	4	4	4	4	4	2	2	2	4	4	4	2	4	4	4	4	2	4	4	4	4	4	4	4	4	4	4	4	4	4	4	4	4	4	4	4	4	4
d1e52a_	3	4	4	4	4	4	4	4	4	4	4	4	4	2	4	4	4	4	4	4	4	4	4	2	4	4	4	4	4	4	4	4	4	4	4	4	4	4	4	4	4	4	4	4	4	4	4	4	4
d1qoja_	3	4	4	4	4	4	4	4	4	4	4	4	4	2	4	4	4	4	4	4	4	4	4	2	4	4	4	4	4	4	4	4	4	4	4	4	4	4	4	4	4	4	4	4	4	4	4	4	4
d1aqt_1	3	4	4	4	2	4	4	4	4	4	4	4	4	4	4	2	4	4	4	4	4	2	4	4	4	4	4	4	4	4	4	2	4	4	4	4	4	4	4	4	4	4	4	4	4	4	4	4	2
d1e79h1	3	4	4	4	2	4	4	4	4	4	4	4	4	4	4	2	4	4	4	4	4	2	4	4	4	4	4	4	4	4	4	2	4	4	4	4	4	4	4	4	4	4	4	4	4	4	4	4	2
d1pv0a_	3	4	2	2	4	4	4	2	4	4	4	4	4	4	4	4	4	4	4	4	4	4	4	4	4	4	4	4	4	4	2	4	4	4	2	2	4	4	4	4	4	4	2	4	4	4	4	4	4
d1p7ia_	4	1	3	3	4	4	4	4	4	4	4	4	4	4	4	4	2	4	2	4	4	4	4	4	4	4	4	4	4	4	4	4	2	4	4	4	4	4	4	4	4	4	4	4	4	4	4	4	4
d1p7jb_	4	1	3	3	4	4	4	4	4	4	4	4	4	4	4	4	2	4	2	4	4	4	4	4	4	4	4	4	4	4	4	4	2	4	4	4	4	4	4	4	4	4	4	4	4	4	4	4	4
d2hdda_	4	1	3	3	4	4	4	4	4	4	4	4	4	4	4	4	2	4	2	4	4	4	4	4	4	4	4	4	4	4	4	4	2	4	4	4	4	4	4	4	4	4	4	4	4	4	4	4	4
d1akha_	4	1	3	3	4	4	4	4	4	4	4	4	4	4	4	4	2	4	2	4	4	4	4	4	4	4	4	4	4	4	4	4	2	4	4	4	4	4	4	4	4	4	4	4	4	4	4	4	4
d1f43a_	4	1	3	3	4	4	4	4	4	4	4	4	4	4	4	4	2	4	2	4	4	4	4	4	4	4	4	4	4	4	4	4	2	4	4	4	4	4	4	4	4	4	4	4	4	4	4	4	4
d1le8a_	4	1	3	3	4	4	4	4	4	4	4	4	4	4	4	4	2	4	2	4	4	4	4	4	4	4	4	4	4	4	4	4	2	4	4	4	4	4	4	4	4	4	4	4	4	4	4	4	4
d1mh3a1	4	1	3	3	4	4	4	4	4	4	4	4	4	4	4	4	2	4	2	4	4	4	4	4	4	4	4	4	4	4	4	4	2	4	4	4	4	4	4	4	4	4	4	4	4	4	4	4	4
d1akhb_	4	1	3	3	4	4	4	4	4	4	4	4	4	4	4	4	2	4	2	4	4	4	4	4	4	4	4	4	4	4	4	4	2	4	4	4	4	4	4	4	4	4	4	4	4	4	4	4	4
d1k61a_	4	1	3	3	4	4	4	4	4	4	4	4	4	4	4	4	2	4	2	4	4	4	4	4	4	4	4	4	4	4	4	4	2	4	4	4	4	4	4	4	4	4	4	4	4	4	4	4	4
d1le8b_	4	1	3	3	4	4	4	4	4	4	4	4	4	4	4	4	2	4	2	4	4	4	4	4	4	4	4	4	4	4	4	4	2	4	4	4	4	4	4	4	4	4	4	4	4	4	4	4	4
d1mnmc_	4	1	3	3	4	4	4	4	4	4	4	4	4	4	4	4	2	4	2	4	4	4	4	4	4	4	4	4	4	4	4	4	2	4	4	4	4	4	4	4	4	4	4	4	4	4	4	4	4
d1lfb__	4	1	3	3	4	4	4	4	4	4	4	4	4	4	4	4	2	4	2	4	4	4	4	4	4	4	4	4	4	4	4	4	2	4	4	4	4	4	4	4	4	4	4	4	4	4	4	4	4
d2lfb__	4	1	3	3	4	4	4	4	4	4	4	4	4	4	4	4	2	4	2	4	4	4	4	4	4	4	4	4	4	4	4	4	2	4	4	4	4	4	4	4	4	4	4	4	4	4	4	4	4
d1e3oc1	4	1	3	3	4	4	4	4	4	4	4	4	4	4	4	4	2	4	2	4	4	4	4	4	4	4	4	4	4	4	4	4	2	4	4	4	4	4	4	4	4	4	4	4	4	4	4	4	4
d1gt0c1	4	1	3	3	4	4	4	4	4	4	4	4	4	4	4	4	2	4	2	4	4	4	4	4	4	4	4	4	4	4	4	4	2	4	4	4	4	4	4	4	4	4	4	4	4	4	4	4	4
d1o4xa1	4	1	3	3	4	4	4	4	4	4	4	4	4	4	4	4	2	4	2	4	4	4	4	4	4	4	4	4	4	4	4	4	2	4	4	4	4	4	4	4	4	4	4	4	4	4	4	4	4
d1octc1	4	1	3	3	4	4	4	4	4	4	4	4	4	4	4	4	2	4	2	4	4	4	4	4	4	4	4	4	4	4	4	4	2	4	4	4	4	4	4	4	4	4	4	4	4	4	4	4	4
d1au7a1	4	1	3	3	4	4	4	4	4	4	4	4	4	4	4	4	2	4	2	4	4	4	4	4	4	4	4	4	4	4	4	4	2	4	4	4	4	4	4	4	4	4	4	4	4	4	4	4	4
d1ftt__	4	1	3	3	4	4	4	4	4	4	4	4	4	4	4	4	2	4	2	4	4	4	4	4	4	4	4	4	4	4	4	4	2	4	4	4	4	4	4	4	4	4	4	4	4	4	4	4	4
d1hdp__	4	1	3	3	4	4	4	4	4	4	4	4	4	4	4	4	2	4	2	4	4	4	4	4	4	4	4	4	4	4	4	4	2	4	4	4	4	4	4	4	4	4	4	4	4	4	4	4	4
d1ocp__	4	1	3	3	4	4	4	4	4	4	4	4	4	4	4	4	2	4	2	4	4	4	4	4	4	4	4	4	4	4	4	4	2	4	4	4	4	4	4	4	4	4	4	4	4	4	4	4	4
d1b72a_	4	1	3	3	4	4	4	4	4	4	4	4	4	4	4	4	2	4	2	4	4	4	4	4	4	4	4	4	4	4	4	4	2	4	4	4	4	4	4	4	4	4	4	4	4	4	4	4	4
d1pufa_	4	1	3	3	4	4	4	4	4	4	4	4	4	4	4	4	2	4	2	4	4	4	4	4	4	4	4	4	4	4	4	4	2	4	4	4	4	4	4	4	4	4	4	4	4	4	4	4	4
d1pufb_	4	1	3	3	4	4	4	4	4	4	4	4	4	4	4	4	2	4	2	4	4	4	4	4	4	4	4	4	4	4	4	4	2	4	4	4	4	4	4	4	4	4	4	4	4	4	4	4	4
d1du6a_	4	1	3	3	4	4	4	4	4	4	4	4	4	4	4	4	2	4	2	4	4	4	4	4	4	4	4	4	4	4	4	4	2	4	4	4	4	4	4	4	4	4	4	4	4	4	4	4	4
d1lfup_	4	1	3	3	4	4	4	4	4	4	4	4	4	4	4	4	2	4	2	4	4	4	4	4	4	4	4	4	4	4	4	4	2	4	4	4	4	4	4	4	4	4	4	4	4	4	4	4	4
d1bw5__	4	1	3	3	4	4	4	4	4	4	4	4	4	4	4	4	2	4	2	4	4	4	4	4	4	4	4	4	4	4	4	4	2	4	4	4	4	4	4	4	4	4	4	4	4	4	4	4	4
d1ig7a_	4	1	3	3	4	4	4	4	4	4	4	4	4	4	4	4	2	4	2	4	4	4	4	4	4	4	4	4	4	4	4	4	2	4	4	4	4	4	4	4	4	4	4	4	4	4	4	4	4
d1hom__	4	1	3	3	4	4	4	4	4	4	4	4	4	4	4	4	2	4	2	4	4	4	4	4	4	4	4	4	4	4	4	4	2	4	4	4	4	4	4	4	4	4	4	4	4	4	4	4	4
d1san__	4	1	3	3	4	4	4	4	4	4	4	4	4	4	4	4	2	4	2	4	4	4	4	4	4	4	4	4	4	4	4	4	2	4	4	4	4	4	4	4	4	4	4	4	4	4	4	4	4
d9anta_	4	1	3	3	4	4	4	4	4	4	4	4	4	4	4	4	2	4	2	4	4	4	4	4	4	4	4	4	4	4	4	4	2	4	4	4	4	4	4	4	4	4	4	4	4	4	4	4	4
d1b8ia_	4	1	3	3	4	4	4	4	4	4	4	4	4	4	4	4	2	4	2	4	4	4	4	4	4	4	4	4	4	4	4	4	2	4	4	4	4	4	4	4	4	4	4	4	4	4	4	4	4
d1b8ib_	4	1	3	3	4	4	4	4	4	4	4	4	4	4	4	4	2	4	2	4	4	4	4	4	4	4	4	4	4	4	4	4	2	4	4	4	4	4	4	4	4	4	4	4	4	4	4	4	4
d1jgga_	4	1	3	3	4	4	4	4	4	4	4	4	4	4	4	4	2	4	2	4	4	4	4	4	4	4	4	4	4	4	4	4	2	4	4	4	4	4	4	4	4	4	4	4	4	4	4	4	4
d1ftz__	4	1	3	3	4	4	4	4	4	4	4	4	4	4	4	4	2	4	2	4	4	4	4	4	4	4	4	4	4	4	4	4	2	4	4	4	4	4	4	4	4	4	4	4	4	4	4	4	4
d1nk3p_	4	1	3	3	4	4	4	4	4	4	4	4	4	4	4	4	2	4	2	4	4	4	4	4	4	4	4	4	4	4	4	4	2	4	4	4	4	4	4	4	4	4	4	4	4	4	4	4	4
d1vnd__	4	1	3	3	4	4	4	4	4	4	4	4	4	4	4	4	2	4	2	4	4	4	4	4	4	4	4	4	4	4	4	4	2	4	4	4	4	4	4	4	4	4	4	4	4	4	4	4	4
d1fjla_	4	1	3	3	4	4	4	4	4	4	4	4	4	4	4	4	2	4	2	4	4	4	4	4	4	4	4	4	4	4	4	4	2	4	4	4	4	4	4	4	4	4	4	4	4	4	4	4	4
d1fjlb_	4	1	3	3	4	4	4	4	4	4	4	4	4	4	4	4	2	4	2	4	4	4	4	4	4	4	4	4	4	4	4	4	2	4	4	4	4	4	4	4	4	4	4	4	4	4	4	4	4
d1mija_	4	1	3	3	4	4	4	4	4	4	4	4	4	4	4	4	2	4	2	4	4	4	4	4	4	4	4	4	4	4	4	4	2	4	4	4	4	4	4	4	4	4	4	4	4	4	4	4	4
d1hcra_	4	1	3	3	4	4	4	4	4	4	4	4	4	4	4	4	2	4	2	4	4	4	4	4	4	4	4	4	4	4	4	4	2	4	4	4	4	4	4	4	4	4	4	4	4	4	4	4	4
d1ijwc_	4	1	3	3	4	4	4	4	4	4	4	4	4	4	4	4	2	4	2	4	4	4	4	4	4	4	4	4	4	4	4	4	2	4	4	4	4	4	4	4	4	4	4	4	4	4	4	4	4
d1gdta1	4	1	3	3	4	4	4	4	4	4	4	4	4	4	4	4	2	4	2	4	4	4	4	4	4	4	4	4	4	4	4	4	2	4	4	4	4	4	4	4	4	4	4	4	4	4	4	4	4
d1tc3c_	4	1	3	3	4	4	4	4	4	4	4	4	4	4	4	4	2	4	2	4	4	4	4	4	4	4	4	4	4	4	4	4	2	4	4	4	4	4	4	4	4	4	4	4	4	4	4	4	4
d2ezl__	4	1	3	3	4	4	4	4	4	4	4	4	4	4	4	4	2	4	2	4	4	4	4	4	4	4	4	4	4	4	4	4	2	4	4	4	4	4	4	4	4	4	4	4	4	4	4	4	4
d2ezh__	4	1	3	3	4	4	4	4	4	4	4	4	4	4	4	4	2	4	2	4	4	4	4	4	4	4	4	4	4	4	4	4	2	4	4	4	4	4	4	4	4	4	4	4	4	4	4	4	4
d2ezi__	4	1	3	3	4	4	4	4	4	4	4	4	4	4	4	4	2	4	2	4	4	4	4	4	4	4	4	4	4	4	4	4	2	4	4	4	4	4	4	4	4	4	4	4	4	4	4	4	4
d1guua_	4	1	3	3	4	4	4	4	4	4	4	4	4	4	4	4	2	4	2	4	4	4	4	4	4	4	4	4	4	4	4	4	2	4	4	4	4	4	4	4	4	4	4	4	4	4	4	4	4
d1gv2a2	4	1	3	3	4	4	4	4	4	4	4	4	4	4	4	4	2	4	2	4	4	4	4	4	4	4	4	4	4	4	4	4	2	4	4	4	4	4	4	4	4	4	4	4	4	4	4	4	4
d1gvda_	4	1	3	3	4	4	4	4	4	4	4	4	4	4	4	4	2	4	2	4	4	4	4	4	4	4	4	4	4	4	4	4	2	4	4	4	4	4	4	4	4	4	4	4	4	4	4	4	4
d1idz__	4	1	3	3	4	4	4	4	4	4	4	4	4	4	4	4	2	4	2	4	4	4	4	4	4	4	4	4	4	4	4	4	2	4	4	4	4	4	4	4	4	4	4	4	4	4	4	4	4
d1a5j_1	4	1	3	3	4	4	4	4	4	4	4	4	4	4	4	4	2	4	2	4	4	4	4	4	4	4	4	4	4	4	4	4	2	4	4	4	4	4	4	4	4	4	4	4	4	4	4	4	4
d1a5j_2	4	1	3	3	4	4	4	4	4	4	4	4	4	4	4	4	2	4	2	4	4	4	4	4	4	4	4	4	4	4	4	4	2	4	4	4	4	4	4	4	4	4	4	4	4	4	4	4	4
d1h8ac1	4	1	3	3	4	4	4	4	4	4	4	4	4	4	4	4	2	4	2	4	4	4	4	4	4	4	4	4	4	4	4	4	2	4	4	4	4	4	4	4	4	4	4	4	4	4	4	4	4
d1fexa_	4	1	3	3	4	4	4	4	4	4	4	4	4	4	4	4	2	4	2	4	4	4	4	4	4	4	4	4	4	4	4	4	2	4	4	4	4	4	4	4	4	4	4	4	4	4	4	4	4
d1ofcx1	4	1	3	3	4	4	4	4	4	4	4	4	4	4	4	4	2	4	2	4	4	4	4	4	4	4	4	4	4	4	4	4	2	4	4	4	4	4	4	4	4	4	4	4	4	4	4	4	4
d1ofcx2	4	1	3	3	4	4	4	4	4	4	4	4	4	4	4	4	2	4	2	4	4	4	4	4	4	4	4	4	4	4	4	4	2	4	4	4	4	4	4	4	4	4	4	4	4	4	4	4	4
d1irza_	4	1	3	3	4	4	4	4	4	4	4	4	4	4	4	4	2	4	2	4	4	4	4	4	4	4	4	4	4	4	4	4	2	4	4	4	4	4	4	4	4	4	4	4	4	4	4	4	4
d1ba5__	4	1	3	3	4	4	4	4	4	4	4	4	4	4	4	4	2	4	2	4	4	4	4	4	4	4	4	4	4	4	4	4	2	4	4	4	4	4	4	4	4	4	4	4	4	4	4	4	4
d1itya_	4	1	3	3	4	4	4	4	4	4	4	4	4	4	4	4	2	4	2	4	4	4	4	4	4	4	4	4	4	4	4	4	2	4	4	4	4	4	4	4	4	4	4	4	4	4	4	4	4
d1k78a1	4	1	3	3	4	4	4	4	4	4	4	4	4	4	4	4	2	4	2	4	4	4	4	4	4	4	4	4	4	4	4	4	2	4	4	4	4	4	4	4	4	4	4	4	4	4	4	4	4
d1k78a2	4	1	3	3	4	4	4	4	4	4	4	4	4	4	4	4	2	4	2	4	4	4	4	4	4	4	4	4	4	4	4	4	2	4	4	4	4	4	4	4	4	4	4	4	4	4	4	4	4
d6paxa1	4	1	3	3	4	4	4	4	4	4	4	4	4	4	4	4	2	4	2	4	4	4	4	4	4	4	4	4	4	4	4	4	2	4	4	4	4	4	4	4	4	4	4	4	4	4	4	4	4
d6paxa2	4	1	3	3	4	4	4	4	4	4	4	4	4	4	4	4	2	4	2	4	4	4	4	4	4	4	4	4	4	4	4	4	2	4	4	4	4	4	4	4	4	4	4	4	4	4	4	4	4
d1pdnc_	4	1	3	3	4	4	4	4	4	4	4	4	4	4	4	4	2	4	2	4	4	4	4	4	4	4	4	4	4	4	4	4	2	4	4	4	4	4	4	4	4	4	4	4	4	4	4	4	4
d1igna1	4	1	3	3	4	4	4	4	4	4	4	4	4	4	4	4	2	4	2	4	4	4	4	4	4	4	4	4	4	4	4	4	2	4	4	4	4	4	4	4	4	4	4	4	4	4	4	4	4
d1igna2	4	1	3	3	4	4	4	4	4	4	4	4	4	4	4	4	2	4	2	4	4	4	4	4	4	4	4	4	4	4	4	4	2	4	4	4	4	4	4	4	4	4	4	4	4	4	4	4	4
d1bw6a_	4	1	3	3	4	4	4	4	4	4	4	4	4	4	4	4	2	4	2	4	4	4	4	4	4	4	4	4	4	4	4	4	2	4	4	4	4	4	4	4	4	4	4	4	4	4	4	4	4
d1hlva1	4	1	3	3	4	4	4	4	4	4	4	4	4	4	4	4	2	4	2	4	4	4	4	4	4	4	4	4	4	4	4	4	2	4	4	4	4	4	4	4	4	4	4	4	4	4	4	4	4
d1hlva2	4	1	3	3	4	4	4	4	4	4	4	4	4	4	4	4	2	4	2	4	4	4	4	4	4	4	4	4	4	4	4	4	2	4	4	4	4	4	4	4	4	4	4	4	4	4	4	4	4
d1iufa1	4	1	3	3	4	4	4	4	4	4	4	4	4	4	4	4	2	4	2	4	4	4	4	4	4	4	4	4	4	4	4	4	2	4	4	4	4	4	4	4	4	4	4	4	4	4	4	4	4
d1iufa2	4	1	3	3	4	4	4	4	4	4	4	4	4	4	4	4	2	4	2	4	4	4	4	4	4	4	4	4	4	4	4	4	2	4	4	4	4	4	4	4	4	4	4	4	4	4	4	4	4
d1etob_	4	1	3	3	4	4	4	4	4	4	4	4	4	4	4	4	2	4	2	4	4	4	4	4	4	4	4	4	4	4	4	4	2	4	4	4	4	4	4	4	4	4	4	4	4	4	4	4	4
d1etxa_	4	1	3	3	4	4	4	4	4	4	4	4	4	4	4	4	2	4	2	4	4	4	4	4	4	4	4	4	4	4	4	4	2	4	4	4	4	4	4	4	4	4	4	4	4	4	4	4	4
d1fipa_	4	1	3	3	4	4	4	4	4	4	4	4	4	4	4	4	2	4	2	4	4	4	4	4	4	4	4	4	4	4	4	4	2	4	4	4	4	4	4	4	4	4	4	4	4	4	4	4	4
d1ntca_	4	1	3	3	4	4	4	4	4	4	4	4	4	4	4	4	2	4	2	4	4	4	4	4	4	4	4	4	4	4	4	4	2	4	4	4	4	4	4	4	4	4	4	4	4	4	4	4	4
d1umqa_	4	1	3	3	4	4	4	4	4	4	4	4	4	4	4	4	2	4	2	4	4	4	4	4	4	4	4	4	4	4	4	4	2	4	4	4	4	4	4	4	4	4	4	4	4	4	4	4	4
d1g2ha_	4	1	3	3	4	4	4	4	4	4	4	4	4	4	4	4	2	4	2	4	4	4	4	4	4	4	4	4	4	4	4	4	2	4	4	4	4	4	4	4	4	4	4	4	4	4	4	4	4
d1bl0a1	4	1	3	3	4	4	4	4	4	4	4	4	4	4	4	4	2	4	2	4	4	4	4	4	4	4	4	4	4	4	4	4	2	4	4	4	4	4	4	4	4	4	4	4	4	4	4	4	4
d1bl0a2	4	1	3	3	4	4	4	4	4	4	4	4	4	4	4	4	2	4	2	4	4	4	4	4	4	4	4	4	4	4	4	4	2	4	4	4	4	4	4	4	4	4	4	4	4	4	4	4	4
d1d5ya1	4	1	3	3	4	4	4	4	4	4	4	4	4	4	4	4	2	4	2	4	4	4	4	4	4	4	4	4	4	4	4	4	2	4	4	4	4	4	4	4	4	4	4	4	4	4	4	4	4
d1d5ya2	4	1	3	3	4	4	4	4	4	4	4	4	4	4	4	4	2	4	2	4	4	4	4	4	4	4	4	4	4	4	4	4	2	4	4	4	4	4	4	4	4	4	4	4	4	4	4	4	4
d1a6i_1	4	1	3	3	4	4	4	4	4	4	4	4	4	4	4	4	2	4	2	4	4	4	4	4	4	4	4	4	4	4	4	4	2	4	4	4	4	4	4	4	4	4	4	4	4	4	4	4	4
d2tct_1	4	1	3	3	4	4	4	4	4	4	4	4	4	4	4	4	2	4	2	4	4	4	4	4	4	4	4	4	4	4	4	4	2	4	4	4	4	4	4	4	4	4	4	4	4	4	4	4	4
d1jt6a1	4	1	3	3	4	4	4	4	4	4	4	4	4	4	4	4	2	4	2	4	4	4	4	4	4	4	4	4	4	4	4	4	2	4	4	4	4	4	4	4	4	4	4	4	4	4	4	4	4
d1pb6a1	4	1	3	3	4	4	4	4	4	4	4	4	4	4	4	4	2	4	2	4	4	4	4	4	4	4	4	4	4	4	4	4	2	4	4	4	4	4	4	4	4	4	4	4	4	4	4	4	4
d1vi0a1	4	1	3	3	4	4	4	4	4	4	4	4	4	4	4	4	2	4	2	4	4	4	4	4	4	4	4	4	4	4	4	4	2	4	4	4	4	4	4	4	4	4	4	4	4	4	4	4	4
d1rkta1	4	1	3	3	4	4	4	4	4	4	4	4	4	4	4	4	2	4	2	4	4	4	4	4	4	4	4	4	4	4	4	4	2	4	4	4	4	4	4	4	4	4	4	4	4	4	4	4	4
d1sfe_1	4	3	3	3	4	4	4	4	4	4	4	4	4	4	4	2	4	4	4	4	4	4	2	4	4	4	4	4	4	4	4	4	4	4	4	4	4	4	4	4	4	4	4	4	4	4	4	4	4
d1qnta1	4	3	3	3	4	4	4	4	4	4	4	4	4	4	4	2	4	4	4	4	4	4	2	4	4	4	4	4	4	4	4	4	4	4	4	4	4	4	4	4	4	4	4	4	4	4	4	4	4
d1mgta1	4	3	3	3	4	4	4	4	4	4	4	4	4	4	4	2	4	4	4	4	4	4	2	4	4	4	4	4	4	4	4	4	4	4	4	4	4	4	4	4	4	4	4	4	4	4	4	4	4
d1c20a_	4	3	3	3	4	4	4	2	4	4	4	4	4	4	4	4	4	4	4	4	4	4	4	4	4	2	4	4	4	4	4	4	4	4	4	4	4	4	2	4	4	4	4	4	2	4	4	4	4
d1ig6a_	4	3	3	3	4	4	4	2	4	4	4	4	4	4	4	4	4	4	4	4	4	4	4	4	4	2	4	4	4	4	4	4	4	4	4	4	4	4	2	4	4	4	4	4	2	4	4	4	4
d1kkxa_	4	3	3	3	4	4	4	2	4	4	4	4	4	4	4	4	4	4	4	4	4	4	4	4	4	2	4	4	4	4	4	4	4	4	4	4	4	4	2	4	4	4	4	4	2	4	4	4	4
d1bia_1	4	3	1	3	2	4	4	4	4	2	4	4	4	4	2	4	4	2	4	4	4	4	4	4	4	4	4	4	2	4	4	4	4	4	4	4	4	4	4	4	4	4	4	4	4	4	4	4	2
d1j5ya1	4	3	1	3	2	4	4	4	4	2	4	4	4	4	2	4	4	2	4	4	4	4	4	4	4	4	4	4	2	4	4	4	4	4	4	4	4	4	4	4	4	4	4	4	4	4	4	4	2
d1jhfa1	4	3	1	3	2	4	4	4	4	2	4	4	4	4	2	4	4	2	4	4	4	4	4	4	4	4	4	4	2	4	4	4	4	4	4	4	4	4	4	4	4	4	4	4	4	4	4	4	2
d1aoy__	4	3	1	3	2	4	4	4	4	2	4	4	4	4	2	4	4	2	4	4	4	4	4	4	4	4	4	4	2	4	4	4	4	4	4	4	4	4	4	4	4	4	4	4	4	4	4	4	2
d1b4aa1	4	3	1	3	2	4	4	4	4	2	4	4	4	4	2	4	4	2	4	4	4	4	4	4	4	4	4	4	2	4	4	4	4	4	4	4	4	4	4	4	4	4	4	4	4	4	4	4	2
d1f9na1	4	3	1	3	2	4	4	4	4	2	4	4	4	4	2	4	4	2	4	4	4	4	4	4	4	4	4	4	2	4	4	4	4	4	4	4	4	4	4	4	4	4	4	4	4	4	4	4	2
d1r72a1	4	3	1	3	2	4	4	4	4	2	4	4	4	4	2	4	4	2	4	4	4	4	4	4	4	4	4	4	2	4	4	4	4	4	4	4	4	4	4	4	4	4	4	4	4	4	4	4	2
d1i5za1	4	3	1	3	2	4	4	4	4	2	4	4	4	4	2	4	4	2	4	4	4	4	4	4	4	4	4	4	2	4	4	4	4	4	4	4	4	4	4	4	4	4	4	4	4	4	4	4	2
d1ft9a1	4	3	1	3	2	4	4	4	4	2	4	4	4	4	2	4	4	2	4	4	4	4	4	4	4	4	4	4	2	4	4	4	4	4	4	4	4	4	4	4	4	4	4	4	4	4	4	4	2
d1omia2	4	3	1	3	2	4	4	4	4	2	4	4	4	4	2	4	4	2	4	4	4	4	4	4	4	4	4	4	2	4	4	4	4	4	4	4	4	4	4	4	4	4	4	4	4	4	4	4	2
d1i1ga1	4	3	1	3	2	4	4	4	4	2	4	4	4	4	2	4	4	2	4	4	4	4	4	4	4	4	4	4	2	4	4	4	4	4	4	4	4	4	4	4	4	4	4	4	4	4	4	4	2
d1ri7a1	4	3	1	3	2	4	4	4	4	2	4	4	4	4	2	4	4	2	4	4	4	4	4	4	4	4	4	4	2	4	4	4	4	4	4	4	4	4	4	4	4	4	4	4	4	4	4	4	2
d1smta_	4	3	1	3	2	4	4	4	4	2	4	4	4	4	2	4	4	2	4	4	4	4	4	4	4	4	4	4	2	4	4	4	4	4	4	4	4	4	4	4	4	4	4	4	4	4	4	4	2
d1mkma1	4	3	1	3	2	4	4	4	4	2	4	4	4	4	2	4	4	2	4	4	4	4	4	4	4	4	4	4	2	4	4	4	4	4	4	4	4	4	4	4	4	4	4	4	4	4	4	4	2
d1jgsa_	4	3	1	3	2	4	4	4	4	2	4	4	4	4	2	4	4	2	4	4	4	4	4	4	4	4	4	4	2	4	4	4	4	4	4	4	4	4	4	4	4	4	4	4	4	4	4	4	2
d1lnwa_	4	3	1	3	2	4	4	4	4	2	4	4	4	4	2	4	4	2	4	4	4	4	4	4	4	4	4	4	2	4	4	4	4	4	4	4	4	4	4	4	4	4	4	4	4	4	4	4	2
d1lj9a_	4	3	1	3	2	4	4	4	4	2	4	4	4	4	2	4	4	2	4	4	4	4	4	4	4	4	4	4	2	4	4	4	4	4	4	4	4	4	4	4	4	4	4	4	4	4	4	4	2
d1hsja1	4	3	1	3	2	4	4	4	4	2	4	4	4	4	2	4	4	2	4	4	4	4	4	4	4	4	4	4	2	4	4	4	4	4	4	4	4	4	4	4	4	4	4	4	4	4	4	4	2
d1p4xa1	4	3	1	3	2	4	4	4	4	2	4	4	4	4	2	4	4	2	4	4	4	4	4	4	4	4	4	4	2	4	4	4	4	4	4	4	4	4	4	4	4	4	4	4	4	4	4	4	2
d1p4xa2	4	3	1	3	2	4	4	4	4	2	4	4	4	4	2	4	4	2	4	4	4	4	4	4	4	4	4	4	2	4	4	4	4	4	4	4	4	4	4	4	4	4	4	4	4	4	4	4	2
d1fzpb_	4	3	1	3	2	4	4	4	4	2	4	4	4	4	2	4	4	2	4	4	4	4	4	4	4	4	4	4	2	4	4	4	4	4	4	4	4	4	4	4	4	4	4	4	4	4	4	4	2
d1s3ja_	4	3	1	3	2	4	4	4	4	2	4	4	4	4	2	4	4	2	4	4	4	4	4	4	4	4	4	4	2	4	4	4	4	4	4	4	4	4	4	4	4	4	4	4	4	4	4	4	2
d1ub9a_	4	3	1	3	2	4	4	4	4	2	4	4	4	4	2	4	4	2	4	4	4	4	4	4	4	4	4	4	2	4	4	4	4	4	4	4	4	4	4	4	4	4	4	4	4	4	4	4	2
d1ku9a_	4	3	1	3	2	4	4	4	4	2	4	4	4	4	2	4	4	2	4	4	4	4	4	4	4	4	4	4	2	4	4	4	4	4	4	4	4	4	4	4	4	4	4	4	4	4	4	4	2
d1okra_	4	3	1	3	2	4	4	4	4	2	4	4	4	4	2	4	4	2	4	4	4	4	4	4	4	4	4	4	2	4	4	4	4	4	4	4	4	4	4	4	4	4	4	4	4	4	4	4	2
d1p6ra_	4	3	1	3	2	4	4	4	4	2	4	4	4	4	2	4	4	2	4	4	4	4	4	4	4	4	4	4	2	4	4	4	4	4	4	4	4	4	4	4	4	4	4	4	4	4	4	4	2
d1hw1a1	4	3	1	3	2	4	4	4	4	2	4	4	4	4	2	4	4	2	4	4	4	4	4	4	4	4	4	4	2	4	4	4	4	4	4	4	4	4	4	4	4	4	4	4	4	4	4	4	2
d1o57a1	4	3	1	3	2	4	4	4	4	2	4	4	4	4	2	4	4	2	4	4	4	4	4	4	4	4	4	4	2	4	4	4	4	4	4	4	4	4	4	4	4	4	4	4	4	4	4	4	2
d1bm9a_	4	3	1	3	2	4	4	4	4	2	4	4	4	4	2	4	4	2	4	4	4	4	4	4	4	4	4	4	2	4	4	4	4	4	4	4	4	4	4	4	4	4	4	4	4	4	4	4	2
d1ixca1	4	3	1	3	2	4	4	4	4	2	4	4	4	4	2	4	4	2	4	4	4	4	4	4	4	4	4	4	2	4	4	4	4	4	4	4	4	4	4	4	4	4	4	4	4	4	4	4	2
d1b9ma1	4	3	1	3	2	4	4	4	4	2	4	4	4	4	2	4	4	2	4	4	4	4	4	4	4	4	4	4	2	4	4	4	4	4	4	4	4	4	4	4	4	4	4	4	4	4	4	4	2
d1bjaa_	4	3	1	3	2	4	4	4	4	2	4	4	4	4	2	4	4	2	4	4	4	4	4	4	4	4	4	4	2	4	4	4	4	4	4	4	4	4	4	4	4	4	4	4	4	4	4	4	2
d1q1ha_	4	3	1	3	2	4	4	4	4	2	4	4	4	4	2	4	4	2	4	4	4	4	4	4	4	4	4	4	2	4	4	4	4	4	4	4	4	4	4	4	4	4	4	4	4	4	4	4	2
d1mzba_	4	3	1	3	2	4	4	4	4	2	4	4	4	4	2	4	4	2	4	4	4	4	4	4	4	4	4	4	2	4	4	4	4	4	4	4	4	4	4	4	4	4	4	4	4	4	4	4	2
d1repc1	4	3	1	3	2	4	4	4	4	2	4	4	4	4	2	4	4	2	4	4	4	4	4	4	4	4	4	4	2	4	4	4	4	4	4	4	4	4	4	4	4	4	4	4	4	4	4	4	2
d1repc2	4	3	1	3	2	4	4	4	4	2	4	4	4	4	2	4	4	2	4	4	4	4	4	4	4	4	4	4	2	4	4	4	4	4	4	4	4	4	4	4	4	4	4	4	4	4	4	4	2
d1hkqa_	4	3	1	3	2	4	4	4	4	2	4	4	4	4	2	4	4	2	4	4	4	4	4	4	4	4	4	4	2	4	4	4	4	4	4	4	4	4	4	4	4	4	4	4	4	4	4	4	2
d1ixrc1	4	3	1	3	2	4	4	4	4	2	4	4	4	4	2	4	4	2	4	4	4	4	4	4	4	4	4	4	2	4	4	4	4	4	4	4	4	4	4	4	4	4	4	4	4	4	4	4	2
d1ixsb1	4	3	1	3	2	4	4	4	4	2	4	4	4	4	2	4	4	2	4	4	4	4	4	4	4	4	4	4	2	4	4	4	4	4	4	4	4	4	4	4	4	4	4	4	4	4	4	4	2
d1in4a1	4	3	1	3	2	4	4	4	4	2	4	4	4	4	2	4	4	2	4	4	4	4	4	4	4	4	4	4	2	4	4	4	4	4	4	4	4	4	4	4	4	4	4	4	4	4	4	4	2
d1fnna1	4	3	1	3	2	4	4	4	4	2	4	4	4	4	2	4	4	2	4	4	4	4	4	4	4	4	4	4	2	4	4	4	4	4	4	4	4	4	4	4	4	4	4	4	4	4	4	4	2
d1oywa1	4	3	1	3	2	4	4	4	4	2	4	4	4	4	2	4	4	2	4	4	4	4	4	4	4	4	4	4	2	4	4	4	4	4	4	4	4	4	4	4	4	4	4	4	4	4	4	4	2
d1ldda_	4	3	1	3	2	4	4	4	4	2	4	4	4	4	2	4	4	2	4	4	4	4	4	4	4	4	4	4	2	4	4	4	4	4	4	4	4	4	4	4	4	4	4	4	4	4	4	4	2
d1ldja1	4	3	1	3	2	4	4	4	4	2	4	4	4	4	2	4	4	2	4	4	4	4	4	4	4	4	4	4	2	4	4	4	4	4	4	4	4	4	4	4	4	4	4	4	4	4	4	4	2
d1iuya_	4	3	1	3	2	4	4	4	4	2	4	4	4	4	2	4	4	2	4	4	4	4	4	4	4	4	4	4	2	4	4	4	4	4	4	4	4	4	4	4	4	4	4	4	4	4	4	4	2
d1lvaa1	4	3	1	3	2	4	4	4	4	2	4	4	4	4	2	4	4	2	4	4	4	4	4	4	4	4	4	4	2	4	4	4	4	4	4	4	4	4	4	4	4	4	4	4	4	4	4	4	2
d1lvaa2	4	3	1	3	2	4	4	4	4	2	4	4	4	4	2	4	4	2	4	4	4	4	4	4	4	4	4	4	2	4	4	4	4	4	4	4	4	4	4	4	4	4	4	4	4	4	4	4	2
d1lvaa3	4	3	1	3	2	4	4	4	4	2	4	4	4	4	2	4	4	2	4	4	4	4	4	4	4	4	4	4	2	4	4	4	4	4	4	4	4	4	4	4	4	4	4	4	4	4	4	4	2
d1lvaa4	4	3	1	3	2	4	4	4	4	2	4	4	4	4	2	4	4	2	4	4	4	4	4	4	4	4	4	4	2	4	4	4	4	4	4	4	4	4	4	4	4	4	4	4	4	4	4	4	2
d1foka3	4	3	1	3	2	4	4	4	4	2	4	4	4	4	2	4	4	2	4	4	4	4	4	4	4	4	4	4	2	4	4	4	4	4	4	4	4	4	4	4	4	4	4	4	4	4	4	4	2
d2foka1	4	3	1	3	2	4	4	4	4	2	4	4	4	4	2	4	4	2	4	4	4	4	4	4	4	4	4	4	2	4	4	4	4	4	4	4	4	4	4	4	4	4	4	4	4	4	4	4	2
d2foka2	4	3	1	3	2	4	4	4	4	2	4	4	4	4	2	4	4	2	4	4	4	4	4	4	4	4	4	4	2	4	4	4	4	4	4	4	4	4	4	4	4	4	4	4	4	4	4	4	2
d2foka3	4	3	1	3	2	4	4	4	4	2	4	4	4	4	2	4	4	2	4	4	4	4	4	4	4	4	4	4	2	4	4	4	4	4	4	4	4	4	4	4	4	4	4	4	4	4	4	4	2
d1f1za1	4	3	1	3	2	4	4	4	4	2	4	4	4	4	2	4	4	2	4	4	4	4	4	4	4	4	4	4	2	4	4	4	4	4	4	4	4	4	4	4	4	4	4	4	4	4	4	4	2
d1fp1d1	4	3	1	3	2	4	4	4	4	2	4	4	4	4	2	4	4	2	4	4	4	4	4	4	4	4	4	4	2	4	4	4	4	4	4	4	4	4	4	4	4	4	4	4	4	4	4	4	2
d1fp2a1	4	3	1	3	2	4	4	4	4	2	4	4	4	4	2	4	4	2	4	4	4	4	4	4	4	4	4	4	2	4	4	4	4	4	4	4	4	4	4	4	4	4	4	4	4	4	4	4	2
d1kyza1	4	3	1	3	2	4	4	4	4	2	4	4	4	4	2	4	4	2	4	4	4	4	4	4	4	4	4	4	2	4	4	4	4	4	4	4	4	4	4	4	4	4	4	4	4	4	4	4	2
d1qzza1	4	3	1	3	2	4	4	4	4	2	4	4	4	4	2	4	4	2	4	4	4	4	4	4	4	4	4	4	2	4	4	4	4	4	4	4	4	4	4	4	4	4	4	4	4	4	4	4	2
d1hsta_	4	3	1	3	2	4	4	4	4	2	4	4	4	4	2	4	4	2	4	4	4	4	4	4	4	4	4	4	2	4	4	4	4	4	4	4	4	4	4	4	4	4	4	4	4	4	4	4	2
d1ghc__	4	3	1	3	2	4	4	4	4	2	4	4	4	4	2	4	4	2	4	4	4	4	4	4	4	4	4	4	2	4	4	4	4	4	4	4	4	4	4	4	4	4	4	4	4	4	4	4	2
d1uhma_	4	3	1	3	2	4	4	4	4	2	4	4	4	4	2	4	4	2	4	4	4	4	4	4	4	4	4	4	2	4	4	4	4	4	4	4	4	4	4	4	4	4	4	4	4	4	4	4	2
d1ussa_	4	3	1	3	2	4	4	4	4	2	4	4	4	4	2	4	4	2	4	4	4	4	4	4	4	4	4	4	2	4	4	4	4	4	4	4	4	4	4	4	4	4	4	4	4	4	4	4	2
d1usta_	4	3	1	3	2	4	4	4	4	2	4	4	4	4	2	4	4	2	4	4	4	4	4	4	4	4	4	4	2	4	4	4	4	4	4	4	4	4	4	4	4	4	4	4	4	4	4	4	2
d1e17a_	4	3	1	3	2	4	4	4	4	2	4	4	4	4	2	4	4	2	4	4	4	4	4	4	4	4	4	4	2	4	4	4	4	4	4	4	4	4	4	4	4	4	4	4	4	4	4	4	2
d1d5va_	4	3	1	3	2	4	4	4	4	2	4	4	4	4	2	4	4	2	4	4	4	4	4	4	4	4	4	4	2	4	4	4	4	4	4	4	4	4	4	4	4	4	4	4	4	4	4	4	2
d1jxsa_	4	3	1	3	2	4	4	4	4	2	4	4	4	4	2	4	4	2	4	4	4	4	4	4	4	4	4	4	2	4	4	4	4	4	4	4	4	4	4	4	4	4	4	4	4	4	4	4	2
d2hfh__	4	3	1	3	2	4	4	4	4	2	4	4	4	4	2	4	4	2	4	4	4	4	4	4	4	4	4	4	2	4	4	4	4	4	4	4	4	4	4	4	4	4	4	4	4	4	4	4	2
d1kq8a_	4	3	1	3	2	4	4	4	4	2	4	4	4	4	2	4	4	2	4	4	4	4	4	4	4	4	4	4	2	4	4	4	4	4	4	4	4	4	4	4	4	4	4	4	4	4	4	4	2
d2bby__	4	3	1	3	2	4	4	4	4	2	4	4	4	4	2	4	4	2	4	4	4	4	4	4	4	4	4	4	2	4	4	4	4	4	4	4	4	4	4	4	4	4	4	4	4	4	4	4	2
d1i27a_	4	3	1	3	2	4	4	4	4	2	4	4	4	4	2	4	4	2	4	4	4	4	4	4	4	4	4	4	2	4	4	4	4	4	4	4	4	4	4	4	4	4	4	4	4	4	4	4	2
d1dpua_	4	3	1	3	2	4	4	4	4	2	4	4	4	4	2	4	4	2	4	4	4	4	4	4	4	4	4	4	2	4	4	4	4	4	4	4	4	4	4	4	4	4	4	4	4	4	4	4	2
d1fsha_	4	3	1	3	2	4	4	4	4	2	4	4	4	4	2	4	4	2	4	4	4	4	4	4	4	4	4	4	2	4	4	4	4	4	4	4	4	4	4	4	4	4	4	4	4	4	4	4	2
d1o7fa1	4	3	1	3	2	4	4	4	4	2	4	4	4	4	2	4	4	2	4	4	4	4	4	4	4	4	4	4	2	4	4	4	4	4	4	4	4	4	4	4	4	4	4	4	4	4	4	4	2
d1uhwa_	4	3	1	3	2	4	4	4	4	2	4	4	4	4	2	4	4	2	4	4	4	4	4	4	4	4	4	4	2	4	4	4	4	4	4	4	4	4	4	4	4	4	4	4	4	4	4	4	2
d1v3fa_	4	3	1	3	2	4	4	4	4	2	4	4	4	4	2	4	4	2	4	4	4	4	4	4	4	4	4	4	2	4	4	4	4	4	4	4	4	4	4	4	4	4	4	4	4	4	4	4	2
d1cf7a_	4	3	1	3	2	4	4	4	4	2	4	4	4	4	2	4	4	2	4	4	4	4	4	4	4	4	4	4	2	4	4	4	4	4	4	4	4	4	4	4	4	4	4	4	4	4	4	4	2
d1cf7b_	4	3	1	3	2	4	4	4	4	2	4	4	4	4	2	4	4	2	4	4	4	4	4	4	4	4	4	4	2	4	4	4	4	4	4	4	4	4	4	4	4	4	4	4	4	4	4	4	2
d1d8ja_	4	3	1	3	2	4	4	4	4	2	4	4	4	4	2	4	4	2	4	4	4	4	4	4	4	4	4	4	2	4	4	4	4	4	4	4	4	4	4	4	4	4	4	4	4	4	4	4	2
d1qbja_	4	3	1	3	2	4	4	4	4	2	4	4	4	4	2	4	4	2	4	4	4	4	4	4	4	4	4	4	2	4	4	4	4	4	4	4	4	4	4	4	4	4	4	4	4	4	4	4	2
d1qgpa_	4	3	1	3	2	4	4	4	4	2	4	4	4	4	2	4	4	2	4	4	4	4	4	4	4	4	4	4	2	4	4	4	4	4	4	4	4	4	4	4	4	4	4	4	4	4	4	4	2
d1j75a_	4	3	1	3	2	4	4	4	4	2	4	4	4	4	2	4	4	2	4	4	4	4	4	4	4	4	4	4	2	4	4	4	4	4	4	4	4	4	4	4	4	4	4	4	4	4	4	4	2
d1oyia_	4	3	1	3	2	4	4	4	4	2	4	4	4	4	2	4	4	2	4	4	4	4	4	4	4	4	4	4	2	4	4	4	4	4	4	4	4	4	4	4	4	4	4	4	4	4	4	4	2
d1dp7p_	4	3	1	3	2	4	4	4	4	2	4	4	4	4	2	4	4	2	4	4	4	4	4	4	4	4	4	4	2	4	4	4	4	4	4	4	4	4	4	4	4	4	4	4	4	4	4	4	2
d1ka8a_	4	3	1	3	2	4	4	4	4	2	4	4	4	4	2	4	4	2	4	4	4	4	4	4	4	4	4	4	2	4	4	4	4	4	4	4	4	4	4	4	4	4	4	4	4	4	4	4	2
d1flia_	4	3	1	3	2	4	4	4	4	2	4	4	4	4	2	4	4	2	4	4	4	4	4	4	4	4	4	4	2	4	4	4	4	4	4	4	4	4	4	4	4	4	4	4	4	4	4	4	2
d1k79a_	4	3	1	3	2	4	4	4	4	2	4	4	4	4	2	4	4	2	4	4	4	4	4	4	4	4	4	4	2	4	4	4	4	4	4	4	4	4	4	4	4	4	4	4	4	4	4	4	2
d1gvja_	4	3	1	3	2	4	4	4	4	2	4	4	4	4	2	4	4	2	4	4	4	4	4	4	4	4	4	4	2	4	4	4	4	4	4	4	4	4	4	4	4	4	4	4	4	4	4	4	2
d2stta_	4	3	1	3	2	4	4	4	4	2	4	4	4	4	2	4	4	2	4	4	4	4	4	4	4	4	4	4	2	4	4	4	4	4	4	4	4	4	4	4	4	4	4	4	4	4	4	4	2
d1puee_	4	3	1	3	2	4	4	4	4	2	4	4	4	4	2	4	4	2	4	4	4	4	4	4	4	4	4	4	2	4	4	4	4	4	4	4	4	4	4	4	4	4	4	4	4	4	4	4	2
d1awca_	4	3	1	3	2	4	4	4	4	2	4	4	4	4	2	4	4	2	4	4	4	4	4	4	4	4	4	4	2	4	4	4	4	4	4	4	4	4	4	4	4	4	4	4	4	4	4	4	2
d1bc8c_	4	3	1	3	2	4	4	4	4	2	4	4	4	4	2	4	4	2	4	4	4	4	4	4	4	4	4	4	2	4	4	4	4	4	4	4	4	4	4	4	4	4	4	4	4	4	4	4	2
d1hbxg_	4	3	1	3	2	4	4	4	4	2	4	4	4	4	2	4	4	2	4	4	4	4	4	4	4	4	4	4	2	4	4	4	4	4	4	4	4	4	4	4	4	4	4	4	4	4	4	4	2
d1duxc_	4	3	1	3	2	4	4	4	4	2	4	4	4	4	2	4	4	2	4	4	4	4	4	4	4	4	4	4	2	4	4	4	4	4	4	4	4	4	4	4	4	4	4	4	4	4	4	4	2
d1hks__	4	3	1	3	2	4	4	4	4	2	4	4	4	4	2	4	4	2	4	4	4	4	4	4	4	4	4	4	2	4	4	4	4	4	4	4	4	4	4	4	4	4	4	4	4	4	4	4	2
d1fbqa_	4	3	1	3	2	4	4	4	4	2	4	4	4	4	2	4	4	2	4	4	4	4	4	4	4	4	4	4	2	4	4	4	4	4	4	4	4	4	4	4	4	4	4	4	4	4	4	4	2
d2hts__	4	3	1	3	2	4	4	4	4	2	4	4	4	4	2	4	4	2	4	4	4	4	4	4	4	4	4	4	2	4	4	4	4	4	4	4	4	4	4	4	4	4	4	4	4	4	4	4	2
d1if1a_	4	3	1	3	2	4	4	4	4	2	4	4	4	4	2	4	4	2	4	4	4	4	4	4	4	4	4	4	2	4	4	4	4	4	4	4	4	4	4	4	4	4	4	4	4	4	4	4	2
d2irfg_	4	3	1	3	2	4	4	4	4	2	4	4	4	4	2	4	4	2	4	4	4	4	4	4	4	4	4	4	2	4	4	4	4	4	4	4	4	4	4	4	4	4	4	4	4	4	4	4	2
d1pp7u_	4	3	1	3	2	4	4	4	4	2	4	4	4	4	2	4	4	2	4	4	4	4	4	4	4	4	4	4	2	4	4	4	4	4	4	4	4	4	4	4	4	4	4	4	4	4	4	4	2
d1g3sa1	4	3	1	3	2	4	4	4	4	2	4	4	4	4	2	4	4	2	4	4	4	4	4	4	4	4	4	4	2	4	4	4	4	4	4	4	4	4	4	4	4	4	4	4	4	4	4	4	2
d1fx7a1	4	3	1	3	2	4	4	4	4	2	4	4	4	4	2	4	4	2	4	4	4	4	4	4	4	4	4	4	2	4	4	4	4	4	4	4	4	4	4	4	4	4	4	4	4	4	4	4	2
d1on2a1	4	3	1	3	2	4	4	4	4	2	4	4	4	4	2	4	4	2	4	4	4	4	4	4	4	4	4	4	2	4	4	4	4	4	4	4	4	4	4	4	4	4	4	4	4	4	4	4	2
d1ucra_	4	3	1	3	2	4	4	4	4	2	4	4	4	4	2	4	4	2	4	4	4	4	4	4	4	4	4	4	2	4	4	4	4	4	4	4	4	4	4	4	4	4	4	4	4	4	4	4	2
d1s7aa_	4	3	1	3	2	4	4	4	4	2	4	4	4	4	2	4	4	2	4	4	4	4	4	4	4	4	4	4	2	4	4	4	4	4	4	4	4	4	4	4	4	4	4	4	4	4	4	4	2
d1s29a_	4	3	1	3	2	4	4	4	4	2	4	4	4	4	2	4	4	2	4	4	4	4	4	4	4	4	4	4	2	4	4	4	4	4	4	4	4	4	4	4	4	4	4	4	4	4	4	4	2
d1xgsa1	4	3	1	3	2	4	4	4	4	2	4	4	4	4	2	4	4	2	4	4	4	4	4	4	4	4	4	4	2	4	4	4	4	4	4	4	4	4	4	4	4	4	4	4	4	4	4	4	2
d1b6a_1	4	3	1	3	2	4	4	4	4	2	4	4	4	4	2	4	4	2	4	4	4	4	4	4	4	4	4	4	2	4	4	4	4	4	4	4	4	4	4	4	4	4	4	4	4	4	4	4	2
d1opc__	4	3	3	1	4	4	4	4	4	4	4	4	4	4	4	4	4	4	4	4	4	2	4	4	4	4	4	4	4	4	4	4	4	4	4	4	2	2	4	2	2	2	4	4	4	2	4	4	4
d1kgsa1	4	3	3	1	4	4	4	4	4	4	4	4	4	4	4	4	4	4	4	4	4	2	4	4	4	4	4	4	4	4	4	4	4	4	4	4	2	2	4	2	2	2	4	4	4	2	4	4	4
d1gxqa_	4	3	3	1	4	4	4	4	4	4	4	4	4	4	4	4	4	4	4	4	4	2	4	4	4	4	4	4	4	4	4	4	4	4	4	4	2	2	4	2	2	2	4	4	4	2	4	4	4
d1p2fa1	4	3	3	1	4	4	4	4	4	4	4	4	4	4	4	4	4	4	4	4	4	2	4	4	4	4	4	4	4	4	4	4	4	4	4	4	2	2	4	2	2	2	4	4	4	2	4	4	4
d1fsea_	4	3	3	1	4	4	4	4	4	4	4	4	4	4	4	4	4	4	4	4	4	2	4	4	4	4	4	4	4	4	4	4	4	4	4	4	2	2	4	2	2	2	4	4	4	2	4	4	4
d1l3la1	4	3	3	1	4	4	4	4	4	4	4	4	4	4	4	4	4	4	4	4	4	2	4	4	4	4	4	4	4	4	4	4	4	4	4	4	2	2	4	2	2	2	4	4	4	2	4	4	4
d1je8a_	4	3	3	1	4	4	4	4	4	4	4	4	4	4	4	4	4	4	4	4	4	2	4	4	4	4	4	4	4	4	4	4	4	4	4	4	2	2	4	2	2	2	4	4	4	2	4	4	4
d1p4wa_	4	3	3	1	4	4	4	4	4	4	4	4	4	4	4	4	4	4	4	4	4	2	4	4	4	4	4	4	4	4	4	4	4	4	4	4	2	2	4	2	2	2	4	4	4	2	4	4	4
d1fc3a_	4	3	3	1	4	4	4	4	4	4	4	4	4	4	4	4	4	4	4	4	4	2	4	4	4	4	4	4	4	4	4	4	4	4	4	4	2	2	4	2	2	2	4	4	4	2	4	4	4
d1lq1a_	4	3	3	1	4	4	4	4	4	4	4	4	4	4	4	4	4	4	4	4	4	2	4	4	4	4	4	4	4	4	4	4	4	4	4	4	2	2	4	2	2	2	4	4	4	2	4	4	4
d1jhga_	4	3	3	3	4	4	2	4	4	4	4	4	4	4	4	4	4	4	4	4	4	4	4	4	4	4	4	4	4	4	4	4	4	4	4	2	4	4	4	4	4	4	2	4	4	4	4	4	4
d1trra_	4	3	3	3	4	4	2	4	4	4	4	4	4	4	4	4	4	4	4	4	4	4	4	4	4	4	4	4	4	4	4	4	4	4	4	2	4	4	4	4	4	4	2	4	4	4	4	4	4
d1l8qa1	4	3	3	3	4	4	2	4	4	4	4	4	4	4	4	4	4	4	4	4	4	4	4	4	4	4	4	4	4	4	4	4	4	4	4	2	4	4	4	4	4	4	2	4	4	4	4	4	4
d1j1va_	4	3	3	3	4	4	2	4	4	4	4	4	4	4	4	4	4	4	4	4	4	4	4	4	4	4	4	4	4	4	4	4	4	4	4	2	4	4	4	4	4	4	2	4	4	4	4	4	4
d1hc8a_	4	3	3	3	4	2	4	4	4	4	4	4	4	4	4	4	4	4	4	2	4	4	4	4	4	4	4	4	4	4	4	2	4	4	4	4	4	4	4	4	4	4	4	4	4	4	4	4	4
d1mmsa1	4	3	3	3	4	2	4	4	4	4	4	4	4	4	4	4	4	4	4	2	4	4	4	4	4	4	4	4	4	4	4	2	4	4	4	4	4	4	4	4	4	4	4	4	4	4	4	4	4
d1fjgr_	4	3	3	3	4	4	4	4	4	4	4	2	4	4	4	4	4	4	4	4	4	4	4	4	4	4	4	4	4	4	2	4	4	4	4	4	4	4	4	4	4	4	4	4	4	4	4	4	4
d1g1xc_	4	3	3	3	4	4	4	4	4	4	4	2	4	4	4	4	4	4	4	4	4	4	4	4	4	4	4	4	4	4	2	4	4	4	4	4	4	4	4	4	4	4	4	4	4	4	4	4	4
d1i94r_	4	3	3	3	4	4	4	4	4	4	4	2	4	4	4	4	4	4	4	4	4	4	4	4	4	4	4	4	4	4	2	4	4	4	4	4	4	4	4	4	4	4	4	4	4	4	4	4	4
d1k6ya1	4	3	3	3	4	4	4	4	4	4	4	4	4	2	4	4	4	4	4	4	4	4	4	4	2	4	2	2	4	4	4	4	4	4	2	4	4	4	4	4	4	4	4	4	4	4	4	4	4
d1wjba_	4	3	3	3	4	4	4	4	4	4	4	4	4	2	4	4	4	4	4	4	4	4	4	4	2	4	2	2	4	4	4	4	4	4	2	4	4	4	4	4	4	4	4	4	4	4	4	4	4
d1e0ea_	4	3	3	3	4	4	4	4	4	4	4	4	4	2	4	4	4	4	4	4	4	4	4	4	2	4	2	2	4	4	4	4	4	4	2	4	4	4	4	4	4	4	4	4	4	4	4	4	4
d1ef4a_	4	3	3	3	4	4	4	4	2	4	4	4	4	4	4	4	4	4	4	4	4	4	4	4	4	4	4	4	4	2	4	4	4	4	4	4	4	4	4	4	4	4	4	4	4	4	4	2	4
d1i50j_	4	3	3	3	4	4	4	4	2	4	4	4	4	4	4	4	4	4	4	4	4	4	4	4	4	4	4	4	4	2	4	4	4	4	4	4	4	4	4	4	4	4	4	4	4	4	4	2	4
d1ku2a1	4	3	3	3	4	4	4	4	4	4	2	4	4	4	4	4	4	4	4	4	2	4	4	2	4	4	4	4	4	4	4	4	4	4	4	4	4	4	4	4	4	4	4	4	4	4	2	4	4
d1rp3a1	4	3	3	3	4	4	4	4	4	4	2	4	4	4	4	4	4	4	4	4	2	4	4	2	4	4	4	4	4	4	4	4	4	4	4	4	4	4	4	4	4	4	4	4	4	4	2	4	4
d1iw7f2	4	3	3	3	4	4	4	4	4	4	2	4	4	4	4	4	4	4	4	4	2	4	4	2	4	4	4	4	4	4	4	4	4	4	4	4	4	4	4	4	4	4	4	4	4	4	2	4	4
d1ku3a_	4	3	3	3	4	4	4	4	4	4	2	4	4	4	4	4	4	4	4	4	2	4	4	2	4	4	4	4	4	4	4	4	4	4	4	4	4	4	4	4	4	4	4	4	4	4	2	4	4
d1ku7a_	4	3	3	3	4	4	4	4	4	4	2	4	4	4	4	4	4	4	4	4	2	4	4	2	4	4	4	4	4	4	4	4	4	4	4	4	4	4	4	4	4	4	4	4	4	4	2	4	4
d1or7a1	4	3	3	3	4	4	4	4	4	4	2	4	4	4	4	4	4	4	4	4	2	4	4	2	4	4	4	4	4	4	4	4	4	4	4	4	4	4	4	4	4	4	4	4	4	4	2	4	4
d1l0oc_	4	3	3	3	4	4	4	4	4	4	2	4	4	4	4	4	4	4	4	4	2	4	4	2	4	4	4	4	4	4	4	4	4	4	4	4	4	4	4	4	4	4	4	4	4	4	2	4	4
d1rp3a2	4	3	3	3	4	4	4	4	4	4	2	4	4	4	4	4	4	4	4	4	2	4	4	2	4	4	4	4	4	4	4	4	4	4	4	4	4	4	4	4	4	4	4	4	4	4	2	4	4
d1cuk_1	4	4	2	4	3	4	4	2	4	4	4	4	4	4	4	4	4	4	4	4	2	2	4	4	4	4	4	4	4	4	4	4	4	4	4	4	4	4	4	4	4	4	4	4	4	4	4	4	4
d1bvsa1	4	4	2	4	3	4	4	2	4	4	4	4	4	4	4	4	4	4	4	4	2	2	4	4	4	4	4	4	4	4	4	4	4	4	4	4	4	4	4	4	4	4	4	4	4	4	4	4	4
d1ixsa_	4	4	2	4	3	4	4	2	4	4	4	4	4	4	4	4	4	4	4	4	2	2	4	4	4	4	4	4	4	4	4	4	4	4	4	4	4	4	4	4	4	4	4	4	4	4	4	4	4
d1nvma1	4	2	4	4	3	2	4	4	4	4	4	2	4	4	4	2	2	4	4	4	4	4	2	2	4	4	4	2	4	2	2	4	2	4	4	2	2	4	4	4	4	4	4	4	4	4	4	4	4
d1aua_1	4	4	4	4	3	4	2	4	2	4	4	4	4	4	4	4	4	4	2	4	4	4	4	4	4	4	4	4	4	4	4	4	4	4	2	4	4	4	2	4	2	4	2	2	4	4	4	4	4
d1oiza1	4	4	4	4	3	4	2	4	2	4	4	4	4	4	4	4	4	4	2	4	4	4	4	4	4	4	4	4	4	4	4	4	4	4	2	4	4	4	2	4	2	4	2	2	4	4	4	4	4
d1r5la1	4	4	4	4	3	4	2	4	2	4	4	4	4	4	4	4	4	4	2	4	4	4	4	4	4	4	4	4	4	4	4	4	4	4	2	4	4	4	2	4	2	4	2	2	4	4	4	4	4
d1o6ua1	4	4	4	4	3	4	2	4	2	4	4	4	4	4	4	4	4	4	2	4	4	4	4	4	4	4	4	4	4	4	4	4	4	4	2	4	4	4	2	4	2	4	2	2	4	4	4	4	4
d1enwa_	4	4	4	4	3	4	4	4	4	4	4	4	2	2	2	4	4	4	4	4	4	4	4	4	4	2	4	4	4	4	4	2	4	4	4	4	4	4	4	4	4	2	4	4	4	4	4	4	2
d1eija_	4	4	4	2	3	4	4	4	4	4	2	4	4	4	4	4	4	2	4	4	4	4	4	4	4	4	4	4	4	4	4	4	4	4	4	4	4	4	4	4	4	4	4	4	4	4	2	2	4
d2e2aa_	4	4	4	4	4	3	4	4	4	4	4	4	4	4	4	4	4	4	4	4	4	4	4	2	4	4	4	4	4	4	4	4	4	4	2	4	4	4	4	4	4	2	4	4	4	2	4	4	4
d1chua1	4	4	4	4	4	3	4	4	4	2	4	4	4	4	4	2	4	4	4	4	4	4	4	4	4	4	4	4	4	4	4	4	4	4	4	4	4	4	4	2	4	4	4	4	2	4	4	4	4
d1neka1	4	4	4	4	4	3	4	4	4	2	4	4	4	4	4	2	4	4	4	4	4	4	4	4	4	4	4	4	4	4	4	4	4	4	4	4	4	4	4	2	4	4	4	4	2	4	4	4	4
d1kf6a1	4	4	4	4	4	3	4	4	4	2	4	4	4	4	4	2	4	4	4	4	4	4	4	4	4	4	4	4	4	4	4	4	4	4	4	4	4	4	4	2	4	4	4	4	2	4	4	4	4
d1qlaa1	4	4	4	4	4	3	4	4	4	2	4	4	4	4	4	2	4	4	4	4	4	4	4	4	4	4	4	4	4	4	4	4	4	4	4	4	4	4	4	2	4	4	4	4	2	4	4	4	4
d1jnra1	4	4	4	4	4	3	4	4	4	2	4	4	4	4	4	2	4	4	4	4	4	4	4	4	4	4	4	4	4	4	4	4	4	4	4	4	4	4	4	2	4	4	4	4	2	4	4	4	4
d1fewa_	4	4	4	2	4	3	4	4	2	4	4	4	4	4	4	4	4	4	2	4	4	4	4	4	4	4	4	4	4	2	4	4	4	4	4	2	4	4	4	4	4	4	4	2	4	4	2	4	4
d1g73a_	4	4	4	2	4	3	4	4	2	4	4	4	4	4	4	4	4	4	2	4	4	4	4	4	4	4	4	4	4	2	4	4	4	4	4	2	4	4	4	4	4	4	4	2	4	4	2	4	4
d1hx1b_	4	4	2	4	4	3	4	4	4	4	4	4	4	4	4	4	4	4	4	4	4	2	4	4	4	4	4	4	4	4	4	4	4	4	4	4	4	2	4	4	4	4	4	4	4	4	4	4	4
d1i6za_	4	4	2	4	4	3	4	4	4	4	4	4	4	4	4	4	4	4	4	4	4	2	4	4	4	4	4	4	4	4	4	4	4	4	4	4	4	2	4	4	4	4	4	4	4	4	4	4	4
d1m62a_	4	4	2	4	4	3	4	4	4	4	4	4	4	4	4	4	4	4	4	4	4	2	4	4	4	4	4	4	4	4	4	4	4	4	4	4	4	2	4	4	4	4	4	4	4	4	4	4	4
d1uk5a_	4	4	2	4	4	3	4	4	4	4	4	4	4	4	4	4	4	4	4	4	4	2	4	4	4	4	4	4	4	4	4	4	4	4	4	4	4	2	4	4	4	4	4	4	4	4	4	4	4
d1j2jb_	4	4	4	4	4	3	4	2	4	4	2	4	4	4	4	4	4	2	4	4	4	4	4	4	4	4	2	4	4	4	4	4	4	4	4	4	4	4	4	4	4	4	4	4	4	4	4	4	4
d1o3xa_	4	4	4	4	4	3	4	2	4	4	2	4	4	4	4	4	4	2	4	4	4	4	4	4	4	4	2	4	4	4	4	4	4	4	4	4	4	4	4	4	4	4	4	4	4	4	4	4	4
d1oxza_	4	4	4	4	4	3	4	2	4	4	2	4	4	4	4	4	4	2	4	4	4	4	4	4	4	4	2	4	4	4	4	4	4	4	4	4	4	4	4	4	4	4	4	4	4	4	4	4	4
d1hf8a1	4	4	4	4	4	3	4	2	4	4	2	4	4	4	4	4	4	2	4	4	4	4	4	4	4	4	2	4	4	4	4	4	4	4	4	4	4	4	4	4	4	4	4	4	4	4	4	4	4
d1hx8a1	4	4	4	4	4	3	4	2	4	4	2	4	4	4	4	4	4	2	4	4	4	4	4	4	4	4	2	4	4	4	4	4	4	4	4	4	4	4	4	4	4	4	4	4	4	4	4	4	4
d1qsda_	4	2	4	4	4	3	4	4	4	4	4	4	4	4	2	4	4	4	4	4	4	4	4	4	4	2	4	4	2	4	2	4	4	4	4	4	4	4	4	4	2	4	4	4	4	4	4	4	2
d1h7ca_	4	2	4	4	4	3	4	4	4	4	4	4	4	4	2	4	4	4	4	4	4	4	4	4	4	2	4	4	2	4	2	4	4	4	4	4	4	4	4	4	2	4	4	4	4	4	4	4	2
d1fjgt_	4	4	4	4	4	3	4	4	4	4	4	4	4	4	4	4	2	4	4	4	2	4	4	4	4	4	4	2	4	4	4	2	2	4	4	4	2	4	4	4	4	4	4	4	4	4	4	4	4
d1r8ia_	4	4	4	4	2	3	2	4	4	4	4	2	4	4	4	4	4	4	4	2	4	4	4	4	4	4	4	4	4	4	4	4	4	4	4	4	4	4	2	4	4	4	2	4	4	4	4	4	4
d1bqv__	4	4	4	4	4	4	1	4	4	2	4	4	4	4	4	4	4	2	4	4	2	4	4	4	4	2	2	4	4	4	4	4	4	4	4	4	4	4	4	4	4	4	4	2	4	4	4	4	4
d1ji7a_	4	4	4	4	4	4	1	4	4	2	4	4	4	4	4	4	4	2	4	4	2	4	4	4	4	2	2	4	4	4	4	4	4	4	4	4	4	4	4	4	4	4	4	2	4	4	4	4	4
d1b0xa_	4	4	4	4	4	4	1	4	4	2	4	4	4	4	4	4	4	2	4	4	2	4	4	4	4	2	2	4	4	4	4	4	4	4	4	4	4	4	4	4	4	4	4	2	4	4	4	4	4
d1b4fa_	4	4	4	4	4	4	1	4	4	2	4	4	4	4	4	4	4	2	4	4	2	4	4	4	4	2	2	4	4	4	4	4	4	4	4	4	4	4	4	4	4	4	4	2	4	4	4	4	4
d1sgg__	4	4	4	4	4	4	1	4	4	2	4	4	4	4	4	4	4	2	4	4	2	4	4	4	4	2	2	4	4	4	4	4	4	4	4	4	4	4	4	4	4	4	4	2	4	4	4	4	4
d1coka_	4	4	4	4	4	4	1	4	4	2	4	4	4	4	4	4	4	2	4	4	2	4	4	4	4	2	2	4	4	4	4	4	4	4	4	4	4	4	4	4	4	4	4	2	4	4	4	4	4
d1dxsa_	4	4	4	4	4	4	1	4	4	2	4	4	4	4	4	4	4	2	4	4	2	4	4	4	4	2	2	4	4	4	4	4	4	4	4	4	4	4	4	4	4	4	4	2	4	4	4	4	4
d1kw4a_	4	4	4	4	4	4	1	4	4	2	4	4	4	4	4	4	4	2	4	4	2	4	4	4	4	2	2	4	4	4	4	4	4	4	4	4	4	4	4	4	4	4	4	2	4	4	4	4	4
d1oxja1	4	4	4	4	4	4	1	4	4	2	4	4	4	4	4	4	4	2	4	4	2	4	4	4	4	2	2	4	4	4	4	4	4	4	4	4	4	4	4	4	4	4	4	2	4	4	4	4	4
d1ucva_	4	4	4	4	4	4	1	4	4	2	4	4	4	4	4	4	4	2	4	4	2	4	4	4	4	2	2	4	4	4	4	4	4	4	4	4	4	4	4	4	4	4	4	2	4	4	4	4	4
d1uqva_	4	4	4	4	4	4	1	4	4	2	4	4	4	4	4	4	4	2	4	4	2	4	4	4	4	2	2	4	4	4	4	4	4	4	4	4	4	4	4	4	4	4	4	2	4	4	4	4	4
d1ow5a_	4	4	4	4	4	4	1	4	4	2	4	4	4	4	4	4	4	2	4	4	2	4	4	4	4	2	2	4	4	4	4	4	4	4	4	4	4	4	4	4	4	4	4	2	4	4	4	4	4
d1v38a_	4	4	4	4	4	4	1	4	4	2	4	4	4	4	4	4	4	2	4	4	2	4	4	4	4	2	2	4	4	4	4	4	4	4	4	4	4	4	4	4	4	4	4	2	4	4	4	4	4
d1cuk_2	4	4	4	2	4	4	3	4	4	4	4	4	4	4	4	4	4	4	4	4	4	4	4	4	4	4	4	4	4	2	4	4	4	4	4	4	4	4	4	4	4	2	4	4	4	2	4	4	4
d1bvsa2	4	4	4	2	4	4	3	4	4	4	4	4	4	4	4	4	4	4	4	4	4	4	4	4	4	4	4	4	4	2	4	4	4	4	4	4	4	4	4	4	4	2	4	4	4	2	4	4	4
d1ixra1	4	4	4	2	4	4	3	4	4	4	4	4	4	4	4	4	4	4	4	4	4	4	4	4	4	4	4	4	4	2	4	4	4	4	4	4	4	4	4	4	4	2	4	4	4	2	4	4	4
d1kfta_	4	4	4	2	4	4	3	4	4	4	4	4	4	4	4	4	4	4	4	4	4	4	4	4	4	4	4	4	4	2	4	4	4	4	4	4	4	4	4	4	4	2	4	4	4	2	4	4	4
d1dgsa1	4	4	4	2	4	4	3	4	4	4	4	4	4	4	4	4	4	4	4	4	4	4	4	4	4	4	4	4	4	2	4	4	4	4	4	4	4	4	4	4	4	2	4	4	4	2	4	4	4
d1coo__	4	4	2	4	4	4	3	4	4	4	4	4	4	4	4	4	4	4	4	4	4	2	4	4	4	4	4	4	4	4	4	4	4	4	2	4	4	2	4	4	4	4	4	4	4	4	4	4	4
d1lb2b_	4	4	2	4	4	4	3	4	4	4	4	4	4	4	4	4	4	4	4	4	4	2	4	4	4	4	4	4	4	4	4	4	4	4	2	4	4	2	4	4	4	4	4	4	4	4	4	4	4
d1doqa_	4	4	2	4	4	4	3	4	4	4	4	4	4	4	4	4	4	4	4	4	4	2	4	4	4	4	4	4	4	4	4	4	4	4	2	4	4	2	4	4	4	4	4	4	4	4	4	4	4
d1ci4a_	4	4	4	4	4	4	3	4	4	4	2	4	4	4	4	4	4	4	4	4	4	4	4	4	4	4	4	4	4	4	4	4	4	2	4	4	4	4	4	4	4	4	4	4	4	4	2	4	4
d1bpya1	4	4	4	4	4	4	3	4	4	4	4	4	2	4	4	4	4	4	4	4	4	4	4	4	4	4	4	4	4	4	4	2	4	4	4	4	4	4	4	4	4	4	4	4	4	4	4	4	4
d1bnp__	4	4	4	4	4	4	3	4	4	4	4	4	2	4	4	4	4	4	4	4	4	4	4	4	4	4	4	4	4	4	4	2	4	4	4	4	4	4	4	4	4	4	4	4	4	4	4	4	4
d1jmsa1	4	4	4	4	4	4	3	4	4	4	4	4	2	4	4	4	4	4	4	4	4	4	4	4	4	4	4	4	4	4	4	2	4	4	4	4	4	4	4	4	4	4	4	4	4	4	4	4	4
d1rzta1	4	4	4	4	4	4	3	4	4	4	4	4	2	4	4	4	4	4	4	4	4	4	4	4	4	4	4	4	4	4	4	2	4	4	4	4	4	4	4	4	4	4	4	4	4	4	4	4	4
d1bpya3	4	4	4	4	4	2	3	4	4	4	4	4	4	4	4	4	2	4	4	4	4	4	4	4	4	4	4	4	4	4	4	4	4	4	4	4	4	4	4	4	4	4	4	4	4	4	4	4	4
d1jn3a1	4	4	4	4	4	2	3	4	4	4	4	4	4	4	4	4	2	4	4	4	4	4	4	4	4	4	4	4	4	4	4	4	4	4	4	4	4	4	4	4	4	4	4	4	4	4	4	4	4
d1jmsa3	4	4	4	4	4	2	3	4	4	4	4	4	4	4	4	4	2	4	4	4	4	4	4	4	4	4	4	4	4	4	4	4	4	4	4	4	4	4	4	4	4	4	4	4	4	4	4	4	4
d1rzta2	4	4	4	4	4	2	3	4	4	4	4	4	4	4	4	4	2	4	4	4	4	4	4	4	4	4	4	4	4	4	4	4	4	4	4	4	4	4	4	4	4	4	4	4	4	4	4	4	4
d1tfr_1	4	2	4	4	2	4	3	4	4	4	4	4	4	4	2	4	4	4	4	4	4	4	4	4	4	4	4	4	2	4	4	4	4	4	4	2	4	4	4	4	4	4	4	4	4	4	4	4	4
d1bgxt1	4	2	4	4	2	4	3	4	4	4	4	4	4	4	2	4	4	4	4	4	4	4	4	4	4	4	4	4	2	4	4	4	4	4	4	2	4	4	4	4	4	4	4	4	4	4	4	4	4
d1xo1a1	4	2	4	4	2	4	3	4	4	4	4	4	4	4	2	4	4	4	4	4	4	4	4	4	4	4	4	4	2	4	4	4	4	4	4	2	4	4	4	4	4	4	4	4	4	4	4	4	4
d1a77_1	4	2	4	4	2	4	3	4	4	4	4	4	4	4	2	4	4	4	4	4	4	4	4	4	4	4	4	4	2	4	4	4	4	4	4	2	4	4	4	4	4	4	4	4	4	4	4	4	4
d1mc8a1	4	2	4	4	2	4	3	4	4	4	4	4	4	4	2	4	4	4	4	4	4	4	4	4	4	4	4	4	2	4	4	4	4	4	4	2	4	4	4	4	4	4	4	4	4	4	4	4	4
d1b43a1	4	2	4	4	2	4	3	4	4	4	4	4	4	4	2	4	4	4	4	4	4	4	4	4	4	4	4	4	2	4	4	4	4	4	4	2	4	4	4	4	4	4	4	4	4	4	4	4	4
d1rxwa1	4	2	4	4	2	4	3	4	4	4	4	4	4	4	2	4	4	4	4	4	4	4	4	4	4	4	4	4	2	4	4	4	4	4	4	2	4	4	4	4	4	4	4	4	4	4	4	4	4
d1d8ba_	4	4	4	4	4	4	3	2	4	4	4	4	4	4	4	4	4	4	4	4	4	4	4	4	4	4	4	2	4	4	4	4	4	4	4	4	4	4	2	4	2	4	2	4	4	4	4	4	4
d1go3f_	4	4	4	4	4	4	3	2	4	4	4	4	4	4	4	4	4	4	4	4	4	4	4	4	4	4	4	2	4	4	4	4	4	4	4	4	4	4	2	4	2	4	2	4	4	4	4	4	4
d1f44a1	4	4	4	4	4	4	3	4	4	4	4	4	4	2	4	4	4	4	4	4	4	4	4	4	4	4	4	4	4	4	2	4	4	4	4	4	2	4	4	4	4	4	4	4	4	4	4	4	4
d1a0p_1	4	4	4	4	4	4	3	4	4	4	4	4	4	2	4	4	4	4	4	4	4	4	4	4	4	4	4	4	4	4	2	4	4	4	4	4	2	4	4	4	4	4	4	4	4	4	4	4	4
d1floa1	4	4	4	4	4	4	3	4	4	4	4	4	4	2	4	4	4	4	4	4	4	4	4	4	4	4	4	4	4	4	2	4	4	4	4	4	2	4	4	4	4	4	4	4	4	4	4	4	4
d1zyma1	4	4	4	4	4	4	3	4	4	4	4	4	4	4	4	2	4	4	4	4	4	4	4	4	4	4	4	4	4	4	4	4	2	4	4	4	4	4	4	4	4	4	4	4	4	4	4	4	2
d1ryka_	4	4	4	4	4	4	3	4	4	4	4	4	4	4	4	4	4	4	4	4	4	4	4	2	2	4	4	4	4	4	4	4	4	4	4	4	4	4	4	4	4	4	4	4	2	4	4	2	4
d1m6ya1	4	4	4	4	4	4	3	4	4	4	4	4	4	4	4	4	4	4	4	4	4	4	4	4	4	4	4	4	4	4	4	4	4	4	4	4	4	4	4	4	4	4	4	4	4	4	4	4	4
d1dl2a_	4	2	4	4	4	4	4	3	3	4	4	4	4	2	2	4	4	4	4	4	4	4	2	4	4	4	4	4	2	4	2	4	4	4	4	4	4	4	2	4	4	4	4	2	2	4	4	4	2
d1hcua_	4	2	4	4	4	4	4	3	3	4	4	4	4	2	2	4	4	4	4	4	4	4	2	4	4	4	4	4	2	4	2	4	4	4	4	4	4	4	2	4	4	4	4	2	2	4	4	4	2
d1krea_	4	2	4	4	4	4	4	3	3	4	4	4	4	2	2	4	4	4	4	4	4	4	2	4	4	4	4	4	2	4	2	4	4	4	4	4	4	4	2	4	4	4	4	2	2	4	4	4	2
d1fo3a_	4	2	4	4	4	4	4	3	3	4	4	4	4	2	2	4	4	4	4	4	4	4	2	4	4	4	4	4	2	4	2	4	4	4	4	4	4	4	2	4	4	4	4	2	2	4	4	4	2
d1nxca_	4	2	4	4	4	4	4	3	3	4	4	4	4	2	2	4	4	4	4	4	4	4	2	4	4	4	4	4	2	4	2	4	4	4	4	4	4	4	2	4	4	4	4	2	2	4	4	4	2
d1qaza_	4	4	4	4	2	2	4	3	3	4	4	2	4	4	4	4	4	4	4	4	2	4	4	4	2	4	4	4	4	4	4	4	4	4	2	4	2	4	4	4	4	4	2	4	4	2	4	4	4
d1cb8a1	4	4	4	4	2	2	4	3	3	4	4	2	4	4	4	4	4	4	4	4	2	4	4	4	2	4	4	4	4	4	4	4	4	4	2	4	2	4	4	4	4	4	2	4	4	2	4	4	4
d1rwha1	4	4	4	4	2	2	4	3	3	4	4	2	4	4	4	4	4	4	4	4	2	4	4	4	2	4	4	4	4	4	4	4	4	4	2	4	2	4	4	4	4	4	2	4	4	2	4	4	4
d1n7oa1	4	4	4	4	2	2	4	3	3	4	4	2	4	4	4	4	4	4	4	4	2	4	4	4	2	4	4	4	4	4	4	4	4	4	2	4	2	4	4	4	4	4	2	4	4	2	4	4	4
d1f1sa1	4	4	4	4	2	2	4	3	3	4	4	2	4	4	4	4	4	4	4	4	2	4	4	4	2	4	4	4	4	4	4	4	4	4	2	4	2	4	4	4	4	4	2	4	4	2	4	4	4
d1j0ma1	4	4	4	4	2	2	4	3	3	4	4	2	4	4	4	4	4	4	4	4	2	4	4	4	2	4	4	4	4	4	4	4	4	4	2	4	2	4	4	4	4	4	2	4	4	2	4	4	4
d1hn0a1	4	4	4	4	2	2	4	3	3	4	4	2	4	4	4	4	4	4	4	4	2	4	4	4	2	4	4	4	4	4	4	4	4	4	2	4	2	4	4	4	4	4	2	4	4	2	4	4	4
d1gxma_	4	4	4	2	4	4	4	3	3	4	2	4	4	4	4	4	4	4	2	4	4	4	4	2	4	4	2	4	4	4	4	4	2	4	4	4	4	4	4	4	2	4	4	4	4	4	2	4	4
d5eau_1	4	4	2	4	4	4	2	3	1	4	4	4	4	4	4	4	4	2	4	4	4	4	4	4	4	2	4	4	4	2	4	4	4	4	4	4	4	2	4	4	4	2	4	4	4	4	4	4	4
d1n1ba1	4	4	2	4	4	4	2	3	1	4	4	4	4	4	4	4	4	2	4	4	4	4	4	4	4	2	4	4	4	2	4	4	4	4	4	4	4	2	4	4	4	2	4	4	4	4	4	4	4
d2sqca1	4	4	2	4	4	4	2	3	1	4	4	4	4	4	4	4	4	2	4	4	4	4	4	4	4	2	4	4	4	2	4	4	4	4	4	4	4	2	4	4	4	2	4	4	4	4	4	4	4
d2sqca2	4	4	2	4	4	4	2	3	1	4	4	4	4	4	4	4	4	2	4	4	4	4	4	4	4	2	4	4	4	2	4	4	4	4	4	4	4	2	4	4	4	2	4	4	4	4	4	4	4
d1n4qb_	4	4	2	4	4	4	2	3	1	4	4	4	4	4	4	4	4	2	4	4	4	4	4	4	4	2	4	4	4	2	4	4	4	4	4	4	4	2	4	4	4	2	4	4	4	4	4	4	4
d1ld8b_	4	4	2	4	4	4	2	3	1	4	4	4	4	4	4	4	4	2	4	4	4	4	4	4	4	2	4	4	4	2	4	4	4	4	4	4	4	2	4	4	4	2	4	4	4	4	4	4	4
d1dceb_	4	4	2	4	4	4	2	3	1	4	4	4	4	4	4	4	4	2	4	4	4	4	4	4	4	2	4	4	4	2	4	4	4	4	4	4	4	2	4	4	4	2	4	4	4	4	4	4	4
d1c3d__	4	4	2	4	4	4	2	3	1	4	4	4	4	4	4	4	4	2	4	4	4	4	4	4	4	2	4	4	4	2	4	4	4	4	4	4	4	2	4	4	4	2	4	4	4	4	4	4	4
d1qqfa_	4	4	2	4	4	4	2	3	1	4	4	4	4	4	4	4	4	2	4	4	4	4	4	4	4	2	4	4	4	2	4	4	4	4	4	4	4	2	4	4	4	2	4	4	4	4	4	4	4
d1hzfa_	4	4	2	4	4	4	2	3	1	4	4	4	4	4	4	4	4	2	4	4	4	4	4	4	4	2	4	4	4	2	4	4	4	4	4	4	4	2	4	4	4	2	4	4	4	4	4	4	4
d1g3jc_	4	4	4	4	4	4	4	4	4	1	3	4	4	4	4	4	4	4	4	4	2	4	2	4	2	4	4	4	4	4	4	4	4	4	4	4	4	4	4	2	4	4	4	2	4	4	4	4	4
d1jdha_	4	4	4	4	4	4	4	4	4	1	3	4	4	4	4	4	4	4	4	4	2	4	2	4	2	4	4	4	4	4	4	4	4	4	4	4	4	4	4	2	4	4	4	2	4	4	4	4	4
d1q1sc_	4	4	4	4	4	4	4	4	4	1	3	4	4	4	4	4	4	4	4	4	2	4	2	4	2	4	4	4	4	4	4	4	4	4	4	4	4	4	4	2	4	4	4	2	4	4	4	4	4
d1ibrb_	4	4	4	4	4	4	4	4	4	1	3	4	4	4	4	4	4	4	4	4	2	4	2	4	2	4	4	4	4	4	4	4	4	4	4	4	4	4	4	2	4	4	4	2	4	4	4	4	4
d1qgra_	4	4	4	4	4	4	4	4	4	1	3	4	4	4	4	4	4	4	4	4	2	4	2	4	2	4	4	4	4	4	4	4	4	4	4	4	4	4	4	2	4	4	4	2	4	4	4	4	4
d1qbkb_	4	4	4	4	4	4	4	4	4	1	3	4	4	4	4	4	4	4	4	4	2	4	2	4	2	4	4	4	4	4	4	4	4	4	4	4	4	4	4	2	4	4	4	2	4	4	4	4	4
d1ee4a_	4	4	4	4	4	4	4	4	4	1	3	4	4	4	4	4	4	4	4	4	2	4	2	4	2	4	4	4	4	4	4	4	4	4	4	4	4	4	4	2	4	4	4	2	4	4	4	4	4
d1gw5a_	4	4	4	4	4	4	4	4	4	1	3	4	4	4	4	4	4	4	4	4	2	4	2	4	2	4	4	4	4	4	4	4	4	4	4	4	4	4	4	2	4	4	4	2	4	4	4	4	4
d1gw5b_	4	4	4	4	4	4	4	4	4	1	3	4	4	4	4	4	4	4	4	4	2	4	2	4	2	4	4	4	4	4	4	4	4	4	4	4	4	4	4	2	4	4	4	2	4	4	4	4	4
d1b3ua_	4	4	4	4	4	4	4	4	4	1	3	4	4	4	4	4	4	4	4	4	2	4	2	4	2	4	4	4	4	4	4	4	4	4	4	4	4	4	4	2	4	4	4	2	4	4	4	4	4
d1hu3a_	4	4	4	4	4	4	4	4	4	1	3	4	4	4	4	4	4	4	4	4	2	4	2	4	2	4	4	4	4	4	4	4	4	4	4	4	4	4	4	2	4	4	4	2	4	4	4	4	4
d1paqa_	4	4	4	4	4	4	4	4	4	1	3	4	4	4	4	4	4	4	4	4	2	4	2	4	2	4	4	4	4	4	4	4	4	4	4	4	4	4	4	2	4	4	4	2	4	4	4	4	4
d1uw4b_	4	4	4	4	4	4	4	4	4	1	3	4	4	4	4	4	4	4	4	4	2	4	2	4	2	4	4	4	4	4	4	4	4	4	4	4	4	4	4	2	4	4	4	2	4	4	4	4	4
d1h2tc3	4	4	4	4	4	4	4	4	4	1	3	4	4	4	4	4	4	4	4	4	2	4	2	4	2	4	4	4	4	4	4	4	4	4	4	4	4	4	4	2	4	4	4	2	4	4	4	4	4
d1h6ka1	4	4	4	4	4	4	4	4	4	1	3	4	4	4	4	4	4	4	4	4	2	4	2	4	2	4	4	4	4	4	4	4	4	4	4	4	4	4	4	2	4	4	4	2	4	4	4	4	4
d1h6ka2	4	4	4	4	4	4	4	4	4	1	3	4	4	4	4	4	4	4	4	4	2	4	2	4	2	4	4	4	4	4	4	4	4	4	4	4	4	4	4	2	4	4	4	2	4	4	4	4	4
d1h6ka3	4	4	4	4	4	4	4	4	4	1	3	4	4	4	4	4	4	4	4	4	2	4	2	4	2	4	4	4	4	4	4	4	4	4	4	4	4	4	4	2	4	4	4	2	4	4	4	4	4
d1oxja2	4	4	4	4	4	4	4	4	4	1	3	4	4	4	4	4	4	4	4	4	2	4	2	4	2	4	4	4	4	4	4	4	4	4	4	4	4	4	4	2	4	4	4	2	4	4	4	4	4
d1upka_	4	4	4	4	4	4	4	4	4	1	3	4	4	4	4	4	4	4	4	4	2	4	2	4	2	4	4	4	4	4	4	4	4	4	4	4	4	4	4	2	4	4	4	2	4	4	4	4	4
d1hs6a1	4	4	4	4	4	4	4	4	4	1	3	4	4	4	4	4	4	4	4	4	2	4	2	4	2	4	4	4	4	4	4	4	4	4	4	4	4	4	4	2	4	4	4	2	4	4	4	4	4
d1b89a_	4	4	4	4	4	4	4	4	4	1	3	4	4	4	4	4	4	4	4	4	2	4	2	4	2	4	4	4	4	4	4	4	4	4	4	4	4	4	4	2	4	4	4	2	4	4	4	4	4
d1bpoa1	4	4	4	4	4	4	4	4	4	1	3	4	4	4	4	4	4	4	4	4	2	4	2	4	2	4	4	4	4	4	4	4	4	4	4	4	4	4	4	2	4	4	4	2	4	4	4	4	4
d1c9la1	4	4	4	4	4	4	4	4	4	1	3	4	4	4	4	4	4	4	4	4	2	4	2	4	2	4	4	4	4	4	4	4	4	4	4	4	4	4	4	2	4	4	4	2	4	4	4	4	4
d1utca1	4	4	4	4	4	4	4	4	4	1	3	4	4	4	4	4	4	4	4	4	2	4	2	4	2	4	4	4	4	4	4	4	4	4	4	4	4	4	4	2	4	4	4	2	4	4	4	4	4
d1lrv__	4	4	4	4	4	4	4	4	4	1	3	4	4	4	4	4	4	4	4	4	2	4	2	4	2	4	4	4	4	4	4	4	4	4	4	4	4	4	4	2	4	4	4	2	4	4	4	4	4
d1e7ua1	4	4	4	4	4	4	4	4	4	1	3	4	4	4	4	4	4	4	4	4	2	4	2	4	2	4	4	4	4	4	4	4	4	4	4	4	4	4	4	2	4	4	4	2	4	4	4	4	4
d1m8za_	4	4	4	4	4	4	4	4	4	1	3	4	4	4	4	4	4	4	4	4	2	4	2	4	2	4	4	4	4	4	4	4	4	4	4	4	4	4	4	2	4	4	4	2	4	4	4	4	4
d1ho8a_	4	4	4	4	4	4	4	4	4	1	3	4	4	4	4	4	4	4	4	4	2	4	2	4	2	4	4	4	4	4	4	4	4	4	4	4	4	4	4	2	4	4	4	2	4	4	4	4	4
d1oyza_	4	4	4	4	4	4	4	4	4	1	3	4	4	4	4	4	4	4	4	4	2	4	2	4	2	4	4	4	4	4	4	4	4	4	4	4	4	4	4	2	4	4	4	2	4	4	4	4	4
d1n4ka1	4	4	4	4	4	4	4	4	4	3	3	4	4	4	4	4	4	4	4	4	4	4	4	2	4	4	4	4	4	4	4	4	4	4	4	4	4	4	4	4	4	4	4	4	4	4	4	4	4
d1kx9b_	4	4	4	4	4	4	4	2	4	3	3	4	4	4	4	4	4	4	2	4	4	4	4	4	4	4	4	4	4	4	4	4	4	4	2	4	4	4	4	4	2	4	4	4	4	4	4	4	4
d1n8va_	4	4	4	4	4	4	4	2	4	3	3	4	4	4	4	4	4	4	2	4	4	4	4	4	4	4	4	4	4	4	4	4	4	4	2	4	4	4	4	4	2	4	4	4	4	4	4	4	4
d1pbv__	4	4	4	4	4	2	4	4	4	3	3	4	4	4	4	4	4	4	4	4	4	4	4	4	4	4	4	4	4	4	4	4	4	4	4	4	4	4	4	4	4	4	2	4	4	4	4	4	4
d1r8se_	4	4	4	4	4	2	4	4	4	3	3	4	4	4	4	4	4	4	4	4	4	4	4	4	4	4	4	4	4	4	4	4	4	4	4	4	4	4	4	4	4	4	2	4	4	4	4	4	4
d1bc9__	4	4	4	4	4	2	4	4	4	3	3	4	4	4	4	4	4	4	4	4	4	4	4	4	4	4	4	4	4	4	4	4	4	4	4	4	4	4	4	4	4	4	2	4	4	4	4	4	4
d1re0b_	4	4	4	4	4	2	4	4	4	3	3	4	4	4	4	4	4	4	4	4	4	4	4	4	4	4	4	4	4	4	4	4	4	4	4	4	4	4	4	4	4	4	2	4	4	4	4	4	4
d1ku1a_	4	4	4	4	4	2	4	4	4	3	3	4	4	4	4	4	4	4	4	4	4	4	4	4	4	4	4	4	4	4	4	4	4	4	4	4	4	4	4	4	4	4	2	4	4	4	4	4	4
d1lsha1	4	4	4	4	4	4	2	4	4	3	3	4	2	4	4	4	2	2	4	4	4	2	4	4	4	4	4	4	4	4	4	4	4	4	4	4	4	4	4	4	4	4	4	4	4	4	4	2	4
d1qsaa1	4	4	4	4	4	4	4	4	4	3	3	4	4	4	4	4	4	4	4	2	4	4	4	4	4	4	4	4	4	4	4	2	4	4	4	4	4	4	4	4	4	4	4	4	2	4	4	4	4
d1l5ja1	4	4	4	4	4	4	4	4	4	3	3	4	4	4	4	4	4	4	4	4	4	4	4	4	4	4	4	4	4	4	4	4	4	4	4	2	4	4	4	4	4	4	4	4	4	4	4	4	4
d1d8da_	4	2	4	2	4	4	4	4	2	3	3	4	4	4	4	4	4	4	4	4	4	4	4	4	4	4	4	4	4	4	4	4	2	4	4	4	4	4	4	4	4	4	4	4	4	4	4	4	4
d1ld8a_	4	2	4	2	4	4	4	4	2	3	3	4	4	4	4	4	4	4	4	4	4	4	4	4	4	4	4	4	4	4	4	4	2	4	4	4	4	4	4	4	4	4	4	4	4	4	4	4	4
d1dcea1	4	2	4	2	4	4	4	4	2	3	3	4	4	4	4	4	4	4	4	4	4	4	4	4	4	4	4	4	4	4	4	4	2	4	4	4	4	4	4	4	4	4	4	4	4	4	4	4	4
d1qjba_	4	4	4	4	4	4	4	4	4	3	3	4	4	4	4	2	4	4	4	4	4	4	4	4	4	4	4	4	4	4	4	4	4	4	4	4	4	4	2	4	4	4	4	4	4	4	4	4	2
d1o9da_	4	4	4	4	4	4	4	4	4	3	3	4	4	4	4	2	4	4	4	4	4	4	4	4	4	4	4	4	4	4	4	4	4	4	4	4	4	4	2	4	4	4	4	4	4	4	4	4	2
d1a17__	4	4	4	4	4	4	4	4	4	3	1	4	4	4	4	4	4	4	4	4	4	4	4	4	4	4	4	4	4	4	2	4	4	4	4	4	4	4	4	4	4	4	4	4	4	4	4	4	4
d1elra_	4	4	4	4	4	4	4	4	4	3	1	4	4	4	4	4	4	4	4	4	4	4	4	4	4	4	4	4	4	4	2	4	4	4	4	4	4	4	4	4	4	4	4	4	4	4	4	4	4
d1elwa_	4	4	4	4	4	4	4	4	4	3	1	4	4	4	4	4	4	4	4	4	4	4	4	4	4	4	4	4	4	4	2	4	4	4	4	4	4	4	4	4	4	4	4	4	4	4	4	4	4
d1qqea_	4	4	4	4	4	4	4	4	4	3	1	4	4	4	4	4	4	4	4	4	4	4	4	4	4	4	4	4	4	4	2	4	4	4	4	4	4	4	4	4	4	4	4	4	4	4	4	4	4
d1hh8a_	4	4	4	4	4	4	4	4	4	3	1	4	4	4	4	4	4	4	4	4	4	4	4	4	4	4	4	4	4	4	2	4	4	4	4	4	4	4	4	4	4	4	4	4	4	4	4	4	4
d1fcha_	4	4	4	4	4	4	4	4	4	3	1	4	4	4	4	4	4	4	4	4	4	4	4	4	4	4	4	4	4	4	2	4	4	4	4	4	4	4	4	4	4	4	4	4	4	4	4	4	4
d1hxia_	4	4	4	4	4	4	4	4	4	3	1	4	4	4	4	4	4	4	4	4	4	4	4	4	4	4	4	4	4	4	2	4	4	4	4	4	4	4	4	4	4	4	4	4	4	4	4	4	4
d1ihga1	4	4	4	4	4	4	4	4	4	3	1	4	4	4	4	4	4	4	4	4	4	4	4	4	4	4	4	4	4	4	2	4	4	4	4	4	4	4	4	4	4	4	4	4	4	4	4	4	4
d1iipa1	4	4	4	4	4	4	4	4	4	3	1	4	4	4	4	4	4	4	4	4	4	4	4	4	4	4	4	4	4	4	2	4	4	4	4	4	4	4	4	4	4	4	4	4	4	4	4	4	4
d1kt1a1	4	4	4	4	4	4	4	4	4	3	1	4	4	4	4	4	4	4	4	4	4	4	4	4	4	4	4	4	4	4	2	4	4	4	4	4	4	4	4	4	4	4	4	4	4	4	4	4	4
d1iyga_	4	4	4	4	4	4	4	4	4	3	1	4	4	4	4	4	4	4	4	4	4	4	4	4	4	4	4	4	4	4	2	4	4	4	4	4	4	4	4	4	4	4	4	4	4	4	4	4	4
d1nzna_	4	4	4	4	4	4	4	4	4	3	1	4	4	4	4	4	4	4	4	4	4	4	4	4	4	4	4	4	4	4	2	4	4	4	4	4	4	4	4	4	4	4	4	4	4	4	4	4	4
d1pc2a_	4	4	4	4	4	4	4	4	4	3	1	4	4	4	4	4	4	4	4	4	4	4	4	4	4	4	4	4	4	4	2	4	4	4	4	4	4	4	4	4	4	4	4	4	4	4	4	4	4
d1hz4a_	4	4	4	4	4	4	4	4	4	3	1	4	4	4	4	4	4	4	4	4	4	4	4	4	4	4	4	4	4	4	2	4	4	4	4	4	4	4	4	4	4	4	4	4	4	4	4	4	4
d1eyha_	4	4	4	4	4	4	4	4	4	3	3	4	4	4	2	4	4	4	4	4	4	4	4	4	4	4	4	4	4	4	4	4	4	4	4	4	4	4	4	4	4	4	4	4	4	4	4	4	4
d1inza_	4	4	4	4	4	4	4	4	4	3	3	4	4	4	2	4	4	4	4	4	4	4	4	4	4	4	4	4	4	4	4	4	4	4	4	4	4	4	4	4	4	4	4	4	4	4	4	4	4
d1dvpa1	4	4	4	4	4	4	4	4	4	3	3	4	4	4	2	4	4	4	4	4	4	4	4	4	4	4	4	4	4	4	4	4	4	4	4	4	4	4	4	4	4	4	4	4	4	4	4	4	4
d1elka_	4	4	4	4	4	4	4	4	4	3	3	4	4	4	2	4	4	4	4	4	4	4	4	4	4	4	4	4	4	4	4	4	4	4	4	4	4	4	4	4	4	4	4	4	4	4	4	4	4
d1ujka_	4	4	4	4	4	4	4	4	4	3	3	4	4	4	2	4	4	4	4	4	4	4	4	4	4	4	4	4	4	4	4	4	4	4	4	4	4	4	4	4	4	4	4	4	4	4	4	4	4
d1mhqa_	4	4	4	4	4	4	4	4	4	3	3	4	4	4	2	4	4	4	4	4	4	4	4	4	4	4	4	4	4	4	4	4	4	4	4	4	4	4	4	4	4	4	4	4	4	4	4	4	4
d1juqa_	4	4	4	4	4	4	4	4	4	3	3	4	4	4	2	4	4	4	4	4	4	4	4	4	4	4	4	4	4	4	4	4	4	4	4	4	4	4	4	4	4	4	4	4	4	4	4	4	4
d1hf8a2	4	4	4	4	4	4	4	4	4	3	3	4	4	4	2	4	4	4	4	4	4	4	4	4	4	4	4	4	4	4	4	4	4	4	4	4	4	4	4	4	4	4	4	4	4	4	4	4	4
d1hx8a2	4	4	4	4	4	4	4	4	4	3	3	4	4	4	2	4	4	4	4	4	4	4	4	4	4	4	4	4	4	4	4	4	4	4	4	4	4	4	4	4	4	4	4	4	4	4	4	4	4
d1j1ja_	4	4	2	4	4	4	4	4	4	3	3	4	4	4	4	4	4	4	4	4	4	4	4	4	4	4	4	4	4	4	4	4	4	4	4	4	2	4	4	4	4	4	4	4	4	4	2	4	4
d1kpsb_	4	4	4	4	4	4	4	4	4	3	3	4	4	4	4	4	4	4	4	4	4	4	4	4	4	2	4	4	4	4	4	4	4	4	4	4	4	2	4	4	4	2	4	4	4	4	4	4	4
d1k8kg_	4	4	4	4	4	4	4	4	4	3	3	2	4	4	4	4	4	4	4	4	4	4	4	4	4	4	4	4	4	4	4	4	4	4	4	4	4	4	4	4	4	4	4	4	4	4	4	4	4
d1lkvx_	4	4	4	4	2	4	4	4	4	3	3	4	4	4	4	4	4	4	4	4	4	4	4	4	4	4	4	4	4	2	4	4	4	4	4	4	4	4	4	4	4	4	4	4	4	4	4	4	4
d1qc7a_	4	4	4	4	2	4	4	4	4	3	3	4	4	4	4	4	4	4	4	4	4	4	4	4	4	4	4	4	4	2	4	4	4	4	4	4	4	4	4	4	4	4	4	4	4	4	4	4	4
d1qc7b_	4	4	4	4	2	4	4	4	4	3	3	4	4	4	4	4	4	4	4	4	4	4	4	4	4	4	4	4	4	2	4	4	4	4	4	4	4	4	4	4	4	4	4	4	4	4	4	4	4
d1ldja2	4	4	4	4	4	4	4	4	4	3	3	4	4	2	4	4	4	4	4	4	4	4	4	4	4	4	4	4	4	4	4	4	4	2	4	4	4	4	4	4	4	4	4	4	4	4	4	4	4
d1q2za_	4	4	4	4	4	4	4	4	4	3	3	4	4	4	4	4	4	4	4	4	4	4	4	4	4	4	4	2	4	4	4	4	4	4	4	4	4	4	4	4	4	4	4	4	4	4	4	4	4
d1rw2a_	4	4	4	4	4	4	4	4	4	3	3	4	4	4	4	4	4	4	4	4	4	4	4	4	4	4	4	2	4	4	4	4	4	4	4	4	4	4	4	4	4	4	4	4	4	4	4	4	4
d1vdua_	4	4	4	4	4	4	4	4	4	3	3	4	4	4	4	4	4	4	4	4	4	4	4	4	4	4	2	4	4	4	4	4	4	4	4	4	4	4	4	4	4	4	4	4	4	2	4	4	4
d1v54e_	4	4	4	4	4	4	4	4	4	3	3	4	4	4	4	4	4	4	4	4	4	4	4	4	4	4	4	4	4	4	4	4	4	4	4	4	4	4	4	4	4	4	4	4	4	4	4	4	4
d1b0wa_	4	4	4	4	4	4	2	4	4	4	4	1	3	3	3	3	4	4	4	4	4	4	4	4	4	4	4	4	4	4	4	4	4	4	4	4	4	4	4	4	4	4	4	4	2	4	4	4	4
d1b6da1	4	4	4	4	4	4	2	4	4	4	4	1	3	3	3	3	4	4	4	4	4	4	4	4	4	4	4	4	4	4	4	4	4	4	4	4	4	4	4	4	4	4	4	4	2	4	4	4	4
d1bwwa_	4	4	4	4	4	4	2	4	4	4	4	1	3	3	3	3	4	4	4	4	4	4	4	4	4	4	4	4	4	4	4	4	4	4	4	4	4	4	4	4	4	4	4	4	2	4	4	4	4
d1deea1	4	4	4	4	4	4	2	4	4	4	4	1	3	3	3	3	4	4	4	4	4	4	4	4	4	4	4	4	4	4	4	4	4	4	4	4	4	4	4	4	4	4	4	4	2	4	4	4	4
d1dfbl1	4	4	4	4	4	4	2	4	4	4	4	1	3	3	3	3	4	4	4	4	4	4	4	4	4	4	4	4	4	4	4	4	4	4	4	4	4	4	4	4	4	4	4	4	2	4	4	4	4
d1dqll_	4	4	4	4	4	4	2	4	4	4	4	1	3	3	3	3	4	4	4	4	4	4	4	4	4	4	4	4	4	4	4	4	4	4	4	4	4	4	4	4	4	4	4	4	2	4	4	4	4
d1f6ll_	4	4	4	4	4	4	2	4	4	4	4	1	3	3	3	3	4	4	4	4	4	4	4	4	4	4	4	4	4	4	4	4	4	4	4	4	4	4	4	4	4	4	4	4	2	4	4	4	4
d1igml_	4	4	4	4	4	4	2	4	4	4	4	1	3	3	3	3	4	4	4	4	4	4	4	4	4	4	4	4	4	4	4	4	4	4	4	4	4	4	4	4	4	4	4	4	2	4	4	4	4
d1rz7l1	4	4	4	4	4	4	2	4	4	4	4	1	3	3	3	3	4	4	4	4	4	4	4	4	4	4	4	4	4	4	4	4	4	4	4	4	4	4	4	4	4	4	4	4	2	4	4	4	4
d1rzgb1	4	4	4	4	4	4	2	4	4	4	4	1	3	3	3	3	4	4	4	4	4	4	4	4	4	4	4	4	4	4	4	4	4	4	4	4	4	4	4	4	4	4	4	4	2	4	4	4	4
d1rzia1	4	4	4	4	4	4	2	4	4	4	4	1	3	3	3	3	4	4	4	4	4	4	4	4	4	4	4	4	4	4	4	4	4	4	4	4	4	4	4	4	4	4	4	4	2	4	4	4	4
d1vgel1	4	4	4	4	4	4	2	4	4	4	4	1	3	3	3	3	4	4	4	4	4	4	4	4	4	4	4	4	4	4	4	4	4	4	4	4	4	4	4	4	4	4	4	4	2	4	4	4	4
d1wtla_	4	4	4	4	4	4	2	4	4	4	4	1	3	3	3	3	4	4	4	4	4	4	4	4	4	4	4	4	4	4	4	4	4	4	4	4	4	4	4	4	4	4	4	4	2	4	4	4	4
d1eeqa_	4	4	4	4	4	4	2	4	4	4	4	1	3	3	3	3	4	4	4	4	4	4	4	4	4	4	4	4	4	4	4	4	4	4	4	4	4	4	4	4	4	4	4	4	2	4	4	4	4
d1ek3a_	4	4	4	4	4	4	2	4	4	4	4	1	3	3	3	3	4	4	4	4	4	4	4	4	4	4	4	4	4	4	4	4	4	4	4	4	4	4	4	4	4	4	4	4	2	4	4	4	4
d1dn0a1	4	4	4	4	4	4	2	4	4	4	4	1	3	3	3	3	4	4	4	4	4	4	4	4	4	4	4	4	4	4	4	4	4	4	4	4	4	4	4	4	4	4	4	4	2	4	4	4	4
d1iqda1	4	4	4	4	4	4	2	4	4	4	4	1	3	3	3	3	4	4	4	4	4	4	4	4	4	4	4	4	4	4	4	4	4	4	4	4	4	4	4	4	4	4	4	4	2	4	4	4	4
d1n0xl1	4	4	4	4	4	4	2	4	4	4	4	1	3	3	3	3	4	4	4	4	4	4	4	4	4	4	4	4	4	4	4	4	4	4	4	4	4	4	4	4	4	4	4	4	2	4	4	4	4
d1rhha1	4	4	4	4	4	4	2	4	4	4	4	1	3	3	3	3	4	4	4	4	4	4	4	4	4	4	4	4	4	4	4	4	4	4	4	4	4	4	4	4	4	4	4	4	2	4	4	4	4
d1rz8a1	4	4	4	4	4	4	2	4	4	4	4	1	3	3	3	3	4	4	4	4	4	4	4	4	4	4	4	4	4	4	4	4	4	4	4	4	4	4	4	4	4	4	4	4	2	4	4	4	4
d1a4ka1	4	4	4	4	4	4	2	4	4	4	4	1	3	3	3	3	4	4	4	4	4	4	4	4	4	4	4	4	4	4	4	4	4	4	4	4	4	4	4	4	4	4	4	4	2	4	4	4	4
d1axtl1	4	4	4	4	4	4	2	4	4	4	4	1	3	3	3	3	4	4	4	4	4	4	4	4	4	4	4	4	4	4	4	4	4	4	4	4	4	4	4	4	4	4	4	4	2	4	4	4	4
d1blna1	4	4	4	4	4	4	2	4	4	4	4	1	3	3	3	3	4	4	4	4	4	4	4	4	4	4	4	4	4	4	4	4	4	4	4	4	4	4	4	4	4	4	4	4	2	4	4	4	4
d1c1el1	4	4	4	4	4	4	2	4	4	4	4	1	3	3	3	3	4	4	4	4	4	4	4	4	4	4	4	4	4	4	4	4	4	4	4	4	4	4	4	4	4	4	4	4	2	4	4	4	4
d1cfvl_	4	4	4	4	4	4	2	4	4	4	4	1	3	3	3	3	4	4	4	4	4	4	4	4	4	4	4	4	4	4	4	4	4	4	4	4	4	4	4	4	4	4	4	4	2	4	4	4	4
d1cr9l1	4	4	4	4	4	4	2	4	4	4	4	1	3	3	3	3	4	4	4	4	4	4	4	4	4	4	4	4	4	4	4	4	4	4	4	4	4	4	4	4	4	4	4	4	2	4	4	4	4
d1dbbl1	4	4	4	4	4	4	2	4	4	4	4	1	3	3	3	3	4	4	4	4	4	4	4	4	4	4	4	4	4	4	4	4	4	4	4	4	4	4	4	4	4	4	4	4	2	4	4	4	4
d1dlfl_	4	4	4	4	4	4	2	4	4	4	4	1	3	3	3	3	4	4	4	4	4	4	4	4	4	4	4	4	4	4	4	4	4	4	4	4	4	4	4	4	4	4	4	4	2	4	4	4	4
d1dsfl_	4	4	4	4	4	4	2	4	4	4	4	1	3	3	3	3	4	4	4	4	4	4	4	4	4	4	4	4	4	4	4	4	4	4	4	4	4	4	4	4	4	4	4	4	2	4	4	4	4
d1f3dj1	4	4	4	4	4	4	2	4	4	4	4	1	3	3	3	3	4	4	4	4	4	4	4	4	4	4	4	4	4	4	4	4	4	4	4	4	4	4	4	4	4	4	4	4	2	4	4	4	4
d1f8tl1	4	4	4	4	4	4	2	4	4	4	4	1	3	3	3	3	4	4	4	4	4	4	4	4	4	4	4	4	4	4	4	4	4	4	4	4	4	4	4	4	4	4	4	4	2	4	4	4	4
d1fptl1	4	4	4	4	4	4	2	4	4	4	4	1	3	3	3	3	4	4	4	4	4	4	4	4	4	4	4	4	4	4	4	4	4	4	4	4	4	4	4	4	4	4	4	4	2	4	4	4	4
d1hyxl1	4	4	4	4	4	4	2	4	4	4	4	1	3	3	3	3	4	4	4	4	4	4	4	4	4	4	4	4	4	4	4	4	4	4	4	4	4	4	4	4	4	4	4	4	2	4	4	4	4
d1igfl1	4	4	4	4	4	4	2	4	4	4	4	1	3	3	3	3	4	4	4	4	4	4	4	4	4	4	4	4	4	4	4	4	4	4	4	4	4	4	4	4	4	4	4	4	2	4	4	4	4
d1igja1	4	4	4	4	4	4	2	4	4	4	4	1	3	3	3	3	4	4	4	4	4	4	4	4	4	4	4	4	4	4	4	4	4	4	4	4	4	4	4	4	4	4	4	4	2	4	4	4	4
d1jgul1	4	4	4	4	4	4	2	4	4	4	4	1	3	3	3	3	4	4	4	4	4	4	4	4	4	4	4	4	4	4	4	4	4	4	4	4	4	4	4	4	4	4	4	4	2	4	4	4	4
d1kell1	4	4	4	4	4	4	2	4	4	4	4	1	3	3	3	3	4	4	4	4	4	4	4	4	4	4	4	4	4	4	4	4	4	4	4	4	4	4	4	4	4	4	4	4	2	4	4	4	4
d1l7tl1	4	4	4	4	4	4	2	4	4	4	4	1	3	3	3	3	4	4	4	4	4	4	4	4	4	4	4	4	4	4	4	4	4	4	4	4	4	4	4	4	4	4	4	4	2	4	4	4	4
d1lmka2	4	4	4	4	4	4	2	4	4	4	4	1	3	3	3	3	4	4	4	4	4	4	4	4	4	4	4	4	4	4	4	4	4	4	4	4	4	4	4	4	4	4	4	4	2	4	4	4	4
d1lo0l1	4	4	4	4	4	4	2	4	4	4	4	1	3	3	3	3	4	4	4	4	4	4	4	4	4	4	4	4	4	4	4	4	4	4	4	4	4	4	4	4	4	4	4	4	2	4	4	4	4
d1lo4l1	4	4	4	4	4	4	2	4	4	4	4	1	3	3	3	3	4	4	4	4	4	4	4	4	4	4	4	4	4	4	4	4	4	4	4	4	4	4	4	4	4	4	4	4	2	4	4	4	4
d1miel1	4	4	4	4	4	4	2	4	4	4	4	1	3	3	3	3	4	4	4	4	4	4	4	4	4	4	4	4	4	4	4	4	4	4	4	4	4	4	4	4	4	4	4	4	2	4	4	4	4
d1mjul1	4	4	4	4	4	4	2	4	4	4	4	1	3	3	3	3	4	4	4	4	4	4	4	4	4	4	4	4	4	4	4	4	4	4	4	4	4	4	4	4	4	4	4	4	2	4	4	4	4
d1n4xl_	4	4	4	4	4	4	2	4	4	4	4	1	3	3	3	3	4	4	4	4	4	4	4	4	4	4	4	4	4	4	4	4	4	4	4	4	4	4	4	4	4	4	4	4	2	4	4	4	4
d1nakl1	4	4	4	4	4	4	2	4	4	4	4	1	3	3	3	3	4	4	4	4	4	4	4	4	4	4	4	4	4	4	4	4	4	4	4	4	4	4	4	4	4	4	4	4	2	4	4	4	4
d1ncwl1	4	4	4	4	4	4	2	4	4	4	4	1	3	3	3	3	4	4	4	4	4	4	4	4	4	4	4	4	4	4	4	4	4	4	4	4	4	4	4	4	4	4	4	4	2	4	4	4	4
d1nldl1	4	4	4	4	4	4	2	4	4	4	4	1	3	3	3	3	4	4	4	4	4	4	4	4	4	4	4	4	4	4	4	4	4	4	4	4	4	4	4	4	4	4	4	4	2	4	4	4	4
d1nqba2	4	4	4	4	4	4	2	4	4	4	4	1	3	3	3	3	4	4	4	4	4	4	4	4	4	4	4	4	4	4	4	4	4	4	4	4	4	4	4	4	4	4	4	4	2	4	4	4	4
d1plgl1	4	4	4	4	4	4	2	4	4	4	4	1	3	3	3	3	4	4	4	4	4	4	4	4	4	4	4	4	4	4	4	4	4	4	4	4	4	4	4	4	4	4	4	4	2	4	4	4	4
d1pz5a1	4	4	4	4	4	4	2	4	4	4	4	1	3	3	3	3	4	4	4	4	4	4	4	4	4	4	4	4	4	4	4	4	4	4	4	4	4	4	4	4	4	4	4	4	2	4	4	4	4
d1q72l1	4	4	4	4	4	4	2	4	4	4	4	1	3	3	3	3	4	4	4	4	4	4	4	4	4	4	4	4	4	4	4	4	4	4	4	4	4	4	4	4	4	4	4	4	2	4	4	4	4
d1qkzl1	4	4	4	4	4	4	2	4	4	4	4	1	3	3	3	3	4	4	4	4	4	4	4	4	4	4	4	4	4	4	4	4	4	4	4	4	4	4	4	4	4	4	4	4	2	4	4	4	4
d1rmfl1	4	4	4	4	4	4	2	4	4	4	4	1	3	3	3	3	4	4	4	4	4	4	4	4	4	4	4	4	4	4	4	4	4	4	4	4	4	4	4	4	4	4	4	4	2	4	4	4	4
d1rurl1	4	4	4	4	4	4	2	4	4	4	4	1	3	3	3	3	4	4	4	4	4	4	4	4	4	4	4	4	4	4	4	4	4	4	4	4	4	4	4	4	4	4	4	4	2	4	4	4	4
d1tetl1	4	4	4	4	4	4	2	4	4	4	4	1	3	3	3	3	4	4	4	4	4	4	4	4	4	4	4	4	4	4	4	4	4	4	4	4	4	4	4	4	4	4	4	4	2	4	4	4	4
d1ub5b1	4	4	4	4	4	4	2	4	4	4	4	1	3	3	3	3	4	4	4	4	4	4	4	4	4	4	4	4	4	4	4	4	4	4	4	4	4	4	4	4	4	4	4	4	2	4	4	4	4
d1ub6b1	4	4	4	4	4	4	2	4	4	4	4	1	3	3	3	3	4	4	4	4	4	4	4	4	4	4	4	4	4	4	4	4	4	4	4	4	4	4	4	4	4	4	4	4	2	4	4	4	4
d1ucbl1	4	4	4	4	4	4	2	4	4	4	4	1	3	3	3	3	4	4	4	4	4	4	4	4	4	4	4	4	4	4	4	4	4	4	4	4	4	4	4	4	4	4	4	4	2	4	4	4	4
d1yeil1	4	4	4	4	4	4	2	4	4	4	4	1	3	3	3	3	4	4	4	4	4	4	4	4	4	4	4	4	4	4	4	4	4	4	4	4	4	4	4	4	4	4	4	4	2	4	4	4	4
d2cgrl1	4	4	4	4	4	4	2	4	4	4	4	1	3	3	3	3	4	4	4	4	4	4	4	4	4	4	4	4	4	4	4	4	4	4	4	4	4	4	4	4	4	4	4	4	2	4	4	4	4
d2h1pl1	4	4	4	4	4	4	2	4	4	4	4	1	3	3	3	3	4	4	4	4	4	4	4	4	4	4	4	4	4	4	4	4	4	4	4	4	4	4	4	4	4	4	4	4	2	4	4	4	4
d2mpal1	4	4	4	4	4	4	2	4	4	4	4	1	3	3	3	3	4	4	4	4	4	4	4	4	4	4	4	4	4	4	4	4	4	4	4	4	4	4	4	4	4	4	4	4	2	4	4	4	4
d2pcpa1	4	4	4	4	4	4	2	4	4	4	4	1	3	3	3	3	4	4	4	4	4	4	4	4	4	4	4	4	4	4	4	4	4	4	4	4	4	4	4	4	4	4	4	4	2	4	4	4	4
d4fabl1	4	4	4	4	4	4	2	4	4	4	4	1	3	3	3	3	4	4	4	4	4	4	4	4	4	4	4	4	4	4	4	4	4	4	4	4	4	4	4	4	4	4	4	4	2	4	4	4	4
d1a3rl1	4	4	4	4	4	4	2	4	4	4	4	1	3	3	3	3	4	4	4	4	4	4	4	4	4	4	4	4	4	4	4	4	4	4	4	4	4	4	4	4	4	4	4	4	2	4	4	4	4
d1frgl1	4	4	4	4	4	4	2	4	4	4	4	1	3	3	3	3	4	4	4	4	4	4	4	4	4	4	4	4	4	4	4	4	4	4	4	4	4	4	4	4	4	4	4	4	2	4	4	4	4
d1h3pl1	4	4	4	4	4	4	2	4	4	4	4	1	3	3	3	3	4	4	4	4	4	4	4	4	4	4	4	4	4	4	4	4	4	4	4	4	4	4	4	4	4	4	4	4	2	4	4	4	4
d1hila1	4	4	4	4	4	4	2	4	4	4	4	1	3	3	3	3	4	4	4	4	4	4	4	4	4	4	4	4	4	4	4	4	4	4	4	4	4	4	4	4	4	4	4	4	2	4	4	4	4
d1il1b1	4	4	4	4	4	4	2	4	4	4	4	1	3	3	3	3	4	4	4	4	4	4	4	4	4	4	4	4	4	4	4	4	4	4	4	4	4	4	4	4	4	4	4	4	2	4	4	4	4
d1mvua_	4	4	4	4	4	4	2	4	4	4	4	1	3	3	3	3	4	4	4	4	4	4	4	4	4	4	4	4	4	4	4	4	4	4	4	4	4	4	4	4	4	4	4	4	2	4	4	4	4
d1nlbl1	4	4	4	4	4	4	2	4	4	4	4	1	3	3	3	3	4	4	4	4	4	4	4	4	4	4	4	4	4	4	4	4	4	4	4	4	4	4	4	4	4	4	4	4	2	4	4	4	4
d1pkqa1	4	4	4	4	4	4	2	4	4	4	4	1	3	3	3	3	4	4	4	4	4	4	4	4	4	4	4	4	4	4	4	4	4	4	4	4	4	4	4	4	4	4	4	4	2	4	4	4	4
d1q9ra1	4	4	4	4	4	4	2	4	4	4	4	1	3	3	3	3	4	4	4	4	4	4	4	4	4	4	4	4	4	4	4	4	4	4	4	4	4	4	4	4	4	4	4	4	2	4	4	4	4
d1sbsl1	4	4	4	4	4	4	2	4	4	4	4	1	3	3	3	3	4	4	4	4	4	4	4	4	4	4	4	4	4	4	4	4	4	4	4	4	4	4	4	4	4	4	4	4	2	4	4	4	4
d2ck0l1	4	4	4	4	4	4	2	4	4	4	4	1	3	3	3	3	4	4	4	4	4	4	4	4	4	4	4	4	4	4	4	4	4	4	4	4	4	4	4	4	4	4	4	4	2	4	4	4	4
d43c9a_	4	4	4	4	4	4	2	4	4	4	4	1	3	3	3	3	4	4	4	4	4	4	4	4	4	4	4	4	4	4	4	4	4	4	4	4	4	4	4	4	4	4	4	4	2	4	4	4	4
d1ai1l1	4	4	4	4	4	4	2	4	4	4	4	1	3	3	3	3	4	4	4	4	4	4	4	4	4	4	4	4	4	4	4	4	4	4	4	4	4	4	4	4	4	4	4	4	2	4	4	4	4
d1egjl1	4	4	4	4	4	4	2	4	4	4	4	1	3	3	3	3	4	4	4	4	4	4	4	4	4	4	4	4	4	4	4	4	4	4	4	4	4	4	4	4	4	4	4	4	2	4	4	4	4
d1ejol1	4	4	4	4	4	4	2	4	4	4	4	1	3	3	3	3	4	4	4	4	4	4	4	4	4	4	4	4	4	4	4	4	4	4	4	4	4	4	4	4	4	4	4	4	2	4	4	4	4
d1f58l1	4	4	4	4	4	4	2	4	4	4	4	1	3	3	3	3	4	4	4	4	4	4	4	4	4	4	4	4	4	4	4	4	4	4	4	4	4	4	4	4	4	4	4	4	2	4	4	4	4
d1ggbl1	4	4	4	4	4	4	2	4	4	4	4	1	3	3	3	3	4	4	4	4	4	4	4	4	4	4	4	4	4	4	4	4	4	4	4	4	4	4	4	4	4	4	4	4	2	4	4	4	4
d1h0da1	4	4	4	4	4	4	2	4	4	4	4	1	3	3	3	3	4	4	4	4	4	4	4	4	4	4	4	4	4	4	4	4	4	4	4	4	4	4	4	4	4	4	4	4	2	4	4	4	4
d1i7za1	4	4	4	4	4	4	2	4	4	4	4	1	3	3	3	3	4	4	4	4	4	4	4	4	4	4	4	4	4	4	4	4	4	4	4	4	4	4	4	4	4	4	4	4	2	4	4	4	4
d1ibgl1	4	4	4	4	4	4	2	4	4	4	4	1	3	3	3	3	4	4	4	4	4	4	4	4	4	4	4	4	4	4	4	4	4	4	4	4	4	4	4	4	4	4	4	4	2	4	4	4	4
d1iqwl1	4	4	4	4	4	4	2	4	4	4	4	1	3	3	3	3	4	4	4	4	4	4	4	4	4	4	4	4	4	4	4	4	4	4	4	4	4	4	4	4	4	4	4	4	2	4	4	4	4
d1j05a_	4	4	4	4	4	4	2	4	4	4	4	1	3	3	3	3	4	4	4	4	4	4	4	4	4	4	4	4	4	4	4	4	4	4	4	4	4	4	4	4	4	4	4	4	2	4	4	4	4
d1nsnl1	4	4	4	4	4	4	2	4	4	4	4	1	3	3	3	3	4	4	4	4	4	4	4	4	4	4	4	4	4	4	4	4	4	4	4	4	4	4	4	4	4	4	4	4	2	4	4	4	4
d1qfwl_	4	4	4	4	4	4	2	4	4	4	4	1	3	3	3	3	4	4	4	4	4	4	4	4	4	4	4	4	4	4	4	4	4	4	4	4	4	4	4	4	4	4	4	4	2	4	4	4	4
d2hrpl1	4	4	4	4	4	4	2	4	4	4	4	1	3	3	3	3	4	4	4	4	4	4	4	4	4	4	4	4	4	4	4	4	4	4	4	4	4	4	4	4	4	4	4	4	2	4	4	4	4
d32c2a1	4	4	4	4	4	4	2	4	4	4	4	1	3	3	3	3	4	4	4	4	4	4	4	4	4	4	4	4	4	4	4	4	4	4	4	4	4	4	4	4	4	4	4	4	2	4	4	4	4
d1cf8l1	4	4	4	4	4	4	2	4	4	4	4	1	3	3	3	3	4	4	4	4	4	4	4	4	4	4	4	4	4	4	4	4	4	4	4	4	4	4	4	4	4	4	4	4	2	4	4	4	4
d1figl1	4	4	4	4	4	4	2	4	4	4	4	1	3	3	3	3	4	4	4	4	4	4	4	4	4	4	4	4	4	4	4	4	4	4	4	4	4	4	4	4	4	4	4	4	2	4	4	4	4
d1iaim1	4	4	4	4	4	4	2	4	4	4	4	1	3	3	3	3	4	4	4	4	4	4	4	4	4	4	4	4	4	4	4	4	4	4	4	4	4	4	4	4	4	4	4	4	2	4	4	4	4
d1kenl1	4	4	4	4	4	4	2	4	4	4	4	1	3	3	3	3	4	4	4	4	4	4	4	4	4	4	4	4	4	4	4	4	4	4	4	4	4	4	4	4	4	4	4	4	2	4	4	4	4
d1ob1a1	4	4	4	4	4	4	2	4	4	4	4	1	3	3	3	3	4	4	4	4	4	4	4	4	4	4	4	4	4	4	4	4	4	4	4	4	4	4	4	4	4	4	4	4	2	4	4	4	4
d1orqa1	4	4	4	4	4	4	2	4	4	4	4	1	3	3	3	3	4	4	4	4	4	4	4	4	4	4	4	4	4	4	4	4	4	4	4	4	4	4	4	4	4	4	4	4	2	4	4	4	4
d1orsa1	4	4	4	4	4	4	2	4	4	4	4	1	3	3	3	3	4	4	4	4	4	4	4	4	4	4	4	4	4	4	4	4	4	4	4	4	4	4	4	4	4	4	4	4	2	4	4	4	4
d35c8l1	4	4	4	4	4	4	2	4	4	4	4	1	3	3	3	3	4	4	4	4	4	4	4	4	4	4	4	4	4	4	4	4	4	4	4	4	4	4	4	4	4	4	4	4	2	4	4	4	4
d1ay1l1	4	4	4	4	4	4	2	4	4	4	4	1	3	3	3	3	4	4	4	4	4	4	4	4	4	4	4	4	4	4	4	4	4	4	4	4	4	4	4	4	4	4	4	4	2	4	4	4	4
d1bafl1	4	4	4	4	4	4	2	4	4	4	4	1	3	3	3	3	4	4	4	4	4	4	4	4	4	4	4	4	4	4	4	4	4	4	4	4	4	4	4	4	4	4	4	4	2	4	4	4	4
d1bqll1	4	4	4	4	4	4	2	4	4	4	4	1	3	3	3	3	4	4	4	4	4	4	4	4	4	4	4	4	4	4	4	4	4	4	4	4	4	4	4	4	4	4	4	4	2	4	4	4	4
d1dqdl1	4	4	4	4	4	4	2	4	4	4	4	1	3	3	3	3	4	4	4	4	4	4	4	4	4	4	4	4	4	4	4	4	4	4	4	4	4	4	4	4	4	4	4	4	2	4	4	4	4
d1eo8l1	4	4	4	4	4	4	2	4	4	4	4	1	3	3	3	3	4	4	4	4	4	4	4	4	4	4	4	4	4	4	4	4	4	4	4	4	4	4	4	4	4	4	4	4	2	4	4	4	4
d1forl1	4	4	4	4	4	4	2	4	4	4	4	1	3	3	3	3	4	4	4	4	4	4	4	4	4	4	4	4	4	4	4	4	4	4	4	4	4	4	4	4	4	4	4	4	2	4	4	4	4
d1miml1	4	4	4	4	4	4	2	4	4	4	4	1	3	3	3	3	4	4	4	4	4	4	4	4	4	4	4	4	4	4	4	4	4	4	4	4	4	4	4	4	4	4	4	4	2	4	4	4	4
d1otsd1	4	4	4	4	4	4	2	4	4	4	4	1	3	3	3	3	4	4	4	4	4	4	4	4	4	4	4	4	4	4	4	4	4	4	4	4	4	4	4	4	4	4	4	4	2	4	4	4	4
d1pskl1	4	4	4	4	4	4	2	4	4	4	4	1	3	3	3	3	4	4	4	4	4	4	4	4	4	4	4	4	4	4	4	4	4	4	4	4	4	4	4	4	4	4	4	4	2	4	4	4	4
d1qoka2	4	4	4	4	4	4	2	4	4	4	4	1	3	3	3	3	4	4	4	4	4	4	4	4	4	4	4	4	4	4	4	4	4	4	4	4	4	4	4	4	4	4	4	4	2	4	4	4	4
d1v7ml1	4	4	4	4	4	4	2	4	4	4	4	1	3	3	3	3	4	4	4	4	4	4	4	4	4	4	4	4	4	4	4	4	4	4	4	4	4	4	4	4	4	4	4	4	2	4	4	4	4
d1a6ta1	4	4	4	4	4	4	2	4	4	4	4	1	3	3	3	3	4	4	4	4	4	4	4	4	4	4	4	4	4	4	4	4	4	4	4	4	4	4	4	4	4	4	4	4	2	4	4	4	4
d1clol1	4	4	4	4	4	4	2	4	4	4	4	1	3	3	3	3	4	4	4	4	4	4	4	4	4	4	4	4	4	4	4	4	4	4	4	4	4	4	4	4	4	4	4	4	2	4	4	4	4
d1e6ol1	4	4	4	4	4	4	2	4	4	4	4	1	3	3	3	3	4	4	4	4	4	4	4	4	4	4	4	4	4	4	4	4	4	4	4	4	4	4	4	4	4	4	4	4	2	4	4	4	4
d2fbjl1	4	4	4	4	4	4	2	4	4	4	4	1	3	3	3	3	4	4	4	4	4	4	4	4	4	4	4	4	4	4	4	4	4	4	4	4	4	4	4	4	4	4	4	4	2	4	4	4	4
d12e8l1	4	4	4	4	4	4	2	4	4	4	4	1	3	3	3	3	4	4	4	4	4	4	4	4	4	4	4	4	4	4	4	4	4	4	4	4	4	4	4	4	4	4	4	4	2	4	4	4	4
d1a0ql1	4	4	4	4	4	4	2	4	4	4	4	1	3	3	3	3	4	4	4	4	4	4	4	4	4	4	4	4	4	4	4	4	4	4	4	4	4	4	4	4	4	4	4	4	2	4	4	4	4
d1a14l_	4	4	4	4	4	4	2	4	4	4	4	1	3	3	3	3	4	4	4	4	4	4	4	4	4	4	4	4	4	4	4	4	4	4	4	4	4	4	4	4	4	4	4	4	2	4	4	4	4
d1a2ya_	4	4	4	4	4	4	2	4	4	4	4	1	3	3	3	3	4	4	4	4	4	4	4	4	4	4	4	4	4	4	4	4	4	4	4	4	4	4	4	4	4	4	4	4	2	4	4	4	4
d1a7ql_	4	4	4	4	4	4	2	4	4	4	4	1	3	3	3	3	4	4	4	4	4	4	4	4	4	4	4	4	4	4	4	4	4	4	4	4	4	4	4	4	4	4	4	4	2	4	4	4	4
d1axsa1	4	4	4	4	4	4	2	4	4	4	4	1	3	3	3	3	4	4	4	4	4	4	4	4	4	4	4	4	4	4	4	4	4	4	4	4	4	4	4	4	4	4	4	4	2	4	4	4	4
d1b4jl1	4	4	4	4	4	4	2	4	4	4	4	1	3	3	3	3	4	4	4	4	4	4	4	4	4	4	4	4	4	4	4	4	4	4	4	4	4	4	4	4	4	4	4	4	2	4	4	4	4
d1bbjl1	4	4	4	4	4	4	2	4	4	4	4	1	3	3	3	3	4	4	4	4	4	4	4	4	4	4	4	4	4	4	4	4	4	4	4	4	4	4	4	4	4	4	4	4	2	4	4	4	4
d1bm3l1	4	4	4	4	4	4	2	4	4	4	4	1	3	3	3	3	4	4	4	4	4	4	4	4	4	4	4	4	4	4	4	4	4	4	4	4	4	4	4	4	4	4	4	4	2	4	4	4	4
d1boga1	4	4	4	4	4	4	2	4	4	4	4	1	3	3	3	3	4	4	4	4	4	4	4	4	4	4	4	4	4	4	4	4	4	4	4	4	4	4	4	4	4	4	4	4	2	4	4	4	4
d1bz7a1	4	4	4	4	4	4	2	4	4	4	4	1	3	3	3	3	4	4	4	4	4	4	4	4	4	4	4	4	4	4	4	4	4	4	4	4	4	4	4	4	4	4	4	4	2	4	4	4	4
d1c12a1	4	4	4	4	4	4	2	4	4	4	4	1	3	3	3	3	4	4	4	4	4	4	4	4	4	4	4	4	4	4	4	4	4	4	4	4	4	4	4	4	4	4	4	4	2	4	4	4	4
d1c5cl1	4	4	4	4	4	4	2	4	4	4	4	1	3	3	3	3	4	4	4	4	4	4	4	4	4	4	4	4	4	4	4	4	4	4	4	4	4	4	4	4	4	4	4	4	2	4	4	4	4
d1cica1	4	4	4	4	4	4	2	4	4	4	4	1	3	3	3	3	4	4	4	4	4	4	4	4	4	4	4	4	4	4	4	4	4	4	4	4	4	4	4	4	4	4	4	4	2	4	4	4	4
d1ct8a1	4	4	4	4	4	4	2	4	4	4	4	1	3	3	3	3	4	4	4	4	4	4	4	4	4	4	4	4	4	4	4	4	4	4	4	4	4	4	4	4	4	4	4	4	2	4	4	4	4
d1cz8l1	4	4	4	4	4	4	2	4	4	4	4	1	3	3	3	3	4	4	4	4	4	4	4	4	4	4	4	4	4	4	4	4	4	4	4	4	4	4	4	4	4	4	4	4	2	4	4	4	4
d1d5il1	4	4	4	4	4	4	2	4	4	4	4	1	3	3	3	3	4	4	4	4	4	4	4	4	4	4	4	4	4	4	4	4	4	4	4	4	4	4	4	4	4	4	4	4	2	4	4	4	4
d1dvfc_	4	4	4	4	4	4	2	4	4	4	4	1	3	3	3	3	4	4	4	4	4	4	4	4	4	4	4	4	4	4	4	4	4	4	4	4	4	4	4	4	4	4	4	4	2	4	4	4	4
d1dzba2	4	4	4	4	4	4	2	4	4	4	4	1	3	3	3	3	4	4	4	4	4	4	4	4	4	4	4	4	4	4	4	4	4	4	4	4	4	4	4	4	4	4	4	4	2	4	4	4	4
d1e4wl1	4	4	4	4	4	4	2	4	4	4	4	1	3	3	3	3	4	4	4	4	4	4	4	4	4	4	4	4	4	4	4	4	4	4	4	4	4	4	4	4	4	4	4	4	2	4	4	4	4
d1emtl1	4	4	4	4	4	4	2	4	4	4	4	1	3	3	3	3	4	4	4	4	4	4	4	4	4	4	4	4	4	4	4	4	4	4	4	4	4	4	4	4	4	4	4	4	2	4	4	4	4
d1ezvy_	4	4	4	4	4	4	2	4	4	4	4	1	3	3	3	3	4	4	4	4	4	4	4	4	4	4	4	4	4	4	4	4	4	4	4	4	4	4	4	4	4	4	4	4	2	4	4	4	4
d1fail1	4	4	4	4	4	4	2	4	4	4	4	1	3	3	3	3	4	4	4	4	4	4	4	4	4	4	4	4	4	4	4	4	4	4	4	4	4	4	4	4	4	4	4	4	2	4	4	4	4
d1fbil1	4	4	4	4	4	4	2	4	4	4	4	1	3	3	3	3	4	4	4	4	4	4	4	4	4	4	4	4	4	4	4	4	4	4	4	4	4	4	4	4	4	4	4	4	2	4	4	4	4
d1fe8l1	4	4	4	4	4	4	2	4	4	4	4	1	3	3	3	3	4	4	4	4	4	4	4	4	4	4	4	4	4	4	4	4	4	4	4	4	4	4	4	4	4	4	4	4	2	4	4	4	4
d1fgnl1	4	4	4	4	4	4	2	4	4	4	4	1	3	3	3	3	4	4	4	4	4	4	4	4	4	4	4	4	4	4	4	4	4	4	4	4	4	4	4	4	4	4	4	4	2	4	4	4	4
d1fh5l1	4	4	4	4	4	4	2	4	4	4	4	1	3	3	3	3	4	4	4	4	4	4	4	4	4	4	4	4	4	4	4	4	4	4	4	4	4	4	4	4	4	4	4	4	2	4	4	4	4
d1fj1a1	4	4	4	4	4	4	2	4	4	4	4	1	3	3	3	3	4	4	4	4	4	4	4	4	4	4	4	4	4	4	4	4	4	4	4	4	4	4	4	4	4	4	4	4	2	4	4	4	4
d1fnsl1	4	4	4	4	4	4	2	4	4	4	4	1	3	3	3	3	4	4	4	4	4	4	4	4	4	4	4	4	4	4	4	4	4	4	4	4	4	4	4	4	4	4	4	4	2	4	4	4	4
d1fskb1	4	4	4	4	4	4	2	4	4	4	4	1	3	3	3	3	4	4	4	4	4	4	4	4	4	4	4	4	4	4	4	4	4	4	4	4	4	4	4	4	4	4	4	4	2	4	4	4	4
d1gafl1	4	4	4	4	4	4	2	4	4	4	4	1	3	3	3	3	4	4	4	4	4	4	4	4	4	4	4	4	4	4	4	4	4	4	4	4	4	4	4	4	4	4	4	4	2	4	4	4	4
d1ghfl1	4	4	4	4	4	4	2	4	4	4	4	1	3	3	3	3	4	4	4	4	4	4	4	4	4	4	4	4	4	4	4	4	4	4	4	4	4	4	4	4	4	4	4	4	2	4	4	4	4
d1h8na1	4	4	4	4	4	4	2	4	4	4	4	1	3	3	3	3	4	4	4	4	4	4	4	4	4	4	4	4	4	4	4	4	4	4	4	4	4	4	4	4	4	4	4	4	2	4	4	4	4
d1i8ka_	4	4	4	4	4	4	2	4	4	4	4	1	3	3	3	3	4	4	4	4	4	4	4	4	4	4	4	4	4	4	4	4	4	4	4	4	4	4	4	4	4	4	4	4	2	4	4	4	4
d1iail1	4	4	4	4	4	4	2	4	4	4	4	1	3	3	3	3	4	4	4	4	4	4	4	4	4	4	4	4	4	4	4	4	4	4	4	4	4	4	4	4	4	4	4	4	2	4	4	4	4
d1igcl1	4	4	4	4	4	4	2	4	4	4	4	1	3	3	3	3	4	4	4	4	4	4	4	4	4	4	4	4	4	4	4	4	4	4	4	4	4	4	4	4	4	4	4	4	2	4	4	4	4
d1igta1	4	4	4	4	4	4	2	4	4	4	4	1	3	3	3	3	4	4	4	4	4	4	4	4	4	4	4	4	4	4	4	4	4	4	4	4	4	4	4	4	4	4	4	4	2	4	4	4	4
d1igya1	4	4	4	4	4	4	2	4	4	4	4	1	3	3	3	3	4	4	4	4	4	4	4	4	4	4	4	4	4	4	4	4	4	4	4	4	4	4	4	4	4	4	4	4	2	4	4	4	4
d1ikfl1	4	4	4	4	4	4	2	4	4	4	4	1	3	3	3	3	4	4	4	4	4	4	4	4	4	4	4	4	4	4	4	4	4	4	4	4	4	4	4	4	4	4	4	4	2	4	4	4	4
d1jfql1	4	4	4	4	4	4	2	4	4	4	4	1	3	3	3	3	4	4	4	4	4	4	4	4	4	4	4	4	4	4	4	4	4	4	4	4	4	4	4	4	4	4	4	4	2	4	4	4	4
d1jhll_	4	4	4	4	4	4	2	4	4	4	4	1	3	3	3	3	4	4	4	4	4	4	4	4	4	4	4	4	4	4	4	4	4	4	4	4	4	4	4	4	4	4	4	4	2	4	4	4	4
d1jnll1	4	4	4	4	4	4	2	4	4	4	4	1	3	3	3	3	4	4	4	4	4	4	4	4	4	4	4	4	4	4	4	4	4	4	4	4	4	4	4	4	4	4	4	4	2	4	4	4	4
d1jrhl1	4	4	4	4	4	4	2	4	4	4	4	1	3	3	3	3	4	4	4	4	4	4	4	4	4	4	4	4	4	4	4	4	4	4	4	4	4	4	4	4	4	4	4	4	2	4	4	4	4
d1k6ql1	4	4	4	4	4	4	2	4	4	4	4	1	3	3	3	3	4	4	4	4	4	4	4	4	4	4	4	4	4	4	4	4	4	4	4	4	4	4	4	4	4	4	4	4	2	4	4	4	4
d1kcrl1	4	4	4	4	4	4	2	4	4	4	4	1	3	3	3	3	4	4	4	4	4	4	4	4	4	4	4	4	4	4	4	4	4	4	4	4	4	4	4	4	4	4	4	4	2	4	4	4	4
d1kcul1	4	4	4	4	4	4	2	4	4	4	4	1	3	3	3	3	4	4	4	4	4	4	4	4	4	4	4	4	4	4	4	4	4	4	4	4	4	4	4	4	4	4	4	4	2	4	4	4	4
d1kcvl1	4	4	4	4	4	4	2	4	4	4	4	1	3	3	3	3	4	4	4	4	4	4	4	4	4	4	4	4	4	4	4	4	4	4	4	4	4	4	4	4	4	4	4	4	2	4	4	4	4
d1knoa1	4	4	4	4	4	4	2	4	4	4	4	1	3	3	3	3	4	4	4	4	4	4	4	4	4	4	4	4	4	4	4	4	4	4	4	4	4	4	4	4	4	4	4	4	2	4	4	4	4
d1maml1	4	4	4	4	4	4	2	4	4	4	4	1	3	3	3	3	4	4	4	4	4	4	4	4	4	4	4	4	4	4	4	4	4	4	4	4	4	4	4	4	4	4	4	4	2	4	4	4	4
d1mexl1	4	4	4	4	4	4	2	4	4	4	4	1	3	3	3	3	4	4	4	4	4	4	4	4	4	4	4	4	4	4	4	4	4	4	4	4	4	4	4	4	4	4	4	4	2	4	4	4	4
d1mlba1	4	4	4	4	4	4	2	4	4	4	4	1	3	3	3	3	4	4	4	4	4	4	4	4	4	4	4	4	4	4	4	4	4	4	4	4	4	4	4	4	4	4	4	4	2	4	4	4	4
d1mqkl_	4	4	4	4	4	4	2	4	4	4	4	1	3	3	3	3	4	4	4	4	4	4	4	4	4	4	4	4	4	4	4	4	4	4	4	4	4	4	4	4	4	4	4	4	2	4	4	4	4
d1n7mh1	4	4	4	4	4	4	2	4	4	4	4	1	3	3	3	3	4	4	4	4	4	4	4	4	4	4	4	4	4	4	4	4	4	4	4	4	4	4	4	4	4	4	4	4	2	4	4	4	4
d1ncbl1	4	4	4	4	4	4	2	4	4	4	4	1	3	3	3	3	4	4	4	4	4	4	4	4	4	4	4	4	4	4	4	4	4	4	4	4	4	4	4	4	4	4	4	4	2	4	4	4	4
d1nmbl_	4	4	4	4	4	4	2	4	4	4	4	1	3	3	3	3	4	4	4	4	4	4	4	4	4	4	4	4	4	4	4	4	4	4	4	4	4	4	4	4	4	4	4	4	2	4	4	4	4
d1ospl1	4	4	4	4	4	4	2	4	4	4	4	1	3	3	3	3	4	4	4	4	4	4	4	4	4	4	4	4	4	4	4	4	4	4	4	4	4	4	4	4	4	4	4	4	2	4	4	4	4
d1p2ca1	4	4	4	4	4	4	2	4	4	4	4	1	3	3	3	3	4	4	4	4	4	4	4	4	4	4	4	4	4	4	4	4	4	4	4	4	4	4	4	4	4	4	4	4	2	4	4	4	4
d1p7ka1	4	4	4	4	4	4	2	4	4	4	4	1	3	3	3	3	4	4	4	4	4	4	4	4	4	4	4	4	4	4	4	4	4	4	4	4	4	4	4	4	4	4	4	4	2	4	4	4	4
d1pg7x1	4	4	4	4	4	4	2	4	4	4	4	1	3	3	3	3	4	4	4	4	4	4	4	4	4	4	4	4	4	4	4	4	4	4	4	4	4	4	4	4	4	4	4	4	2	4	4	4	4
d1qfwm_	4	4	4	4	4	4	2	4	4	4	4	1	3	3	3	3	4	4	4	4	4	4	4	4	4	4	4	4	4	4	4	4	4	4	4	4	4	4	4	4	4	4	4	4	2	4	4	4	4
d1r3ja1	4	4	4	4	4	4	2	4	4	4	4	1	3	3	3	3	4	4	4	4	4	4	4	4	4	4	4	4	4	4	4	4	4	4	4	4	4	4	4	4	4	4	4	4	2	4	4	4	4
d1rihl1	4	4	4	4	4	4	2	4	4	4	4	1	3	3	3	3	4	4	4	4	4	4	4	4	4	4	4	4	4	4	4	4	4	4	4	4	4	4	4	4	4	4	4	4	2	4	4	4	4
d1uacl_	4	4	4	4	4	4	2	4	4	4	4	1	3	3	3	3	4	4	4	4	4	4	4	4	4	4	4	4	4	4	4	4	4	4	4	4	4	4	4	4	4	4	4	4	2	4	4	4	4
d1uwel1	4	4	4	4	4	4	2	4	4	4	4	1	3	3	3	3	4	4	4	4	4	4	4	4	4	4	4	4	4	4	4	4	4	4	4	4	4	4	4	4	4	4	4	4	2	4	4	4	4
d1uwgl1	4	4	4	4	4	4	2	4	4	4	4	1	3	3	3	3	4	4	4	4	4	4	4	4	4	4	4	4	4	4	4	4	4	4	4	4	4	4	4	4	4	4	4	4	2	4	4	4	4
d1wejl1	4	4	4	4	4	4	2	4	4	4	4	1	3	3	3	3	4	4	4	4	4	4	4	4	4	4	4	4	4	4	4	4	4	4	4	4	4	4	4	4	4	4	4	4	2	4	4	4	4
d2hmic1	4	4	4	4	4	4	2	4	4	4	4	1	3	3	3	3	4	4	4	4	4	4	4	4	4	4	4	4	4	4	4	4	4	4	4	4	4	4	4	4	4	4	4	4	2	4	4	4	4
d1bfoa1	4	4	4	4	4	4	2	4	4	4	4	1	3	3	3	3	4	4	4	4	4	4	4	4	4	4	4	4	4	4	4	4	4	4	4	4	4	4	4	4	4	4	4	4	2	4	4	4	4
d1c5da1	4	4	4	4	4	4	2	4	4	4	4	1	3	3	3	3	4	4	4	4	4	4	4	4	4	4	4	4	4	4	4	4	4	4	4	4	4	4	4	4	4	4	4	4	2	4	4	4	4
d1ce1l1	4	4	4	4	4	4	2	4	4	4	4	1	3	3	3	3	4	4	4	4	4	4	4	4	4	4	4	4	4	4	4	4	4	4	4	4	4	4	4	4	4	4	4	4	2	4	4	4	4
d1f3rb2	4	4	4	4	4	4	2	4	4	4	4	1	3	3	3	3	4	4	4	4	4	4	4	4	4	4	4	4	4	4	4	4	4	4	4	4	4	4	4	4	4	4	4	4	2	4	4	4	4
d1fn4a1	4	4	4	4	4	4	2	4	4	4	4	1	3	3	3	3	4	4	4	4	4	4	4	4	4	4	4	4	4	4	4	4	4	4	4	4	4	4	4	4	4	4	4	4	2	4	4	4	4
d1lk3l1	4	4	4	4	4	4	2	4	4	4	4	1	3	3	3	3	4	4	4	4	4	4	4	4	4	4	4	4	4	4	4	4	4	4	4	4	4	4	4	4	4	4	4	4	2	4	4	4	4
d1ad0a1	4	4	4	4	4	4	2	4	4	4	4	1	3	3	3	3	4	4	4	4	4	4	4	4	4	4	4	4	4	4	4	4	4	4	4	4	4	4	4	4	4	4	4	4	2	4	4	4	4
d1ad9a1	4	4	4	4	4	4	2	4	4	4	4	1	3	3	3	3	4	4	4	4	4	4	4	4	4	4	4	4	4	4	4	4	4	4	4	4	4	4	4	4	4	4	4	4	2	4	4	4	4
d1b2wl1	4	4	4	4	4	4	2	4	4	4	4	1	3	3	3	3	4	4	4	4	4	4	4	4	4	4	4	4	4	4	4	4	4	4	4	4	4	4	4	4	4	4	4	4	2	4	4	4	4
d1bvka_	4	4	4	4	4	4	2	4	4	4	4	1	3	3	3	3	4	4	4	4	4	4	4	4	4	4	4	4	4	4	4	4	4	4	4	4	4	4	4	4	4	4	4	4	2	4	4	4	4
d1fgvl_	4	4	4	4	4	4	2	4	4	4	4	1	3	3	3	3	4	4	4	4	4	4	4	4	4	4	4	4	4	4	4	4	4	4	4	4	4	4	4	4	4	4	4	4	2	4	4	4	4
d1fvca_	4	4	4	4	4	4	2	4	4	4	4	1	3	3	3	3	4	4	4	4	4	4	4	4	4	4	4	4	4	4	4	4	4	4	4	4	4	4	4	4	4	4	4	4	2	4	4	4	4
d1gpol1	4	4	4	4	4	4	2	4	4	4	4	1	3	3	3	3	4	4	4	4	4	4	4	4	4	4	4	4	4	4	4	4	4	4	4	4	4	4	4	4	4	4	4	4	2	4	4	4	4
d1i9rl1	4	4	4	4	4	4	2	4	4	4	4	1	3	3	3	3	4	4	4	4	4	4	4	4	4	4	4	4	4	4	4	4	4	4	4	4	4	4	4	4	4	4	4	4	2	4	4	4	4
d1it9l1	4	4	4	4	4	4	2	4	4	4	4	1	3	3	3	3	4	4	4	4	4	4	4	4	4	4	4	4	4	4	4	4	4	4	4	4	4	4	4	4	4	4	4	4	2	4	4	4	4
d1ivla_	4	4	4	4	4	4	2	4	4	4	4	1	3	3	3	3	4	4	4	4	4	4	4	4	4	4	4	4	4	4	4	4	4	4	4	4	4	4	4	4	4	4	4	4	2	4	4	4	4
d1jptl1	4	4	4	4	4	4	2	4	4	4	4	1	3	3	3	3	4	4	4	4	4	4	4	4	4	4	4	4	4	4	4	4	4	4	4	4	4	4	4	4	4	4	4	4	2	4	4	4	4
d1l7il1	4	4	4	4	4	4	2	4	4	4	4	1	3	3	3	3	4	4	4	4	4	4	4	4	4	4	4	4	4	4	4	4	4	4	4	4	4	4	4	4	4	4	4	4	2	4	4	4	4
d1mhpl1	4	4	4	4	4	4	2	4	4	4	4	1	3	3	3	3	4	4	4	4	4	4	4	4	4	4	4	4	4	4	4	4	4	4	4	4	4	4	4	4	4	4	4	4	2	4	4	4	4
d1op3k1	4	4	4	4	4	4	2	4	4	4	4	1	3	3	3	3	4	4	4	4	4	4	4	4	4	4	4	4	4	4	4	4	4	4	4	4	4	4	4	4	4	4	4	4	2	4	4	4	4
d2f5bl1	4	4	4	4	4	4	2	4	4	4	4	1	3	3	3	3	4	4	4	4	4	4	4	4	4	4	4	4	4	4	4	4	4	4	4	4	4	4	4	4	4	4	4	4	2	4	4	4	4
d2imn__	4	4	4	4	4	4	2	4	4	4	4	1	3	3	3	3	4	4	4	4	4	4	4	4	4	4	4	4	4	4	4	4	4	4	4	4	4	4	4	4	4	4	4	4	2	4	4	4	4
d1cd0a_	4	4	4	4	4	4	2	4	4	4	4	1	3	3	3	3	4	4	4	4	4	4	4	4	4	4	4	4	4	4	4	4	4	4	4	4	4	4	4	4	4	4	4	4	2	4	4	4	4
d2cd0a_	4	4	4	4	4	4	2	4	4	4	4	1	3	3	3	3	4	4	4	4	4	4	4	4	4	4	4	4	4	4	4	4	4	4	4	4	4	4	4	4	4	4	4	4	2	4	4	4	4
d1bjma1	4	4	4	4	4	4	2	4	4	4	4	1	3	3	3	3	4	4	4	4	4	4	4	4	4	4	4	4	4	4	4	4	4	4	4	4	4	4	4	4	4	4	4	4	2	4	4	4	4
d1nl0l1	4	4	4	4	4	4	2	4	4	4	4	1	3	3	3	3	4	4	4	4	4	4	4	4	4	4	4	4	4	4	4	4	4	4	4	4	4	4	4	4	4	4	4	4	2	4	4	4	4
d1q1jl1	4	4	4	4	4	4	2	4	4	4	4	1	3	3	3	3	4	4	4	4	4	4	4	4	4	4	4	4	4	4	4	4	4	4	4	4	4	4	4	4	4	4	4	4	2	4	4	4	4
d1rzfl1	4	4	4	4	4	4	2	4	4	4	4	1	3	3	3	3	4	4	4	4	4	4	4	4	4	4	4	4	4	4	4	4	4	4	4	4	4	4	4	4	4	4	4	4	2	4	4	4	4
d2fb4l1	4	4	4	4	4	4	2	4	4	4	4	1	3	3	3	3	4	4	4	4	4	4	4	4	4	4	4	4	4	4	4	4	4	4	4	4	4	4	4	4	4	4	4	4	2	4	4	4	4
d2rhe__	4	4	4	4	4	4	2	4	4	4	4	1	3	3	3	3	4	4	4	4	4	4	4	4	4	4	4	4	4	4	4	4	4	4	4	4	4	4	4	4	4	4	4	4	2	4	4	4	4
d1aqkl1	4	4	4	4	4	4	2	4	4	4	4	1	3	3	3	3	4	4	4	4	4	4	4	4	4	4	4	4	4	4	4	4	4	4	4	4	4	4	4	4	4	4	4	4	2	4	4	4	4
d7fabl1	4	4	4	4	4	4	2	4	4	4	4	1	3	3	3	3	4	4	4	4	4	4	4	4	4	4	4	4	4	4	4	4	4	4	4	4	4	4	4	4	4	4	4	4	2	4	4	4	4
d1dcla1	4	4	4	4	4	4	2	4	4	4	4	1	3	3	3	3	4	4	4	4	4	4	4	4	4	4	4	4	4	4	4	4	4	4	4	4	4	4	4	4	4	4	4	4	2	4	4	4	4
d1lgva1	4	4	4	4	4	4	2	4	4	4	4	1	3	3	3	3	4	4	4	4	4	4	4	4	4	4	4	4	4	4	4	4	4	4	4	4	4	4	4	4	4	4	4	4	2	4	4	4	4
d1mcww1	4	4	4	4	4	4	2	4	4	4	4	1	3	3	3	3	4	4	4	4	4	4	4	4	4	4	4	4	4	4	4	4	4	4	4	4	4	4	4	4	4	4	4	4	2	4	4	4	4
d1adql1	4	4	4	4	4	4	2	4	4	4	4	1	3	3	3	3	4	4	4	4	4	4	4	4	4	4	4	4	4	4	4	4	4	4	4	4	4	4	4	4	4	4	4	4	2	4	4	4	4
d1lila1	4	4	4	4	4	4	2	4	4	4	4	1	3	3	3	3	4	4	4	4	4	4	4	4	4	4	4	4	4	4	4	4	4	4	4	4	4	4	4	4	4	4	4	4	2	4	4	4	4
d8faba1	4	4	4	4	4	4	2	4	4	4	4	1	3	3	3	3	4	4	4	4	4	4	4	4	4	4	4	4	4	4	4	4	4	4	4	4	4	4	4	4	4	4	4	4	2	4	4	4	4
d1dl7l_	4	4	4	4	4	4	2	4	4	4	4	1	3	3	3	3	4	4	4	4	4	4	4	4	4	4	4	4	4	4	4	4	4	4	4	4	4	4	4	4	4	4	4	4	2	4	4	4	4
d1etza1	4	4	4	4	4	4	2	4	4	4	4	1	3	3	3	3	4	4	4	4	4	4	4	4	4	4	4	4	4	4	4	4	4	4	4	4	4	4	4	4	4	4	4	4	2	4	4	4	4
d1f4xl1	4	4	4	4	4	4	2	4	4	4	4	1	3	3	3	3	4	4	4	4	4	4	4	4	4	4	4	4	4	4	4	4	4	4	4	4	4	4	4	4	4	4	4	4	2	4	4	4	4
d1jnha1	4	4	4	4	4	4	2	4	4	4	4	1	3	3	3	3	4	4	4	4	4	4	4	4	4	4	4	4	4	4	4	4	4	4	4	4	4	4	4	4	4	4	4	4	2	4	4	4	4
d1mfa_1	4	4	4	4	4	4	2	4	4	4	4	1	3	3	3	3	4	4	4	4	4	4	4	4	4	4	4	4	4	4	4	4	4	4	4	4	4	4	4	4	4	4	4	4	2	4	4	4	4
d1nc2a1	4	4	4	4	4	4	2	4	4	4	4	1	3	3	3	3	4	4	4	4	4	4	4	4	4	4	4	4	4	4	4	4	4	4	4	4	4	4	4	4	4	4	4	4	2	4	4	4	4
d1nj9a1	4	4	4	4	4	4	2	4	4	4	4	1	3	3	3	3	4	4	4	4	4	4	4	4	4	4	4	4	4	4	4	4	4	4	4	4	4	4	4	4	4	4	4	4	2	4	4	4	4
d1oaql_	4	4	4	4	4	4	2	4	4	4	4	1	3	3	3	3	4	4	4	4	4	4	4	4	4	4	4	4	4	4	4	4	4	4	4	4	4	4	4	4	4	4	4	4	2	4	4	4	4
d1nfde1	4	4	4	4	4	4	2	4	4	4	4	1	3	3	3	3	4	4	4	4	4	4	4	4	4	4	4	4	4	4	4	4	4	4	4	4	4	4	4	4	4	4	4	4	2	4	4	4	4
d1iqdb1	4	4	4	4	4	4	2	4	4	4	4	1	3	3	3	3	4	4	4	4	4	4	4	4	4	4	4	4	4	4	4	4	4	4	4	4	4	4	4	4	4	4	4	4	2	4	4	4	4
d1jv5b_	4	4	4	4	4	4	2	4	4	4	4	1	3	3	3	3	4	4	4	4	4	4	4	4	4	4	4	4	4	4	4	4	4	4	4	4	4	4	4	4	4	4	4	4	2	4	4	4	4
d1n0xh1	4	4	4	4	4	4	2	4	4	4	4	1	3	3	3	3	4	4	4	4	4	4	4	4	4	4	4	4	4	4	4	4	4	4	4	4	4	4	4	4	4	4	4	4	2	4	4	4	4
d1rhhb1	4	4	4	4	4	4	2	4	4	4	4	1	3	3	3	3	4	4	4	4	4	4	4	4	4	4	4	4	4	4	4	4	4	4	4	4	4	4	4	4	4	4	4	4	2	4	4	4	4
d1rz7h1	4	4	4	4	4	4	2	4	4	4	4	1	3	3	3	3	4	4	4	4	4	4	4	4	4	4	4	4	4	4	4	4	4	4	4	4	4	4	4	4	4	4	4	4	2	4	4	4	4
d1rz8b1	4	4	4	4	4	4	2	4	4	4	4	1	3	3	3	3	4	4	4	4	4	4	4	4	4	4	4	4	4	4	4	4	4	4	4	4	4	4	4	4	4	4	4	4	2	4	4	4	4
d1rzfh1	4	4	4	4	4	4	2	4	4	4	4	1	3	3	3	3	4	4	4	4	4	4	4	4	4	4	4	4	4	4	4	4	4	4	4	4	4	4	4	4	4	4	4	4	2	4	4	4	4
d1rzga1	4	4	4	4	4	4	2	4	4	4	4	1	3	3	3	3	4	4	4	4	4	4	4	4	4	4	4	4	4	4	4	4	4	4	4	4	4	4	4	4	4	4	4	4	2	4	4	4	4
d1rzib1	4	4	4	4	4	4	2	4	4	4	4	1	3	3	3	3	4	4	4	4	4	4	4	4	4	4	4	4	4	4	4	4	4	4	4	4	4	4	4	4	4	4	4	4	2	4	4	4	4
d1vgeh1	4	4	4	4	4	4	2	4	4	4	4	1	3	3	3	3	4	4	4	4	4	4	4	4	4	4	4	4	4	4	4	4	4	4	4	4	4	4	4	4	4	4	4	4	2	4	4	4	4
d1dn0b1	4	4	4	4	4	4	2	4	4	4	4	1	3	3	3	3	4	4	4	4	4	4	4	4	4	4	4	4	4	4	4	4	4	4	4	4	4	4	4	4	4	4	4	4	2	4	4	4	4
d7fabh1	4	4	4	4	4	4	2	4	4	4	4	1	3	3	3	3	4	4	4	4	4	4	4	4	4	4	4	4	4	4	4	4	4	4	4	4	4	4	4	4	4	4	4	4	2	4	4	4	4
d1mcoh1	4	4	4	4	4	4	2	4	4	4	4	1	3	3	3	3	4	4	4	4	4	4	4	4	4	4	4	4	4	4	4	4	4	4	4	4	4	4	4	4	4	4	4	4	2	4	4	4	4
d1adqh1	4	4	4	4	4	4	2	4	4	4	4	1	3	3	3	3	4	4	4	4	4	4	4	4	4	4	4	4	4	4	4	4	4	4	4	4	4	4	4	4	4	4	4	4	2	4	4	4	4
d1aqkh1	4	4	4	4	4	4	2	4	4	4	4	1	3	3	3	3	4	4	4	4	4	4	4	4	4	4	4	4	4	4	4	4	4	4	4	4	4	4	4	4	4	4	4	4	2	4	4	4	4
d1deeb1	4	4	4	4	4	4	2	4	4	4	4	1	3	3	3	3	4	4	4	4	4	4	4	4	4	4	4	4	4	4	4	4	4	4	4	4	4	4	4	4	4	4	4	4	2	4	4	4	4
d1dfbh1	4	4	4	4	4	4	2	4	4	4	4	1	3	3	3	3	4	4	4	4	4	4	4	4	4	4	4	4	4	4	4	4	4	4	4	4	4	4	4	4	4	4	4	4	2	4	4	4	4
d1dqlh_	4	4	4	4	4	4	2	4	4	4	4	1	3	3	3	3	4	4	4	4	4	4	4	4	4	4	4	4	4	4	4	4	4	4	4	4	4	4	4	4	4	4	4	4	2	4	4	4	4
d1igmh_	4	4	4	4	4	4	2	4	4	4	4	1	3	3	3	3	4	4	4	4	4	4	4	4	4	4	4	4	4	4	4	4	4	4	4	4	4	4	4	4	4	4	4	4	2	4	4	4	4
d1nl0h1	4	4	4	4	4	4	2	4	4	4	4	1	3	3	3	3	4	4	4	4	4	4	4	4	4	4	4	4	4	4	4	4	4	4	4	4	4	4	4	4	4	4	4	4	2	4	4	4	4
d2fb4h1	4	4	4	4	4	4	2	4	4	4	4	1	3	3	3	3	4	4	4	4	4	4	4	4	4	4	4	4	4	4	4	4	4	4	4	4	4	4	4	4	4	4	4	4	2	4	4	4	4
d8fabb1	4	4	4	4	4	4	2	4	4	4	4	1	3	3	3	3	4	4	4	4	4	4	4	4	4	4	4	4	4	4	4	4	4	4	4	4	4	4	4	4	4	4	4	4	2	4	4	4	4
d1q1jh1	4	4	4	4	4	4	2	4	4	4	4	1	3	3	3	3	4	4	4	4	4	4	4	4	4	4	4	4	4	4	4	4	4	4	4	4	4	4	4	4	4	4	4	4	2	4	4	4	4
d1axth1	4	4	4	4	4	4	2	4	4	4	4	1	3	3	3	3	4	4	4	4	4	4	4	4	4	4	4	4	4	4	4	4	4	4	4	4	4	4	4	4	4	4	4	4	2	4	4	4	4
d1cloh1	4	4	4	4	4	4	2	4	4	4	4	1	3	3	3	3	4	4	4	4	4	4	4	4	4	4	4	4	4	4	4	4	4	4	4	4	4	4	4	4	4	4	4	4	2	4	4	4	4
d1dlfh_	4	4	4	4	4	4	2	4	4	4	4	1	3	3	3	3	4	4	4	4	4	4	4	4	4	4	4	4	4	4	4	4	4	4	4	4	4	4	4	4	4	4	4	4	2	4	4	4	4
d1fl5b1	4	4	4	4	4	4	2	4	4	4	4	1	3	3	3	3	4	4	4	4	4	4	4	4	4	4	4	4	4	4	4	4	4	4	4	4	4	4	4	4	4	4	4	4	2	4	4	4	4
d1flrh1	4	4	4	4	4	4	2	4	4	4	4	1	3	3	3	3	4	4	4	4	4	4	4	4	4	4	4	4	4	4	4	4	4	4	4	4	4	4	4	4	4	4	4	4	2	4	4	4	4
d1iaii1	4	4	4	4	4	4	2	4	4	4	4	1	3	3	3	3	4	4	4	4	4	4	4	4	4	4	4	4	4	4	4	4	4	4	4	4	4	4	4	4	4	4	4	4	2	4	4	4	4
d1kelh1	4	4	4	4	4	4	2	4	4	4	4	1	3	3	3	3	4	4	4	4	4	4	4	4	4	4	4	4	4	4	4	4	4	4	4	4	4	4	4	4	4	4	4	4	2	4	4	4	4
d1mamh1	4	4	4	4	4	4	2	4	4	4	4	1	3	3	3	3	4	4	4	4	4	4	4	4	4	4	4	4	4	4	4	4	4	4	4	4	4	4	4	4	4	4	4	4	2	4	4	4	4
d1mcph1	4	4	4	4	4	4	2	4	4	4	4	1	3	3	3	3	4	4	4	4	4	4	4	4	4	4	4	4	4	4	4	4	4	4	4	4	4	4	4	4	4	4	4	4	2	4	4	4	4
d1nbvh1	4	4	4	4	4	4	2	4	4	4	4	1	3	3	3	3	4	4	4	4	4	4	4	4	4	4	4	4	4	4	4	4	4	4	4	4	4	4	4	4	4	4	4	4	2	4	4	4	4
d1pz5b1	4	4	4	4	4	4	2	4	4	4	4	1	3	3	3	3	4	4	4	4	4	4	4	4	4	4	4	4	4	4	4	4	4	4	4	4	4	4	4	4	4	4	4	4	2	4	4	4	4
d1q72h1	4	4	4	4	4	4	2	4	4	4	4	1	3	3	3	3	4	4	4	4	4	4	4	4	4	4	4	4	4	4	4	4	4	4	4	4	4	4	4	4	4	4	4	4	2	4	4	4	4
d1q9rb1	4	4	4	4	4	4	2	4	4	4	4	1	3	3	3	3	4	4	4	4	4	4	4	4	4	4	4	4	4	4	4	4	4	4	4	4	4	4	4	4	4	4	4	4	2	4	4	4	4
d1q9wb1	4	4	4	4	4	4	2	4	4	4	4	1	3	3	3	3	4	4	4	4	4	4	4	4	4	4	4	4	4	4	4	4	4	4	4	4	4	4	4	4	4	4	4	4	2	4	4	4	4
d1sbsh1	4	4	4	4	4	4	2	4	4	4	4	1	3	3	3	3	4	4	4	4	4	4	4	4	4	4	4	4	4	4	4	4	4	4	4	4	4	4	4	4	4	4	4	4	2	4	4	4	4
d1sm3h1	4	4	4	4	4	4	2	4	4	4	4	1	3	3	3	3	4	4	4	4	4	4	4	4	4	4	4	4	4	4	4	4	4	4	4	4	4	4	4	4	4	4	4	4	2	4	4	4	4
d1v7mh1	4	4	4	4	4	4	2	4	4	4	4	1	3	3	3	3	4	4	4	4	4	4	4	4	4	4	4	4	4	4	4	4	4	4	4	4	4	4	4	4	4	4	4	4	2	4	4	4	4
d2ck0h1	4	4	4	4	4	4	2	4	4	4	4	1	3	3	3	3	4	4	4	4	4	4	4	4	4	4	4	4	4	4	4	4	4	4	4	4	4	4	4	4	4	4	4	4	2	4	4	4	4
d1hyxh1	4	4	4	4	4	4	2	4	4	4	4	1	3	3	3	3	4	4	4	4	4	4	4	4	4	4	4	4	4	4	4	4	4	4	4	4	4	4	4	4	4	4	4	4	2	4	4	4	4
d1jguh1	4	4	4	4	4	4	2	4	4	4	4	1	3	3	3	3	4	4	4	4	4	4	4	4	4	4	4	4	4	4	4	4	4	4	4	4	4	4	4	4	4	4	4	4	2	4	4	4	4
d1kfah1	4	4	4	4	4	4	2	4	4	4	4	1	3	3	3	3	4	4	4	4	4	4	4	4	4	4	4	4	4	4	4	4	4	4	4	4	4	4	4	4	4	4	4	4	2	4	4	4	4
d1l7th1	4	4	4	4	4	4	2	4	4	4	4	1	3	3	3	3	4	4	4	4	4	4	4	4	4	4	4	4	4	4	4	4	4	4	4	4	4	4	4	4	4	4	4	4	2	4	4	4	4
d1lo0h1	4	4	4	4	4	4	2	4	4	4	4	1	3	3	3	3	4	4	4	4	4	4	4	4	4	4	4	4	4	4	4	4	4	4	4	4	4	4	4	4	4	4	4	4	2	4	4	4	4
d1lo4h1	4	4	4	4	4	4	2	4	4	4	4	1	3	3	3	3	4	4	4	4	4	4	4	4	4	4	4	4	4	4	4	4	4	4	4	4	4	4	4	4	4	4	4	4	2	4	4	4	4
d1ub5a1	4	4	4	4	4	4	2	4	4	4	4	1	3	3	3	3	4	4	4	4	4	4	4	4	4	4	4	4	4	4	4	4	4	4	4	4	4	4	4	4	4	4	4	4	2	4	4	4	4
d1blnb1	4	4	4	4	4	4	2	4	4	4	4	1	3	3	3	3	4	4	4	4	4	4	4	4	4	4	4	4	4	4	4	4	4	4	4	4	4	4	4	4	4	4	4	4	2	4	4	4	4
d1bm3h1	4	4	4	4	4	4	2	4	4	4	4	1	3	3	3	3	4	4	4	4	4	4	4	4	4	4	4	4	4	4	4	4	4	4	4	4	4	4	4	4	4	4	4	4	2	4	4	4	4
d1bz7b1	4	4	4	4	4	4	2	4	4	4	4	1	3	3	3	3	4	4	4	4	4	4	4	4	4	4	4	4	4	4	4	4	4	4	4	4	4	4	4	4	4	4	4	4	2	4	4	4	4
d1cfvh_	4	4	4	4	4	4	2	4	4	4	4	1	3	3	3	3	4	4	4	4	4	4	4	4	4	4	4	4	4	4	4	4	4	4	4	4	4	4	4	4	4	4	4	4	2	4	4	4	4
d1dsfh_	4	4	4	4	4	4	2	4	4	4	4	1	3	3	3	3	4	4	4	4	4	4	4	4	4	4	4	4	4	4	4	4	4	4	4	4	4	4	4	4	4	4	4	4	2	4	4	4	4
d1ejoh1	4	4	4	4	4	4	2	4	4	4	4	1	3	3	3	3	4	4	4	4	4	4	4	4	4	4	4	4	4	4	4	4	4	4	4	4	4	4	4	4	4	4	4	4	2	4	4	4	4
d1f4xh1	4	4	4	4	4	4	2	4	4	4	4	1	3	3	3	3	4	4	4	4	4	4	4	4	4	4	4	4	4	4	4	4	4	4	4	4	4	4	4	4	4	4	4	4	2	4	4	4	4
d1fh5h1	4	4	4	4	4	4	2	4	4	4	4	1	3	3	3	3	4	4	4	4	4	4	4	4	4	4	4	4	4	4	4	4	4	4	4	4	4	4	4	4	4	4	4	4	2	4	4	4	4
d1frgh1	4	4	4	4	4	4	2	4	4	4	4	1	3	3	3	3	4	4	4	4	4	4	4	4	4	4	4	4	4	4	4	4	4	4	4	4	4	4	4	4	4	4	4	4	2	4	4	4	4
d1h0db1	4	4	4	4	4	4	2	4	4	4	4	1	3	3	3	3	4	4	4	4	4	4	4	4	4	4	4	4	4	4	4	4	4	4	4	4	4	4	4	4	4	4	4	4	2	4	4	4	4
d1h3ph1	4	4	4	4	4	4	2	4	4	4	4	1	3	3	3	3	4	4	4	4	4	4	4	4	4	4	4	4	4	4	4	4	4	4	4	4	4	4	4	4	4	4	4	4	2	4	4	4	4
d1hilb1	4	4	4	4	4	4	2	4	4	4	4	1	3	3	3	3	4	4	4	4	4	4	4	4	4	4	4	4	4	4	4	4	4	4	4	4	4	4	4	4	4	4	4	4	2	4	4	4	4
d1i8kb_	4	4	4	4	4	4	2	4	4	4	4	1	3	3	3	3	4	4	4	4	4	4	4	4	4	4	4	4	4	4	4	4	4	4	4	4	4	4	4	4	4	4	4	4	2	4	4	4	4
d1igch1	4	4	4	4	4	4	2	4	4	4	4	1	3	3	3	3	4	4	4	4	4	4	4	4	4	4	4	4	4	4	4	4	4	4	4	4	4	4	4	4	4	4	4	4	2	4	4	4	4
d1igfh1	4	4	4	4	4	4	2	4	4	4	4	1	3	3	3	3	4	4	4	4	4	4	4	4	4	4	4	4	4	4	4	4	4	4	4	4	4	4	4	4	4	4	4	4	2	4	4	4	4
d1igtb1	4	4	4	4	4	4	2	4	4	4	4	1	3	3	3	3	4	4	4	4	4	4	4	4	4	4	4	4	4	4	4	4	4	4	4	4	4	4	4	4	4	4	4	4	2	4	4	4	4
d1ikfh1	4	4	4	4	4	4	2	4	4	4	4	1	3	3	3	3	4	4	4	4	4	4	4	4	4	4	4	4	4	4	4	4	4	4	4	4	4	4	4	4	4	4	4	4	2	4	4	4	4
d1indh1	4	4	4	4	4	4	2	4	4	4	4	1	3	3	3	3	4	4	4	4	4	4	4	4	4	4	4	4	4	4	4	4	4	4	4	4	4	4	4	4	4	4	4	4	2	4	4	4	4
d1knob1	4	4	4	4	4	4	2	4	4	4	4	1	3	3	3	3	4	4	4	4	4	4	4	4	4	4	4	4	4	4	4	4	4	4	4	4	4	4	4	4	4	4	4	4	2	4	4	4	4
d1mqkh_	4	4	4	4	4	4	2	4	4	4	4	1	3	3	3	3	4	4	4	4	4	4	4	4	4	4	4	4	4	4	4	4	4	4	4	4	4	4	4	4	4	4	4	4	2	4	4	4	4
d1otsc1	4	4	4	4	4	4	2	4	4	4	4	1	3	3	3	3	4	4	4	4	4	4	4	4	4	4	4	4	4	4	4	4	4	4	4	4	4	4	4	4	4	4	4	4	2	4	4	4	4
d1qfwi_	4	4	4	4	4	4	2	4	4	4	4	1	3	3	3	3	4	4	4	4	4	4	4	4	4	4	4	4	4	4	4	4	4	4	4	4	4	4	4	4	4	4	4	4	2	4	4	4	4
d1qkzh1	4	4	4	4	4	4	2	4	4	4	4	1	3	3	3	3	4	4	4	4	4	4	4	4	4	4	4	4	4	4	4	4	4	4	4	4	4	4	4	4	4	4	4	4	2	4	4	4	4
d1ucbh1	4	4	4	4	4	4	2	4	4	4	4	1	3	3	3	3	4	4	4	4	4	4	4	4	4	4	4	4	4	4	4	4	4	4	4	4	4	4	4	4	4	4	4	4	2	4	4	4	4
d2fbjh1	4	4	4	4	4	4	2	4	4	4	4	1	3	3	3	3	4	4	4	4	4	4	4	4	4	4	4	4	4	4	4	4	4	4	4	4	4	4	4	4	4	4	4	4	2	4	4	4	4
d2h1ph1	4	4	4	4	4	4	2	4	4	4	4	1	3	3	3	3	4	4	4	4	4	4	4	4	4	4	4	4	4	4	4	4	4	4	4	4	4	4	4	4	4	4	4	4	2	4	4	4	4
d2hrph1	4	4	4	4	4	4	2	4	4	4	4	1	3	3	3	3	4	4	4	4	4	4	4	4	4	4	4	4	4	4	4	4	4	4	4	4	4	4	4	4	4	4	4	4	2	4	4	4	4
d12e8h1	4	4	4	4	4	4	2	4	4	4	4	1	3	3	3	3	4	4	4	4	4	4	4	4	4	4	4	4	4	4	4	4	4	4	4	4	4	4	4	4	4	4	4	4	2	4	4	4	4
d1a3rh1	4	4	4	4	4	4	2	4	4	4	4	1	3	3	3	3	4	4	4	4	4	4	4	4	4	4	4	4	4	4	4	4	4	4	4	4	4	4	4	4	4	4	4	4	2	4	4	4	4
d1a5fh1	4	4	4	4	4	4	2	4	4	4	4	1	3	3	3	3	4	4	4	4	4	4	4	4	4	4	4	4	4	4	4	4	4	4	4	4	4	4	4	4	4	4	4	4	2	4	4	4	4
d1aj7h1	4	4	4	4	4	4	2	4	4	4	4	1	3	3	3	3	4	4	4	4	4	4	4	4	4	4	4	4	4	4	4	4	4	4	4	4	4	4	4	4	4	4	4	4	2	4	4	4	4
d1cr9h1	4	4	4	4	4	4	2	4	4	4	4	1	3	3	3	3	4	4	4	4	4	4	4	4	4	4	4	4	4	4	4	4	4	4	4	4	4	4	4	4	4	4	4	4	2	4	4	4	4
d1dvfd_	4	4	4	4	4	4	2	4	4	4	4	1	3	3	3	3	4	4	4	4	4	4	4	4	4	4	4	4	4	4	4	4	4	4	4	4	4	4	4	4	4	4	4	4	2	4	4	4	4
d1dzba1	4	4	4	4	4	4	2	4	4	4	4	1	3	3	3	3	4	4	4	4	4	4	4	4	4	4	4	4	4	4	4	4	4	4	4	4	4	4	4	4	4	4	4	4	2	4	4	4	4
d1fgnh1	4	4	4	4	4	4	2	4	4	4	4	1	3	3	3	3	4	4	4	4	4	4	4	4	4	4	4	4	4	4	4	4	4	4	4	4	4	4	4	4	4	4	4	4	2	4	4	4	4
d1gafh1	4	4	4	4	4	4	2	4	4	4	4	1	3	3	3	3	4	4	4	4	4	4	4	4	4	4	4	4	4	4	4	4	4	4	4	4	4	4	4	4	4	4	4	4	2	4	4	4	4
d1il1a1	4	4	4	4	4	4	2	4	4	4	4	1	3	3	3	3	4	4	4	4	4	4	4	4	4	4	4	4	4	4	4	4	4	4	4	4	4	4	4	4	4	4	4	4	2	4	4	4	4
d1jnlh1	4	4	4	4	4	4	2	4	4	4	4	1	3	3	3	3	4	4	4	4	4	4	4	4	4	4	4	4	4	4	4	4	4	4	4	4	4	4	4	4	4	4	4	4	2	4	4	4	4
d1k6qh1	4	4	4	4	4	4	2	4	4	4	4	1	3	3	3	3	4	4	4	4	4	4	4	4	4	4	4	4	4	4	4	4	4	4	4	4	4	4	4	4	4	4	4	4	2	4	4	4	4
d1qoka1	4	4	4	4	4	4	2	4	4	4	4	1	3	3	3	3	4	4	4	4	4	4	4	4	4	4	4	4	4	4	4	4	4	4	4	4	4	4	4	4	4	4	4	4	2	4	4	4	4
d1wejh1	4	4	4	4	4	4	2	4	4	4	4	1	3	3	3	3	4	4	4	4	4	4	4	4	4	4	4	4	4	4	4	4	4	4	4	4	4	4	4	4	4	4	4	4	2	4	4	4	4
d35c8h1	4	4	4	4	4	4	2	4	4	4	4	1	3	3	3	3	4	4	4	4	4	4	4	4	4	4	4	4	4	4	4	4	4	4	4	4	4	4	4	4	4	4	4	4	2	4	4	4	4
d1a0qh1	4	4	4	4	4	4	2	4	4	4	4	1	3	3	3	3	4	4	4	4	4	4	4	4	4	4	4	4	4	4	4	4	4	4	4	4	4	4	4	4	4	4	4	4	2	4	4	4	4
d1a14h_	4	4	4	4	4	4	2	4	4	4	4	1	3	3	3	3	4	4	4	4	4	4	4	4	4	4	4	4	4	4	4	4	4	4	4	4	4	4	4	4	4	4	4	4	2	4	4	4	4
d1a6tb1	4	4	4	4	4	4	2	4	4	4	4	1	3	3	3	3	4	4	4	4	4	4	4	4	4	4	4	4	4	4	4	4	4	4	4	4	4	4	4	4	4	4	4	4	2	4	4	4	4
d1a6wh_	4	4	4	4	4	4	2	4	4	4	4	1	3	3	3	3	4	4	4	4	4	4	4	4	4	4	4	4	4	4	4	4	4	4	4	4	4	4	4	4	4	4	4	4	2	4	4	4	4
d1ae6h1	4	4	4	4	4	4	2	4	4	4	4	1	3	3	3	3	4	4	4	4	4	4	4	4	4	4	4	4	4	4	4	4	4	4	4	4	4	4	4	4	4	4	4	4	2	4	4	4	4
d1afvh1	4	4	4	4	4	4	2	4	4	4	4	1	3	3	3	3	4	4	4	4	4	4	4	4	4	4	4	4	4	4	4	4	4	4	4	4	4	4	4	4	4	4	4	4	2	4	4	4	4
d1b4jh1	4	4	4	4	4	4	2	4	4	4	4	1	3	3	3	3	4	4	4	4	4	4	4	4	4	4	4	4	4	4	4	4	4	4	4	4	4	4	4	4	4	4	4	4	2	4	4	4	4
d1bbjh1	4	4	4	4	4	4	2	4	4	4	4	1	3	3	3	3	4	4	4	4	4	4	4	4	4	4	4	4	4	4	4	4	4	4	4	4	4	4	4	4	4	4	4	4	2	4	4	4	4
d1bogb1	4	4	4	4	4	4	2	4	4	4	4	1	3	3	3	3	4	4	4	4	4	4	4	4	4	4	4	4	4	4	4	4	4	4	4	4	4	4	4	4	4	4	4	4	2	4	4	4	4
d1bqlh1	4	4	4	4	4	4	2	4	4	4	4	1	3	3	3	3	4	4	4	4	4	4	4	4	4	4	4	4	4	4	4	4	4	4	4	4	4	4	4	4	4	4	4	4	2	4	4	4	4
d1c5ch1	4	4	4	4	4	4	2	4	4	4	4	1	3	3	3	3	4	4	4	4	4	4	4	4	4	4	4	4	4	4	4	4	4	4	4	4	4	4	4	4	4	4	4	4	2	4	4	4	4
d1cicb1	4	4	4	4	4	4	2	4	4	4	4	1	3	3	3	3	4	4	4	4	4	4	4	4	4	4	4	4	4	4	4	4	4	4	4	4	4	4	4	4	4	4	4	4	2	4	4	4	4
d1d5ih1	4	4	4	4	4	4	2	4	4	4	4	1	3	3	3	3	4	4	4	4	4	4	4	4	4	4	4	4	4	4	4	4	4	4	4	4	4	4	4	4	4	4	4	4	2	4	4	4	4
d1e4wh1	4	4	4	4	4	4	2	4	4	4	4	1	3	3	3	3	4	4	4	4	4	4	4	4	4	4	4	4	4	4	4	4	4	4	4	4	4	4	4	4	4	4	4	4	2	4	4	4	4
d1e6oh1	4	4	4	4	4	4	2	4	4	4	4	1	3	3	3	3	4	4	4	4	4	4	4	4	4	4	4	4	4	4	4	4	4	4	4	4	4	4	4	4	4	4	4	4	2	4	4	4	4
d1eapb1	4	4	4	4	4	4	2	4	4	4	4	1	3	3	3	3	4	4	4	4	4	4	4	4	4	4	4	4	4	4	4	4	4	4	4	4	4	4	4	4	4	4	4	4	2	4	4	4	4
d1egjh1	4	4	4	4	4	4	2	4	4	4	4	1	3	3	3	3	4	4	4	4	4	4	4	4	4	4	4	4	4	4	4	4	4	4	4	4	4	4	4	4	4	4	4	4	2	4	4	4	4
d1emth1	4	4	4	4	4	4	2	4	4	4	4	1	3	3	3	3	4	4	4	4	4	4	4	4	4	4	4	4	4	4	4	4	4	4	4	4	4	4	4	4	4	4	4	4	2	4	4	4	4
d1eo8h1	4	4	4	4	4	4	2	4	4	4	4	1	3	3	3	3	4	4	4	4	4	4	4	4	4	4	4	4	4	4	4	4	4	4	4	4	4	4	4	4	4	4	4	4	2	4	4	4	4
d1f11b1	4	4	4	4	4	4	2	4	4	4	4	1	3	3	3	3	4	4	4	4	4	4	4	4	4	4	4	4	4	4	4	4	4	4	4	4	4	4	4	4	4	4	4	4	2	4	4	4	4
d1f3dh1	4	4	4	4	4	4	2	4	4	4	4	1	3	3	3	3	4	4	4	4	4	4	4	4	4	4	4	4	4	4	4	4	4	4	4	4	4	4	4	4	4	4	4	4	2	4	4	4	4
d1faih1	4	4	4	4	4	4	2	4	4	4	4	1	3	3	3	3	4	4	4	4	4	4	4	4	4	4	4	4	4	4	4	4	4	4	4	4	4	4	4	4	4	4	4	4	2	4	4	4	4
d1fbih1	4	4	4	4	4	4	2	4	4	4	4	1	3	3	3	3	4	4	4	4	4	4	4	4	4	4	4	4	4	4	4	4	4	4	4	4	4	4	4	4	4	4	4	4	2	4	4	4	4
d1figh1	4	4	4	4	4	4	2	4	4	4	4	1	3	3	3	3	4	4	4	4	4	4	4	4	4	4	4	4	4	4	4	4	4	4	4	4	4	4	4	4	4	4	4	4	2	4	4	4	4
d1forh1	4	4	4	4	4	4	2	4	4	4	4	1	3	3	3	3	4	4	4	4	4	4	4	4	4	4	4	4	4	4	4	4	4	4	4	4	4	4	4	4	4	4	4	4	2	4	4	4	4
d1fpth1	4	4	4	4	4	4	2	4	4	4	4	1	3	3	3	3	4	4	4	4	4	4	4	4	4	4	4	4	4	4	4	4	4	4	4	4	4	4	4	4	4	4	4	4	2	4	4	4	4
d1fskc1	4	4	4	4	4	4	2	4	4	4	4	1	3	3	3	3	4	4	4	4	4	4	4	4	4	4	4	4	4	4	4	4	4	4	4	4	4	4	4	4	4	4	4	4	2	4	4	4	4
d1h8na2	4	4	4	4	4	4	2	4	4	4	4	1	3	3	3	3	4	4	4	4	4	4	4	4	4	4	4	4	4	4	4	4	4	4	4	4	4	4	4	4	4	4	4	4	2	4	4	4	4
d1igjb1	4	4	4	4	4	4	2	4	4	4	4	1	3	3	3	3	4	4	4	4	4	4	4	4	4	4	4	4	4	4	4	4	4	4	4	4	4	4	4	4	4	4	4	4	2	4	4	4	4
d1igyb1	4	4	4	4	4	4	2	4	4	4	4	1	3	3	3	3	4	4	4	4	4	4	4	4	4	4	4	4	4	4	4	4	4	4	4	4	4	4	4	4	4	4	4	4	2	4	4	4	4
d1iqwh1	4	4	4	4	4	4	2	4	4	4	4	1	3	3	3	3	4	4	4	4	4	4	4	4	4	4	4	4	4	4	4	4	4	4	4	4	4	4	4	4	4	4	4	4	2	4	4	4	4
d1j05b_	4	4	4	4	4	4	2	4	4	4	4	1	3	3	3	3	4	4	4	4	4	4	4	4	4	4	4	4	4	4	4	4	4	4	4	4	4	4	4	4	4	4	4	4	2	4	4	4	4
d1jfqh1	4	4	4	4	4	4	2	4	4	4	4	1	3	3	3	3	4	4	4	4	4	4	4	4	4	4	4	4	4	4	4	4	4	4	4	4	4	4	4	4	4	4	4	4	2	4	4	4	4
d1jhlh_	4	4	4	4	4	4	2	4	4	4	4	1	3	3	3	3	4	4	4	4	4	4	4	4	4	4	4	4	4	4	4	4	4	4	4	4	4	4	4	4	4	4	4	4	2	4	4	4	4
d1jnhb1	4	4	4	4	4	4	2	4	4	4	4	1	3	3	3	3	4	4	4	4	4	4	4	4	4	4	4	4	4	4	4	4	4	4	4	4	4	4	4	4	4	4	4	4	2	4	4	4	4
d1kb5h1	4	4	4	4	4	4	2	4	4	4	4	1	3	3	3	3	4	4	4	4	4	4	4	4	4	4	4	4	4	4	4	4	4	4	4	4	4	4	4	4	4	4	4	4	2	4	4	4	4
d1kegh1	4	4	4	4	4	4	2	4	4	4	4	1	3	3	3	3	4	4	4	4	4	4	4	4	4	4	4	4	4	4	4	4	4	4	4	4	4	4	4	4	4	4	4	4	2	4	4	4	4
d1ktrh_	4	4	4	4	4	4	2	4	4	4	4	1	3	3	3	3	4	4	4	4	4	4	4	4	4	4	4	4	4	4	4	4	4	4	4	4	4	4	4	4	4	4	4	4	2	4	4	4	4
d1lmka1	4	4	4	4	4	4	2	4	4	4	4	1	3	3	3	3	4	4	4	4	4	4	4	4	4	4	4	4	4	4	4	4	4	4	4	4	4	4	4	4	4	4	4	4	2	4	4	4	4
d1mexh1	4	4	4	4	4	4	2	4	4	4	4	1	3	3	3	3	4	4	4	4	4	4	4	4	4	4	4	4	4	4	4	4	4	4	4	4	4	4	4	4	4	4	4	4	2	4	4	4	4
d1mfa_2	4	4	4	4	4	4	2	4	4	4	4	1	3	3	3	3	4	4	4	4	4	4	4	4	4	4	4	4	4	4	4	4	4	4	4	4	4	4	4	4	4	4	4	4	2	4	4	4	4
d1mh5b1	4	4	4	4	4	4	2	4	4	4	4	1	3	3	3	3	4	4	4	4	4	4	4	4	4	4	4	4	4	4	4	4	4	4	4	4	4	4	4	4	4	4	4	4	2	4	4	4	4
d1mieh1	4	4	4	4	4	4	2	4	4	4	4	1	3	3	3	3	4	4	4	4	4	4	4	4	4	4	4	4	4	4	4	4	4	4	4	4	4	4	4	4	4	4	4	4	2	4	4	4	4
d1mimh1	4	4	4	4	4	4	2	4	4	4	4	1	3	3	3	3	4	4	4	4	4	4	4	4	4	4	4	4	4	4	4	4	4	4	4	4	4	4	4	4	4	4	4	4	2	4	4	4	4
d1mj8h1	4	4	4	4	4	4	2	4	4	4	4	1	3	3	3	3	4	4	4	4	4	4	4	4	4	4	4	4	4	4	4	4	4	4	4	4	4	4	4	4	4	4	4	4	2	4	4	4	4
d1mjuh1	4	4	4	4	4	4	2	4	4	4	4	1	3	3	3	3	4	4	4	4	4	4	4	4	4	4	4	4	4	4	4	4	4	4	4	4	4	4	4	4	4	4	4	4	2	4	4	4	4
d1mlbb1	4	4	4	4	4	4	2	4	4	4	4	1	3	3	3	3	4	4	4	4	4	4	4	4	4	4	4	4	4	4	4	4	4	4	4	4	4	4	4	4	4	4	4	4	2	4	4	4	4
d1mreh1	4	4	4	4	4	4	2	4	4	4	4	1	3	3	3	3	4	4	4	4	4	4	4	4	4	4	4	4	4	4	4	4	4	4	4	4	4	4	4	4	4	4	4	4	2	4	4	4	4
d1mvub_	4	4	4	4	4	4	2	4	4	4	4	1	3	3	3	3	4	4	4	4	4	4	4	4	4	4	4	4	4	4	4	4	4	4	4	4	4	4	4	4	4	4	4	4	2	4	4	4	4
d1n7ml1	4	4	4	4	4	4	2	4	4	4	4	1	3	3	3	3	4	4	4	4	4	4	4	4	4	4	4	4	4	4	4	4	4	4	4	4	4	4	4	4	4	4	4	4	2	4	4	4	4
d1nj9b1	4	4	4	4	4	4	2	4	4	4	4	1	3	3	3	3	4	4	4	4	4	4	4	4	4	4	4	4	4	4	4	4	4	4	4	4	4	4	4	4	4	4	4	4	2	4	4	4	4
d1p2cb1	4	4	4	4	4	4	2	4	4	4	4	1	3	3	3	3	4	4	4	4	4	4	4	4	4	4	4	4	4	4	4	4	4	4	4	4	4	4	4	4	4	4	4	4	2	4	4	4	4
d1p7kb1	4	4	4	4	4	4	2	4	4	4	4	1	3	3	3	3	4	4	4	4	4	4	4	4	4	4	4	4	4	4	4	4	4	4	4	4	4	4	4	4	4	4	4	4	2	4	4	4	4
d1pkqb1	4	4	4	4	4	4	2	4	4	4	4	1	3	3	3	3	4	4	4	4	4	4	4	4	4	4	4	4	4	4	4	4	4	4	4	4	4	4	4	4	4	4	4	4	2	4	4	4	4
d1plgh1	4	4	4	4	4	4	2	4	4	4	4	1	3	3	3	3	4	4	4	4	4	4	4	4	4	4	4	4	4	4	4	4	4	4	4	4	4	4	4	4	4	4	4	4	2	4	4	4	4
d1pskh1	4	4	4	4	4	4	2	4	4	4	4	1	3	3	3	3	4	4	4	4	4	4	4	4	4	4	4	4	4	4	4	4	4	4	4	4	4	4	4	4	4	4	4	4	2	4	4	4	4
d1q0xh1	4	4	4	4	4	4	2	4	4	4	4	1	3	3	3	3	4	4	4	4	4	4	4	4	4	4	4	4	4	4	4	4	4	4	4	4	4	4	4	4	4	4	4	4	2	4	4	4	4
d1qfuh1	4	4	4	4	4	4	2	4	4	4	4	1	3	3	3	3	4	4	4	4	4	4	4	4	4	4	4	4	4	4	4	4	4	4	4	4	4	4	4	4	4	4	4	4	2	4	4	4	4
d1qfwh_	4	4	4	4	4	4	2	4	4	4	4	1	3	3	3	3	4	4	4	4	4	4	4	4	4	4	4	4	4	4	4	4	4	4	4	4	4	4	4	4	4	4	4	4	2	4	4	4	4
d1qnzh_	4	4	4	4	4	4	2	4	4	4	4	1	3	3	3	3	4	4	4	4	4	4	4	4	4	4	4	4	4	4	4	4	4	4	4	4	4	4	4	4	4	4	4	4	2	4	4	4	4
d1r3jb1	4	4	4	4	4	4	2	4	4	4	4	1	3	3	3	3	4	4	4	4	4	4	4	4	4	4	4	4	4	4	4	4	4	4	4	4	4	4	4	4	4	4	4	4	2	4	4	4	4
d1rihh1	4	4	4	4	4	4	2	4	4	4	4	1	3	3	3	3	4	4	4	4	4	4	4	4	4	4	4	4	4	4	4	4	4	4	4	4	4	4	4	4	4	4	4	4	2	4	4	4	4
d1rmfh1	4	4	4	4	4	4	2	4	4	4	4	1	3	3	3	3	4	4	4	4	4	4	4	4	4	4	4	4	4	4	4	4	4	4	4	4	4	4	4	4	4	4	4	4	2	4	4	4	4
d1rurh1	4	4	4	4	4	4	2	4	4	4	4	1	3	3	3	3	4	4	4	4	4	4	4	4	4	4	4	4	4	4	4	4	4	4	4	4	4	4	4	4	4	4	4	4	2	4	4	4	4
d1uweh1	4	4	4	4	4	4	2	4	4	4	4	1	3	3	3	3	4	4	4	4	4	4	4	4	4	4	4	4	4	4	4	4	4	4	4	4	4	4	4	4	4	4	4	4	2	4	4	4	4
d1uwgh1	4	4	4	4	4	4	2	4	4	4	4	1	3	3	3	3	4	4	4	4	4	4	4	4	4	4	4	4	4	4	4	4	4	4	4	4	4	4	4	4	4	4	4	4	2	4	4	4	4
d1yedb1	4	4	4	4	4	4	2	4	4	4	4	1	3	3	3	3	4	4	4	4	4	4	4	4	4	4	4	4	4	4	4	4	4	4	4	4	4	4	4	4	4	4	4	4	2	4	4	4	4
d1yeeh1	4	4	4	4	4	4	2	4	4	4	4	1	3	3	3	3	4	4	4	4	4	4	4	4	4	4	4	4	4	4	4	4	4	4	4	4	4	4	4	4	4	4	4	4	2	4	4	4	4
d1yeih1	4	4	4	4	4	4	2	4	4	4	4	1	3	3	3	3	4	4	4	4	4	4	4	4	4	4	4	4	4	4	4	4	4	4	4	4	4	4	4	4	4	4	4	4	2	4	4	4	4
d1yuhb1	4	4	4	4	4	4	2	4	4	4	4	1	3	3	3	3	4	4	4	4	4	4	4	4	4	4	4	4	4	4	4	4	4	4	4	4	4	4	4	4	4	4	4	4	2	4	4	4	4
d2cgrh1	4	4	4	4	4	4	2	4	4	4	4	1	3	3	3	3	4	4	4	4	4	4	4	4	4	4	4	4	4	4	4	4	4	4	4	4	4	4	4	4	4	4	4	4	2	4	4	4	4
d2jelh1	4	4	4	4	4	4	2	4	4	4	4	1	3	3	3	3	4	4	4	4	4	4	4	4	4	4	4	4	4	4	4	4	4	4	4	4	4	4	4	4	4	4	4	4	2	4	4	4	4
d2mpah1	4	4	4	4	4	4	2	4	4	4	4	1	3	3	3	3	4	4	4	4	4	4	4	4	4	4	4	4	4	4	4	4	4	4	4	4	4	4	4	4	4	4	4	4	2	4	4	4	4
d2pcpb1	4	4	4	4	4	4	2	4	4	4	4	1	3	3	3	3	4	4	4	4	4	4	4	4	4	4	4	4	4	4	4	4	4	4	4	4	4	4	4	4	4	4	4	4	2	4	4	4	4
d1ct8b1	4	4	4	4	4	4	2	4	4	4	4	1	3	3	3	3	4	4	4	4	4	4	4	4	4	4	4	4	4	4	4	4	4	4	4	4	4	4	4	4	4	4	4	4	2	4	4	4	4
d1a4kb1	4	4	4	4	4	4	2	4	4	4	4	1	3	3	3	3	4	4	4	4	4	4	4	4	4	4	4	4	4	4	4	4	4	4	4	4	4	4	4	4	4	4	4	4	2	4	4	4	4
d1c1eh1	4	4	4	4	4	4	2	4	4	4	4	1	3	3	3	3	4	4	4	4	4	4	4	4	4	4	4	4	4	4	4	4	4	4	4	4	4	4	4	4	4	4	4	4	2	4	4	4	4
d1cz8h1	4	4	4	4	4	4	2	4	4	4	4	1	3	3	3	3	4	4	4	4	4	4	4	4	4	4	4	4	4	4	4	4	4	4	4	4	4	4	4	4	4	4	4	4	2	4	4	4	4
d1dbbh1	4	4	4	4	4	4	2	4	4	4	4	1	3	3	3	3	4	4	4	4	4	4	4	4	4	4	4	4	4	4	4	4	4	4	4	4	4	4	4	4	4	4	4	4	2	4	4	4	4
d1fj1b1	4	4	4	4	4	4	2	4	4	4	4	1	3	3	3	3	4	4	4	4	4	4	4	4	4	4	4	4	4	4	4	4	4	4	4	4	4	4	4	4	4	4	4	4	2	4	4	4	4
d1ghfh1	4	4	4	4	4	4	2	4	4	4	4	1	3	3	3	3	4	4	4	4	4	4	4	4	4	4	4	4	4	4	4	4	4	4	4	4	4	4	4	4	4	4	4	4	2	4	4	4	4
d1i7zb1	4	4	4	4	4	4	2	4	4	4	4	1	3	3	3	3	4	4	4	4	4	4	4	4	4	4	4	4	4	4	4	4	4	4	4	4	4	4	4	4	4	4	4	4	2	4	4	4	4
d1iaih1	4	4	4	4	4	4	2	4	4	4	4	1	3	3	3	3	4	4	4	4	4	4	4	4	4	4	4	4	4	4	4	4	4	4	4	4	4	4	4	4	4	4	4	4	2	4	4	4	4
d1jglh1	4	4	4	4	4	4	2	4	4	4	4	1	3	3	3	3	4	4	4	4	4	4	4	4	4	4	4	4	4	4	4	4	4	4	4	4	4	4	4	4	4	4	4	4	2	4	4	4	4
d1n4xh_	4	4	4	4	4	4	2	4	4	4	4	1	3	3	3	3	4	4	4	4	4	4	4	4	4	4	4	4	4	4	4	4	4	4	4	4	4	4	4	4	4	4	4	4	2	4	4	4	4
d1ncbh1	4	4	4	4	4	4	2	4	4	4	4	1	3	3	3	3	4	4	4	4	4	4	4	4	4	4	4	4	4	4	4	4	4	4	4	4	4	4	4	4	4	4	4	4	2	4	4	4	4
d1nlbh1	4	4	4	4	4	4	2	4	4	4	4	1	3	3	3	3	4	4	4	4	4	4	4	4	4	4	4	4	4	4	4	4	4	4	4	4	4	4	4	4	4	4	4	4	2	4	4	4	4
d1ob1b1	4	4	4	4	4	4	2	4	4	4	4	1	3	3	3	3	4	4	4	4	4	4	4	4	4	4	4	4	4	4	4	4	4	4	4	4	4	4	4	4	4	4	4	4	2	4	4	4	4
d1teth1	4	4	4	4	4	4	2	4	4	4	4	1	3	3	3	3	4	4	4	4	4	4	4	4	4	4	4	4	4	4	4	4	4	4	4	4	4	4	4	4	4	4	4	4	2	4	4	4	4
d1a2yb_	4	4	4	4	4	4	2	4	4	4	4	1	3	3	3	3	4	4	4	4	4	4	4	4	4	4	4	4	4	4	4	4	4	4	4	4	4	4	4	4	4	4	4	4	2	4	4	4	4
d1dl7h_	4	4	4	4	4	4	2	4	4	4	4	1	3	3	3	3	4	4	4	4	4	4	4	4	4	4	4	4	4	4	4	4	4	4	4	4	4	4	4	4	4	4	4	4	2	4	4	4	4
d1fe8h1	4	4	4	4	4	4	2	4	4	4	4	1	3	3	3	3	4	4	4	4	4	4	4	4	4	4	4	4	4	4	4	4	4	4	4	4	4	4	4	4	4	4	4	4	2	4	4	4	4
d1fnsh1	4	4	4	4	4	4	2	4	4	4	4	1	3	3	3	3	4	4	4	4	4	4	4	4	4	4	4	4	4	4	4	4	4	4	4	4	4	4	4	4	4	4	4	4	2	4	4	4	4
d1gigh1	4	4	4	4	4	4	2	4	4	4	4	1	3	3	3	3	4	4	4	4	4	4	4	4	4	4	4	4	4	4	4	4	4	4	4	4	4	4	4	4	4	4	4	4	2	4	4	4	4
d1ibgh1	4	4	4	4	4	4	2	4	4	4	4	1	3	3	3	3	4	4	4	4	4	4	4	4	4	4	4	4	4	4	4	4	4	4	4	4	4	4	4	4	4	4	4	4	2	4	4	4	4
d1nc2b1	4	4	4	4	4	4	2	4	4	4	4	1	3	3	3	3	4	4	4	4	4	4	4	4	4	4	4	4	4	4	4	4	4	4	4	4	4	4	4	4	4	4	4	4	2	4	4	4	4
d1nldh1	4	4	4	4	4	4	2	4	4	4	4	1	3	3	3	3	4	4	4	4	4	4	4	4	4	4	4	4	4	4	4	4	4	4	4	4	4	4	4	4	4	4	4	4	2	4	4	4	4
d1p4bh_	4	4	4	4	4	4	2	4	4	4	4	1	3	3	3	3	4	4	4	4	4	4	4	4	4	4	4	4	4	4	4	4	4	4	4	4	4	4	4	4	4	4	4	4	2	4	4	4	4
d43c9b_	4	4	4	4	4	4	2	4	4	4	4	1	3	3	3	3	4	4	4	4	4	4	4	4	4	4	4	4	4	4	4	4	4	4	4	4	4	4	4	4	4	4	4	4	2	4	4	4	4
d1etzb1	4	4	4	4	4	4	2	4	4	4	4	1	3	3	3	3	4	4	4	4	4	4	4	4	4	4	4	4	4	4	4	4	4	4	4	4	4	4	4	4	4	4	4	4	2	4	4	4	4
d1ggbh1	4	4	4	4	4	4	2	4	4	4	4	1	3	3	3	3	4	4	4	4	4	4	4	4	4	4	4	4	4	4	4	4	4	4	4	4	4	4	4	4	4	4	4	4	2	4	4	4	4
d1jrhh1	4	4	4	4	4	4	2	4	4	4	4	1	3	3	3	3	4	4	4	4	4	4	4	4	4	4	4	4	4	4	4	4	4	4	4	4	4	4	4	4	4	4	4	4	2	4	4	4	4
d2hmid1	4	4	4	4	4	4	2	4	4	4	4	1	3	3	3	3	4	4	4	4	4	4	4	4	4	4	4	4	4	4	4	4	4	4	4	4	4	4	4	4	4	4	4	4	2	4	4	4	4
d1ay1h1	4	4	4	4	4	4	2	4	4	4	4	1	3	3	3	3	4	4	4	4	4	4	4	4	4	4	4	4	4	4	4	4	4	4	4	4	4	4	4	4	4	4	4	4	2	4	4	4	4
d1bafh1	4	4	4	4	4	4	2	4	4	4	4	1	3	3	3	3	4	4	4	4	4	4	4	4	4	4	4	4	4	4	4	4	4	4	4	4	4	4	4	4	4	4	4	4	2	4	4	4	4
d1c12b1	4	4	4	4	4	4	2	4	4	4	4	1	3	3	3	3	4	4	4	4	4	4	4	4	4	4	4	4	4	4	4	4	4	4	4	4	4	4	4	4	4	4	4	4	2	4	4	4	4
d1cf8h1	4	4	4	4	4	4	2	4	4	4	4	1	3	3	3	3	4	4	4	4	4	4	4	4	4	4	4	4	4	4	4	4	4	4	4	4	4	4	4	4	4	4	4	4	2	4	4	4	4
d1ezvx_	4	4	4	4	4	4	2	4	4	4	4	1	3	3	3	3	4	4	4	4	4	4	4	4	4	4	4	4	4	4	4	4	4	4	4	4	4	4	4	4	4	4	4	4	2	4	4	4	4
d1f58h1	4	4	4	4	4	4	2	4	4	4	4	1	3	3	3	3	4	4	4	4	4	4	4	4	4	4	4	4	4	4	4	4	4	4	4	4	4	4	4	4	4	4	4	4	2	4	4	4	4
d1f8th1	4	4	4	4	4	4	2	4	4	4	4	1	3	3	3	3	4	4	4	4	4	4	4	4	4	4	4	4	4	4	4	4	4	4	4	4	4	4	4	4	4	4	4	4	2	4	4	4	4
d1kcrh1	4	4	4	4	4	4	2	4	4	4	4	1	3	3	3	3	4	4	4	4	4	4	4	4	4	4	4	4	4	4	4	4	4	4	4	4	4	4	4	4	4	4	4	4	2	4	4	4	4
d1kcuh1	4	4	4	4	4	4	2	4	4	4	4	1	3	3	3	3	4	4	4	4	4	4	4	4	4	4	4	4	4	4	4	4	4	4	4	4	4	4	4	4	4	4	4	4	2	4	4	4	4
d1kcvh1	4	4	4	4	4	4	2	4	4	4	4	1	3	3	3	3	4	4	4	4	4	4	4	4	4	4	4	4	4	4	4	4	4	4	4	4	4	4	4	4	4	4	4	4	2	4	4	4	4
d1kenh1	4	4	4	4	4	4	2	4	4	4	4	1	3	3	3	3	4	4	4	4	4	4	4	4	4	4	4	4	4	4	4	4	4	4	4	4	4	4	4	4	4	4	4	4	2	4	4	4	4
d1ncwh1	4	4	4	4	4	4	2	4	4	4	4	1	3	3	3	3	4	4	4	4	4	4	4	4	4	4	4	4	4	4	4	4	4	4	4	4	4	4	4	4	4	4	4	4	2	4	4	4	4
d1nsnh1	4	4	4	4	4	4	2	4	4	4	4	1	3	3	3	3	4	4	4	4	4	4	4	4	4	4	4	4	4	4	4	4	4	4	4	4	4	4	4	4	4	4	4	4	2	4	4	4	4
d1orqb1	4	4	4	4	4	4	2	4	4	4	4	1	3	3	3	3	4	4	4	4	4	4	4	4	4	4	4	4	4	4	4	4	4	4	4	4	4	4	4	4	4	4	4	4	2	4	4	4	4
d1orsb1	4	4	4	4	4	4	2	4	4	4	4	1	3	3	3	3	4	4	4	4	4	4	4	4	4	4	4	4	4	4	4	4	4	4	4	4	4	4	4	4	4	4	4	4	2	4	4	4	4
d32c2b1	4	4	4	4	4	4	2	4	4	4	4	1	3	3	3	3	4	4	4	4	4	4	4	4	4	4	4	4	4	4	4	4	4	4	4	4	4	4	4	4	4	4	4	4	2	4	4	4	4
d1dqdh1	4	4	4	4	4	4	2	4	4	4	4	1	3	3	3	3	4	4	4	4	4	4	4	4	4	4	4	4	4	4	4	4	4	4	4	4	4	4	4	4	4	4	4	4	2	4	4	4	4
d1dqqb1	4	4	4	4	4	4	2	4	4	4	4	1	3	3	3	3	4	4	4	4	4	4	4	4	4	4	4	4	4	4	4	4	4	4	4	4	4	4	4	4	4	4	4	4	2	4	4	4	4
d1nakh1	4	4	4	4	4	4	2	4	4	4	4	1	3	3	3	3	4	4	4	4	4	4	4	4	4	4	4	4	4	4	4	4	4	4	4	4	4	4	4	4	4	4	4	4	2	4	4	4	4
d1ndgb1	4	4	4	4	4	4	2	4	4	4	4	1	3	3	3	3	4	4	4	4	4	4	4	4	4	4	4	4	4	4	4	4	4	4	4	4	4	4	4	4	4	4	4	4	2	4	4	4	4
d1ndmb1	4	4	4	4	4	4	2	4	4	4	4	1	3	3	3	3	4	4	4	4	4	4	4	4	4	4	4	4	4	4	4	4	4	4	4	4	4	4	4	4	4	4	4	4	2	4	4	4	4
d1osph1	4	4	4	4	4	4	2	4	4	4	4	1	3	3	3	3	4	4	4	4	4	4	4	4	4	4	4	4	4	4	4	4	4	4	4	4	4	4	4	4	4	4	4	4	2	4	4	4	4
d1uach_	4	4	4	4	4	4	2	4	4	4	4	1	3	3	3	3	4	4	4	4	4	4	4	4	4	4	4	4	4	4	4	4	4	4	4	4	4	4	4	4	4	4	4	4	2	4	4	4	4
d1ai1h1	4	4	4	4	4	4	2	4	4	4	4	1	3	3	3	3	4	4	4	4	4	4	4	4	4	4	4	4	4	4	4	4	4	4	4	4	4	4	4	4	4	4	4	4	2	4	4	4	4
d1bfob1	4	4	4	4	4	4	2	4	4	4	4	1	3	3	3	3	4	4	4	4	4	4	4	4	4	4	4	4	4	4	4	4	4	4	4	4	4	4	4	4	4	4	4	4	2	4	4	4	4
d1c5db1	4	4	4	4	4	4	2	4	4	4	4	1	3	3	3	3	4	4	4	4	4	4	4	4	4	4	4	4	4	4	4	4	4	4	4	4	4	4	4	4	4	4	4	4	2	4	4	4	4
d1ce1h1	4	4	4	4	4	4	2	4	4	4	4	1	3	3	3	3	4	4	4	4	4	4	4	4	4	4	4	4	4	4	4	4	4	4	4	4	4	4	4	4	4	4	4	4	2	4	4	4	4
d1fn4b1	4	4	4	4	4	4	2	4	4	4	4	1	3	3	3	3	4	4	4	4	4	4	4	4	4	4	4	4	4	4	4	4	4	4	4	4	4	4	4	4	4	4	4	4	2	4	4	4	4
d1lk3h1	4	4	4	4	4	4	2	4	4	4	4	1	3	3	3	3	4	4	4	4	4	4	4	4	4	4	4	4	4	4	4	4	4	4	4	4	4	4	4	4	4	4	4	4	2	4	4	4	4
d1oaqh_	4	4	4	4	4	4	2	4	4	4	4	1	3	3	3	3	4	4	4	4	4	4	4	4	4	4	4	4	4	4	4	4	4	4	4	4	4	4	4	4	4	4	4	4	2	4	4	4	4
d1oari_	4	4	4	4	4	4	2	4	4	4	4	1	3	3	3	3	4	4	4	4	4	4	4	4	4	4	4	4	4	4	4	4	4	4	4	4	4	4	4	4	4	4	4	4	2	4	4	4	4
d1nfdf1	4	4	4	4	4	4	2	4	4	4	4	1	3	3	3	3	4	4	4	4	4	4	4	4	4	4	4	4	4	4	4	4	4	4	4	4	4	4	4	4	4	4	4	4	2	4	4	4	4
d1ad0b1	4	4	4	4	4	4	2	4	4	4	4	1	3	3	3	3	4	4	4	4	4	4	4	4	4	4	4	4	4	4	4	4	4	4	4	4	4	4	4	4	4	4	4	4	2	4	4	4	4
d1ad9b1	4	4	4	4	4	4	2	4	4	4	4	1	3	3	3	3	4	4	4	4	4	4	4	4	4	4	4	4	4	4	4	4	4	4	4	4	4	4	4	4	4	4	4	4	2	4	4	4	4
d1b2wh1	4	4	4	4	4	4	2	4	4	4	4	1	3	3	3	3	4	4	4	4	4	4	4	4	4	4	4	4	4	4	4	4	4	4	4	4	4	4	4	4	4	4	4	4	2	4	4	4	4
d1bvkb_	4	4	4	4	4	4	2	4	4	4	4	1	3	3	3	3	4	4	4	4	4	4	4	4	4	4	4	4	4	4	4	4	4	4	4	4	4	4	4	4	4	4	4	4	2	4	4	4	4
d1fgvh_	4	4	4	4	4	4	2	4	4	4	4	1	3	3	3	3	4	4	4	4	4	4	4	4	4	4	4	4	4	4	4	4	4	4	4	4	4	4	4	4	4	4	4	4	2	4	4	4	4
d1fvcb_	4	4	4	4	4	4	2	4	4	4	4	1	3	3	3	3	4	4	4	4	4	4	4	4	4	4	4	4	4	4	4	4	4	4	4	4	4	4	4	4	4	4	4	4	2	4	4	4	4
d1gpoh1	4	4	4	4	4	4	2	4	4	4	4	1	3	3	3	3	4	4	4	4	4	4	4	4	4	4	4	4	4	4	4	4	4	4	4	4	4	4	4	4	4	4	4	4	2	4	4	4	4
d1i9rh1	4	4	4	4	4	4	2	4	4	4	4	1	3	3	3	3	4	4	4	4	4	4	4	4	4	4	4	4	4	4	4	4	4	4	4	4	4	4	4	4	4	4	4	4	2	4	4	4	4
d1it9h1	4	4	4	4	4	4	2	4	4	4	4	1	3	3	3	3	4	4	4	4	4	4	4	4	4	4	4	4	4	4	4	4	4	4	4	4	4	4	4	4	4	4	4	4	2	4	4	4	4
d1jpth1	4	4	4	4	4	4	2	4	4	4	4	1	3	3	3	3	4	4	4	4	4	4	4	4	4	4	4	4	4	4	4	4	4	4	4	4	4	4	4	4	4	4	4	4	2	4	4	4	4
d1l7ih1	4	4	4	4	4	4	2	4	4	4	4	1	3	3	3	3	4	4	4	4	4	4	4	4	4	4	4	4	4	4	4	4	4	4	4	4	4	4	4	4	4	4	4	4	2	4	4	4	4
d1mhph1	4	4	4	4	4	4	2	4	4	4	4	1	3	3	3	3	4	4	4	4	4	4	4	4	4	4	4	4	4	4	4	4	4	4	4	4	4	4	4	4	4	4	4	4	2	4	4	4	4
d1ohqa_	4	4	4	4	4	4	2	4	4	4	4	1	3	3	3	3	4	4	4	4	4	4	4	4	4	4	4	4	4	4	4	4	4	4	4	4	4	4	4	4	4	4	4	4	2	4	4	4	4
d1ol0a_	4	4	4	4	4	4	2	4	4	4	4	1	3	3	3	3	4	4	4	4	4	4	4	4	4	4	4	4	4	4	4	4	4	4	4	4	4	4	4	4	4	4	4	4	2	4	4	4	4
d1op3h1	4	4	4	4	4	4	2	4	4	4	4	1	3	3	3	3	4	4	4	4	4	4	4	4	4	4	4	4	4	4	4	4	4	4	4	4	4	4	4	4	4	4	4	4	2	4	4	4	4
d1vhp__	4	4	4	4	4	4	2	4	4	4	4	1	3	3	3	3	4	4	4	4	4	4	4	4	4	4	4	4	4	4	4	4	4	4	4	4	4	4	4	4	4	4	4	4	2	4	4	4	4
d2f5bh1	4	4	4	4	4	4	2	4	4	4	4	1	3	3	3	3	4	4	4	4	4	4	4	4	4	4	4	4	4	4	4	4	4	4	4	4	4	4	4	4	4	4	4	4	2	4	4	4	4
d2fgwh1	4	4	4	4	4	4	2	4	4	4	4	1	3	3	3	3	4	4	4	4	4	4	4	4	4	4	4	4	4	4	4	4	4	4	4	4	4	4	4	4	4	4	4	4	2	4	4	4	4
d1bzqk_	4	4	4	4	4	4	2	4	4	4	4	1	3	3	3	3	4	4	4	4	4	4	4	4	4	4	4	4	4	4	4	4	4	4	4	4	4	4	4	4	4	4	4	4	2	4	4	4	4
d1f2xk_	4	4	4	4	4	4	2	4	4	4	4	1	3	3	3	3	4	4	4	4	4	4	4	4	4	4	4	4	4	4	4	4	4	4	4	4	4	4	4	4	4	4	4	4	2	4	4	4	4
d1jtpa_	4	4	4	4	4	4	2	4	4	4	4	1	3	3	3	3	4	4	4	4	4	4	4	4	4	4	4	4	4	4	4	4	4	4	4	4	4	4	4	4	4	4	4	4	2	4	4	4	4
d1kxqe_	4	4	4	4	4	4	2	4	4	4	4	1	3	3	3	3	4	4	4	4	4	4	4	4	4	4	4	4	4	4	4	4	4	4	4	4	4	4	4	4	4	4	4	4	2	4	4	4	4
d1kxtb_	4	4	4	4	4	4	2	4	4	4	4	1	3	3	3	3	4	4	4	4	4	4	4	4	4	4	4	4	4	4	4	4	4	4	4	4	4	4	4	4	4	4	4	4	2	4	4	4	4
d1kxvc_	4	4	4	4	4	4	2	4	4	4	4	1	3	3	3	3	4	4	4	4	4	4	4	4	4	4	4	4	4	4	4	4	4	4	4	4	4	4	4	4	4	4	4	4	2	4	4	4	4
d1mvfa_	4	4	4	4	4	4	2	4	4	4	4	1	3	3	3	3	4	4	4	4	4	4	4	4	4	4	4	4	4	4	4	4	4	4	4	4	4	4	4	4	4	4	4	4	2	4	4	4	4
d1op9a_	4	4	4	4	4	4	2	4	4	4	4	1	3	3	3	3	4	4	4	4	4	4	4	4	4	4	4	4	4	4	4	4	4	4	4	4	4	4	4	4	4	4	4	4	2	4	4	4	4
d1hcv__	4	4	4	4	4	4	2	4	4	4	4	1	3	3	3	3	4	4	4	4	4	4	4	4	4	4	4	4	4	4	4	4	4	4	4	4	4	4	4	4	4	4	4	4	2	4	4	4	4
d1i3ua_	4	4	4	4	4	4	2	4	4	4	4	1	3	3	3	3	4	4	4	4	4	4	4	4	4	4	4	4	4	4	4	4	4	4	4	4	4	4	4	4	4	4	4	4	2	4	4	4	4
d1ieha_	4	4	4	4	4	4	2	4	4	4	4	1	3	3	3	3	4	4	4	4	4	4	4	4	4	4	4	4	4	4	4	4	4	4	4	4	4	4	4	4	4	4	4	4	2	4	4	4	4
d1qd0a_	4	4	4	4	4	4	2	4	4	4	4	1	3	3	3	3	4	4	4	4	4	4	4	4	4	4	4	4	4	4	4	4	4	4	4	4	4	4	4	4	4	4	4	4	2	4	4	4	4
d1ac6a_	4	4	4	4	4	4	2	4	4	4	4	1	3	3	3	3	4	4	4	4	4	4	4	4	4	4	4	4	4	4	4	4	4	4	4	4	4	4	4	4	4	4	4	4	2	4	4	4	4
d1b88a_	4	4	4	4	4	4	2	4	4	4	4	1	3	3	3	3	4	4	4	4	4	4	4	4	4	4	4	4	4	4	4	4	4	4	4	4	4	4	4	4	4	4	4	4	2	4	4	4	4
d1d9ka_	4	4	4	4	4	4	2	4	4	4	4	1	3	3	3	3	4	4	4	4	4	4	4	4	4	4	4	4	4	4	4	4	4	4	4	4	4	4	4	4	4	4	4	4	2	4	4	4	4
d1fo0a_	4	4	4	4	4	4	2	4	4	4	4	1	3	3	3	3	4	4	4	4	4	4	4	4	4	4	4	4	4	4	4	4	4	4	4	4	4	4	4	4	4	4	4	4	2	4	4	4	4
d1h5ba_	4	4	4	4	4	4	2	4	4	4	4	1	3	3	3	3	4	4	4	4	4	4	4	4	4	4	4	4	4	4	4	4	4	4	4	4	4	4	4	4	4	4	4	4	2	4	4	4	4
d1i9ea_	4	4	4	4	4	4	2	4	4	4	4	1	3	3	3	3	4	4	4	4	4	4	4	4	4	4	4	4	4	4	4	4	4	4	4	4	4	4	4	4	4	4	4	4	2	4	4	4	4
d1kj2a_	4	4	4	4	4	4	2	4	4	4	4	1	3	3	3	3	4	4	4	4	4	4	4	4	4	4	4	4	4	4	4	4	4	4	4	4	4	4	4	4	4	4	4	4	2	4	4	4	4
d1lp9e1	4	4	4	4	4	4	2	4	4	4	4	1	3	3	3	3	4	4	4	4	4	4	4	4	4	4	4	4	4	4	4	4	4	4	4	4	4	4	4	4	4	4	4	4	2	4	4	4	4
d1nfda1	4	4	4	4	4	4	2	4	4	4	4	1	3	3	3	3	4	4	4	4	4	4	4	4	4	4	4	4	4	4	4	4	4	4	4	4	4	4	4	4	4	4	4	4	2	4	4	4	4
d1bd2d1	4	4	4	4	4	4	2	4	4	4	4	1	3	3	3	3	4	4	4	4	4	4	4	4	4	4	4	4	4	4	4	4	4	4	4	4	4	4	4	4	4	4	4	4	2	4	4	4	4
d1j8hd1	4	4	4	4	4	4	2	4	4	4	4	1	3	3	3	3	4	4	4	4	4	4	4	4	4	4	4	4	4	4	4	4	4	4	4	4	4	4	4	4	4	4	4	4	2	4	4	4	4
d1kgcd1	4	4	4	4	4	4	2	4	4	4	4	1	3	3	3	3	4	4	4	4	4	4	4	4	4	4	4	4	4	4	4	4	4	4	4	4	4	4	4	4	4	4	4	4	2	4	4	4	4
d1ogad1	4	4	4	4	4	4	2	4	4	4	4	1	3	3	3	3	4	4	4	4	4	4	4	4	4	4	4	4	4	4	4	4	4	4	4	4	4	4	4	4	4	4	4	4	2	4	4	4	4
d1qrnd1	4	4	4	4	4	4	2	4	4	4	4	1	3	3	3	3	4	4	4	4	4	4	4	4	4	4	4	4	4	4	4	4	4	4	4	4	4	4	4	4	4	4	4	4	2	4	4	4	4
d1bec_1	4	4	4	4	4	4	2	4	4	4	4	1	3	3	3	3	4	4	4	4	4	4	4	4	4	4	4	4	4	4	4	4	4	4	4	4	4	4	4	4	4	4	4	4	2	4	4	4	4
d1fo0b_	4	4	4	4	4	4	2	4	4	4	4	1	3	3	3	3	4	4	4	4	4	4	4	4	4	4	4	4	4	4	4	4	4	4	4	4	4	4	4	4	4	4	4	4	2	4	4	4	4
d1kj2b_	4	4	4	4	4	4	2	4	4	4	4	1	3	3	3	3	4	4	4	4	4	4	4	4	4	4	4	4	4	4	4	4	4	4	4	4	4	4	4	4	4	4	4	4	2	4	4	4	4
d1lp9f1	4	4	4	4	4	4	2	4	4	4	4	1	3	3	3	3	4	4	4	4	4	4	4	4	4	4	4	4	4	4	4	4	4	4	4	4	4	4	4	4	4	4	4	4	2	4	4	4	4
d1nfdb1	4	4	4	4	4	4	2	4	4	4	4	1	3	3	3	3	4	4	4	4	4	4	4	4	4	4	4	4	4	4	4	4	4	4	4	4	4	4	4	4	4	4	4	4	2	4	4	4	4
d1tcrb1	4	4	4	4	4	4	2	4	4	4	4	1	3	3	3	3	4	4	4	4	4	4	4	4	4	4	4	4	4	4	4	4	4	4	4	4	4	4	4	4	4	4	4	4	2	4	4	4	4
d1bd2e1	4	4	4	4	4	4	2	4	4	4	4	1	3	3	3	3	4	4	4	4	4	4	4	4	4	4	4	4	4	4	4	4	4	4	4	4	4	4	4	4	4	4	4	4	2	4	4	4	4
d1j8he1	4	4	4	4	4	4	2	4	4	4	4	1	3	3	3	3	4	4	4	4	4	4	4	4	4	4	4	4	4	4	4	4	4	4	4	4	4	4	4	4	4	4	4	4	2	4	4	4	4
d1kgce1	4	4	4	4	4	4	2	4	4	4	4	1	3	3	3	3	4	4	4	4	4	4	4	4	4	4	4	4	4	4	4	4	4	4	4	4	4	4	4	4	4	4	4	4	2	4	4	4	4
d1ktke1	4	4	4	4	4	4	2	4	4	4	4	1	3	3	3	3	4	4	4	4	4	4	4	4	4	4	4	4	4	4	4	4	4	4	4	4	4	4	4	4	4	4	4	4	2	4	4	4	4
d1ogae1	4	4	4	4	4	4	2	4	4	4	4	1	3	3	3	3	4	4	4	4	4	4	4	4	4	4	4	4	4	4	4	4	4	4	4	4	4	4	4	4	4	4	4	4	2	4	4	4	4
d1hxma1	4	4	4	4	4	4	2	4	4	4	4	1	3	3	3	3	4	4	4	4	4	4	4	4	4	4	4	4	4	4	4	4	4	4	4	4	4	4	4	4	4	4	4	4	2	4	4	4	4
d1hxmb1	4	4	4	4	4	4	2	4	4	4	4	1	3	3	3	3	4	4	4	4	4	4	4	4	4	4	4	4	4	4	4	4	4	4	4	4	4	4	4	4	4	4	4	4	2	4	4	4	4
d1tvda_	4	4	4	4	4	4	2	4	4	4	4	1	3	3	3	3	4	4	4	4	4	4	4	4	4	4	4	4	4	4	4	4	4	4	4	4	4	4	4	4	4	4	4	4	2	4	4	4	4
d1ah1__	4	4	4	4	4	4	2	4	4	4	4	1	3	3	3	3	4	4	4	4	4	4	4	4	4	4	4	4	4	4	4	4	4	4	4	4	4	4	4	4	4	4	4	4	2	4	4	4	4
d1i8lc_	4	4	4	4	4	4	2	4	4	4	4	1	3	3	3	3	4	4	4	4	4	4	4	4	4	4	4	4	4	4	4	4	4	4	4	4	4	4	4	4	4	4	4	4	2	4	4	4	4
d1dqta_	4	4	4	4	4	4	2	4	4	4	4	1	3	3	3	3	4	4	4	4	4	4	4	4	4	4	4	4	4	4	4	4	4	4	4	4	4	4	4	4	4	4	4	4	2	4	4	4	4
d1neu__	4	4	4	4	4	4	2	4	4	4	4	1	3	3	3	3	4	4	4	4	4	4	4	4	4	4	4	4	4	4	4	4	4	4	4	4	4	4	4	4	4	4	4	4	2	4	4	4	4
d1pkoa_	4	4	4	4	4	4	2	4	4	4	4	1	3	3	3	3	4	4	4	4	4	4	4	4	4	4	4	4	4	4	4	4	4	4	4	4	4	4	4	4	4	4	4	4	2	4	4	4	4
d1py9a_	4	4	4	4	4	4	2	4	4	4	4	1	3	3	3	3	4	4	4	4	4	4	4	4	4	4	4	4	4	4	4	4	4	4	4	4	4	4	4	4	4	4	4	4	2	4	4	4	4
d1eaja_	4	4	4	4	4	4	2	4	4	4	4	1	3	3	3	3	4	4	4	4	4	4	4	4	4	4	4	4	4	4	4	4	4	4	4	4	4	4	4	4	4	4	4	4	2	4	4	4	4
d1qfoa_	4	4	4	4	4	4	2	4	4	4	4	1	3	3	3	3	4	4	4	4	4	4	4	4	4	4	4	4	4	4	4	4	4	4	4	4	4	4	4	4	4	4	4	4	2	4	4	4	4
d1nkoa_	4	4	4	4	4	4	2	4	4	4	4	1	3	3	3	3	4	4	4	4	4	4	4	4	4	4	4	4	4	4	4	4	4	4	4	4	4	4	4	4	4	4	4	4	2	4	4	4	4
d1hkfa_	4	4	4	4	4	4	2	4	4	4	4	1	3	3	3	3	4	4	4	4	4	4	4	4	4	4	4	4	4	4	4	4	4	4	4	4	4	4	4	4	4	4	4	4	2	4	4	4	4
d1q8ma_	4	4	4	4	4	4	2	4	4	4	4	1	3	3	3	3	4	4	4	4	4	4	4	4	4	4	4	4	4	4	4	4	4	4	4	4	4	4	4	4	4	4	4	4	2	4	4	4	4
d1akjd_	4	4	4	4	4	4	2	4	4	4	4	1	3	3	3	3	4	4	4	4	4	4	4	4	4	4	4	4	4	4	4	4	4	4	4	4	4	4	4	4	4	4	4	4	2	4	4	4	4
d1nezg_	4	4	4	4	4	4	2	4	4	4	4	1	3	3	3	3	4	4	4	4	4	4	4	4	4	4	4	4	4	4	4	4	4	4	4	4	4	4	4	4	4	4	4	4	2	4	4	4	4
d1cdy_1	4	4	4	4	4	4	2	4	4	4	4	1	3	3	3	3	4	4	4	4	4	4	4	4	4	4	4	4	4	4	4	4	4	4	4	4	4	4	4	4	4	4	4	4	2	4	4	4	4
d1wioa2	4	4	4	4	4	4	2	4	4	4	4	1	3	3	3	3	4	4	4	4	4	4	4	4	4	4	4	4	4	4	4	4	4	4	4	4	4	4	4	4	4	4	4	4	2	4	4	4	4
d1cid_1	4	4	4	4	4	4	2	4	4	4	4	1	3	3	3	3	4	4	4	4	4	4	4	4	4	4	4	4	4	4	4	4	4	4	4	4	4	4	4	4	4	4	4	4	2	4	4	4	4
d1hnf_1	4	4	4	4	4	4	2	4	4	4	4	1	3	3	3	3	4	4	4	4	4	4	4	4	4	4	4	4	4	4	4	4	4	4	4	4	4	4	4	4	4	4	4	4	2	4	4	4	4
d1hnga1	4	4	4	4	4	4	2	4	4	4	4	1	3	3	3	3	4	4	4	4	4	4	4	4	4	4	4	4	4	4	4	4	4	4	4	4	4	4	4	4	4	4	4	4	2	4	4	4	4
d1ccza1	4	4	4	4	4	4	2	4	4	4	4	1	3	3	3	3	4	4	4	4	4	4	4	4	4	4	4	4	4	4	4	4	4	4	4	4	4	4	4	4	4	4	4	4	2	4	4	4	4
d1qa9b_	4	4	4	4	4	4	2	4	4	4	4	1	3	3	3	3	4	4	4	4	4	4	4	4	4	4	4	4	4	4	4	4	4	4	4	4	4	4	4	4	4	4	4	4	2	4	4	4	4
d1dr9a1	4	4	4	4	4	4	2	4	4	4	4	1	3	3	3	3	4	4	4	4	4	4	4	4	4	4	4	4	4	4	4	4	4	4	4	4	4	4	4	4	4	4	4	4	2	4	4	4	4
d1ncna_	4	4	4	4	4	4	2	4	4	4	4	1	3	3	3	3	4	4	4	4	4	4	4	4	4	4	4	4	4	4	4	4	4	4	4	4	4	4	4	4	4	4	4	4	2	4	4	4	4
d1f97a1	4	4	4	4	4	4	2	4	4	4	4	1	3	3	3	3	4	4	4	4	4	4	4	4	4	4	4	4	4	4	4	4	4	4	4	4	4	4	4	4	4	4	4	4	2	4	4	4	4
d1nbqa1	4	4	4	4	4	4	2	4	4	4	4	1	3	3	3	3	4	4	4	4	4	4	4	4	4	4	4	4	4	4	4	4	4	4	4	4	4	4	4	4	4	4	4	4	2	4	4	4	4
d1l6za1	4	4	4	4	4	4	2	4	4	4	4	1	3	3	3	3	4	4	4	4	4	4	4	4	4	4	4	4	4	4	4	4	4	4	4	4	4	4	4	4	4	4	4	4	2	4	4	4	4
d1rhfa1	4	4	4	4	4	4	2	4	4	4	4	1	3	3	3	3	4	4	4	4	4	4	4	4	4	4	4	4	4	4	4	4	4	4	4	4	4	4	4	4	4	4	4	4	2	4	4	4	4
d1npua_	4	4	4	4	4	4	2	4	4	4	4	1	3	3	3	3	4	4	4	4	4	4	4	4	4	4	4	4	4	4	4	4	4	4	4	4	4	4	4	4	4	4	4	4	2	4	4	4	4
d1jmaa_	4	4	4	4	4	4	2	4	4	4	4	1	3	3	3	3	4	4	4	4	4	4	4	4	4	4	4	4	4	4	4	4	4	4	4	4	4	4	4	4	4	4	4	4	2	4	4	4	4
d1kcvl2	4	4	4	4	4	4	2	4	4	4	4	1	3	3	3	3	4	4	4	4	4	4	4	4	4	4	4	4	4	4	4	4	4	4	4	4	4	4	4	4	4	4	4	4	2	4	4	4	4
d1kfal2	4	4	4	4	4	4	2	4	4	4	4	1	3	3	3	3	4	4	4	4	4	4	4	4	4	4	4	4	4	4	4	4	4	4	4	4	4	4	4	4	4	4	4	4	2	4	4	4	4
d1mjul2	4	4	4	4	4	4	2	4	4	4	4	1	3	3	3	3	4	4	4	4	4	4	4	4	4	4	4	4	4	4	4	4	4	4	4	4	4	4	4	4	4	4	4	4	2	4	4	4	4
d1q72l2	4	4	4	4	4	4	2	4	4	4	4	1	3	3	3	3	4	4	4	4	4	4	4	4	4	4	4	4	4	4	4	4	4	4	4	4	4	4	4	4	4	4	4	4	2	4	4	4	4
d2ck0l2	4	4	4	4	4	4	2	4	4	4	4	1	3	3	3	3	4	4	4	4	4	4	4	4	4	4	4	4	4	4	4	4	4	4	4	4	4	4	4	4	4	4	4	4	2	4	4	4	4
d2hmic2	4	4	4	4	4	4	2	4	4	4	4	1	3	3	3	3	4	4	4	4	4	4	4	4	4	4	4	4	4	4	4	4	4	4	4	4	4	4	4	4	4	4	4	4	2	4	4	4	4
d2jell2	4	4	4	4	4	4	2	4	4	4	4	1	3	3	3	3	4	4	4	4	4	4	4	4	4	4	4	4	4	4	4	4	4	4	4	4	4	4	4	4	4	4	4	4	2	4	4	4	4
d1bfoa2	4	4	4	4	4	4	2	4	4	4	4	1	3	3	3	3	4	4	4	4	4	4	4	4	4	4	4	4	4	4	4	4	4	4	4	4	4	4	4	4	4	4	4	4	2	4	4	4	4
d1lk3l2	4	4	4	4	4	4	2	4	4	4	4	1	3	3	3	3	4	4	4	4	4	4	4	4	4	4	4	4	4	4	4	4	4	4	4	4	4	4	4	4	4	4	4	4	2	4	4	4	4
d1c5cl2	4	4	4	4	4	4	2	4	4	4	4	1	3	3	3	3	4	4	4	4	4	4	4	4	4	4	4	4	4	4	4	4	4	4	4	4	4	4	4	4	4	4	4	4	2	4	4	4	4
d1uwel2	4	4	4	4	4	4	2	4	4	4	4	1	3	3	3	3	4	4	4	4	4	4	4	4	4	4	4	4	4	4	4	4	4	4	4	4	4	4	4	4	4	4	4	4	2	4	4	4	4
d1mfbl2	4	4	4	4	4	4	2	4	4	4	4	1	3	3	3	3	4	4	4	4	4	4	4	4	4	4	4	4	4	4	4	4	4	4	4	4	4	4	4	4	4	4	4	4	2	4	4	4	4
d1aqkl2	4	4	4	4	4	4	2	4	4	4	4	1	3	3	3	3	4	4	4	4	4	4	4	4	4	4	4	4	4	4	4	4	4	4	4	4	4	4	4	4	4	4	4	4	2	4	4	4	4
d1pg7w2	4	4	4	4	4	4	2	4	4	4	4	1	3	3	3	3	4	4	4	4	4	4	4	4	4	4	4	4	4	4	4	4	4	4	4	4	4	4	4	4	4	4	4	4	2	4	4	4	4
d1q0xl2	4	4	4	4	4	4	2	4	4	4	4	1	3	3	3	3	4	4	4	4	4	4	4	4	4	4	4	4	4	4	4	4	4	4	4	4	4	4	4	4	4	4	4	4	2	4	4	4	4
d1rzfl2	4	4	4	4	4	4	2	4	4	4	4	1	3	3	3	3	4	4	4	4	4	4	4	4	4	4	4	4	4	4	4	4	4	4	4	4	4	4	4	4	4	4	4	4	2	4	4	4	4
d2fb4l2	4	4	4	4	4	4	2	4	4	4	4	1	3	3	3	3	4	4	4	4	4	4	4	4	4	4	4	4	4	4	4	4	4	4	4	4	4	4	4	4	4	4	4	4	2	4	4	4	4
d1nfde2	4	4	4	4	4	4	2	4	4	4	4	1	3	3	3	3	4	4	4	4	4	4	4	4	4	4	4	4	4	4	4	4	4	4	4	4	4	4	4	4	4	4	4	4	2	4	4	4	4
d1a4kh2	4	4	4	4	4	4	2	4	4	4	4	1	3	3	3	3	4	4	4	4	4	4	4	4	4	4	4	4	4	4	4	4	4	4	4	4	4	4	4	4	4	4	4	4	2	4	4	4	4
d1c5ch2	4	4	4	4	4	4	2	4	4	4	4	1	3	3	3	3	4	4	4	4	4	4	4	4	4	4	4	4	4	4	4	4	4	4	4	4	4	4	4	4	4	4	4	4	2	4	4	4	4
d1iqdb2	4	4	4	4	4	4	2	4	4	4	4	1	3	3	3	3	4	4	4	4	4	4	4	4	4	4	4	4	4	4	4	4	4	4	4	4	4	4	4	4	4	4	4	4	2	4	4	4	4
d1mcoh2	4	4	4	4	4	4	2	4	4	4	4	1	3	3	3	3	4	4	4	4	4	4	4	4	4	4	4	4	4	4	4	4	4	4	4	4	4	4	4	4	4	4	4	4	2	4	4	4	4
d1q1jh2	4	4	4	4	4	4	2	4	4	4	4	1	3	3	3	3	4	4	4	4	4	4	4	4	4	4	4	4	4	4	4	4	4	4	4	4	4	4	4	4	4	4	4	4	2	4	4	4	4
d2ig2h2	4	4	4	4	4	4	2	4	4	4	4	1	3	3	3	3	4	4	4	4	4	4	4	4	4	4	4	4	4	4	4	4	4	4	4	4	4	4	4	4	4	4	4	4	2	4	4	4	4
d1a3rh2	4	4	4	4	4	4	2	4	4	4	4	1	3	3	3	3	4	4	4	4	4	4	4	4	4	4	4	4	4	4	4	4	4	4	4	4	4	4	4	4	4	4	4	4	2	4	4	4	4
d1a5fh2	4	4	4	4	4	4	2	4	4	4	4	1	3	3	3	3	4	4	4	4	4	4	4	4	4	4	4	4	4	4	4	4	4	4	4	4	4	4	4	4	4	4	4	4	2	4	4	4	4
d1a6tb2	4	4	4	4	4	4	2	4	4	4	4	1	3	3	3	3	4	4	4	4	4	4	4	4	4	4	4	4	4	4	4	4	4	4	4	4	4	4	4	4	4	4	4	4	2	4	4	4	4
d1c12b2	4	4	4	4	4	4	2	4	4	4	4	1	3	3	3	3	4	4	4	4	4	4	4	4	4	4	4	4	4	4	4	4	4	4	4	4	4	4	4	4	4	4	4	4	2	4	4	4	4
d1c1eh2	4	4	4	4	4	4	2	4	4	4	4	1	3	3	3	3	4	4	4	4	4	4	4	4	4	4	4	4	4	4	4	4	4	4	4	4	4	4	4	4	4	4	4	4	2	4	4	4	4
d1eapb2	4	4	4	4	4	4	2	4	4	4	4	1	3	3	3	3	4	4	4	4	4	4	4	4	4	4	4	4	4	4	4	4	4	4	4	4	4	4	4	4	4	4	4	4	2	4	4	4	4
d1fe8h2	4	4	4	4	4	4	2	4	4	4	4	1	3	3	3	3	4	4	4	4	4	4	4	4	4	4	4	4	4	4	4	4	4	4	4	4	4	4	4	4	4	4	4	4	2	4	4	4	4
d1fh5h2	4	4	4	4	4	4	2	4	4	4	4	1	3	3	3	3	4	4	4	4	4	4	4	4	4	4	4	4	4	4	4	4	4	4	4	4	4	4	4	4	4	4	4	4	2	4	4	4	4
d1h0db2	4	4	4	4	4	4	2	4	4	4	4	1	3	3	3	3	4	4	4	4	4	4	4	4	4	4	4	4	4	4	4	4	4	4	4	4	4	4	4	4	4	4	4	4	2	4	4	4	4
d1kcrh2	4	4	4	4	4	4	2	4	4	4	4	1	3	3	3	3	4	4	4	4	4	4	4	4	4	4	4	4	4	4	4	4	4	4	4	4	4	4	4	4	4	4	4	4	2	4	4	4	4
d1kcuh2	4	4	4	4	4	4	2	4	4	4	4	1	3	3	3	3	4	4	4	4	4	4	4	4	4	4	4	4	4	4	4	4	4	4	4	4	4	4	4	4	4	4	4	4	2	4	4	4	4
d1kcvh2	4	4	4	4	4	4	2	4	4	4	4	1	3	3	3	3	4	4	4	4	4	4	4	4	4	4	4	4	4	4	4	4	4	4	4	4	4	4	4	4	4	4	4	4	2	4	4	4	4
d1kfah2	4	4	4	4	4	4	2	4	4	4	4	1	3	3	3	3	4	4	4	4	4	4	4	4	4	4	4	4	4	4	4	4	4	4	4	4	4	4	4	4	4	4	4	4	2	4	4	4	4
d1mexh2	4	4	4	4	4	4	2	4	4	4	4	1	3	3	3	3	4	4	4	4	4	4	4	4	4	4	4	4	4	4	4	4	4	4	4	4	4	4	4	4	4	4	4	4	2	4	4	4	4
d1mh5b2	4	4	4	4	4	4	2	4	4	4	4	1	3	3	3	3	4	4	4	4	4	4	4	4	4	4	4	4	4	4	4	4	4	4	4	4	4	4	4	4	4	4	4	4	2	4	4	4	4
d1mh5h2	4	4	4	4	4	4	2	4	4	4	4	1	3	3	3	3	4	4	4	4	4	4	4	4	4	4	4	4	4	4	4	4	4	4	4	4	4	4	4	4	4	4	4	4	2	4	4	4	4
d1mjuh2	4	4	4	4	4	4	2	4	4	4	4	1	3	3	3	3	4	4	4	4	4	4	4	4	4	4	4	4	4	4	4	4	4	4	4	4	4	4	4	4	4	4	4	4	2	4	4	4	4
d1nldh2	4	4	4	4	4	4	2	4	4	4	4	1	3	3	3	3	4	4	4	4	4	4	4	4	4	4	4	4	4	4	4	4	4	4	4	4	4	4	4	4	4	4	4	4	2	4	4	4	4
d1orqb2	4	4	4	4	4	4	2	4	4	4	4	1	3	3	3	3	4	4	4	4	4	4	4	4	4	4	4	4	4	4	4	4	4	4	4	4	4	4	4	4	4	4	4	4	2	4	4	4	4
d1osph2	4	4	4	4	4	4	2	4	4	4	4	1	3	3	3	3	4	4	4	4	4	4	4	4	4	4	4	4	4	4	4	4	4	4	4	4	4	4	4	4	4	4	4	4	2	4	4	4	4
d1otsc2	4	4	4	4	4	4	2	4	4	4	4	1	3	3	3	3	4	4	4	4	4	4	4	4	4	4	4	4	4	4	4	4	4	4	4	4	4	4	4	4	4	4	4	4	2	4	4	4	4
d1pg7x2	4	4	4	4	4	4	2	4	4	4	4	1	3	3	3	3	4	4	4	4	4	4	4	4	4	4	4	4	4	4	4	4	4	4	4	4	4	4	4	4	4	4	4	4	2	4	4	4	4
d1q0xh2	4	4	4	4	4	4	2	4	4	4	4	1	3	3	3	3	4	4	4	4	4	4	4	4	4	4	4	4	4	4	4	4	4	4	4	4	4	4	4	4	4	4	4	4	2	4	4	4	4
d1q0yh2	4	4	4	4	4	4	2	4	4	4	4	1	3	3	3	3	4	4	4	4	4	4	4	4	4	4	4	4	4	4	4	4	4	4	4	4	4	4	4	4	4	4	4	4	2	4	4	4	4
d1q72h2	4	4	4	4	4	4	2	4	4	4	4	1	3	3	3	3	4	4	4	4	4	4	4	4	4	4	4	4	4	4	4	4	4	4	4	4	4	4	4	4	4	4	4	4	2	4	4	4	4
d1q9rb2	4	4	4	4	4	4	2	4	4	4	4	1	3	3	3	3	4	4	4	4	4	4	4	4	4	4	4	4	4	4	4	4	4	4	4	4	4	4	4	4	4	4	4	4	2	4	4	4	4
d1rmfh2	4	4	4	4	4	4	2	4	4	4	4	1	3	3	3	3	4	4	4	4	4	4	4	4	4	4	4	4	4	4	4	4	4	4	4	4	4	4	4	4	4	4	4	4	2	4	4	4	4
d1sm3h2	4	4	4	4	4	4	2	4	4	4	4	1	3	3	3	3	4	4	4	4	4	4	4	4	4	4	4	4	4	4	4	4	4	4	4	4	4	4	4	4	4	4	4	4	2	4	4	4	4
d1teth2	4	4	4	4	4	4	2	4	4	4	4	1	3	3	3	3	4	4	4	4	4	4	4	4	4	4	4	4	4	4	4	4	4	4	4	4	4	4	4	4	4	4	4	4	2	4	4	4	4
d1wejh2	4	4	4	4	4	4	2	4	4	4	4	1	3	3	3	3	4	4	4	4	4	4	4	4	4	4	4	4	4	4	4	4	4	4	4	4	4	4	4	4	4	4	4	4	2	4	4	4	4
d2ck0h2	4	4	4	4	4	4	2	4	4	4	4	1	3	3	3	3	4	4	4	4	4	4	4	4	4	4	4	4	4	4	4	4	4	4	4	4	4	4	4	4	4	4	4	4	2	4	4	4	4
d2jelh2	4	4	4	4	4	4	2	4	4	4	4	1	3	3	3	3	4	4	4	4	4	4	4	4	4	4	4	4	4	4	4	4	4	4	4	4	4	4	4	4	4	4	4	4	2	4	4	4	4
d2pcpb2	4	4	4	4	4	4	2	4	4	4	4	1	3	3	3	3	4	4	4	4	4	4	4	4	4	4	4	4	4	4	4	4	4	4	4	4	4	4	4	4	4	4	4	4	2	4	4	4	4
d1clzh2	4	4	4	4	4	4	2	4	4	4	4	1	3	3	3	3	4	4	4	4	4	4	4	4	4	4	4	4	4	4	4	4	4	4	4	4	4	4	4	4	4	4	4	4	2	4	4	4	4
d1pz5b2	4	4	4	4	4	4	2	4	4	4	4	1	3	3	3	3	4	4	4	4	4	4	4	4	4	4	4	4	4	4	4	4	4	4	4	4	4	4	4	4	4	4	4	4	2	4	4	4	4
d1bfob2	4	4	4	4	4	4	2	4	4	4	4	1	3	3	3	3	4	4	4	4	4	4	4	4	4	4	4	4	4	4	4	4	4	4	4	4	4	4	4	4	4	4	4	4	2	4	4	4	4
d1fn4b2	4	4	4	4	4	4	2	4	4	4	4	1	3	3	3	3	4	4	4	4	4	4	4	4	4	4	4	4	4	4	4	4	4	4	4	4	4	4	4	4	4	4	4	4	2	4	4	4	4
d1lk3h2	4	4	4	4	4	4	2	4	4	4	4	1	3	3	3	3	4	4	4	4	4	4	4	4	4	4	4	4	4	4	4	4	4	4	4	4	4	4	4	4	4	4	4	4	2	4	4	4	4
d1nfdf2	4	4	4	4	4	4	2	4	4	4	4	1	3	3	3	3	4	4	4	4	4	4	4	4	4	4	4	4	4	4	4	4	4	4	4	4	4	4	4	4	4	4	4	4	2	4	4	4	4
d2fbjh2	4	4	4	4	4	4	2	4	4	4	4	1	3	3	3	3	4	4	4	4	4	4	4	4	4	4	4	4	4	4	4	4	4	4	4	4	4	4	4	4	4	4	4	4	2	4	4	4	4
d1deeb2	4	4	4	4	4	4	2	4	4	4	4	1	3	3	3	3	4	4	4	4	4	4	4	4	4	4	4	4	4	4	4	4	4	4	4	4	4	4	4	4	4	4	4	4	2	4	4	4	4
d1dn0b2	4	4	4	4	4	4	2	4	4	4	4	1	3	3	3	3	4	4	4	4	4	4	4	4	4	4	4	4	4	4	4	4	4	4	4	4	4	4	4	4	4	4	4	4	2	4	4	4	4
d1adqa1	4	4	4	4	4	4	2	4	4	4	4	1	3	3	3	3	4	4	4	4	4	4	4	4	4	4	4	4	4	4	4	4	4	4	4	4	4	4	4	4	4	4	4	4	2	4	4	4	4
d1h3ua1	4	4	4	4	4	4	2	4	4	4	4	1	3	3	3	3	4	4	4	4	4	4	4	4	4	4	4	4	4	4	4	4	4	4	4	4	4	4	4	4	4	4	4	4	2	4	4	4	4
d1hzhh3	4	4	4	4	4	4	2	4	4	4	4	1	3	3	3	3	4	4	4	4	4	4	4	4	4	4	4	4	4	4	4	4	4	4	4	4	4	4	4	4	4	4	4	4	2	4	4	4	4
d1l6xa1	4	4	4	4	4	4	2	4	4	4	4	1	3	3	3	3	4	4	4	4	4	4	4	4	4	4	4	4	4	4	4	4	4	4	4	4	4	4	4	4	4	4	4	4	2	4	4	4	4
d1igyb3	4	4	4	4	4	4	2	4	4	4	4	1	3	3	3	3	4	4	4	4	4	4	4	4	4	4	4	4	4	4	4	4	4	4	4	4	4	4	4	4	4	4	4	4	2	4	4	4	4
d1igtb3	4	4	4	4	4	4	2	4	4	4	4	1	3	3	3	3	4	4	4	4	4	4	4	4	4	4	4	4	4	4	4	4	4	4	4	4	4	4	4	4	4	4	4	4	2	4	4	4	4
d1i1ca1	4	4	4	4	4	4	2	4	4	4	4	1	3	3	3	3	4	4	4	4	4	4	4	4	4	4	4	4	4	4	4	4	4	4	4	4	4	4	4	4	4	4	4	4	2	4	4	4	4
d1l6xa2	4	4	4	4	4	4	2	4	4	4	4	1	3	3	3	3	4	4	4	4	4	4	4	4	4	4	4	4	4	4	4	4	4	4	4	4	4	4	4	4	4	4	4	4	2	4	4	4	4
d1cqka_	4	4	4	4	4	4	2	4	4	4	4	1	3	3	3	3	4	4	4	4	4	4	4	4	4	4	4	4	4	4	4	4	4	4	4	4	4	4	4	4	4	4	4	4	2	4	4	4	4
d1igyb4	4	4	4	4	4	4	2	4	4	4	4	1	3	3	3	3	4	4	4	4	4	4	4	4	4	4	4	4	4	4	4	4	4	4	4	4	4	4	4	4	4	4	4	4	2	4	4	4	4
d1igtb4	4	4	4	4	4	4	2	4	4	4	4	1	3	3	3	3	4	4	4	4	4	4	4	4	4	4	4	4	4	4	4	4	4	4	4	4	4	4	4	4	4	4	4	4	2	4	4	4	4
d1i1ca2	4	4	4	4	4	4	2	4	4	4	4	1	3	3	3	3	4	4	4	4	4	4	4	4	4	4	4	4	4	4	4	4	4	4	4	4	4	4	4	4	4	4	4	4	2	4	4	4	4
d1pfc__	4	4	4	4	4	4	2	4	4	4	4	1	3	3	3	3	4	4	4	4	4	4	4	4	4	4	4	4	4	4	4	4	4	4	4	4	4	4	4	4	4	4	4	4	2	4	4	4	4
d1ow0a1	4	4	4	4	4	4	2	4	4	4	4	1	3	3	3	3	4	4	4	4	4	4	4	4	4	4	4	4	4	4	4	4	4	4	4	4	4	4	4	4	4	4	4	4	2	4	4	4	4
d1ow0a2	4	4	4	4	4	4	2	4	4	4	4	1	3	3	3	3	4	4	4	4	4	4	4	4	4	4	4	4	4	4	4	4	4	4	4	4	4	4	4	4	4	4	4	4	2	4	4	4	4
d1o0va1	4	4	4	4	4	4	2	4	4	4	4	1	3	3	3	3	4	4	4	4	4	4	4	4	4	4	4	4	4	4	4	4	4	4	4	4	4	4	4	4	4	4	4	4	2	4	4	4	4
d1fp5a1	4	4	4	4	4	4	2	4	4	4	4	1	3	3	3	3	4	4	4	4	4	4	4	4	4	4	4	4	4	4	4	4	4	4	4	4	4	4	4	4	4	4	4	4	2	4	4	4	4
d1fp5a2	4	4	4	4	4	4	2	4	4	4	4	1	3	3	3	3	4	4	4	4	4	4	4	4	4	4	4	4	4	4	4	4	4	4	4	4	4	4	4	4	4	4	4	4	2	4	4	4	4
d1lp9e2	4	4	4	4	4	4	2	4	4	4	4	1	3	3	3	3	4	4	4	4	4	4	4	4	4	4	4	4	4	4	4	4	4	4	4	4	4	4	4	4	4	4	4	4	2	4	4	4	4
d1tcra2	4	4	4	4	4	4	2	4	4	4	4	1	3	3	3	3	4	4	4	4	4	4	4	4	4	4	4	4	4	4	4	4	4	4	4	4	4	4	4	4	4	4	4	4	2	4	4	4	4
d1j8hd2	4	4	4	4	4	4	2	4	4	4	4	1	3	3	3	3	4	4	4	4	4	4	4	4	4	4	4	4	4	4	4	4	4	4	4	4	4	4	4	4	4	4	4	4	2	4	4	4	4
d1ogad2	4	4	4	4	4	4	2	4	4	4	4	1	3	3	3	3	4	4	4	4	4	4	4	4	4	4	4	4	4	4	4	4	4	4	4	4	4	4	4	4	4	4	4	4	2	4	4	4	4
d1bec_2	4	4	4	4	4	4	2	4	4	4	4	1	3	3	3	3	4	4	4	4	4	4	4	4	4	4	4	4	4	4	4	4	4	4	4	4	4	4	4	4	4	4	4	4	2	4	4	4	4
d1ogae2	4	4	4	4	4	4	2	4	4	4	4	1	3	3	3	3	4	4	4	4	4	4	4	4	4	4	4	4	4	4	4	4	4	4	4	4	4	4	4	4	4	4	4	4	2	4	4	4	4
d1hxma2	4	4	4	4	4	4	2	4	4	4	4	1	3	3	3	3	4	4	4	4	4	4	4	4	4	4	4	4	4	4	4	4	4	4	4	4	4	4	4	4	4	4	4	4	2	4	4	4	4
d1hxmb2	4	4	4	4	4	4	2	4	4	4	4	1	3	3	3	3	4	4	4	4	4	4	4	4	4	4	4	4	4	4	4	4	4	4	4	4	4	4	4	4	4	4	4	4	2	4	4	4	4
d1bmg__	4	4	4	4	4	4	2	4	4	4	4	1	3	3	3	3	4	4	4	4	4	4	4	4	4	4	4	4	4	4	4	4	4	4	4	4	4	4	4	4	4	4	4	4	2	4	4	4	4
d1kjvb_	4	4	4	4	4	4	2	4	4	4	4	1	3	3	3	3	4	4	4	4	4	4	4	4	4	4	4	4	4	4	4	4	4	4	4	4	4	4	4	4	4	4	4	4	2	4	4	4	4
d1k5nb_	4	4	4	4	4	4	2	4	4	4	4	1	3	3	3	3	4	4	4	4	4	4	4	4	4	4	4	4	4	4	4	4	4	4	4	4	4	4	4	4	4	4	4	4	2	4	4	4	4
d1lk2b_	4	4	4	4	4	4	2	4	4	4	4	1	3	3	3	3	4	4	4	4	4	4	4	4	4	4	4	4	4	4	4	4	4	4	4	4	4	4	4	4	4	4	4	4	2	4	4	4	4
d1i4fa1	4	4	4	4	4	4	2	4	4	4	4	1	3	3	3	3	4	4	4	4	4	4	4	4	4	4	4	4	4	4	4	4	4	4	4	4	4	4	4	4	4	4	4	4	2	4	4	4	4
d1k5na1	4	4	4	4	4	4	2	4	4	4	4	1	3	3	3	3	4	4	4	4	4	4	4	4	4	4	4	4	4	4	4	4	4	4	4	4	4	4	4	4	4	4	4	4	2	4	4	4	4
d1mhea1	4	4	4	4	4	4	2	4	4	4	4	1	3	3	3	3	4	4	4	4	4	4	4	4	4	4	4	4	4	4	4	4	4	4	4	4	4	4	4	4	4	4	4	4	2	4	4	4	4
d1qqda1	4	4	4	4	4	4	2	4	4	4	4	1	3	3	3	3	4	4	4	4	4	4	4	4	4	4	4	4	4	4	4	4	4	4	4	4	4	4	4	4	4	4	4	4	2	4	4	4	4
d1jufa1	4	4	4	4	4	4	2	4	4	4	4	1	3	3	3	3	4	4	4	4	4	4	4	4	4	4	4	4	4	4	4	4	4	4	4	4	4	4	4	4	4	4	4	4	2	4	4	4	4
d1k8da1	4	4	4	4	4	4	2	4	4	4	4	1	3	3	3	3	4	4	4	4	4	4	4	4	4	4	4	4	4	4	4	4	4	4	4	4	4	4	4	4	4	4	4	4	2	4	4	4	4
d1lk2a1	4	4	4	4	4	4	2	4	4	4	4	1	3	3	3	3	4	4	4	4	4	4	4	4	4	4	4	4	4	4	4	4	4	4	4	4	4	4	4	4	4	4	4	4	2	4	4	4	4
d1mhca1	4	4	4	4	4	4	2	4	4	4	4	1	3	3	3	3	4	4	4	4	4	4	4	4	4	4	4	4	4	4	4	4	4	4	4	4	4	4	4	4	4	4	4	4	2	4	4	4	4
d1neza1	4	4	4	4	4	4	2	4	4	4	4	1	3	3	3	3	4	4	4	4	4	4	4	4	4	4	4	4	4	4	4	4	4	4	4	4	4	4	4	4	4	4	4	4	2	4	4	4	4
d1qo3a1	4	4	4	4	4	4	2	4	4	4	4	1	3	3	3	3	4	4	4	4	4	4	4	4	4	4	4	4	4	4	4	4	4	4	4	4	4	4	4	4	4	4	4	4	2	4	4	4	4
d1kjva1	4	4	4	4	4	4	2	4	4	4	4	1	3	3	3	3	4	4	4	4	4	4	4	4	4	4	4	4	4	4	4	4	4	4	4	4	4	4	4	4	4	4	4	4	2	4	4	4	4
d1de4a1	4	4	4	4	4	4	2	4	4	4	4	1	3	3	3	3	4	4	4	4	4	4	4	4	4	4	4	4	4	4	4	4	4	4	4	4	4	4	4	4	4	4	4	4	2	4	4	4	4
d1zaga1	4	4	4	4	4	4	2	4	4	4	4	1	3	3	3	3	4	4	4	4	4	4	4	4	4	4	4	4	4	4	4	4	4	4	4	4	4	4	4	4	4	4	4	4	2	4	4	4	4
d1hyrc1	4	4	4	4	4	4	2	4	4	4	4	1	3	3	3	3	4	4	4	4	4	4	4	4	4	4	4	4	4	4	4	4	4	4	4	4	4	4	4	4	4	4	4	4	2	4	4	4	4
d1je6a1	4	4	4	4	4	4	2	4	4	4	4	1	3	3	3	3	4	4	4	4	4	4	4	4	4	4	4	4	4	4	4	4	4	4	4	4	4	4	4	4	4	4	4	4	2	4	4	4	4
d1c16a1	4	4	4	4	4	4	2	4	4	4	4	1	3	3	3	3	4	4	4	4	4	4	4	4	4	4	4	4	4	4	4	4	4	4	4	4	4	4	4	4	4	4	4	4	2	4	4	4	4
d1r3ha1	4	4	4	4	4	4	2	4	4	4	4	1	3	3	3	3	4	4	4	4	4	4	4	4	4	4	4	4	4	4	4	4	4	4	4	4	4	4	4	4	4	4	4	4	2	4	4	4	4
d3frua1	4	4	4	4	4	4	2	4	4	4	4	1	3	3	3	3	4	4	4	4	4	4	4	4	4	4	4	4	4	4	4	4	4	4	4	4	4	4	4	4	4	4	4	4	2	4	4	4	4
d1exua1	4	4	4	4	4	4	2	4	4	4	4	1	3	3	3	3	4	4	4	4	4	4	4	4	4	4	4	4	4	4	4	4	4	4	4	4	4	4	4	4	4	4	4	4	2	4	4	4	4
d1cd1a1	4	4	4	4	4	4	2	4	4	4	4	1	3	3	3	3	4	4	4	4	4	4	4	4	4	4	4	4	4	4	4	4	4	4	4	4	4	4	4	4	4	4	4	4	2	4	4	4	4
d1gzqa1	4	4	4	4	4	4	2	4	4	4	4	1	3	3	3	3	4	4	4	4	4	4	4	4	4	4	4	4	4	4	4	4	4	4	4	4	4	4	4	4	4	4	4	4	2	4	4	4	4
d1onqa1	4	4	4	4	4	4	2	4	4	4	4	1	3	3	3	3	4	4	4	4	4	4	4	4	4	4	4	4	4	4	4	4	4	4	4	4	4	4	4	4	4	4	4	4	2	4	4	4	4
d1hdma1	4	4	4	4	4	4	2	4	4	4	4	1	3	3	3	3	4	4	4	4	4	4	4	4	4	4	4	4	4	4	4	4	4	4	4	4	4	4	4	4	4	4	4	4	2	4	4	4	4
d1k8ia1	4	4	4	4	4	4	2	4	4	4	4	1	3	3	3	3	4	4	4	4	4	4	4	4	4	4	4	4	4	4	4	4	4	4	4	4	4	4	4	4	4	4	4	4	2	4	4	4	4
d1fv1a1	4	4	4	4	4	4	2	4	4	4	4	1	3	3	3	3	4	4	4	4	4	4	4	4	4	4	4	4	4	4	4	4	4	4	4	4	4	4	4	4	4	4	4	4	2	4	4	4	4
d1fnga1	4	4	4	4	4	4	2	4	4	4	4	1	3	3	3	3	4	4	4	4	4	4	4	4	4	4	4	4	4	4	4	4	4	4	4	4	4	4	4	4	4	4	4	4	2	4	4	4	4
d1jk8a1	4	4	4	4	4	4	2	4	4	4	4	1	3	3	3	3	4	4	4	4	4	4	4	4	4	4	4	4	4	4	4	4	4	4	4	4	4	4	4	4	4	4	4	4	2	4	4	4	4
d1s9va1	4	4	4	4	4	4	2	4	4	4	4	1	3	3	3	3	4	4	4	4	4	4	4	4	4	4	4	4	4	4	4	4	4	4	4	4	4	4	4	4	4	4	4	4	2	4	4	4	4
d1uvqa1	4	4	4	4	4	4	2	4	4	4	4	1	3	3	3	3	4	4	4	4	4	4	4	4	4	4	4	4	4	4	4	4	4	4	4	4	4	4	4	4	4	4	4	4	2	4	4	4	4
d1es0a1	4	4	4	4	4	4	2	4	4	4	4	1	3	3	3	3	4	4	4	4	4	4	4	4	4	4	4	4	4	4	4	4	4	4	4	4	4	4	4	4	4	4	4	4	2	4	4	4	4
d1iaka1	4	4	4	4	4	4	2	4	4	4	4	1	3	3	3	3	4	4	4	4	4	4	4	4	4	4	4	4	4	4	4	4	4	4	4	4	4	4	4	4	4	4	4	4	2	4	4	4	4
d1muja1	4	4	4	4	4	4	2	4	4	4	4	1	3	3	3	3	4	4	4	4	4	4	4	4	4	4	4	4	4	4	4	4	4	4	4	4	4	4	4	4	4	4	4	4	2	4	4	4	4
d2iada1	4	4	4	4	4	4	2	4	4	4	4	1	3	3	3	3	4	4	4	4	4	4	4	4	4	4	4	4	4	4	4	4	4	4	4	4	4	4	4	4	4	4	4	4	2	4	4	4	4
d1hdmb1	4	4	4	4	4	4	2	4	4	4	4	1	3	3	3	3	4	4	4	4	4	4	4	4	4	4	4	4	4	4	4	4	4	4	4	4	4	4	4	4	4	4	4	4	2	4	4	4	4
d1k8ib1	4	4	4	4	4	4	2	4	4	4	4	1	3	3	3	3	4	4	4	4	4	4	4	4	4	4	4	4	4	4	4	4	4	4	4	4	4	4	4	4	4	4	4	4	2	4	4	4	4
d1d5mb1	4	4	4	4	4	4	2	4	4	4	4	1	3	3	3	3	4	4	4	4	4	4	4	4	4	4	4	4	4	4	4	4	4	4	4	4	4	4	4	4	4	4	4	4	2	4	4	4	4
d1fv1b1	4	4	4	4	4	4	2	4	4	4	4	1	3	3	3	3	4	4	4	4	4	4	4	4	4	4	4	4	4	4	4	4	4	4	4	4	4	4	4	4	4	4	4	4	2	4	4	4	4
d1klub1	4	4	4	4	4	4	2	4	4	4	4	1	3	3	3	3	4	4	4	4	4	4	4	4	4	4	4	4	4	4	4	4	4	4	4	4	4	4	4	4	4	4	4	4	2	4	4	4	4
d1fngb1	4	4	4	4	4	4	2	4	4	4	4	1	3	3	3	3	4	4	4	4	4	4	4	4	4	4	4	4	4	4	4	4	4	4	4	4	4	4	4	4	4	4	4	4	2	4	4	4	4
d1uvqb1	4	4	4	4	4	4	2	4	4	4	4	1	3	3	3	3	4	4	4	4	4	4	4	4	4	4	4	4	4	4	4	4	4	4	4	4	4	4	4	4	4	4	4	4	2	4	4	4	4
d1iakb1	4	4	4	4	4	4	2	4	4	4	4	1	3	3	3	3	4	4	4	4	4	4	4	4	4	4	4	4	4	4	4	4	4	4	4	4	4	4	4	4	4	4	4	4	2	4	4	4	4
d1iaob1	4	4	4	4	4	4	2	4	4	4	4	1	3	3	3	3	4	4	4	4	4	4	4	4	4	4	4	4	4	4	4	4	4	4	4	4	4	4	4	4	4	4	4	4	2	4	4	4	4
d1mujb1	4	4	4	4	4	4	2	4	4	4	4	1	3	3	3	3	4	4	4	4	4	4	4	4	4	4	4	4	4	4	4	4	4	4	4	4	4	4	4	4	4	4	4	4	2	4	4	4	4
d1vcaa1	4	4	4	4	4	4	2	4	4	4	4	1	3	3	3	3	4	4	4	4	4	4	4	4	4	4	4	4	4	4	4	4	4	4	4	4	4	4	4	4	4	4	4	4	2	4	4	4	4
d1iam_1	4	4	4	4	4	4	2	4	4	4	4	1	3	3	3	3	4	4	4	4	4	4	4	4	4	4	4	4	4	4	4	4	4	4	4	4	4	4	4	4	4	4	4	4	2	4	4	4	4
d1ic1a1	4	4	4	4	4	4	2	4	4	4	4	1	3	3	3	3	4	4	4	4	4	4	4	4	4	4	4	4	4	4	4	4	4	4	4	4	4	4	4	4	4	4	4	4	2	4	4	4	4
d1p53a1	4	4	4	4	4	4	2	4	4	4	4	1	3	3	3	3	4	4	4	4	4	4	4	4	4	4	4	4	4	4	4	4	4	4	4	4	4	4	4	4	4	4	4	4	2	4	4	4	4
d1zxq_1	4	4	4	4	4	4	2	4	4	4	4	1	3	3	3	3	4	4	4	4	4	4	4	4	4	4	4	4	4	4	4	4	4	4	4	4	4	4	4	4	4	4	4	4	2	4	4	4	4
d1cdy_2	4	4	4	4	4	4	2	4	4	4	4	1	3	3	3	3	4	4	4	4	4	4	4	4	4	4	4	4	4	4	4	4	4	4	4	4	4	4	4	4	4	4	4	4	2	4	4	4	4
d1wioa4	4	4	4	4	4	4	2	4	4	4	4	1	3	3	3	3	4	4	4	4	4	4	4	4	4	4	4	4	4	4	4	4	4	4	4	4	4	4	4	4	4	4	4	4	2	4	4	4	4
d1cid_2	4	4	4	4	4	4	2	4	4	4	4	1	3	3	3	3	4	4	4	4	4	4	4	4	4	4	4	4	4	4	4	4	4	4	4	4	4	4	4	4	4	4	4	4	2	4	4	4	4
d1hnf_2	4	4	4	4	4	4	2	4	4	4	4	1	3	3	3	3	4	4	4	4	4	4	4	4	4	4	4	4	4	4	4	4	4	4	4	4	4	4	4	4	4	4	4	4	2	4	4	4	4
d1ccza2	4	4	4	4	4	4	2	4	4	4	4	1	3	3	3	3	4	4	4	4	4	4	4	4	4	4	4	4	4	4	4	4	4	4	4	4	4	4	4	4	4	4	4	4	2	4	4	4	4
d1dr9a2	4	4	4	4	4	4	2	4	4	4	4	1	3	3	3	3	4	4	4	4	4	4	4	4	4	4	4	4	4	4	4	4	4	4	4	4	4	4	4	4	4	4	4	4	2	4	4	4	4
d1vcaa2	4	4	4	4	4	4	2	4	4	4	4	1	3	3	3	3	4	4	4	4	4	4	4	4	4	4	4	4	4	4	4	4	4	4	4	4	4	4	4	4	4	4	4	4	2	4	4	4	4
d1iam_2	4	4	4	4	4	4	2	4	4	4	4	1	3	3	3	3	4	4	4	4	4	4	4	4	4	4	4	4	4	4	4	4	4	4	4	4	4	4	4	4	4	4	4	4	2	4	4	4	4
d1p53a2	4	4	4	4	4	4	2	4	4	4	4	1	3	3	3	3	4	4	4	4	4	4	4	4	4	4	4	4	4	4	4	4	4	4	4	4	4	4	4	4	4	4	4	4	2	4	4	4	4
d1p53a3	4	4	4	4	4	4	2	4	4	4	4	1	3	3	3	3	4	4	4	4	4	4	4	4	4	4	4	4	4	4	4	4	4	4	4	4	4	4	4	4	4	4	4	4	2	4	4	4	4
d1zxq_2	4	4	4	4	4	4	2	4	4	4	4	1	3	3	3	3	4	4	4	4	4	4	4	4	4	4	4	4	4	4	4	4	4	4	4	4	4	4	4	4	4	4	4	4	2	4	4	4	4
d1epfa1	4	4	4	4	4	4	2	4	4	4	4	1	3	3	3	3	4	4	4	4	4	4	4	4	4	4	4	4	4	4	4	4	4	4	4	4	4	4	4	4	4	4	4	4	2	4	4	4	4
d1epfa2	4	4	4	4	4	4	2	4	4	4	4	1	3	3	3	3	4	4	4	4	4	4	4	4	4	4	4	4	4	4	4	4	4	4	4	4	4	4	4	4	4	4	4	4	2	4	4	4	4
d1qz1a3	4	4	4	4	4	4	2	4	4	4	4	1	3	3	3	3	4	4	4	4	4	4	4	4	4	4	4	4	4	4	4	4	4	4	4	4	4	4	4	4	4	4	4	4	2	4	4	4	4
d1ie5a_	4	4	4	4	4	4	2	4	4	4	4	1	3	3	3	3	4	4	4	4	4	4	4	4	4	4	4	4	4	4	4	4	4	4	4	4	4	4	4	4	4	4	4	4	2	4	4	4	4
d1gsma1	4	4	4	4	4	4	2	4	4	4	4	1	3	3	3	3	4	4	4	4	4	4	4	4	4	4	4	4	4	4	4	4	4	4	4	4	4	4	4	4	4	4	4	4	2	4	4	4	4
d1gsma2	4	4	4	4	4	4	2	4	4	4	4	1	3	3	3	3	4	4	4	4	4	4	4	4	4	4	4	4	4	4	4	4	4	4	4	4	4	4	4	4	4	4	4	4	2	4	4	4	4
d1fhga_	4	4	4	4	4	4	2	4	4	4	4	1	3	3	3	3	4	4	4	4	4	4	4	4	4	4	4	4	4	4	4	4	4	4	4	4	4	4	4	4	4	4	4	4	2	4	4	4	4
d1gxea_	4	4	4	4	4	4	2	4	4	4	4	1	3	3	3	3	4	4	4	4	4	4	4	4	4	4	4	4	4	4	4	4	4	4	4	4	4	4	4	4	4	4	4	4	2	4	4	4	4
d1g1ca_	4	4	4	4	4	4	2	4	4	4	4	1	3	3	3	3	4	4	4	4	4	4	4	4	4	4	4	4	4	4	4	4	4	4	4	4	4	4	4	4	4	4	4	4	2	4	4	4	4
d1ncu__	4	4	4	4	4	4	2	4	4	4	4	1	3	3	3	3	4	4	4	4	4	4	4	4	4	4	4	4	4	4	4	4	4	4	4	4	4	4	4	4	4	4	4	4	2	4	4	4	4
d1koa_1	4	4	4	4	4	4	2	4	4	4	4	1	3	3	3	3	4	4	4	4	4	4	4	4	4	4	4	4	4	4	4	4	4	4	4	4	4	4	4	4	4	4	4	4	2	4	4	4	4
d1wiu__	4	4	4	4	4	4	2	4	4	4	4	1	3	3	3	3	4	4	4	4	4	4	4	4	4	4	4	4	4	4	4	4	4	4	4	4	4	4	4	4	4	4	4	4	2	4	4	4	4
d1tit__	4	4	4	4	4	4	2	4	4	4	4	1	3	3	3	3	4	4	4	4	4	4	4	4	4	4	4	4	4	4	4	4	4	4	4	4	4	4	4	4	4	4	4	4	2	4	4	4	4
d1iray1	4	4	4	4	4	4	2	4	4	4	4	1	3	3	3	3	4	4	4	4	4	4	4	4	4	4	4	4	4	4	4	4	4	4	4	4	4	4	4	4	4	4	4	4	2	4	4	4	4
d1iray2	4	4	4	4	4	4	2	4	4	4	4	1	3	3	3	3	4	4	4	4	4	4	4	4	4	4	4	4	4	4	4	4	4	4	4	4	4	4	4	4	4	4	4	4	2	4	4	4	4
d1iray3	4	4	4	4	4	4	2	4	4	4	4	1	3	3	3	3	4	4	4	4	4	4	4	4	4	4	4	4	4	4	4	4	4	4	4	4	4	4	4	4	4	4	4	4	2	4	4	4	4
d1cvsc1	4	4	4	4	4	4	2	4	4	4	4	1	3	3	3	3	4	4	4	4	4	4	4	4	4	4	4	4	4	4	4	4	4	4	4	4	4	4	4	4	4	4	4	4	2	4	4	4	4
d1cvsc2	4	4	4	4	4	4	2	4	4	4	4	1	3	3	3	3	4	4	4	4	4	4	4	4	4	4	4	4	4	4	4	4	4	4	4	4	4	4	4	4	4	4	4	4	2	4	4	4	4
d1iile1	4	4	4	4	4	4	2	4	4	4	4	1	3	3	3	3	4	4	4	4	4	4	4	4	4	4	4	4	4	4	4	4	4	4	4	4	4	4	4	4	4	4	4	4	2	4	4	4	4
d1iile2	4	4	4	4	4	4	2	4	4	4	4	1	3	3	3	3	4	4	4	4	4	4	4	4	4	4	4	4	4	4	4	4	4	4	4	4	4	4	4	4	4	4	4	4	2	4	4	4	4
d1nunb2	4	4	4	4	4	4	2	4	4	4	4	1	3	3	3	3	4	4	4	4	4	4	4	4	4	4	4	4	4	4	4	4	4	4	4	4	4	4	4	4	4	4	4	4	2	4	4	4	4
d1ry7b1	4	4	4	4	4	4	2	4	4	4	4	1	3	3	3	3	4	4	4	4	4	4	4	4	4	4	4	4	4	4	4	4	4	4	4	4	4	4	4	4	4	4	4	4	2	4	4	4	4
d1ry7b2	4	4	4	4	4	4	2	4	4	4	4	1	3	3	3	3	4	4	4	4	4	4	4	4	4	4	4	4	4	4	4	4	4	4	4	4	4	4	4	4	4	4	4	4	2	4	4	4	4
d1biha1	4	4	4	4	4	4	2	4	4	4	4	1	3	3	3	3	4	4	4	4	4	4	4	4	4	4	4	4	4	4	4	4	4	4	4	4	4	4	4	4	4	4	4	4	2	4	4	4	4
d1biha2	4	4	4	4	4	4	2	4	4	4	4	1	3	3	3	3	4	4	4	4	4	4	4	4	4	4	4	4	4	4	4	4	4	4	4	4	4	4	4	4	4	4	4	4	2	4	4	4	4
d1biha3	4	4	4	4	4	4	2	4	4	4	4	1	3	3	3	3	4	4	4	4	4	4	4	4	4	4	4	4	4	4	4	4	4	4	4	4	4	4	4	4	4	4	4	4	2	4	4	4	4
d1biha4	4	4	4	4	4	4	2	4	4	4	4	1	3	3	3	3	4	4	4	4	4	4	4	4	4	4	4	4	4	4	4	4	4	4	4	4	4	4	4	4	4	4	4	4	2	4	4	4	4
d1olza1	4	4	4	4	4	4	2	4	4	4	4	1	3	3	3	3	4	4	4	4	4	4	4	4	4	4	4	4	4	4	4	4	4	4	4	4	4	4	4	4	4	4	4	4	2	4	4	4	4
d1cs6a1	4	4	4	4	4	4	2	4	4	4	4	1	3	3	3	3	4	4	4	4	4	4	4	4	4	4	4	4	4	4	4	4	4	4	4	4	4	4	4	4	4	4	4	4	2	4	4	4	4
d1cs6a2	4	4	4	4	4	4	2	4	4	4	4	1	3	3	3	3	4	4	4	4	4	4	4	4	4	4	4	4	4	4	4	4	4	4	4	4	4	4	4	4	4	4	4	4	2	4	4	4	4
d1cs6a3	4	4	4	4	4	4	2	4	4	4	4	1	3	3	3	3	4	4	4	4	4	4	4	4	4	4	4	4	4	4	4	4	4	4	4	4	4	4	4	4	4	4	4	4	2	4	4	4	4
d1cs6a4	4	4	4	4	4	4	2	4	4	4	4	1	3	3	3	3	4	4	4	4	4	4	4	4	4	4	4	4	4	4	4	4	4	4	4	4	4	4	4	4	4	4	4	4	2	4	4	4	4
d1gl4b_	4	4	4	4	4	4	2	4	4	4	4	1	3	3	3	3	4	4	4	4	4	4	4	4	4	4	4	4	4	4	4	4	4	4	4	4	4	4	4	4	4	4	4	4	2	4	4	4	4
d1f97a2	4	4	4	4	4	4	2	4	4	4	4	1	3	3	3	3	4	4	4	4	4	4	4	4	4	4	4	4	4	4	4	4	4	4	4	4	4	4	4	4	4	4	4	4	2	4	4	4	4
d1nbqa2	4	4	4	4	4	4	2	4	4	4	4	1	3	3	3	3	4	4	4	4	4	4	4	4	4	4	4	4	4	4	4	4	4	4	4	4	4	4	4	4	4	4	4	4	2	4	4	4	4
d1l6za2	4	4	4	4	4	4	2	4	4	4	4	1	3	3	3	3	4	4	4	4	4	4	4	4	4	4	4	4	4	4	4	4	4	4	4	4	4	4	4	4	4	4	4	4	2	4	4	4	4
d1fltx_	4	4	4	4	4	4	2	4	4	4	4	1	3	3	3	3	4	4	4	4	4	4	4	4	4	4	4	4	4	4	4	4	4	4	4	4	4	4	4	4	4	4	4	4	2	4	4	4	4
d1rhfa2	4	4	4	4	4	4	2	4	4	4	4	1	3	3	3	3	4	4	4	4	4	4	4	4	4	4	4	4	4	4	4	4	4	4	4	4	4	4	4	4	4	4	4	4	2	4	4	4	4
d1he7a_	4	4	4	4	4	4	2	4	4	4	4	1	3	3	3	3	4	4	4	4	4	4	4	4	4	4	4	4	4	4	4	4	4	4	4	4	4	4	4	4	4	4	4	4	2	4	4	4	4
d1wwwx_	4	4	4	4	4	4	2	4	4	4	4	1	3	3	3	3	4	4	4	4	4	4	4	4	4	4	4	4	4	4	4	4	4	4	4	4	4	4	4	4	4	4	4	4	2	4	4	4	4
d1wwbx_	4	4	4	4	4	4	2	4	4	4	4	1	3	3	3	3	4	4	4	4	4	4	4	4	4	4	4	4	4	4	4	4	4	4	4	4	4	4	4	4	4	4	4	4	2	4	4	4	4
d1wwca_	4	4	4	4	4	4	2	4	4	4	4	1	3	3	3	3	4	4	4	4	4	4	4	4	4	4	4	4	4	4	4	4	4	4	4	4	4	4	4	4	4	4	4	4	2	4	4	4	4
d1fcga1	4	4	4	4	4	4	2	4	4	4	4	1	3	3	3	3	4	4	4	4	4	4	4	4	4	4	4	4	4	4	4	4	4	4	4	4	4	4	4	4	4	4	4	4	2	4	4	4	4
d1fcga2	4	4	4	4	4	4	2	4	4	4	4	1	3	3	3	3	4	4	4	4	4	4	4	4	4	4	4	4	4	4	4	4	4	4	4	4	4	4	4	4	4	4	4	4	2	4	4	4	4
d2fcba1	4	4	4	4	4	4	2	4	4	4	4	1	3	3	3	3	4	4	4	4	4	4	4	4	4	4	4	4	4	4	4	4	4	4	4	4	4	4	4	4	4	4	4	4	2	4	4	4	4
d2fcba2	4	4	4	4	4	4	2	4	4	4	4	1	3	3	3	3	4	4	4	4	4	4	4	4	4	4	4	4	4	4	4	4	4	4	4	4	4	4	4	4	4	4	4	4	2	4	4	4	4
d1fnla1	4	4	4	4	4	4	2	4	4	4	4	1	3	3	3	3	4	4	4	4	4	4	4	4	4	4	4	4	4	4	4	4	4	4	4	4	4	4	4	4	4	4	4	4	2	4	4	4	4
d1fnla2	4	4	4	4	4	4	2	4	4	4	4	1	3	3	3	3	4	4	4	4	4	4	4	4	4	4	4	4	4	4	4	4	4	4	4	4	4	4	4	4	4	4	4	4	2	4	4	4	4
d1f2qa1	4	4	4	4	4	4	2	4	4	4	4	1	3	3	3	3	4	4	4	4	4	4	4	4	4	4	4	4	4	4	4	4	4	4	4	4	4	4	4	4	4	4	4	4	2	4	4	4	4
d1f2qa2	4	4	4	4	4	4	2	4	4	4	4	1	3	3	3	3	4	4	4	4	4	4	4	4	4	4	4	4	4	4	4	4	4	4	4	4	4	4	4	4	4	4	4	4	2	4	4	4	4
d1ucta1	4	4	4	4	4	4	2	4	4	4	4	1	3	3	3	3	4	4	4	4	4	4	4	4	4	4	4	4	4	4	4	4	4	4	4	4	4	4	4	4	4	4	4	4	2	4	4	4	4
d1ucta2	4	4	4	4	4	4	2	4	4	4	4	1	3	3	3	3	4	4	4	4	4	4	4	4	4	4	4	4	4	4	4	4	4	4	4	4	4	4	4	4	4	4	4	4	2	4	4	4	4
d1m4ka1	4	4	4	4	4	4	2	4	4	4	4	1	3	3	3	3	4	4	4	4	4	4	4	4	4	4	4	4	4	4	4	4	4	4	4	4	4	4	4	4	4	4	4	4	2	4	4	4	4
d1m4ka2	4	4	4	4	4	4	2	4	4	4	4	1	3	3	3	3	4	4	4	4	4	4	4	4	4	4	4	4	4	4	4	4	4	4	4	4	4	4	4	4	4	4	4	4	2	4	4	4	4
d1nkr_1	4	4	4	4	4	4	2	4	4	4	4	1	3	3	3	3	4	4	4	4	4	4	4	4	4	4	4	4	4	4	4	4	4	4	4	4	4	4	4	4	4	4	4	4	2	4	4	4	4
d1nkr_2	4	4	4	4	4	4	2	4	4	4	4	1	3	3	3	3	4	4	4	4	4	4	4	4	4	4	4	4	4	4	4	4	4	4	4	4	4	4	4	4	4	4	4	4	2	4	4	4	4
d2dl2a1	4	4	4	4	4	4	2	4	4	4	4	1	3	3	3	3	4	4	4	4	4	4	4	4	4	4	4	4	4	4	4	4	4	4	4	4	4	4	4	4	4	4	4	4	2	4	4	4	4
d1g0xa1	4	4	4	4	4	4	2	4	4	4	4	1	3	3	3	3	4	4	4	4	4	4	4	4	4	4	4	4	4	4	4	4	4	4	4	4	4	4	4	4	4	4	4	4	2	4	4	4	4
d1g0xa2	4	4	4	4	4	4	2	4	4	4	4	1	3	3	3	3	4	4	4	4	4	4	4	4	4	4	4	4	4	4	4	4	4	4	4	4	4	4	4	4	4	4	4	4	2	4	4	4	4
d1olla1	4	4	4	4	4	4	2	4	4	4	4	1	3	3	3	3	4	4	4	4	4	4	4	4	4	4	4	4	4	4	4	4	4	4	4	4	4	4	4	4	4	4	4	4	2	4	4	4	4
d1olla2	4	4	4	4	4	4	2	4	4	4	4	1	3	3	3	3	4	4	4	4	4	4	4	4	4	4	4	4	4	4	4	4	4	4	4	4	4	4	4	4	4	4	4	4	2	4	4	4	4
d1f42a1	4	4	4	4	4	4	2	4	4	4	4	1	3	3	3	3	4	4	4	4	4	4	4	4	4	4	4	4	4	4	4	4	4	4	4	4	4	4	4	4	4	4	4	4	2	4	4	4	4
d1n26a1	4	4	4	4	4	4	2	4	4	4	4	1	3	3	3	3	4	4	4	4	4	4	4	4	4	4	4	4	4	4	4	4	4	4	4	4	4	4	4	4	4	4	4	4	2	4	4	4	4
d1jbja1	4	4	4	4	4	4	2	4	4	4	4	1	3	3	3	3	4	4	4	4	4	4	4	4	4	4	4	4	4	4	4	4	4	4	4	4	4	4	4	4	4	4	4	4	2	4	4	4	4
d1jbja2	4	4	4	4	4	4	2	4	4	4	4	1	3	3	3	3	4	4	4	4	4	4	4	4	4	4	4	4	4	4	4	4	4	4	4	4	4	4	4	4	4	4	4	4	2	4	4	4	4
d1p7hl1	4	4	4	4	4	2	4	4	4	4	2	3	1	3	3	3	4	4	4	4	4	4	4	4	4	4	4	4	4	4	4	4	4	4	4	2	4	4	4	4	4	4	4	4	4	4	4	4	4
d1imhc1	4	4	4	4	4	2	4	4	4	4	2	3	1	3	3	3	4	4	4	4	4	4	4	4	4	4	4	4	4	4	4	4	4	4	4	2	4	4	4	4	4	4	4	4	4	4	4	4	4
d1bfs__	4	4	4	4	4	2	4	4	4	4	2	3	1	3	3	3	4	4	4	4	4	4	4	4	4	4	4	4	4	4	4	4	4	4	4	2	4	4	4	4	4	4	4	4	4	4	4	4	4
d1a3qa1	4	4	4	4	4	2	4	4	4	4	2	3	1	3	3	3	4	4	4	4	4	4	4	4	4	4	4	4	4	4	4	4	4	4	4	2	4	4	4	4	4	4	4	4	4	4	4	4	4
d1k3zb_	4	4	4	4	4	2	4	4	4	4	2	3	1	3	3	3	4	4	4	4	4	4	4	4	4	4	4	4	4	4	4	4	4	4	4	2	4	4	4	4	4	4	4	4	4	4	4	4	4
d1oy3c_	4	4	4	4	4	2	4	4	4	4	2	3	1	3	3	3	4	4	4	4	4	4	4	4	4	4	4	4	4	4	4	4	4	4	4	2	4	4	4	4	4	4	4	4	4	4	4	4	4
d1my7a_	4	4	4	4	4	2	4	4	4	4	2	3	1	3	3	3	4	4	4	4	4	4	4	4	4	4	4	4	4	4	4	4	4	4	4	2	4	4	4	4	4	4	4	4	4	4	4	4	4
d1gjia1	4	4	4	4	4	2	4	4	4	4	2	3	1	3	3	3	4	4	4	4	4	4	4	4	4	4	4	4	4	4	4	4	4	4	4	2	4	4	4	4	4	4	4	4	4	4	4	4	4
d1k3ia1	4	4	4	4	4	2	4	4	4	4	2	3	1	3	3	3	4	4	4	4	4	4	4	4	4	4	4	4	4	4	4	4	4	4	4	2	4	4	4	4	4	4	4	4	4	4	4	4	4
d1eut_1	4	4	4	4	4	2	4	4	4	4	2	3	1	3	3	3	4	4	4	4	4	4	4	4	4	4	4	4	4	4	4	4	4	4	4	2	4	4	4	4	4	4	4	4	4	4	4	4	4
d1clc_2	4	4	4	4	4	2	4	4	4	4	2	3	1	3	3	3	4	4	4	4	4	4	4	4	4	4	4	4	4	4	4	4	4	4	4	2	4	4	4	4	4	4	4	4	4	4	4	4	4
d1ut9a2	4	4	4	4	4	2	4	4	4	4	2	3	1	3	3	3	4	4	4	4	4	4	4	4	4	4	4	4	4	4	4	4	4	4	4	2	4	4	4	4	4	4	4	4	4	4	4	4	4
d1f1sa2	4	4	4	4	4	2	4	4	4	4	2	3	1	3	3	3	4	4	4	4	4	4	4	4	4	4	4	4	4	4	4	4	4	4	4	2	4	4	4	4	4	4	4	4	4	4	4	4	4
d1qba_1	4	4	4	4	4	2	4	4	4	4	2	3	1	3	3	3	4	4	4	4	4	4	4	4	4	4	4	4	4	4	4	4	4	4	4	2	4	4	4	4	4	4	4	4	4	4	4	4	4
d1cgt_1	4	4	4	4	4	2	4	4	4	4	2	3	1	3	3	3	4	4	4	4	4	4	4	4	4	4	4	4	4	4	4	4	4	4	4	2	4	4	4	4	4	4	4	4	4	4	4	4	4
d1kcla1	4	4	4	4	4	2	4	4	4	4	2	3	1	3	3	3	4	4	4	4	4	4	4	4	4	4	4	4	4	4	4	4	4	4	4	2	4	4	4	4	4	4	4	4	4	4	4	4	4
d1cyg_1	4	4	4	4	4	2	4	4	4	4	2	3	1	3	3	3	4	4	4	4	4	4	4	4	4	4	4	4	4	4	4	4	4	4	4	2	4	4	4	4	4	4	4	4	4	4	4	4	4
d1pama1	4	4	4	4	4	2	4	4	4	4	2	3	1	3	3	3	4	4	4	4	4	4	4	4	4	4	4	4	4	4	4	4	4	4	4	2	4	4	4	4	4	4	4	4	4	4	4	4	4
d1ciu_1	4	4	4	4	4	2	4	4	4	4	2	3	1	3	3	3	4	4	4	4	4	4	4	4	4	4	4	4	4	4	4	4	4	4	4	2	4	4	4	4	4	4	4	4	4	4	4	4	4
d1qhoa1	4	4	4	4	4	2	4	4	4	4	2	3	1	3	3	3	4	4	4	4	4	4	4	4	4	4	4	4	4	4	4	4	4	4	4	2	4	4	4	4	4	4	4	4	4	4	4	4	4
d1gvia1	4	4	4	4	4	2	4	4	4	4	2	3	1	3	3	3	4	4	4	4	4	4	4	4	4	4	4	4	4	4	4	4	4	4	4	2	4	4	4	4	4	4	4	4	4	4	4	4	4
d1ea9c1	4	4	4	4	4	2	4	4	4	4	2	3	1	3	3	3	4	4	4	4	4	4	4	4	4	4	4	4	4	4	4	4	4	4	4	2	4	4	4	4	4	4	4	4	4	4	4	4	4
d1ji1a1	4	4	4	4	4	2	4	4	4	4	2	3	1	3	3	3	4	4	4	4	4	4	4	4	4	4	4	4	4	4	4	4	4	4	4	2	4	4	4	4	4	4	4	4	4	4	4	4	4
d1ji2a1	4	4	4	4	4	2	4	4	4	4	2	3	1	3	3	3	4	4	4	4	4	4	4	4	4	4	4	4	4	4	4	4	4	4	4	2	4	4	4	4	4	4	4	4	4	4	4	4	4
d1j0ha1	4	4	4	4	4	2	4	4	4	4	2	3	1	3	3	3	4	4	4	4	4	4	4	4	4	4	4	4	4	4	4	4	4	4	4	2	4	4	4	4	4	4	4	4	4	4	4	4	4
d1h3ga1	4	4	4	4	4	2	4	4	4	4	2	3	1	3	3	3	4	4	4	4	4	4	4	4	4	4	4	4	4	4	4	4	4	4	4	2	4	4	4	4	4	4	4	4	4	4	4	4	4
d1bf2_1	4	4	4	4	4	2	4	4	4	4	2	3	1	3	3	3	4	4	4	4	4	4	4	4	4	4	4	4	4	4	4	4	4	4	4	2	4	4	4	4	4	4	4	4	4	4	4	4	4
d1eh9a1	4	4	4	4	4	2	4	4	4	4	2	3	1	3	3	3	4	4	4	4	4	4	4	4	4	4	4	4	4	4	4	4	4	4	4	2	4	4	4	4	4	4	4	4	4	4	4	4	4
d1m7xa1	4	4	4	4	4	2	4	4	4	4	2	3	1	3	3	3	4	4	4	4	4	4	4	4	4	4	4	4	4	4	4	4	4	4	4	2	4	4	4	4	4	4	4	4	4	4	4	4	4
d1edqa1	4	4	4	4	4	2	4	4	4	4	2	3	1	3	3	3	4	4	4	4	4	4	4	4	4	4	4	4	4	4	4	4	4	4	4	2	4	4	4	4	4	4	4	4	4	4	4	4	4
d1ug9a2	4	4	4	4	4	2	4	4	4	4	2	3	1	3	3	3	4	4	4	4	4	4	4	4	4	4	4	4	4	4	4	4	4	4	4	2	4	4	4	4	4	4	4	4	4	4	4	4	4
d1uadc_	4	4	4	4	4	2	4	4	4	4	2	3	1	3	3	3	4	4	4	4	4	4	4	4	4	4	4	4	4	4	4	4	4	4	4	2	4	4	4	4	4	4	4	4	4	4	4	4	4
d1lla_3	4	4	4	4	4	2	4	4	4	4	2	3	1	3	3	3	4	4	4	4	4	4	4	4	4	4	4	4	4	4	4	4	4	4	4	2	4	4	4	4	4	4	4	4	4	4	4	4	4
d1hc3_3	4	4	4	4	4	2	4	4	4	4	2	3	1	3	3	3	4	4	4	4	4	4	4	4	4	4	4	4	4	4	4	4	4	4	4	2	4	4	4	4	4	4	4	4	4	4	4	4	4
d1svb_1	4	4	4	4	4	2	4	4	4	4	2	3	1	3	3	3	4	4	4	4	4	4	4	4	4	4	4	4	4	4	4	4	4	4	4	2	4	4	4	4	4	4	4	4	4	4	4	4	4
d1okea1	4	4	4	4	4	2	4	4	4	4	2	3	1	3	3	3	4	4	4	4	4	4	4	4	4	4	4	4	4	4	4	4	4	4	4	2	4	4	4	4	4	4	4	4	4	4	4	4	4
d1pjwa_	4	4	4	4	4	2	4	4	4	4	2	3	1	3	3	3	4	4	4	4	4	4	4	4	4	4	4	4	4	4	4	4	4	4	4	2	4	4	4	4	4	4	4	4	4	4	4	4	4
d1i9wa1	4	4	4	4	4	2	4	4	4	4	2	3	1	3	3	3	4	4	4	4	4	4	4	4	4	4	4	4	4	4	4	4	4	4	4	2	4	4	4	4	4	4	4	4	4	4	4	4	4
d1rera1	4	4	4	4	4	2	4	4	4	4	2	3	1	3	3	3	4	4	4	4	4	4	4	4	4	4	4	4	4	4	4	4	4	4	4	2	4	4	4	4	4	4	4	4	4	4	4	4	4
d1im3d_	4	4	4	4	4	2	4	4	4	4	2	3	1	3	3	3	4	4	4	4	4	4	4	4	4	4	4	4	4	4	4	4	4	4	4	2	4	4	4	4	4	4	4	4	4	4	4	4	4
d1soxa1	4	4	4	4	4	2	4	4	4	4	2	3	1	3	3	3	4	4	4	4	4	4	4	4	4	4	4	4	4	4	4	4	4	4	4	2	4	4	4	4	4	4	4	4	4	4	4	4	4
d1ogpa1	4	4	4	4	4	2	4	4	4	4	2	3	1	3	3	3	4	4	4	4	4	4	4	4	4	4	4	4	4	4	4	4	4	4	4	2	4	4	4	4	4	4	4	4	4	4	4	4	4
d1nepa_	4	4	4	4	4	2	4	4	4	4	2	3	1	3	3	3	4	4	4	4	4	4	4	4	4	4	4	4	4	4	4	4	4	4	4	2	4	4	4	4	4	4	4	4	4	4	4	4	4
d1ahm__	4	4	4	4	4	2	4	4	4	4	2	3	1	3	3	3	4	4	4	4	4	4	4	4	4	4	4	4	4	4	4	4	4	4	4	2	4	4	4	4	4	4	4	4	4	4	4	4	4
d1ktja_	4	4	4	4	4	2	4	4	4	4	2	3	1	3	3	3	4	4	4	4	4	4	4	4	4	4	4	4	4	4	4	4	4	4	4	2	4	4	4	4	4	4	4	4	4	4	4	4	4
d1ds6b_	4	4	4	4	4	2	4	4	4	4	2	3	1	3	3	3	4	4	4	4	4	4	4	4	4	4	4	4	4	4	4	4	4	4	4	2	4	4	4	4	4	4	4	4	4	4	4	4	4
d1fsoa_	4	4	4	4	4	2	4	4	4	4	2	3	1	3	3	3	4	4	4	4	4	4	4	4	4	4	4	4	4	4	4	4	4	4	4	2	4	4	4	4	4	4	4	4	4	4	4	4	4
d1hh4e_	4	4	4	4	4	2	4	4	4	4	2	3	1	3	3	3	4	4	4	4	4	4	4	4	4	4	4	4	4	4	4	4	4	4	4	2	4	4	4	4	4	4	4	4	4	4	4	4	4
d1kmta_	4	4	4	4	4	2	4	4	4	4	2	3	1	3	3	3	4	4	4	4	4	4	4	4	4	4	4	4	4	4	4	4	4	4	4	2	4	4	4	4	4	4	4	4	4	4	4	4	4
d1rhoa_	4	4	4	4	4	2	4	4	4	4	2	3	1	3	3	3	4	4	4	4	4	4	4	4	4	4	4	4	4	4	4	4	4	4	4	2	4	4	4	4	4	4	4	4	4	4	4	4	4
d1ajw__	4	4	4	4	4	2	4	4	4	4	2	3	1	3	3	3	4	4	4	4	4	4	4	4	4	4	4	4	4	4	4	4	4	4	4	2	4	4	4	4	4	4	4	4	4	4	4	4	4
d1doab_	4	4	4	4	4	2	4	4	4	4	2	3	1	3	3	3	4	4	4	4	4	4	4	4	4	4	4	4	4	4	4	4	4	4	4	2	4	4	4	4	4	4	4	4	4	4	4	4	4
d1kshb_	4	4	4	4	4	2	4	4	4	4	2	3	1	3	3	3	4	4	4	4	4	4	4	4	4	4	4	4	4	4	4	4	4	4	4	2	4	4	4	4	4	4	4	4	4	4	4	4	4
d1n9pa_	4	4	4	4	4	2	4	4	4	4	2	3	1	3	3	3	4	4	4	4	4	4	4	4	4	4	4	4	4	4	4	4	4	4	4	2	4	4	4	4	4	4	4	4	4	4	4	4	4
d1p7ba1	4	4	4	4	4	2	4	4	4	4	2	3	1	3	3	3	4	4	4	4	4	4	4	4	4	4	4	4	4	4	4	4	4	4	4	2	4	4	4	4	4	4	4	4	4	4	4	4	4
d1ex0a1	4	4	4	4	4	2	4	4	4	4	2	3	1	3	3	3	4	4	4	4	4	4	4	4	4	4	4	4	4	4	4	4	4	4	4	2	4	4	4	4	4	4	4	4	4	4	4	4	4
d1kv3a1	4	4	4	4	4	2	4	4	4	4	2	3	1	3	3	3	4	4	4	4	4	4	4	4	4	4	4	4	4	4	4	4	4	4	4	2	4	4	4	4	4	4	4	4	4	4	4	4	4
d1vjja1	4	4	4	4	4	2	4	4	4	4	2	3	1	3	3	3	4	4	4	4	4	4	4	4	4	4	4	4	4	4	4	4	4	4	4	2	4	4	4	4	4	4	4	4	4	4	4	4	4
d1g0da1	4	4	4	4	4	2	4	4	4	4	2	3	1	3	3	3	4	4	4	4	4	4	4	4	4	4	4	4	4	4	4	4	4	4	4	2	4	4	4	4	4	4	4	4	4	4	4	4	4
d1ksr__	4	4	4	4	4	2	4	4	4	4	2	3	1	3	3	3	4	4	4	4	4	4	4	4	4	4	4	4	4	4	4	4	4	4	4	2	4	4	4	4	4	4	4	4	4	4	4	4	4
d1qfha1	4	4	4	4	4	2	4	4	4	4	2	3	1	3	3	3	4	4	4	4	4	4	4	4	4	4	4	4	4	4	4	4	4	4	4	2	4	4	4	4	4	4	4	4	4	4	4	4	4
d1qfha2	4	4	4	4	4	2	4	4	4	4	2	3	1	3	3	3	4	4	4	4	4	4	4	4	4	4	4	4	4	4	4	4	4	4	4	2	4	4	4	4	4	4	4	4	4	4	4	4	4
d1ayra2	4	4	4	4	4	2	4	4	4	4	2	3	1	3	3	3	4	4	4	4	4	4	4	4	4	4	4	4	4	4	4	4	4	4	4	2	4	4	4	4	4	4	4	4	4	4	4	4	4
d1cf1a1	4	4	4	4	4	2	4	4	4	4	2	3	1	3	3	3	4	4	4	4	4	4	4	4	4	4	4	4	4	4	4	4	4	4	4	2	4	4	4	4	4	4	4	4	4	4	4	4	4
d1cf1a2	4	4	4	4	4	2	4	4	4	4	2	3	1	3	3	3	4	4	4	4	4	4	4	4	4	4	4	4	4	4	4	4	4	4	4	2	4	4	4	4	4	4	4	4	4	4	4	4	4
d1g4ma1	4	4	4	4	4	2	4	4	4	4	2	3	1	3	3	3	4	4	4	4	4	4	4	4	4	4	4	4	4	4	4	4	4	4	4	2	4	4	4	4	4	4	4	4	4	4	4	4	4
d1g4ma2	4	4	4	4	4	2	4	4	4	4	2	3	1	3	3	3	4	4	4	4	4	4	4	4	4	4	4	4	4	4	4	4	4	4	4	2	4	4	4	4	4	4	4	4	4	4	4	4	4
d1cvra1	4	4	4	4	4	2	4	4	4	4	2	3	1	3	3	3	4	4	4	4	4	4	4	4	4	4	4	4	4	4	4	4	4	4	4	2	4	4	4	4	4	4	4	4	4	4	4	4	4
d1m42a_	4	4	4	4	4	2	4	4	4	4	2	3	1	3	3	3	4	4	4	4	4	4	4	4	4	4	4	4	4	4	4	4	4	4	4	2	4	4	4	4	4	4	4	4	4	4	4	4	4
d1ix2a_	4	4	4	4	4	2	4	4	4	4	2	3	1	3	3	3	4	4	4	4	4	4	4	4	4	4	4	4	4	4	4	4	4	4	4	2	4	4	4	4	4	4	4	4	4	4	4	4	4
d1ehxa_	4	4	4	4	4	2	4	4	4	4	2	3	1	3	3	3	4	4	4	4	4	4	4	4	4	4	4	4	4	4	4	4	4	4	4	2	4	4	4	4	4	4	4	4	4	4	4	4	4
d1pbya3	4	4	4	4	4	2	4	4	4	4	2	3	1	3	3	3	4	4	4	4	4	4	4	4	4	4	4	4	4	4	4	4	4	4	4	2	4	4	4	4	4	4	4	4	4	4	4	4	4
d1pbya4	4	4	4	4	4	2	4	4	4	4	2	3	1	3	3	3	4	4	4	4	4	4	4	4	4	4	4	4	4	4	4	4	4	4	4	2	4	4	4	4	4	4	4	4	4	4	4	4	4
d1jmxa3	4	4	4	4	4	2	4	4	4	4	2	3	1	3	3	3	4	4	4	4	4	4	4	4	4	4	4	4	4	4	4	4	4	4	4	2	4	4	4	4	4	4	4	4	4	4	4	4	4
d1jmxa4	4	4	4	4	4	2	4	4	4	4	2	3	1	3	3	3	4	4	4	4	4	4	4	4	4	4	4	4	4	4	4	4	4	4	4	2	4	4	4	4	4	4	4	4	4	4	4	4	4
d1o6va1	4	4	4	4	4	2	4	4	4	4	2	3	1	3	3	3	4	4	4	4	4	4	4	4	4	4	4	4	4	4	4	4	4	4	4	2	4	4	4	4	4	4	4	4	4	4	4	4	4
d1h6ta1	4	4	4	4	4	2	4	4	4	4	2	3	1	3	3	3	4	4	4	4	4	4	4	4	4	4	4	4	4	4	4	4	4	4	4	2	4	4	4	4	4	4	4	4	4	4	4	4	4
d1h6ua1	4	4	4	4	4	2	4	4	4	4	2	3	1	3	3	3	4	4	4	4	4	4	4	4	4	4	4	4	4	4	4	4	4	4	4	2	4	4	4	4	4	4	4	4	4	4	4	4	4
d2hft_1	4	4	4	4	4	4	4	4	4	4	4	3	3	1	3	3	4	4	4	2	2	4	4	4	4	4	4	4	4	4	4	4	4	4	4	4	4	4	4	2	4	4	4	4	4	4	4	4	4
d2hft_2	4	4	4	4	4	4	4	4	4	4	4	3	3	1	3	3	4	4	4	2	2	4	4	4	4	4	4	4	4	4	4	4	4	4	4	4	4	4	4	2	4	4	4	4	4	4	4	4	4
g1dan.1	4	4	4	4	4	4	4	4	4	4	4	3	3	1	3	3	4	4	4	2	2	4	4	4	4	4	4	4	4	4	4	4	4	4	4	4	4	4	4	2	4	4	4	4	4	4	4	4	4
d1a21a1	4	4	4	4	4	4	4	4	4	4	4	3	3	1	3	3	4	4	4	2	2	4	4	4	4	4	4	4	4	4	4	4	4	4	4	4	4	4	4	2	4	4	4	4	4	4	4	4	4
d1a21a2	4	4	4	4	4	4	4	4	4	4	4	3	3	1	3	3	4	4	4	2	2	4	4	4	4	4	4	4	4	4	4	4	4	4	4	4	4	4	4	2	4	4	4	4	4	4	4	4	4
d1fna__	4	4	4	4	4	4	4	4	4	4	4	3	3	1	3	3	4	4	4	2	2	4	4	4	4	4	4	4	4	4	4	4	4	4	4	4	4	4	4	2	4	4	4	4	4	4	4	4	4
d1fnf_1	4	4	4	4	4	4	4	4	4	4	4	3	3	1	3	3	4	4	4	2	2	4	4	4	4	4	4	4	4	4	4	4	4	4	4	4	4	4	4	2	4	4	4	4	4	4	4	4	4
d1fnf_2	4	4	4	4	4	4	4	4	4	4	4	3	3	1	3	3	4	4	4	2	2	4	4	4	4	4	4	4	4	4	4	4	4	4	4	4	4	4	4	2	4	4	4	4	4	4	4	4	4
d1fnf_3	4	4	4	4	4	4	4	4	4	4	4	3	3	1	3	3	4	4	4	2	2	4	4	4	4	4	4	4	4	4	4	4	4	4	4	4	4	4	4	2	4	4	4	4	4	4	4	4	4
d1fnha1	4	4	4	4	4	4	4	4	4	4	4	3	3	1	3	3	4	4	4	2	2	4	4	4	4	4	4	4	4	4	4	4	4	4	4	4	4	4	4	2	4	4	4	4	4	4	4	4	4
d1fnha2	4	4	4	4	4	4	4	4	4	4	4	3	3	1	3	3	4	4	4	2	2	4	4	4	4	4	4	4	4	4	4	4	4	4	4	4	4	4	4	2	4	4	4	4	4	4	4	4	4
d1fnha3	4	4	4	4	4	4	4	4	4	4	4	3	3	1	3	3	4	4	4	2	2	4	4	4	4	4	4	4	4	4	4	4	4	4	4	4	4	4	4	2	4	4	4	4	4	4	4	4	4
d1j8ka_	4	4	4	4	4	4	4	4	4	4	4	3	3	1	3	3	4	4	4	2	2	4	4	4	4	4	4	4	4	4	4	4	4	4	4	4	4	4	4	2	4	4	4	4	4	4	4	4	4
d1owwa_	4	4	4	4	4	4	4	4	4	4	4	3	3	1	3	3	4	4	4	2	2	4	4	4	4	4	4	4	4	4	4	4	4	4	4	4	4	4	4	2	4	4	4	4	4	4	4	4	4
d1q38a_	4	4	4	4	4	4	4	4	4	4	4	3	3	1	3	3	4	4	4	2	2	4	4	4	4	4	4	4	4	4	4	4	4	4	4	4	4	4	4	2	4	4	4	4	4	4	4	4	4
d2fnba_	4	4	4	4	4	4	4	4	4	4	4	3	3	1	3	3	4	4	4	2	2	4	4	4	4	4	4	4	4	4	4	4	4	4	4	4	4	4	4	2	4	4	4	4	4	4	4	4	4
d2mfn_1	4	4	4	4	4	4	4	4	4	4	4	3	3	1	3	3	4	4	4	2	2	4	4	4	4	4	4	4	4	4	4	4	4	4	4	4	4	4	4	2	4	4	4	4	4	4	4	4	4
d2mfn_2	4	4	4	4	4	4	4	4	4	4	4	3	3	1	3	3	4	4	4	2	2	4	4	4	4	4	4	4	4	4	4	4	4	4	4	4	4	4	4	2	4	4	4	4	4	4	4	4	4
d1qr4a1	4	4	4	4	4	4	4	4	4	4	4	3	3	1	3	3	4	4	4	2	2	4	4	4	4	4	4	4	4	4	4	4	4	4	4	4	4	4	4	2	4	4	4	4	4	4	4	4	4
d1qr4a2	4	4	4	4	4	4	4	4	4	4	4	3	3	1	3	3	4	4	4	2	2	4	4	4	4	4	4	4	4	4	4	4	4	4	4	4	4	4	4	2	4	4	4	4	4	4	4	4	4
d1ten__	4	4	4	4	4	4	4	4	4	4	4	3	3	1	3	3	4	4	4	2	2	4	4	4	4	4	4	4	4	4	4	4	4	4	4	4	4	4	4	2	4	4	4	4	4	4	4	4	4
d1cfb_1	4	4	4	4	4	4	4	4	4	4	4	3	3	1	3	3	4	4	4	2	2	4	4	4	4	4	4	4	4	4	4	4	4	4	4	4	4	4	4	2	4	4	4	4	4	4	4	4	4
d1cfb_2	4	4	4	4	4	4	4	4	4	4	4	3	3	1	3	3	4	4	4	2	2	4	4	4	4	4	4	4	4	4	4	4	4	4	4	4	4	4	4	2	4	4	4	4	4	4	4	4	4
d1lwra_	4	4	4	4	4	4	4	4	4	4	4	3	3	1	3	3	4	4	4	2	2	4	4	4	4	4	4	4	4	4	4	4	4	4	4	4	4	4	4	2	4	4	4	4	4	4	4	4	4
d1k85a_	4	4	4	4	4	4	4	4	4	4	4	3	3	1	3	3	4	4	4	2	2	4	4	4	4	4	4	4	4	4	4	4	4	4	4	4	4	4	4	2	4	4	4	4	4	4	4	4	4
d1qg3a1	4	4	4	4	4	4	4	4	4	4	4	3	3	1	3	3	4	4	4	2	2	4	4	4	4	4	4	4	4	4	4	4	4	4	4	4	4	4	4	2	4	4	4	4	4	4	4	4	4
d1qg3a2	4	4	4	4	4	4	4	4	4	4	4	3	3	1	3	3	4	4	4	2	2	4	4	4	4	4	4	4	4	4	4	4	4	4	4	4	4	4	4	2	4	4	4	4	4	4	4	4	4
d1axib1	4	4	4	4	4	4	4	4	4	4	4	3	3	1	3	3	4	4	4	2	2	4	4	4	4	4	4	4	4	4	4	4	4	4	4	4	4	4	4	2	4	4	4	4	4	4	4	4	4
d1axib2	4	4	4	4	4	4	4	4	4	4	4	3	3	1	3	3	4	4	4	2	2	4	4	4	4	4	4	4	4	4	4	4	4	4	4	4	4	4	4	2	4	4	4	4	4	4	4	4	4
d1eerb1	4	4	4	4	4	4	4	4	4	4	4	3	3	1	3	3	4	4	4	2	2	4	4	4	4	4	4	4	4	4	4	4	4	4	4	4	4	4	4	2	4	4	4	4	4	4	4	4	4
d1eerb2	4	4	4	4	4	4	4	4	4	4	4	3	3	1	3	3	4	4	4	2	2	4	4	4	4	4	4	4	4	4	4	4	4	4	4	4	4	4	4	2	4	4	4	4	4	4	4	4	4
d1bp3b1	4	4	4	4	4	4	4	4	4	4	4	3	3	1	3	3	4	4	4	2	2	4	4	4	4	4	4	4	4	4	4	4	4	4	4	4	4	4	4	2	4	4	4	4	4	4	4	4	4
d1bp3b2	4	4	4	4	4	4	4	4	4	4	4	3	3	1	3	3	4	4	4	2	2	4	4	4	4	4	4	4	4	4	4	4	4	4	4	4	4	4	4	2	4	4	4	4	4	4	4	4	4
d1f6fb1	4	4	4	4	4	4	4	4	4	4	4	3	3	1	3	3	4	4	4	2	2	4	4	4	4	4	4	4	4	4	4	4	4	4	4	4	4	4	4	2	4	4	4	4	4	4	4	4	4
d1f6fb2	4	4	4	4	4	4	4	4	4	4	4	3	3	1	3	3	4	4	4	2	2	4	4	4	4	4	4	4	4	4	4	4	4	4	4	4	4	4	4	2	4	4	4	4	4	4	4	4	4
d1iarb1	4	4	4	4	4	4	4	4	4	4	4	3	3	1	3	3	4	4	4	2	2	4	4	4	4	4	4	4	4	4	4	4	4	4	4	4	4	4	4	2	4	4	4	4	4	4	4	4	4
d1iarb2	4	4	4	4	4	4	4	4	4	4	4	3	3	1	3	3	4	4	4	2	2	4	4	4	4	4	4	4	4	4	4	4	4	4	4	4	4	4	4	2	4	4	4	4	4	4	4	4	4
d1egja_	4	4	4	4	4	4	4	4	4	4	4	3	3	1	3	3	4	4	4	2	2	4	4	4	4	4	4	4	4	4	4	4	4	4	4	4	4	4	4	2	4	4	4	4	4	4	4	4	4
d1gh7a1	4	4	4	4	4	4	4	4	4	4	4	3	3	1	3	3	4	4	4	2	2	4	4	4	4	4	4	4	4	4	4	4	4	4	4	4	4	4	4	2	4	4	4	4	4	4	4	4	4
d1gh7a2	4	4	4	4	4	4	4	4	4	4	4	3	3	1	3	3	4	4	4	2	2	4	4	4	4	4	4	4	4	4	4	4	4	4	4	4	4	4	4	2	4	4	4	4	4	4	4	4	4
d1gh7a3	4	4	4	4	4	4	4	4	4	4	4	3	3	1	3	3	4	4	4	2	2	4	4	4	4	4	4	4	4	4	4	4	4	4	4	4	4	4	4	2	4	4	4	4	4	4	4	4	4
d1cd9b1	4	4	4	4	4	4	4	4	4	4	4	3	3	1	3	3	4	4	4	2	2	4	4	4	4	4	4	4	4	4	4	4	4	4	4	4	4	4	4	2	4	4	4	4	4	4	4	4	4
d1cd9b2	4	4	4	4	4	4	4	4	4	4	4	3	3	1	3	3	4	4	4	2	2	4	4	4	4	4	4	4	4	4	4	4	4	4	4	4	4	4	4	2	4	4	4	4	4	4	4	4	4
d1fyhb1	4	4	4	4	4	4	4	4	4	4	4	3	3	1	3	3	4	4	4	2	2	4	4	4	4	4	4	4	4	4	4	4	4	4	4	4	4	4	4	2	4	4	4	4	4	4	4	4	4
d1fyhb2	4	4	4	4	4	4	4	4	4	4	4	3	3	1	3	3	4	4	4	2	2	4	4	4	4	4	4	4	4	4	4	4	4	4	4	4	4	4	4	2	4	4	4	4	4	4	4	4	4
d1bqua1	4	4	4	4	4	4	4	4	4	4	4	3	3	1	3	3	4	4	4	2	2	4	4	4	4	4	4	4	4	4	4	4	4	4	4	4	4	4	4	2	4	4	4	4	4	4	4	4	4
d1bqua2	4	4	4	4	4	4	4	4	4	4	4	3	3	1	3	3	4	4	4	2	2	4	4	4	4	4	4	4	4	4	4	4	4	4	4	4	4	4	4	2	4	4	4	4	4	4	4	4	4
d1i1ra1	4	4	4	4	4	4	4	4	4	4	4	3	3	1	3	3	4	4	4	2	2	4	4	4	4	4	4	4	4	4	4	4	4	4	4	4	4	4	4	2	4	4	4	4	4	4	4	4	4
d1p9ma3	4	4	4	4	4	4	4	4	4	4	4	3	3	1	3	3	4	4	4	2	2	4	4	4	4	4	4	4	4	4	4	4	4	4	4	4	4	4	4	2	4	4	4	4	4	4	4	4	4
d1lqsr1	4	4	4	4	4	4	4	4	4	4	4	3	3	1	3	3	4	4	4	2	2	4	4	4	4	4	4	4	4	4	4	4	4	4	4	4	4	4	4	2	4	4	4	4	4	4	4	4	4
d1lqsr2	4	4	4	4	4	4	4	4	4	4	4	3	3	1	3	3	4	4	4	2	2	4	4	4	4	4	4	4	4	4	4	4	4	4	4	4	4	4	4	2	4	4	4	4	4	4	4	4	4
d1bpv__	4	4	4	4	4	4	4	4	4	4	4	3	3	1	3	3	4	4	4	2	2	4	4	4	4	4	4	4	4	4	4	4	4	4	4	4	4	4	4	2	4	4	4	4	4	4	4	4	4
d1f42a2	4	4	4	4	4	4	4	4	4	4	4	3	3	1	3	3	4	4	4	2	2	4	4	4	4	4	4	4	4	4	4	4	4	4	4	4	4	4	4	2	4	4	4	4	4	4	4	4	4
d1f42a3	4	4	4	4	4	4	4	4	4	4	4	3	3	1	3	3	4	4	4	2	2	4	4	4	4	4	4	4	4	4	4	4	4	4	4	4	4	4	4	2	4	4	4	4	4	4	4	4	4
d1n26a2	4	4	4	4	4	4	4	4	4	4	4	3	3	1	3	3	4	4	4	2	2	4	4	4	4	4	4	4	4	4	4	4	4	4	4	4	4	4	4	2	4	4	4	4	4	4	4	4	4
d1n26a3	4	4	4	4	4	4	4	4	4	4	4	3	3	1	3	3	4	4	4	2	2	4	4	4	4	4	4	4	4	4	4	4	4	4	4	4	4	4	4	2	4	4	4	4	4	4	4	4	4
d1n6ua1	4	4	4	4	4	4	4	4	4	4	4	3	3	1	3	3	4	4	4	2	2	4	4	4	4	4	4	4	4	4	4	4	4	4	4	4	4	4	4	2	4	4	4	4	4	4	4	4	4
d1n6ua2	4	4	4	4	4	4	4	4	4	4	4	3	3	1	3	3	4	4	4	2	2	4	4	4	4	4	4	4	4	4	4	4	4	4	4	4	4	4	4	2	4	4	4	4	4	4	4	4	4
d1uema_	4	4	4	4	4	4	4	4	4	4	4	3	3	1	3	3	4	4	4	2	2	4	4	4	4	4	4	4	4	4	4	4	4	4	4	4	4	4	4	2	4	4	4	4	4	4	4	4	4
d1ujta_	4	4	4	4	4	4	4	4	4	4	4	3	3	1	3	3	4	4	4	2	2	4	4	4	4	4	4	4	4	4	4	4	4	4	4	4	4	4	4	2	4	4	4	4	4	4	4	4	4
d1uena_	4	4	4	4	4	4	4	4	4	4	4	3	3	1	3	3	4	4	4	2	2	4	4	4	4	4	4	4	4	4	4	4	4	4	4	4	4	4	4	2	4	4	4	4	4	4	4	4	4
d1ueya_	4	4	4	4	4	4	4	4	4	4	4	3	3	1	3	3	4	4	4	2	2	4	4	4	4	4	4	4	4	4	4	4	4	4	4	4	4	4	4	2	4	4	4	4	4	4	4	4	4
d1b4ra_	4	4	4	4	4	4	4	4	4	4	4	3	3	3	3	3	4	4	4	4	4	4	4	4	4	4	4	4	4	4	4	4	4	4	4	4	4	4	4	4	4	4	4	2	4	4	4	4	4
d1l0qa1	4	4	4	4	4	4	4	4	4	4	4	3	3	3	3	3	4	4	4	4	4	4	4	4	4	4	4	4	4	4	4	4	4	4	4	4	4	4	4	4	4	4	4	2	4	4	4	4	4
d1jz7a1	4	4	4	4	4	4	4	4	4	4	4	3	3	3	3	3	4	4	4	4	4	4	4	4	4	4	4	4	4	4	4	4	4	4	4	4	4	4	4	4	4	4	4	4	4	4	4	4	4
d1jz7a2	4	4	4	4	4	4	4	4	4	4	4	3	3	3	3	3	4	4	4	4	4	4	4	4	4	4	4	4	4	4	4	4	4	4	4	4	4	4	4	4	4	4	4	4	4	4	4	4	4
d1bhga1	4	4	4	4	4	4	4	4	4	4	4	3	3	3	3	3	4	4	4	4	4	4	4	4	4	4	4	4	4	4	4	4	4	4	4	4	4	4	4	4	4	4	4	4	4	4	4	4	4
d1ex0a2	4	4	4	4	4	4	4	4	4	4	4	3	3	3	3	3	4	4	4	4	4	4	4	4	4	4	4	4	4	4	4	4	4	4	4	4	4	4	4	4	4	4	4	4	4	4	4	4	4
d1ex0a3	4	4	4	4	4	4	4	4	4	4	4	3	3	3	3	3	4	4	4	4	4	4	4	4	4	4	4	4	4	4	4	4	4	4	4	4	4	4	4	4	4	4	4	4	4	4	4	4	4
d1kv3a2	4	4	4	4	4	4	4	4	4	4	4	3	3	3	3	3	4	4	4	4	4	4	4	4	4	4	4	4	4	4	4	4	4	4	4	4	4	4	4	4	4	4	4	4	4	4	4	4	4
d1kv3a3	4	4	4	4	4	4	4	4	4	4	4	3	3	3	3	3	4	4	4	4	4	4	4	4	4	4	4	4	4	4	4	4	4	4	4	4	4	4	4	4	4	4	4	4	4	4	4	4	4
d1vjja2	4	4	4	4	4	4	4	4	4	4	4	3	3	3	3	3	4	4	4	4	4	4	4	4	4	4	4	4	4	4	4	4	4	4	4	4	4	4	4	4	4	4	4	4	4	4	4	4	4
d1vjja3	4	4	4	4	4	4	4	4	4	4	4	3	3	3	3	3	4	4	4	4	4	4	4	4	4	4	4	4	4	4	4	4	4	4	4	4	4	4	4	4	4	4	4	4	4	4	4	4	4
d1g0da2	4	4	4	4	4	4	4	4	4	4	4	3	3	3	3	3	4	4	4	4	4	4	4	4	4	4	4	4	4	4	4	4	4	4	4	4	4	4	4	4	4	4	4	4	4	4	4	4	4
d1g0da3	4	4	4	4	4	4	4	4	4	4	4	3	3	3	3	3	4	4	4	4	4	4	4	4	4	4	4	4	4	4	4	4	4	4	4	4	4	4	4	4	4	4	4	4	4	4	4	4	4
d1ncia_	4	4	4	4	4	4	4	4	4	4	4	3	3	3	1	3	4	4	4	4	4	4	4	4	4	4	4	4	4	4	4	4	4	4	4	4	4	4	4	4	4	4	4	4	4	4	2	4	4
d1ncja2	4	4	4	4	4	4	4	4	4	4	4	3	3	3	1	3	4	4	4	4	4	4	4	4	4	4	4	4	4	4	4	4	4	4	4	4	4	4	4	4	4	4	4	4	4	4	2	4	4
d1op4a_	4	4	4	4	4	4	4	4	4	4	4	3	3	3	1	3	4	4	4	4	4	4	4	4	4	4	4	4	4	4	4	4	4	4	4	4	4	4	4	4	4	4	4	4	4	4	2	4	4
d1edha1	4	4	4	4	4	4	4	4	4	4	4	3	3	3	1	3	4	4	4	4	4	4	4	4	4	4	4	4	4	4	4	4	4	4	4	4	4	4	4	4	4	4	4	4	4	4	2	4	4
d1edha2	4	4	4	4	4	4	4	4	4	4	4	3	3	3	1	3	4	4	4	4	4	4	4	4	4	4	4	4	4	4	4	4	4	4	4	4	4	4	4	4	4	4	4	4	4	4	2	4	4
d1o6sb_	4	4	4	4	4	4	4	4	4	4	4	3	3	3	1	3	4	4	4	4	4	4	4	4	4	4	4	4	4	4	4	4	4	4	4	4	4	4	4	4	4	4	4	4	4	4	2	4	4
d1l3wa1	4	4	4	4	4	4	4	4	4	4	4	3	3	3	1	3	4	4	4	4	4	4	4	4	4	4	4	4	4	4	4	4	4	4	4	4	4	4	4	4	4	4	4	4	4	4	2	4	4
d1l3wa2	4	4	4	4	4	4	4	4	4	4	4	3	3	3	1	3	4	4	4	4	4	4	4	4	4	4	4	4	4	4	4	4	4	4	4	4	4	4	4	4	4	4	4	4	4	4	2	4	4
d1l3wa3	4	4	4	4	4	4	4	4	4	4	4	3	3	3	1	3	4	4	4	4	4	4	4	4	4	4	4	4	4	4	4	4	4	4	4	4	4	4	4	4	4	4	4	4	4	4	2	4	4
d1l3wa4	4	4	4	4	4	4	4	4	4	4	4	3	3	3	1	3	4	4	4	4	4	4	4	4	4	4	4	4	4	4	4	4	4	4	4	4	4	4	4	4	4	4	4	4	4	4	2	4	4
d1l3wa5	4	4	4	4	4	4	4	4	4	4	4	3	3	3	1	3	4	4	4	4	4	4	4	4	4	4	4	4	4	4	4	4	4	4	4	4	4	4	4	4	4	4	4	4	4	4	2	4	4
d2mcm__	4	4	4	4	4	4	4	4	4	4	4	3	3	3	3	3	4	4	4	4	4	4	4	4	4	2	2	4	4	4	4	4	4	4	4	4	4	4	4	4	4	4	4	4	4	4	4	4	4
d1noa__	4	4	4	4	4	4	4	4	4	4	4	3	3	3	3	3	4	4	4	4	4	4	4	4	4	2	2	4	4	4	4	4	4	4	4	4	4	4	4	4	4	4	4	4	4	4	4	4	4
d1acx__	4	4	4	4	4	4	4	4	4	4	4	3	3	3	3	3	4	4	4	4	4	4	4	4	4	2	2	4	4	4	4	4	4	4	4	4	4	4	4	4	4	4	4	4	4	4	4	4	4
d1j48a_	4	4	4	4	4	4	4	4	4	4	4	3	3	3	3	3	4	4	4	4	4	4	4	4	4	2	2	4	4	4	4	4	4	4	4	4	4	4	4	4	4	4	4	4	4	4	4	4	4
d1akp__	4	4	4	4	4	4	4	4	4	4	4	3	3	3	3	3	4	4	4	4	4	4	4	4	4	2	2	4	4	4	4	4	4	4	4	4	4	4	4	4	4	4	4	4	4	4	4	4	4
d1q0ea_	4	4	4	4	4	4	4	4	4	4	4	3	3	3	3	1	4	4	2	4	4	4	4	4	4	4	4	4	4	4	4	4	4	4	4	4	2	4	4	4	4	4	4	4	4	4	4	4	4
d1ozua_	4	4	4	4	4	4	4	4	4	4	4	3	3	3	3	1	4	4	2	4	4	4	4	4	4	4	4	4	4	4	4	4	4	4	4	4	2	4	4	4	4	4	4	4	4	4	4	4	4
d1xsoa_	4	4	4	4	4	4	4	4	4	4	4	3	3	3	3	1	4	4	2	4	4	4	4	4	4	4	4	4	4	4	4	4	4	4	4	4	2	4	4	4	4	4	4	4	4	4	4	4	4
d1srda_	4	4	4	4	4	4	4	4	4	4	4	3	3	3	3	1	4	4	2	4	4	4	4	4	4	4	4	4	4	4	4	4	4	4	4	4	2	4	4	4	4	4	4	4	4	4	4	4	4
d1jcv__	4	4	4	4	4	4	4	4	4	4	4	3	3	3	3	1	4	4	2	4	4	4	4	4	4	4	4	4	4	4	4	4	4	4	4	4	2	4	4	4	4	4	4	4	4	4	4	4	4
d1oala_	4	4	4	4	4	4	4	4	4	4	4	3	3	3	3	1	4	4	2	4	4	4	4	4	4	4	4	4	4	4	4	4	4	4	4	4	2	4	4	4	4	4	4	4	4	4	4	4	4
d1eso__	4	4	4	4	4	4	4	4	4	4	4	3	3	3	3	1	4	4	2	4	4	4	4	4	4	4	4	4	4	4	4	4	4	4	4	4	2	4	4	4	4	4	4	4	4	4	4	4	4
d1eqwa_	4	4	4	4	4	4	4	4	4	4	4	3	3	3	3	1	4	4	2	4	4	4	4	4	4	4	4	4	4	4	4	4	4	4	4	4	2	4	4	4	4	4	4	4	4	4	4	4	4
d2apsa_	4	4	4	4	4	4	4	4	4	4	4	3	3	3	3	1	4	4	2	4	4	4	4	4	4	4	4	4	4	4	4	4	4	4	4	4	2	4	4	4	4	4	4	4	4	4	4	4	4
d1ej8a_	4	4	4	4	4	4	4	4	4	4	4	3	3	3	3	1	4	4	2	4	4	4	4	4	4	4	4	4	4	4	4	4	4	4	4	4	2	4	4	4	4	4	4	4	4	4	4	4	4
d1jk9b1	4	4	4	4	4	4	4	4	4	4	4	3	3	3	3	1	4	4	2	4	4	4	4	4	4	4	4	4	4	4	4	4	4	4	4	4	2	4	4	4	4	4	4	4	4	4	4	4	4
d1do5a_	4	4	4	4	4	4	4	4	4	4	4	3	3	3	3	1	4	4	2	4	4	4	4	4	4	4	4	4	4	4	4	4	4	4	4	4	2	4	4	4	4	4	4	4	4	4	4	4	4
d1pl3a_	4	4	4	4	4	4	4	2	4	4	4	3	3	3	3	3	4	4	4	4	4	4	4	4	4	4	4	4	4	4	4	4	4	4	4	4	4	4	4	4	4	4	4	4	4	4	4	4	4
d1i8aa_	4	4	4	4	4	4	4	2	4	4	4	3	3	3	3	3	4	4	4	4	4	4	4	4	4	4	4	4	4	4	4	4	4	4	4	4	4	4	4	4	4	4	4	4	4	4	4	4	4
d1ug9a3	4	4	4	4	4	4	4	2	4	4	4	3	3	3	3	3	4	4	4	4	4	4	4	4	4	4	4	4	4	4	4	4	4	4	4	4	4	4	4	4	4	4	4	4	4	4	4	4	4
d1ifra_	4	4	4	4	4	4	4	4	4	4	4	3	3	3	3	3	4	4	4	4	4	2	4	4	4	4	4	4	4	4	4	4	4	4	4	4	4	4	4	4	4	2	4	4	4	4	4	4	4
d1ivta_	4	4	4	4	4	4	4	4	4	4	4	3	3	3	3	3	4	4	4	4	4	2	4	4	4	4	4	4	4	4	4	4	4	4	4	4	4	4	4	4	4	2	4	4	4	4	4	4	4
d1kyfa1	4	4	4	4	4	4	4	4	4	4	4	3	3	3	3	3	4	4	4	4	4	4	4	4	4	4	4	4	4	4	4	4	4	4	2	4	4	4	4	4	4	4	4	4	4	4	4	4	4
d1e42a1	4	4	4	4	4	4	4	4	4	4	4	3	3	3	3	3	4	4	4	4	4	4	4	4	4	4	4	4	4	4	4	4	4	4	2	4	4	4	4	4	4	4	4	4	4	4	4	4	4
d1gyva_	4	4	4	4	4	4	4	4	4	4	4	3	3	3	3	3	4	4	4	4	4	4	4	4	4	4	4	4	4	4	4	4	4	4	2	4	4	4	4	4	4	4	4	4	4	4	4	4	4
d1gywb_	4	4	4	4	4	4	4	4	4	4	4	3	3	3	3	3	4	4	4	4	4	4	4	4	4	4	4	4	4	4	4	4	4	4	2	4	4	4	4	4	4	4	4	4	4	4	4	4	4
d1na8a_	4	4	4	4	4	4	4	4	4	4	4	3	3	3	3	3	4	4	4	4	4	4	4	4	4	4	4	4	4	4	4	4	4	4	2	4	4	4	4	4	4	4	4	4	4	4	4	4	4
d1p4ua_	4	4	4	4	4	4	4	4	4	4	4	3	3	3	3	3	4	4	4	4	4	4	4	4	4	4	4	4	4	4	4	4	4	4	2	4	4	4	4	4	4	4	4	4	4	4	4	4	4
d1r4xa1	4	4	4	4	4	4	4	4	4	4	4	3	3	3	3	3	4	4	4	4	4	4	4	4	4	4	4	4	4	4	4	4	4	4	2	4	4	4	4	4	4	4	4	4	4	4	4	4	4
d1pzda1	4	4	4	4	4	4	4	4	4	4	4	3	3	3	3	3	4	4	4	4	4	4	4	4	4	4	4	4	4	4	4	4	4	4	2	4	4	4	4	4	4	4	4	4	4	4	4	4	4
d1m1xa1	4	4	4	4	4	4	4	4	4	4	4	3	3	3	3	3	4	4	4	4	4	4	4	4	4	4	4	4	2	4	4	4	4	2	4	4	4	4	4	4	4	4	4	4	4	4	4	4	4
d1m1xa2	4	4	4	4	4	4	4	4	4	4	4	3	3	3	3	3	4	4	4	4	4	4	4	4	4	4	4	4	2	4	4	4	4	2	4	4	4	4	4	4	4	4	4	4	4	4	4	4	4
d1m1xa3	4	4	4	4	4	4	4	4	4	4	4	3	3	3	3	3	4	4	4	4	4	4	4	4	4	4	4	4	2	4	4	4	4	2	4	4	4	4	4	4	4	4	4	4	4	4	4	4	4
d1m1xb1	4	4	4	4	4	4	4	4	4	4	4	3	3	3	3	3	4	4	4	4	4	4	4	4	4	4	4	4	2	4	4	4	4	2	4	4	4	4	4	4	4	4	4	4	4	4	4	4	4
d1qpxa1	4	4	4	4	4	4	4	4	4	4	4	3	3	3	3	3	2	4	4	4	4	4	4	4	4	4	4	4	4	4	4	4	4	4	4	4	4	4	4	4	4	4	4	4	4	4	4	4	4
d1klfa1	4	4	4	4	4	4	4	4	4	4	4	3	3	3	3	3	2	4	4	4	4	4	4	4	4	4	4	4	4	4	4	4	4	4	4	4	4	4	4	4	4	4	4	4	4	4	4	4	4
d1l4ia1	4	4	4	4	4	4	4	4	4	4	4	3	3	3	3	3	2	4	4	4	4	4	4	4	4	4	4	4	4	4	4	4	4	4	4	4	4	4	4	4	4	4	4	4	4	4	4	4	4
d1p5va1	4	4	4	4	4	4	4	4	4	4	4	3	3	3	3	3	2	4	4	4	4	4	4	4	4	4	4	4	4	4	4	4	4	4	4	4	4	4	4	4	4	4	4	4	4	4	4	4	4
d1mspa_	4	4	4	4	4	4	4	4	4	4	4	3	3	3	3	3	2	4	4	4	4	4	4	4	4	4	4	4	4	4	4	4	4	4	4	4	4	4	4	4	4	4	4	4	4	4	4	4	4
d1grwa_	4	4	4	4	4	4	4	4	4	4	4	3	3	3	3	3	2	4	4	4	4	4	4	4	4	4	4	4	4	4	4	4	4	4	4	4	4	4	4	4	4	4	4	4	4	4	4	4	4
d1m1sa_	4	4	4	4	4	4	4	4	4	4	4	3	3	3	3	3	2	4	4	4	4	4	4	4	4	4	4	4	4	4	4	4	4	4	4	4	4	4	4	4	4	4	4	4	4	4	4	4	4
d1rowa_	4	4	4	4	4	4	4	4	4	4	4	3	3	3	3	3	2	4	4	4	4	4	4	4	4	4	4	4	4	4	4	4	4	4	4	4	4	4	4	4	4	4	4	4	4	4	4	4	4
d4kbpa1	4	4	4	4	2	4	4	4	4	4	4	3	3	3	3	3	4	4	4	4	4	4	4	4	4	4	4	4	4	4	4	4	4	4	4	4	4	4	4	4	4	4	4	4	4	4	4	4	4
d1osya_	4	4	4	4	4	4	4	4	2	4	4	3	3	3	3	3	4	4	4	4	4	4	4	4	4	4	4	4	4	4	4	4	4	4	4	4	4	2	4	4	4	4	4	4	4	4	4	4	4
d1dqia_	4	4	4	4	4	4	4	4	4	4	4	3	3	3	3	3	4	4	4	4	4	4	4	2	4	4	4	4	4	4	4	2	4	4	4	4	4	4	4	4	4	4	4	4	4	4	4	4	2
d1dfx_1	4	4	4	4	4	4	4	4	4	4	4	3	3	3	3	3	4	4	4	4	4	4	4	2	4	4	4	4	4	4	4	2	4	4	4	4	4	4	4	4	4	4	4	4	4	4	4	4	2
d1l6pa_	4	2	4	4	4	4	4	4	4	2	4	3	3	3	3	3	4	4	4	4	4	4	4	4	4	4	4	4	4	4	4	4	4	4	4	4	4	4	2	4	4	4	4	4	4	4	4	4	4
d1lmia_	4	4	4	4	4	4	4	4	4	4	4	3	3	3	3	3	4	2	4	4	4	4	2	4	4	4	4	4	4	4	4	4	4	4	4	4	4	4	4	4	4	4	4	4	4	2	4	4	4
d1o75a1	4	4	2	4	4	4	4	4	4	4	4	3	3	3	3	3	4	4	4	4	4	4	4	4	4	4	4	4	4	4	4	4	2	4	4	4	4	4	4	4	4	4	2	4	4	4	4	4	4
d1o75a2	4	4	2	4	4	4	4	4	4	4	4	3	3	3	3	3	4	4	4	4	4	4	4	4	4	4	4	4	4	4	4	4	2	4	4	4	4	4	4	4	4	4	2	4	4	4	4	4	4
d1roca_	4	4	4	4	4	4	4	4	4	4	4	3	3	3	3	3	4	4	4	4	4	4	4	4	2	4	4	2	4	4	2	4	4	4	4	4	4	4	4	4	2	4	4	4	4	4	4	4	4
d1f0la1	4	2	4	4	4	4	4	4	4	4	4	4	4	4	4	4	3	3	3	4	4	4	4	4	4	2	4	4	2	2	4	4	4	2	4	4	2	4	4	4	4	4	4	4	4	4	4	4	4
d1exh__	4	4	4	4	2	2	4	4	4	4	2	4	4	4	4	4	1	3	3	4	4	4	4	4	4	4	4	4	4	4	4	4	4	4	4	2	4	4	4	2	2	2	2	4	2	4	4	4	4
d1e5ca_	4	4	4	4	2	2	4	4	4	4	2	4	4	4	4	4	1	3	3	4	4	4	4	4	4	4	4	4	4	4	4	4	4	4	4	2	4	4	4	2	2	2	2	4	2	4	4	4	4
d1hejc_	4	4	4	4	2	2	4	4	4	4	2	4	4	4	4	4	1	3	3	4	4	4	4	4	4	4	4	4	4	4	4	4	4	4	4	2	4	4	4	2	2	2	2	4	2	4	4	4	4
d1nbca_	4	4	4	4	2	2	4	4	4	4	2	4	4	4	4	4	1	3	3	4	4	4	4	4	4	4	4	4	4	4	4	4	4	4	4	2	4	4	4	2	2	2	2	4	2	4	4	4	4
d1g43a_	4	4	4	4	2	2	4	4	4	4	2	4	4	4	4	4	1	3	3	4	4	4	4	4	4	4	4	4	4	4	4	4	4	4	4	2	4	4	4	2	2	2	2	4	2	4	4	4	4
d1tf4a2	4	4	4	4	2	2	4	4	4	4	2	4	4	4	4	4	1	3	3	4	4	4	4	4	4	4	4	4	4	4	4	4	4	4	4	2	4	4	4	2	2	2	2	4	2	4	4	4	4
d1g87a2	4	4	4	4	2	2	4	4	4	4	2	4	4	4	4	4	1	3	3	4	4	4	4	4	4	4	4	4	4	4	4	4	4	4	4	2	4	4	4	2	2	2	2	4	2	4	4	4	4
d1anu__	4	4	4	4	2	2	4	4	4	4	2	4	4	4	4	4	1	3	3	4	4	4	4	4	4	4	4	4	4	4	4	4	4	4	4	2	4	4	4	2	2	2	2	4	2	4	4	4	4
d1aoha_	4	4	4	4	2	2	4	4	4	4	2	4	4	4	4	4	1	3	3	4	4	4	4	4	4	4	4	4	4	4	4	4	4	4	4	2	4	4	4	2	2	2	2	4	2	4	4	4	4
d1g1ka_	4	4	4	4	2	2	4	4	4	4	2	4	4	4	4	4	1	3	3	4	4	4	4	4	4	4	4	4	4	4	4	4	4	4	4	2	4	4	4	2	2	2	2	4	2	4	4	4	4
d1qba_2	4	4	4	4	2	2	4	4	4	4	2	4	4	4	4	4	1	3	3	4	4	4	4	4	4	4	4	4	4	4	4	4	4	4	4	2	4	4	4	2	2	2	2	4	2	4	4	4	4
d1amx__	4	4	4	4	4	4	4	4	4	4	4	2	2	4	4	2	3	1	3	2	4	4	4	4	4	4	2	4	4	4	4	2	2	4	4	4	4	2	4	4	4	4	4	4	4	2	4	4	4
d1n67a1	4	4	4	4	4	4	4	4	4	4	4	2	2	4	4	2	3	1	3	2	4	4	4	4	4	4	2	4	4	4	4	2	2	4	4	4	4	2	4	4	4	4	4	4	4	2	4	4	4
d1n67a2	4	4	4	4	4	4	4	4	4	4	4	2	2	4	4	2	3	1	3	2	4	4	4	4	4	4	2	4	4	4	4	2	2	4	4	4	4	2	4	4	4	4	4	4	4	2	4	4	4
d1r17a1	4	4	4	4	4	4	4	4	4	4	4	2	2	4	4	2	3	1	3	2	4	4	4	4	4	4	2	4	4	4	4	2	2	4	4	4	4	2	4	4	4	4	4	4	4	2	4	4	4
d1r17a2	4	4	4	4	4	4	4	4	4	4	4	2	2	4	4	2	3	1	3	2	4	4	4	4	4	4	2	4	4	4	4	2	2	4	4	4	4	2	4	4	4	4	4	4	4	2	4	4	4
d1klfb1	4	4	4	4	4	4	4	4	4	4	4	2	2	4	4	2	3	1	3	2	4	4	4	4	4	4	2	4	4	4	4	2	2	4	4	4	4	2	4	4	4	4	4	4	4	2	4	4	4
d1klfb2	4	4	4	4	4	4	4	4	4	4	4	2	2	4	4	2	3	1	3	2	4	4	4	4	4	4	2	4	4	4	4	2	2	4	4	4	4	2	4	4	4	4	4	4	4	2	4	4	4
d1pdkb_	4	4	4	4	4	4	4	4	4	4	4	2	2	4	4	2	3	1	3	2	4	4	4	4	4	4	2	4	4	4	4	2	2	4	4	4	4	2	4	4	4	4	4	4	4	2	4	4	4
d1n12a_	4	4	4	4	4	4	4	4	4	4	4	2	2	4	4	2	3	1	3	2	4	4	4	4	4	4	2	4	4	4	4	2	2	4	4	4	4	2	4	4	4	4	4	4	4	2	4	4	4
d1p5vb_	4	4	4	4	4	4	4	4	4	4	4	2	2	4	4	2	3	1	3	2	4	4	4	4	4	4	2	4	4	4	4	2	2	4	4	4	4	2	4	4	4	4	4	4	4	2	4	4	4
d1j8ra_	4	4	4	4	4	4	4	4	4	4	4	2	2	4	4	2	3	1	3	2	4	4	4	4	4	4	2	4	4	4	4	2	2	4	4	4	4	2	4	4	4	4	4	4	4	2	4	4	4
d1o9wa_	4	4	4	4	4	4	4	4	4	4	4	2	2	4	4	2	3	1	3	2	4	4	4	4	4	4	2	4	4	4	4	2	2	4	4	4	4	2	4	4	4	4	4	4	4	2	4	4	4
d1oioa_	4	4	4	4	4	4	4	4	4	4	4	2	2	4	4	2	3	1	3	2	4	4	4	4	4	4	2	4	4	4	4	2	2	4	4	4	4	2	4	4	4	4	4	4	4	2	4	4	4
d1edya_	4	4	4	4	4	4	4	4	4	4	4	4	4	4	2	4	3	3	3	4	4	4	4	2	4	4	4	4	4	4	4	4	4	4	4	4	4	4	4	4	4	4	4	4	4	4	4	4	2
d1bv8a_	4	4	4	4	4	4	4	4	4	4	4	4	4	4	2	4	3	3	3	4	4	4	4	2	4	4	4	4	4	4	4	4	4	4	4	4	4	4	4	4	4	4	4	4	4	4	4	4	2
d1ayoa_	4	4	4	4	4	4	4	4	4	4	4	4	4	4	2	4	3	3	3	4	4	4	4	2	4	4	4	4	4	4	4	4	4	4	4	4	4	4	4	4	4	4	4	4	4	4	4	4	2
d1uola_	4	4	4	4	4	4	4	2	4	4	4	4	4	4	4	4	3	3	1	4	2	4	4	4	4	4	4	4	4	4	4	4	4	4	2	4	4	4	2	4	4	4	4	4	4	4	4	4	4
d1hu8a_	4	4	4	4	4	4	4	2	4	4	4	4	4	4	4	4	3	3	1	4	2	4	4	4	4	4	4	4	4	4	4	4	4	4	2	4	4	4	2	4	4	4	4	4	4	4	4	4	4
d1a66a_	4	4	4	4	4	4	4	2	4	4	4	4	4	4	4	4	3	3	1	4	2	4	4	4	4	4	4	4	4	4	4	4	4	4	2	4	4	4	2	4	4	4	4	4	4	4	4	4	4
d1p7hl2	4	4	4	4	4	4	4	2	4	4	4	4	4	4	4	4	3	3	1	4	2	4	4	4	4	4	4	4	4	4	4	4	4	4	2	4	4	4	2	4	4	4	4	4	4	4	4	4	4
d1imhc2	4	4	4	4	4	4	4	2	4	4	4	4	4	4	4	4	3	3	1	4	2	4	4	4	4	4	4	4	4	4	4	4	4	4	2	4	4	4	2	4	4	4	4	4	4	4	4	4	4
d1ooaa2	4	4	4	4	4	4	4	2	4	4	4	4	4	4	4	4	3	3	1	4	2	4	4	4	4	4	4	4	4	4	4	4	4	4	2	4	4	4	2	4	4	4	4	4	4	4	4	4	4
d1a3qa2	4	4	4	4	4	4	4	2	4	4	4	4	4	4	4	4	3	3	1	4	2	4	4	4	4	4	4	4	4	4	4	4	4	4	2	4	4	4	2	4	4	4	4	4	4	4	4	4	4
d1ikna2	4	4	4	4	4	4	4	2	4	4	4	4	4	4	4	4	3	3	1	4	2	4	4	4	4	4	4	4	4	4	4	4	4	4	2	4	4	4	2	4	4	4	4	4	4	4	4	4	4
d1nfia2	4	4	4	4	4	4	4	2	4	4	4	4	4	4	4	4	3	3	1	4	2	4	4	4	4	4	4	4	4	4	4	4	4	4	2	4	4	4	2	4	4	4	4	4	4	4	4	4	4
d1gjia2	4	4	4	4	4	4	4	2	4	4	4	4	4	4	4	4	3	3	1	4	2	4	4	4	4	4	4	4	4	4	4	4	4	4	2	4	4	4	2	4	4	4	4	4	4	4	4	4	4
d1bvoa_	4	4	4	4	4	4	4	2	4	4	4	4	4	4	4	4	3	3	1	4	2	4	4	4	4	4	4	4	4	4	4	4	4	4	2	4	4	4	2	4	4	4	4	4	4	4	4	4	4
d1xbra_	4	4	4	4	4	4	4	2	4	4	4	4	4	4	4	4	3	3	1	4	2	4	4	4	4	4	4	4	4	4	4	4	4	4	2	4	4	4	2	4	4	4	4	4	4	4	4	4	4
d1h6fa_	4	4	4	4	4	4	4	2	4	4	4	4	4	4	4	4	3	3	1	4	2	4	4	4	4	4	4	4	4	4	4	4	4	4	2	4	4	4	2	4	4	4	4	4	4	4	4	4	4
d1bf5a2	4	4	4	4	4	4	4	2	4	4	4	4	4	4	4	4	3	3	1	4	2	4	4	4	4	4	4	4	4	4	4	4	4	4	2	4	4	4	2	4	4	4	4	4	4	4	4	4	4
d1bg1a2	4	4	4	4	4	4	4	2	4	4	4	4	4	4	4	4	3	3	1	4	2	4	4	4	4	4	4	4	4	4	4	4	4	4	2	4	4	4	2	4	4	4	4	4	4	4	4	4	4
d1uura2	4	4	4	4	4	4	4	2	4	4	4	4	4	4	4	4	3	3	1	4	2	4	4	4	4	4	4	4	4	4	4	4	4	4	2	4	4	4	2	4	4	4	4	4	4	4	4	4	4
d1ljma_	4	4	4	4	4	4	4	2	4	4	4	4	4	4	4	4	3	3	1	4	2	4	4	4	4	4	4	4	4	4	4	4	4	4	2	4	4	4	2	4	4	4	4	4	4	4	4	4	4
d1eaqa_	4	4	4	4	4	4	4	2	4	4	4	4	4	4	4	4	3	3	1	4	2	4	4	4	4	4	4	4	4	4	4	4	4	4	2	4	4	4	2	4	4	4	4	4	4	4	4	4	4
d1mn4a_	4	4	4	4	4	4	4	2	4	4	4	4	4	4	4	4	3	3	1	4	2	4	4	4	4	4	4	4	4	4	4	4	4	4	2	4	4	4	2	4	4	4	4	4	4	4	4	4	4
d1mnna_	4	4	4	4	4	4	4	2	4	4	4	4	4	4	4	4	3	3	1	4	2	4	4	4	4	4	4	4	4	4	4	4	4	4	2	4	4	4	2	4	4	4	4	4	4	4	4	4	4
d1hcz_1	4	4	4	4	4	4	2	4	2	4	4	4	4	2	4	4	3	3	3	4	4	4	4	4	4	4	4	2	4	4	2	4	4	4	4	4	4	4	4	4	4	4	4	2	4	4	4	2	4
d1e2wa1	4	4	4	4	4	4	2	4	2	4	4	4	4	2	4	4	3	3	3	4	4	4	4	4	4	4	4	2	4	4	2	4	4	4	4	4	4	4	4	4	4	4	4	2	4	4	4	2	4
d1ci3m1	4	4	4	4	4	4	2	4	2	4	4	4	4	2	4	4	3	3	3	4	4	4	4	4	4	4	4	2	4	4	2	4	4	4	4	4	4	4	4	4	4	4	4	2	4	4	4	2	4
d1vf5c1	4	4	4	4	4	4	2	4	2	4	4	4	4	2	4	4	3	3	3	4	4	4	4	4	4	4	4	2	4	4	2	4	4	4	4	4	4	4	4	4	4	4	4	2	4	4	4	2	4
d1m2oa2	4	4	4	4	4	4	4	4	4	2	4	4	4	4	4	4	3	3	3	4	4	2	2	4	2	4	4	4	4	4	4	4	4	4	4	4	4	4	4	4	4	4	4	4	4	4	2	4	4
d1m2vb2	4	4	4	4	4	4	4	4	4	2	4	4	4	4	4	4	3	3	3	4	4	2	2	4	2	4	4	4	4	4	4	4	4	4	4	4	4	4	4	4	4	4	4	4	4	4	2	4	4
d1pd1a2	4	4	4	4	4	4	4	4	4	2	4	4	4	4	4	4	3	3	3	4	4	2	2	4	2	4	4	4	4	4	4	4	4	4	4	4	4	4	4	4	4	4	4	4	4	4	2	4	4
d1cov1_	4	4	4	4	4	4	4	4	4	4	4	4	4	4	4	4	4	4	4	1	3	4	4	4	4	4	4	4	4	4	4	4	4	2	4	4	4	4	4	4	4	4	4	2	4	4	4	4	4
d1cov3_	4	4	4	4	4	4	4	4	4	4	4	4	4	4	4	4	4	4	4	1	3	4	4	4	4	4	4	4	4	4	4	4	4	2	4	4	4	4	4	4	4	4	4	2	4	4	4	4	4
g1cov.1	4	4	4	4	4	4	4	4	4	4	4	4	4	4	4	4	4	4	4	1	3	4	4	4	4	4	4	4	4	4	4	4	4	2	4	4	4	4	4	4	4	4	4	2	4	4	4	4	4
d1d4m1_	4	4	4	4	4	4	4	4	4	4	4	4	4	4	4	4	4	4	4	1	3	4	4	4	4	4	4	4	4	4	4	4	4	2	4	4	4	4	4	4	4	4	4	2	4	4	4	4	4
d1d4m3_	4	4	4	4	4	4	4	4	4	4	4	4	4	4	4	4	4	4	4	1	3	4	4	4	4	4	4	4	4	4	4	4	4	2	4	4	4	4	4	4	4	4	4	2	4	4	4	4	4
g1d4m.1	4	4	4	4	4	4	4	4	4	4	4	4	4	4	4	4	4	4	4	1	3	4	4	4	4	4	4	4	4	4	4	4	4	2	4	4	4	4	4	4	4	4	4	2	4	4	4	4	4
d1ev11_	4	4	4	4	4	4	4	4	4	4	4	4	4	4	4	4	4	4	4	1	3	4	4	4	4	4	4	4	4	4	4	4	4	2	4	4	4	4	4	4	4	4	4	2	4	4	4	4	4
d1ev13_	4	4	4	4	4	4	4	4	4	4	4	4	4	4	4	4	4	4	4	1	3	4	4	4	4	4	4	4	4	4	4	4	4	2	4	4	4	4	4	4	4	4	4	2	4	4	4	4	4
g1ev1.1	4	4	4	4	4	4	4	4	4	4	4	4	4	4	4	4	4	4	4	1	3	4	4	4	4	4	4	4	4	4	4	4	4	2	4	4	4	4	4	4	4	4	4	2	4	4	4	4	4
d1h8ta_	4	4	4	4	4	4	4	4	4	4	4	4	4	4	4	4	4	4	4	1	3	4	4	4	4	4	4	4	4	4	4	4	4	2	4	4	4	4	4	4	4	4	4	2	4	4	4	4	4
d1h8tc_	4	4	4	4	4	4	4	4	4	4	4	4	4	4	4	4	4	4	4	1	3	4	4	4	4	4	4	4	4	4	4	4	4	2	4	4	4	4	4	4	4	4	4	2	4	4	4	4	4
g1h8t.1	4	4	4	4	4	4	4	4	4	4	4	4	4	4	4	4	4	4	4	1	3	4	4	4	4	4	4	4	4	4	4	4	4	2	4	4	4	4	4	4	4	4	4	2	4	4	4	4	4
d1bev1_	4	4	4	4	4	4	4	4	4	4	4	4	4	4	4	4	4	4	4	1	3	4	4	4	4	4	4	4	4	4	4	4	4	2	4	4	4	4	4	4	4	4	4	2	4	4	4	4	4
d1bev3_	4	4	4	4	4	4	4	4	4	4	4	4	4	4	4	4	4	4	4	1	3	4	4	4	4	4	4	4	4	4	4	4	4	2	4	4	4	4	4	4	4	4	4	2	4	4	4	4	4
g1bev.1	4	4	4	4	4	4	4	4	4	4	4	4	4	4	4	4	4	4	4	1	3	4	4	4	4	4	4	4	4	4	4	4	4	2	4	4	4	4	4	4	4	4	4	2	4	4	4	4	4
d1hxs1_	4	4	4	4	4	4	4	4	4	4	4	4	4	4	4	4	4	4	4	1	3	4	4	4	4	4	4	4	4	4	4	4	4	2	4	4	4	4	4	4	4	4	4	2	4	4	4	4	4
d1hxs3_	4	4	4	4	4	4	4	4	4	4	4	4	4	4	4	4	4	4	4	1	3	4	4	4	4	4	4	4	4	4	4	4	4	2	4	4	4	4	4	4	4	4	4	2	4	4	4	4	4
d1pov1_	4	4	4	4	4	4	4	4	4	4	4	4	4	4	4	4	4	4	4	1	3	4	4	4	4	4	4	4	4	4	4	4	4	2	4	4	4	4	4	4	4	4	4	2	4	4	4	4	4
g1hxs.1	4	4	4	4	4	4	4	4	4	4	4	4	4	4	4	4	4	4	4	1	3	4	4	4	4	4	4	4	4	4	4	4	4	2	4	4	4	4	4	4	4	4	4	2	4	4	4	4	4
d1eah1_	4	4	4	4	4	4	4	4	4	4	4	4	4	4	4	4	4	4	4	1	3	4	4	4	4	4	4	4	4	4	4	4	4	2	4	4	4	4	4	4	4	4	4	2	4	4	4	4	4
d1eah3_	4	4	4	4	4	4	4	4	4	4	4	4	4	4	4	4	4	4	4	1	3	4	4	4	4	4	4	4	4	4	4	4	4	2	4	4	4	4	4	4	4	4	4	2	4	4	4	4	4
g1eah.1	4	4	4	4	4	4	4	4	4	4	4	4	4	4	4	4	4	4	4	1	3	4	4	4	4	4	4	4	4	4	4	4	4	2	4	4	4	4	4	4	4	4	4	2	4	4	4	4	4
d1pvc1_	4	4	4	4	4	4	4	4	4	4	4	4	4	4	4	4	4	4	4	1	3	4	4	4	4	4	4	4	4	4	4	4	4	2	4	4	4	4	4	4	4	4	4	2	4	4	4	4	4
d1pvc3_	4	4	4	4	4	4	4	4	4	4	4	4	4	4	4	4	4	4	4	1	3	4	4	4	4	4	4	4	4	4	4	4	4	2	4	4	4	4	4	4	4	4	4	2	4	4	4	4	4
g1pvc.1	4	4	4	4	4	4	4	4	4	4	4	4	4	4	4	4	4	4	4	1	3	4	4	4	4	4	4	4	4	4	4	4	4	2	4	4	4	4	4	4	4	4	4	2	4	4	4	4	4
d1k5ma_	4	4	4	4	4	4	4	4	4	4	4	4	4	4	4	4	4	4	4	1	3	4	4	4	4	4	4	4	4	4	4	4	4	2	4	4	4	4	4	4	4	4	4	2	4	4	4	4	4
d1k5mc_	4	4	4	4	4	4	4	4	4	4	4	4	4	4	4	4	4	4	4	1	3	4	4	4	4	4	4	4	4	4	4	4	4	2	4	4	4	4	4	4	4	4	4	2	4	4	4	4	4
g1k5m.1	4	4	4	4	4	4	4	4	4	4	4	4	4	4	4	4	4	4	4	1	3	4	4	4	4	4	4	4	4	4	4	4	4	2	4	4	4	4	4	4	4	4	4	2	4	4	4	4	4
d1aym1_	4	4	4	4	4	4	4	4	4	4	4	4	4	4	4	4	4	4	4	1	3	4	4	4	4	4	4	4	4	4	4	4	4	2	4	4	4	4	4	4	4	4	4	2	4	4	4	4	4
d1aym3_	4	4	4	4	4	4	4	4	4	4	4	4	4	4	4	4	4	4	4	1	3	4	4	4	4	4	4	4	4	4	4	4	4	2	4	4	4	4	4	4	4	4	4	2	4	4	4	4	4
g1aym.1	4	4	4	4	4	4	4	4	4	4	4	4	4	4	4	4	4	4	4	1	3	4	4	4	4	4	4	4	4	4	4	4	4	2	4	4	4	4	4	4	4	4	4	2	4	4	4	4	4
d1r1a1_	4	4	4	4	4	4	4	4	4	4	4	4	4	4	4	4	4	4	4	1	3	4	4	4	4	4	4	4	4	4	4	4	4	2	4	4	4	4	4	4	4	4	4	2	4	4	4	4	4
d1r1a3_	4	4	4	4	4	4	4	4	4	4	4	4	4	4	4	4	4	4	4	1	3	4	4	4	4	4	4	4	4	4	4	4	4	2	4	4	4	4	4	4	4	4	4	2	4	4	4	4	4
g1r1a.1	4	4	4	4	4	4	4	4	4	4	4	4	4	4	4	4	4	4	4	1	3	4	4	4	4	4	4	4	4	4	4	4	4	2	4	4	4	4	4	4	4	4	4	2	4	4	4	4	4
d1fpn1_	4	4	4	4	4	4	4	4	4	4	4	4	4	4	4	4	4	4	4	1	3	4	4	4	4	4	4	4	4	4	4	4	4	2	4	4	4	4	4	4	4	4	4	2	4	4	4	4	4
d1fpn3_	4	4	4	4	4	4	4	4	4	4	4	4	4	4	4	4	4	4	4	1	3	4	4	4	4	4	4	4	4	4	4	4	4	2	4	4	4	4	4	4	4	4	4	2	4	4	4	4	4
g1fpn.1	4	4	4	4	4	4	4	4	4	4	4	4	4	4	4	4	4	4	4	1	3	4	4	4	4	4	4	4	4	4	4	4	4	2	4	4	4	4	4	4	4	4	4	2	4	4	4	4	4
d1rhi1_	4	4	4	4	4	4	4	4	4	4	4	4	4	4	4	4	4	4	4	1	3	4	4	4	4	4	4	4	4	4	4	4	4	2	4	4	4	4	4	4	4	4	4	2	4	4	4	4	4
d1rhi3_	4	4	4	4	4	4	4	4	4	4	4	4	4	4	4	4	4	4	4	1	3	4	4	4	4	4	4	4	4	4	4	4	4	2	4	4	4	4	4	4	4	4	4	2	4	4	4	4	4
g1rhi.1	4	4	4	4	4	4	4	4	4	4	4	4	4	4	4	4	4	4	4	1	3	4	4	4	4	4	4	4	4	4	4	4	4	2	4	4	4	4	4	4	4	4	4	2	4	4	4	4	4
d1fmd1_	4	4	4	4	4	4	4	4	4	4	4	4	4	4	4	4	4	4	4	1	3	4	4	4	4	4	4	4	4	4	4	4	4	2	4	4	4	4	4	4	4	4	4	2	4	4	4	4	4
d1fmd3_	4	4	4	4	4	4	4	4	4	4	4	4	4	4	4	4	4	4	4	1	3	4	4	4	4	4	4	4	4	4	4	4	4	2	4	4	4	4	4	4	4	4	4	2	4	4	4	4	4
d1qqp1_	4	4	4	4	4	4	4	4	4	4	4	4	4	4	4	4	4	4	4	1	3	4	4	4	4	4	4	4	4	4	4	4	4	2	4	4	4	4	4	4	4	4	4	2	4	4	4	4	4
d1qqp3_	4	4	4	4	4	4	4	4	4	4	4	4	4	4	4	4	4	4	4	1	3	4	4	4	4	4	4	4	4	4	4	4	4	2	4	4	4	4	4	4	4	4	4	2	4	4	4	4	4
g1fmd.1	4	4	4	4	4	4	4	4	4	4	4	4	4	4	4	4	4	4	4	1	3	4	4	4	4	4	4	4	4	4	4	4	4	2	4	4	4	4	4	4	4	4	4	2	4	4	4	4	4
g1qqp.1	4	4	4	4	4	4	4	4	4	4	4	4	4	4	4	4	4	4	4	1	3	4	4	4	4	4	4	4	4	4	4	4	4	2	4	4	4	4	4	4	4	4	4	2	4	4	4	4	4
d1tme1_	4	4	4	4	4	4	4	4	4	4	4	4	4	4	4	4	4	4	4	1	3	4	4	4	4	4	4	4	4	4	4	4	4	2	4	4	4	4	4	4	4	4	4	2	4	4	4	4	4
d1tme3_	4	4	4	4	4	4	4	4	4	4	4	4	4	4	4	4	4	4	4	1	3	4	4	4	4	4	4	4	4	4	4	4	4	2	4	4	4	4	4	4	4	4	4	2	4	4	4	4	4
d1tmf1_	4	4	4	4	4	4	4	4	4	4	4	4	4	4	4	4	4	4	4	1	3	4	4	4	4	4	4	4	4	4	4	4	4	2	4	4	4	4	4	4	4	4	4	2	4	4	4	4	4
g1tme.1	4	4	4	4	4	4	4	4	4	4	4	4	4	4	4	4	4	4	4	1	3	4	4	4	4	4	4	4	4	4	4	4	4	2	4	4	4	4	4	4	4	4	4	2	4	4	4	4	4
g1tmf.1	4	4	4	4	4	4	4	4	4	4	4	4	4	4	4	4	4	4	4	1	3	4	4	4	4	4	4	4	4	4	4	4	4	2	4	4	4	4	4	4	4	4	4	2	4	4	4	4	4
d2mev1_	4	4	4	4	4	4	4	4	4	4	4	4	4	4	4	4	4	4	4	1	3	4	4	4	4	4	4	4	4	4	4	4	4	2	4	4	4	4	4	4	4	4	4	2	4	4	4	4	4
d2mev3_	4	4	4	4	4	4	4	4	4	4	4	4	4	4	4	4	4	4	4	1	3	4	4	4	4	4	4	4	4	4	4	4	4	2	4	4	4	4	4	4	4	4	4	2	4	4	4	4	4
g2mev.1	4	4	4	4	4	4	4	4	4	4	4	4	4	4	4	4	4	4	4	1	3	4	4	4	4	4	4	4	4	4	4	4	4	2	4	4	4	4	4	4	4	4	4	2	4	4	4	4	4
d1mqta_	4	4	4	4	4	4	4	4	4	4	4	4	4	4	4	4	4	4	4	1	3	4	4	4	4	4	4	4	4	4	4	4	4	2	4	4	4	4	4	4	4	4	4	2	4	4	4	4	4
d1oopa_	4	4	4	4	4	4	4	4	4	4	4	4	4	4	4	4	4	4	4	1	3	4	4	4	4	4	4	4	4	4	4	4	4	2	4	4	4	4	4	4	4	4	4	2	4	4	4	4	4
d1oopc_	4	4	4	4	4	4	4	4	4	4	4	4	4	4	4	4	4	4	4	1	3	4	4	4	4	4	4	4	4	4	4	4	4	2	4	4	4	4	4	4	4	4	4	2	4	4	4	4	4
g1oop.1	4	4	4	4	4	4	4	4	4	4	4	4	4	4	4	4	4	4	4	1	3	4	4	4	4	4	4	4	4	4	4	4	4	2	4	4	4	4	4	4	4	4	4	2	4	4	4	4	4
d1b35a_	4	4	4	4	4	4	4	4	4	4	4	4	4	4	4	4	4	4	4	1	3	4	4	4	4	4	4	4	4	4	4	4	4	2	4	4	4	4	4	4	4	4	4	2	4	4	4	4	4
d1b35b_	4	4	4	4	4	4	4	4	4	4	4	4	4	4	4	4	4	4	4	1	3	4	4	4	4	4	4	4	4	4	4	4	4	2	4	4	4	4	4	4	4	4	4	2	4	4	4	4	4
g1b35.1	4	4	4	4	4	4	4	4	4	4	4	4	4	4	4	4	4	4	4	1	3	4	4	4	4	4	4	4	4	4	4	4	4	2	4	4	4	4	4	4	4	4	4	2	4	4	4	4	4
d1a6ca1	4	4	4	4	4	4	4	4	4	4	4	4	4	4	4	4	4	4	4	1	3	4	4	4	4	4	4	4	4	4	4	4	4	2	4	4	4	4	4	4	4	4	4	2	4	4	4	4	4
d1a6ca2	4	4	4	4	4	4	4	4	4	4	4	4	4	4	4	4	4	4	4	1	3	4	4	4	4	4	4	4	4	4	4	4	4	2	4	4	4	4	4	4	4	4	4	2	4	4	4	4	4
d1a6ca3	4	4	4	4	4	4	4	4	4	4	4	4	4	4	4	4	4	4	4	1	3	4	4	4	4	4	4	4	4	4	4	4	4	2	4	4	4	4	4	4	4	4	4	2	4	4	4	4	4
d1ny711	4	4	4	4	4	4	4	4	4	4	4	4	4	4	4	4	4	4	4	1	3	4	4	4	4	4	4	4	4	4	4	4	4	2	4	4	4	4	4	4	4	4	4	2	4	4	4	4	4
d1ny721	4	4	4	4	4	4	4	4	4	4	4	4	4	4	4	4	4	4	4	1	3	4	4	4	4	4	4	4	4	4	4	4	4	2	4	4	4	4	4	4	4	4	4	2	4	4	4	4	4
d1ny722	4	4	4	4	4	4	4	4	4	4	4	4	4	4	4	4	4	4	4	1	3	4	4	4	4	4	4	4	4	4	4	4	4	2	4	4	4	4	4	4	4	4	4	2	4	4	4	4	4
d1pgl11	4	4	4	4	4	4	4	4	4	4	4	4	4	4	4	4	4	4	4	1	3	4	4	4	4	4	4	4	4	4	4	4	4	2	4	4	4	4	4	4	4	4	4	2	4	4	4	4	4
d1pgl21	4	4	4	4	4	4	4	4	4	4	4	4	4	4	4	4	4	4	4	1	3	4	4	4	4	4	4	4	4	4	4	4	4	2	4	4	4	4	4	4	4	4	4	2	4	4	4	4	4
d1pgl22	4	4	4	4	4	4	4	4	4	4	4	4	4	4	4	4	4	4	4	1	3	4	4	4	4	4	4	4	4	4	4	4	4	2	4	4	4	4	4	4	4	4	4	2	4	4	4	4	4
d1pgw21	4	4	4	4	4	4	4	4	4	4	4	4	4	4	4	4	4	4	4	1	3	4	4	4	4	4	4	4	4	4	4	4	4	2	4	4	4	4	4	4	4	4	4	2	4	4	4	4	4
d1ihma_	4	4	4	4	4	4	4	4	4	4	4	4	4	4	4	4	4	4	4	1	3	4	4	4	4	4	4	4	4	4	4	4	4	2	4	4	4	4	4	4	4	4	4	2	4	4	4	4	4
d2bbva_	4	4	4	4	4	4	4	4	4	4	4	4	4	4	4	4	4	4	4	1	3	4	4	4	4	4	4	4	4	4	4	4	4	2	4	4	4	4	4	4	4	4	4	2	4	4	4	4	4
d2bbvc_	4	4	4	4	4	4	4	4	4	4	4	4	4	4	4	4	4	4	4	1	3	4	4	4	4	4	4	4	4	4	4	4	4	2	4	4	4	4	4	4	4	4	4	2	4	4	4	4	4
d1nova_	4	4	4	4	4	4	4	4	4	4	4	4	4	4	4	4	4	4	4	1	3	4	4	4	4	4	4	4	4	4	4	4	4	2	4	4	4	4	4	4	4	4	4	2	4	4	4	4	4
d1novc_	4	4	4	4	4	4	4	4	4	4	4	4	4	4	4	4	4	4	4	1	3	4	4	4	4	4	4	4	4	4	4	4	4	2	4	4	4	4	4	4	4	4	4	2	4	4	4	4	4
g1f8v.1	4	4	4	4	4	4	4	4	4	4	4	4	4	4	4	4	4	4	4	1	3	4	4	4	4	4	4	4	4	4	4	4	4	2	4	4	4	4	4	4	4	4	4	2	4	4	4	4	4
g1f8v.2	4	4	4	4	4	4	4	4	4	4	4	4	4	4	4	4	4	4	4	1	3	4	4	4	4	4	4	4	4	4	4	4	4	2	4	4	4	4	4	4	4	4	4	2	4	4	4	4	4
d1ohfa_	4	4	4	4	4	4	4	4	4	4	4	4	4	4	4	4	4	4	4	1	3	4	4	4	4	4	4	4	4	4	4	4	4	2	4	4	4	4	4	4	4	4	4	2	4	4	4	4	4
d1ohfc_	4	4	4	4	4	4	4	4	4	4	4	4	4	4	4	4	4	4	4	1	3	4	4	4	4	4	4	4	4	4	4	4	4	2	4	4	4	4	4	4	4	4	4	2	4	4	4	4	4
d1f15a_	4	4	4	4	4	4	4	4	4	4	4	4	4	4	4	4	4	4	4	1	3	4	4	4	4	4	4	4	4	4	4	4	4	2	4	4	4	4	4	4	4	4	4	2	4	4	4	4	4
d1f15b_	4	4	4	4	4	4	4	4	4	4	4	4	4	4	4	4	4	4	4	1	3	4	4	4	4	4	4	4	4	4	4	4	4	2	4	4	4	4	4	4	4	4	4	2	4	4	4	4	4
d1laja_	4	4	4	4	4	4	4	4	4	4	4	4	4	4	4	4	4	4	4	1	3	4	4	4	4	4	4	4	4	4	4	4	4	2	4	4	4	4	4	4	4	4	4	2	4	4	4	4	4
d1js9a_	4	4	4	4	4	4	4	4	4	4	4	4	4	4	4	4	4	4	4	1	3	4	4	4	4	4	4	4	4	4	4	4	4	2	4	4	4	4	4	4	4	4	4	2	4	4	4	4	4
d1js9b_	4	4	4	4	4	4	4	4	4	4	4	4	4	4	4	4	4	4	4	1	3	4	4	4	4	4	4	4	4	4	4	4	4	2	4	4	4	4	4	4	4	4	4	2	4	4	4	4	4
d1js9c_	4	4	4	4	4	4	4	4	4	4	4	4	4	4	4	4	4	4	4	1	3	4	4	4	4	4	4	4	4	4	4	4	4	2	4	4	4	4	4	4	4	4	4	2	4	4	4	4	4
d1cwpa_	4	4	4	4	4	4	4	4	4	4	4	4	4	4	4	4	4	4	4	1	3	4	4	4	4	4	4	4	4	4	4	4	4	2	4	4	4	4	4	4	4	4	4	2	4	4	4	4	4
d1e57a_	4	4	4	4	4	4	4	4	4	4	4	4	4	4	4	4	4	4	4	1	3	4	4	4	4	4	4	4	4	4	4	4	4	2	4	4	4	4	4	4	4	4	4	2	4	4	4	4	4
d1e57b_	4	4	4	4	4	4	4	4	4	4	4	4	4	4	4	4	4	4	4	1	3	4	4	4	4	4	4	4	4	4	4	4	4	2	4	4	4	4	4	4	4	4	4	2	4	4	4	4	4
d1ddla_	4	4	4	4	4	4	4	4	4	4	4	4	4	4	4	4	4	4	4	1	3	4	4	4	4	4	4	4	4	4	4	4	4	2	4	4	4	4	4	4	4	4	4	2	4	4	4	4	4
d1auya_	4	4	4	4	4	4	4	4	4	4	4	4	4	4	4	4	4	4	4	1	3	4	4	4	4	4	4	4	4	4	4	4	4	2	4	4	4	4	4	4	4	4	4	2	4	4	4	4	4
d1auyb_	4	4	4	4	4	4	4	4	4	4	4	4	4	4	4	4	4	4	4	1	3	4	4	4	4	4	4	4	4	4	4	4	4	2	4	4	4	4	4	4	4	4	4	2	4	4	4	4	4
d1c8na_	4	4	4	4	4	4	4	4	4	4	4	4	4	4	4	4	4	4	4	1	3	4	4	4	4	4	4	4	4	4	4	4	4	2	4	4	4	4	4	4	4	4	4	2	4	4	4	4	4
d1c8nc_	4	4	4	4	4	4	4	4	4	4	4	4	4	4	4	4	4	4	4	1	3	4	4	4	4	4	4	4	4	4	4	4	4	2	4	4	4	4	4	4	4	4	4	2	4	4	4	4	4
d2tbva_	4	4	4	4	4	4	4	4	4	4	4	4	4	4	4	4	4	4	4	1	3	4	4	4	4	4	4	4	4	4	4	4	4	2	4	4	4	4	4	4	4	4	4	2	4	4	4	4	4
d2tbvc_	4	4	4	4	4	4	4	4	4	4	4	4	4	4	4	4	4	4	4	1	3	4	4	4	4	4	4	4	4	4	4	4	4	2	4	4	4	4	4	4	4	4	4	2	4	4	4	4	4
d1opoa_	4	4	4	4	4	4	4	4	4	4	4	4	4	4	4	4	4	4	4	1	3	4	4	4	4	4	4	4	4	4	4	4	4	2	4	4	4	4	4	4	4	4	4	2	4	4	4	4	4
d1smva_	4	4	4	4	4	4	4	4	4	4	4	4	4	4	4	4	4	4	4	1	3	4	4	4	4	4	4	4	4	4	4	4	4	2	4	4	4	4	4	4	4	4	4	2	4	4	4	4	4
d1smvc_	4	4	4	4	4	4	4	4	4	4	4	4	4	4	4	4	4	4	4	1	3	4	4	4	4	4	4	4	4	4	4	4	4	2	4	4	4	4	4	4	4	4	4	2	4	4	4	4	4
d4sbva_	4	4	4	4	4	4	4	4	4	4	4	4	4	4	4	4	4	4	4	1	3	4	4	4	4	4	4	4	4	4	4	4	4	2	4	4	4	4	4	4	4	4	4	2	4	4	4	4	4
d4sbvc_	4	4	4	4	4	4	4	4	4	4	4	4	4	4	4	4	4	4	4	1	3	4	4	4	4	4	4	4	4	4	4	4	4	2	4	4	4	4	4	4	4	4	4	2	4	4	4	4	4
d1f2na_	4	4	4	4	4	4	4	4	4	4	4	4	4	4	4	4	4	4	4	1	3	4	4	4	4	4	4	4	4	4	4	4	4	2	4	4	4	4	4	4	4	4	4	2	4	4	4	4	4
d1f2nc_	4	4	4	4	4	4	4	4	4	4	4	4	4	4	4	4	4	4	4	1	3	4	4	4	4	4	4	4	4	4	4	4	4	2	4	4	4	4	4	4	4	4	4	2	4	4	4	4	4
d1ng0a_	4	4	4	4	4	4	4	4	4	4	4	4	4	4	4	4	4	4	4	1	3	4	4	4	4	4	4	4	4	4	4	4	4	2	4	4	4	4	4	4	4	4	4	2	4	4	4	4	4
d1ng0c_	4	4	4	4	4	4	4	4	4	4	4	4	4	4	4	4	4	4	4	1	3	4	4	4	4	4	4	4	4	4	4	4	4	2	4	4	4	4	4	4	4	4	4	2	4	4	4	4	4
d1kvp__	4	4	4	4	4	4	2	4	2	4	2	4	4	4	4	4	4	4	4	3	1	4	4	4	4	4	4	2	2	4	4	4	4	4	4	4	4	4	2	4	4	4	4	4	4	2	4	4	4
d2bpa1_	4	4	4	4	4	4	2	4	2	4	2	4	4	4	4	4	4	4	4	3	1	4	4	4	4	4	4	2	2	4	4	4	4	4	4	4	4	4	2	4	4	4	4	4	4	2	4	4	4
d2bpa2_	4	4	4	4	4	4	2	4	2	4	2	4	4	4	4	4	4	4	4	3	1	4	4	4	4	4	4	2	2	4	4	4	4	4	4	4	4	4	2	4	4	4	4	4	4	2	4	4	4
d1gff1_	4	4	4	4	4	4	2	4	2	4	2	4	4	4	4	4	4	4	4	3	1	4	4	4	4	4	4	2	2	4	4	4	4	4	4	4	4	4	2	4	4	4	4	4	4	2	4	4	4
d1gff2_	4	4	4	4	4	4	2	4	2	4	2	4	4	4	4	4	4	4	4	3	1	4	4	4	4	4	4	2	2	4	4	4	4	4	4	4	4	4	2	4	4	4	4	4	4	2	4	4	4
d1m06f_	4	4	4	4	4	4	2	4	2	4	2	4	4	4	4	4	4	4	4	3	1	4	4	4	4	4	4	2	2	4	4	4	4	4	4	4	4	4	2	4	4	4	4	4	4	2	4	4	4
d1m06g_	4	4	4	4	4	4	2	4	2	4	2	4	4	4	4	4	4	4	4	3	1	4	4	4	4	4	4	2	2	4	4	4	4	4	4	4	4	4	2	4	4	4	4	4	4	2	4	4	4
d1c8da_	4	4	4	4	4	4	2	4	2	4	2	4	4	4	4	4	4	4	4	3	1	4	4	4	4	4	4	2	2	4	4	4	4	4	4	4	4	4	2	4	4	4	4	4	4	2	4	4	4
d1k3va_	4	4	4	4	4	4	2	4	2	4	2	4	4	4	4	4	4	4	4	3	1	4	4	4	4	4	4	2	2	4	4	4	4	4	4	4	4	4	2	4	4	4	4	4	4	2	4	4	4
d1mvma_	4	4	4	4	4	4	2	4	2	4	2	4	4	4	4	4	4	4	4	3	1	4	4	4	4	4	4	2	2	4	4	4	4	4	4	4	4	4	2	4	4	4	4	4	4	2	4	4	4
d1lp3a_	4	4	4	4	4	4	2	4	2	4	2	4	4	4	4	4	4	4	4	3	1	4	4	4	4	4	4	2	2	4	4	4	4	4	4	4	4	4	2	4	4	4	4	4	4	2	4	4	4
d1dnv__	4	4	4	4	4	4	2	4	2	4	2	4	4	4	4	4	4	4	4	3	1	4	4	4	4	4	4	2	2	4	4	4	4	4	4	4	4	4	2	4	4	4	4	4	4	2	4	4	4
d1sida_	4	2	4	4	4	4	4	4	4	4	4	2	4	4	4	4	4	4	2	3	3	4	4	4	4	4	4	4	4	4	2	4	4	4	4	4	4	4	4	2	4	4	4	4	2	4	4	4	4
d1vpsa_	4	2	4	4	4	4	4	4	4	4	4	2	4	4	4	4	4	4	2	3	3	4	4	4	4	4	4	4	4	4	2	4	4	4	4	4	4	4	4	2	4	4	4	4	2	4	4	4	4
d1sva1_	4	2	4	4	4	4	4	4	4	4	4	2	4	4	4	4	4	4	2	3	3	4	4	4	4	4	4	4	4	4	2	4	4	4	4	4	4	4	4	2	4	4	4	4	2	4	4	4	4
d1dzla_	4	2	4	4	4	4	4	4	4	4	4	2	4	4	4	4	4	4	2	3	3	4	4	4	4	4	4	4	4	4	2	4	4	4	4	4	4	4	4	2	4	4	4	4	2	4	4	4	4
d1hx6a1	4	4	4	2	2	4	4	4	4	2	4	4	4	2	4	4	4	4	4	3	3	4	4	4	4	4	4	4	4	4	4	4	4	4	4	4	4	2	4	4	4	2	2	4	4	4	4	4	2
d1hx6a2	4	4	4	2	2	4	4	4	4	2	4	4	4	2	4	4	4	4	4	3	3	4	4	4	4	4	4	4	4	4	4	4	4	4	4	4	4	2	4	4	4	2	2	4	4	4	4	4	2
d1m3ya1	4	4	4	2	2	4	4	4	4	2	4	4	4	2	4	4	4	4	4	3	3	4	4	4	4	4	4	4	4	4	4	4	4	4	4	4	4	2	4	4	4	2	2	4	4	4	4	4	2
d1m3ya2	4	4	4	2	2	4	4	4	4	2	4	4	4	2	4	4	4	4	4	3	3	4	4	4	4	4	4	4	4	4	4	4	4	4	4	4	4	2	4	4	4	2	2	4	4	4	4	4	2
d1p2za1	4	4	4	2	2	4	4	4	4	2	4	4	4	2	4	4	4	4	4	3	3	4	4	4	4	4	4	4	4	4	4	4	4	4	4	4	4	2	4	4	4	2	2	4	4	4	4	4	2
d1p2za2	4	4	4	2	2	4	4	4	4	2	4	4	4	2	4	4	4	4	4	3	3	4	4	4	4	4	4	4	4	4	4	4	4	4	4	4	4	2	4	4	4	2	2	4	4	4	4	4	2
d1p30a1	4	4	4	2	2	4	4	4	4	2	4	4	4	2	4	4	4	4	4	3	3	4	4	4	4	4	4	4	4	4	4	4	4	4	4	4	4	2	4	4	4	2	2	4	4	4	4	4	2
d1stma_	4	4	4	4	4	2	4	4	4	4	4	4	4	4	4	2	4	2	4	3	3	2	4	4	4	4	4	4	4	4	4	4	2	4	4	4	4	4	4	4	4	4	4	4	4	4	4	2	4
d1a34a_	4	4	4	4	4	2	4	4	4	4	4	4	4	4	4	2	4	2	4	3	3	2	4	4	4	4	4	4	4	4	4	4	2	4	4	4	4	4	4	4	4	4	4	4	4	4	4	2	4
d2stv__	4	4	4	4	4	2	4	4	4	4	4	4	4	4	4	2	4	2	4	3	3	2	4	4	4	4	4	4	4	4	4	4	2	4	4	4	4	4	4	4	4	4	4	4	4	4	4	2	4
d1pgs_1	4	4	4	4	4	4	4	4	4	4	4	4	4	4	4	4	2	4	4	3	3	4	2	2	4	4	2	4	4	4	4	2	4	4	4	2	2	4	4	4	4	4	4	4	4	4	2	4	4
d1pgs_2	4	4	4	4	4	4	4	4	4	4	4	4	4	4	4	4	2	4	4	3	3	4	2	2	4	4	2	4	4	4	4	2	4	4	4	2	2	4	4	4	4	4	4	4	4	4	2	4	4
d1sdwa1	4	4	4	4	4	4	4	4	4	4	4	4	4	4	4	4	2	4	4	3	3	4	2	2	4	4	2	4	4	4	4	2	4	4	4	2	2	4	4	4	4	4	4	4	4	4	2	4	4
d1sdwa2	4	4	4	4	4	4	4	4	4	4	4	4	4	4	4	4	2	4	4	3	3	4	2	2	4	4	2	4	4	4	4	2	4	4	4	2	2	4	4	4	4	4	4	4	4	4	2	4	4
d1bia_2	4	4	4	4	4	4	4	4	4	4	4	4	4	4	4	4	4	4	4	4	4	3	3	4	2	4	4	4	4	4	2	4	4	4	4	4	4	4	4	4	4	4	4	4	4	4	4	4	4
d1byma_	4	4	4	4	4	4	4	4	4	4	4	4	4	4	4	4	4	4	4	4	4	3	3	4	2	4	4	4	4	4	2	4	4	4	4	4	4	4	4	4	4	4	4	4	4	4	4	4	4
d1c0wa3	4	4	4	4	4	4	4	4	4	4	4	4	4	4	4	4	4	4	4	4	4	3	3	4	2	4	4	4	4	4	2	4	4	4	4	4	4	4	4	4	4	4	4	4	4	4	4	4	4
d1g3sa3	4	4	4	4	4	4	4	4	4	4	4	4	4	4	4	4	4	4	4	4	4	3	3	4	2	4	4	4	4	4	2	4	4	4	4	4	4	4	4	4	4	4	4	4	4	4	4	4	4
d1fx7a3	4	4	4	4	4	4	4	4	4	4	4	4	4	4	4	4	4	4	4	4	4	3	3	4	2	4	4	4	4	4	2	4	4	4	4	4	4	4	4	4	4	4	4	4	4	4	4	4	4
d1igqa_	4	4	4	4	4	4	4	4	4	4	4	4	4	4	4	4	4	4	4	4	4	3	3	4	2	4	4	4	4	4	2	4	4	4	4	4	4	4	4	4	4	4	4	4	4	4	4	4	4
d1igub_	4	4	4	4	4	4	4	4	4	4	4	4	4	4	4	4	4	4	4	4	4	3	3	4	2	4	4	4	4	4	2	4	4	4	4	4	4	4	4	4	4	4	4	4	4	4	4	4	4
d1ckaa_	4	4	2	4	2	4	4	4	4	4	4	4	4	4	4	4	4	4	4	4	4	1	3	2	4	4	4	4	2	4	4	4	4	4	4	4	4	4	4	4	4	4	4	4	4	4	4	4	4
d1efna_	4	4	2	4	2	4	4	4	4	4	4	4	4	4	4	4	4	4	4	4	4	1	3	2	4	4	4	4	2	4	4	4	4	4	4	4	4	4	4	4	4	4	4	4	4	4	4	4	4
d1shfa_	4	4	2	4	2	4	4	4	4	4	4	4	4	4	4	4	4	4	4	4	4	1	3	2	4	4	4	4	2	4	4	4	4	4	4	4	4	4	4	4	4	4	4	4	4	4	4	4	4
d1ark__	4	4	2	4	2	4	4	4	4	4	4	4	4	4	4	4	4	4	4	4	4	1	3	2	4	4	4	4	2	4	4	4	4	4	4	4	4	4	4	4	4	4	4	4	4	4	4	4	4
d1bbza_	4	4	2	4	2	4	4	4	4	4	4	4	4	4	4	4	4	4	4	4	4	1	3	2	4	4	4	4	2	4	4	4	4	4	4	4	4	4	4	4	4	4	4	4	4	4	4	4	4
d2abl_1	4	4	2	4	2	4	4	4	4	4	4	4	4	4	4	4	4	4	4	4	4	1	3	2	4	4	4	4	2	4	4	4	4	4	4	4	4	4	4	4	4	4	4	4	4	4	4	4	4
d1pht__	4	4	2	4	2	4	4	4	4	4	4	4	4	4	4	4	4	4	4	4	4	1	3	2	4	4	4	4	2	4	4	4	4	4	4	4	4	4	4	4	4	4	4	4	4	4	4	4	4
d1e6ga_	4	4	2	4	2	4	4	4	4	4	4	4	4	4	4	4	4	4	4	4	4	1	3	2	4	4	4	4	2	4	4	4	4	4	4	4	4	4	4	4	4	4	4	4	4	4	4	4	4
d1e6ha_	4	4	2	4	2	4	4	4	4	4	4	4	4	4	4	4	4	4	4	4	4	1	3	2	4	4	4	4	2	4	4	4	4	4	4	4	4	4	4	4	4	4	4	4	4	4	4	4	4
d1g2ba_	4	4	2	4	2	4	4	4	4	4	4	4	4	4	4	4	4	4	4	4	4	1	3	2	4	4	4	4	2	4	4	4	4	4	4	4	4	4	4	4	4	4	4	4	4	4	4	4	4
d1h8ka_	4	4	2	4	2	4	4	4	4	4	4	4	4	4	4	4	4	4	4	4	4	1	3	2	4	4	4	4	2	4	4	4	4	4	4	4	4	4	4	4	4	4	4	4	4	4	4	4	4
d1nega_	4	4	2	4	2	4	4	4	4	4	4	4	4	4	4	4	4	4	4	4	4	1	3	2	4	4	4	4	2	4	4	4	4	4	4	4	4	4	4	4	4	4	4	4	4	4	4	4	4
d1pwt__	4	4	2	4	2	4	4	4	4	4	4	4	4	4	4	4	4	4	4	4	4	1	3	2	4	4	4	4	2	4	4	4	4	4	4	4	4	4	4	4	4	4	4	4	4	4	4	4	4
d1qkwa_	4	4	2	4	2	4	4	4	4	4	4	4	4	4	4	4	4	4	4	4	4	1	3	2	4	4	4	4	2	4	4	4	4	4	4	4	4	4	4	4	4	4	4	4	4	4	4	4	4
d1tuc__	4	4	2	4	2	4	4	4	4	4	4	4	4	4	4	4	4	4	4	4	4	1	3	2	4	4	4	4	2	4	4	4	4	4	4	4	4	4	4	4	4	4	4	4	4	4	4	4	4
d1uuea_	4	4	2	4	2	4	4	4	4	4	4	4	4	4	4	4	4	4	4	4	4	1	3	2	4	4	4	4	2	4	4	4	4	4	4	4	4	4	4	4	4	4	4	4	4	4	4	4	4
d1awj__	4	4	2	4	2	4	4	4	4	4	4	4	4	4	4	4	4	4	4	4	4	1	3	2	4	4	4	4	2	4	4	4	4	4	4	4	4	4	4	4	4	4	4	4	4	4	4	4	4
d1bu1a_	4	4	2	4	2	4	4	4	4	4	4	4	4	4	4	4	4	4	4	4	4	1	3	2	4	4	4	4	2	4	4	4	4	4	4	4	4	4	4	4	4	4	4	4	4	4	4	4	4
d1qcfa1	4	4	2	4	2	4	4	4	4	4	4	4	4	4	4	4	4	4	4	4	4	1	3	2	4	4	4	4	2	4	4	4	4	4	4	4	4	4	4	4	4	4	4	4	4	4	4	4	4
d1cska_	4	4	2	4	2	4	4	4	4	4	4	4	4	4	4	4	4	4	4	4	4	1	3	2	4	4	4	4	2	4	4	4	4	4	4	4	4	4	4	4	4	4	4	4	4	4	4	4	4
d1k9aa1	4	4	2	4	2	4	4	4	4	4	4	4	4	4	4	4	4	4	4	4	4	1	3	2	4	4	4	4	2	4	4	4	4	4	4	4	4	4	4	4	4	4	4	4	4	4	4	4	4
d1fmk_1	4	4	2	4	2	4	4	4	4	4	4	4	4	4	4	4	4	4	4	4	4	1	3	2	4	4	4	4	2	4	4	4	4	4	4	4	4	4	4	4	4	4	4	4	4	4	4	4	4
d1nloc_	4	4	2	4	2	4	4	4	4	4	4	4	4	4	4	4	4	4	4	4	4	1	3	2	4	4	4	4	2	4	4	4	4	4	4	4	4	4	4	4	4	4	4	4	4	4	4	4	4
d1aww__	4	4	2	4	2	4	4	4	4	4	4	4	4	4	4	4	4	4	4	4	4	1	3	2	4	4	4	4	2	4	4	4	4	4	4	4	4	4	4	4	4	4	4	4	4	4	4	4	4
d1qlya_	4	4	2	4	2	4	4	4	4	4	4	4	4	4	4	4	4	4	4	4	4	1	3	2	4	4	4	4	2	4	4	4	4	4	4	4	4	4	4	4	4	4	4	4	4	4	4	4	4
d1gl5a_	4	4	2	4	2	4	4	4	4	4	4	4	4	4	4	4	4	4	4	4	4	1	3	2	4	4	4	4	2	4	4	4	4	4	4	4	4	4	4	4	4	4	4	4	4	4	4	4	4
d1gcqa_	4	4	2	4	2	4	4	4	4	4	4	4	4	4	4	4	4	4	4	4	4	1	3	2	4	4	4	4	2	4	4	4	4	4	4	4	4	4	4	4	4	4	4	4	4	4	4	4	4
d1gria1	4	4	2	4	2	4	4	4	4	4	4	4	4	4	4	4	4	4	4	4	4	1	3	2	4	4	4	4	2	4	4	4	4	4	4	4	4	4	4	4	4	4	4	4	4	4	4	4	4
d1gria2	4	4	2	4	2	4	4	4	4	4	4	4	4	4	4	4	4	4	4	4	4	1	3	2	4	4	4	4	2	4	4	4	4	4	4	4	4	4	4	4	4	4	4	4	4	4	4	4	4
d1gbra_	4	4	2	4	2	4	4	4	4	4	4	4	4	4	4	4	4	4	4	4	4	1	3	2	4	4	4	4	2	4	4	4	4	4	4	4	4	4	4	4	4	4	4	4	4	4	4	4	4
d1sema_	4	4	2	4	2	4	4	4	4	4	4	4	4	4	4	4	4	4	4	4	4	1	3	2	4	4	4	4	2	4	4	4	4	4	4	4	4	4	4	4	4	4	4	4	4	4	4	4	4
d1oeba_	4	4	2	4	2	4	4	4	4	4	4	4	4	4	4	4	4	4	4	4	4	1	3	2	4	4	4	4	2	4	4	4	4	4	4	4	4	4	4	4	4	4	4	4	4	4	4	4	4
d1utia_	4	4	2	4	2	4	4	4	4	4	4	4	4	4	4	4	4	4	4	4	4	1	3	2	4	4	4	4	2	4	4	4	4	4	4	4	4	4	4	4	4	4	4	4	4	4	4	4	4
d1hsq__	4	4	2	4	2	4	4	4	4	4	4	4	4	4	4	4	4	4	4	4	4	1	3	2	4	4	4	4	2	4	4	4	4	4	4	4	4	4	4	4	4	4	4	4	4	4	4	4	4
d1h92a_	4	4	2	4	2	4	4	4	4	4	4	4	4	4	4	4	4	4	4	4	4	1	3	2	4	4	4	4	2	4	4	4	4	4	4	4	4	4	4	4	4	4	4	4	4	4	4	4	4
d1lcka1	4	4	2	4	2	4	4	4	4	4	4	4	4	4	4	4	4	4	4	4	4	1	3	2	4	4	4	4	2	4	4	4	4	4	4	4	4	4	4	4	4	4	4	4	4	4	4	4	4
d1ycsb2	4	4	2	4	2	4	4	4	4	4	4	4	4	4	4	4	4	4	4	4	4	1	3	2	4	4	4	4	2	4	4	4	4	4	4	4	4	4	4	4	4	4	4	4	4	4	4	4	4
d1bb9__	4	4	2	4	2	4	4	4	4	4	4	4	4	4	4	4	4	4	4	4	4	1	3	2	4	4	4	4	2	4	4	4	4	4	4	4	4	4	4	4	4	4	4	4	4	4	4	4	4
d1i07a_	4	4	2	4	2	4	4	4	4	4	4	4	4	4	4	4	4	4	4	4	4	1	3	2	4	4	4	4	2	4	4	4	4	4	4	4	4	4	4	4	4	4	4	4	4	4	4	4	4
d1gcqc_	4	4	2	4	2	4	4	4	4	4	4	4	4	4	4	4	4	4	4	4	4	1	3	2	4	4	4	4	2	4	4	4	4	4	4	4	4	4	4	4	4	4	4	4	4	4	4	4	4
d1k1za_	4	4	2	4	2	4	4	4	4	4	4	4	4	4	4	4	4	4	4	4	4	1	3	2	4	4	4	4	2	4	4	4	4	4	4	4	4	4	4	4	4	4	4	4	4	4	4	4	4
d1i1ja_	4	4	2	4	2	4	4	4	4	4	4	4	4	4	4	4	4	4	4	4	4	1	3	2	4	4	4	4	2	4	4	4	4	4	4	4	4	4	4	4	4	4	4	4	4	4	4	4	4
d1kjwa1	4	4	2	4	2	4	4	4	4	4	4	4	4	4	4	4	4	4	4	4	4	1	3	2	4	4	4	4	2	4	4	4	4	4	4	4	4	4	4	4	4	4	4	4	4	4	4	4	4
d1jo8a_	4	4	2	4	2	4	4	4	4	4	4	4	4	4	4	4	4	4	4	4	4	1	3	2	4	4	4	4	2	4	4	4	4	4	4	4	4	4	4	4	4	4	4	4	4	4	4	4	4
d1ng2a1	4	4	2	4	2	4	4	4	4	4	4	4	4	4	4	4	4	4	4	4	4	1	3	2	4	4	4	4	2	4	4	4	4	4	4	4	4	4	4	4	4	4	4	4	4	4	4	4	4
d1ng2a2	4	4	2	4	2	4	4	4	4	4	4	4	4	4	4	4	4	4	4	4	4	1	3	2	4	4	4	4	2	4	4	4	4	4	4	4	4	4	4	4	4	4	4	4	4	4	4	4	4
d1ov3a1	4	4	2	4	2	4	4	4	4	4	4	4	4	4	4	4	4	4	4	4	4	1	3	2	4	4	4	4	2	4	4	4	4	4	4	4	4	4	4	4	4	4	4	4	4	4	4	4	4
d1ov3a2	4	4	2	4	2	4	4	4	4	4	4	4	4	4	4	4	4	4	4	4	4	1	3	2	4	4	4	4	2	4	4	4	4	4	4	4	4	4	4	4	4	4	4	4	4	4	4	4	4
d1k4us_	4	4	2	4	2	4	4	4	4	4	4	4	4	4	4	4	4	4	4	4	4	1	3	2	4	4	4	4	2	4	4	4	4	4	4	4	4	4	4	4	4	4	4	4	4	4	4	4	4
d1jqqa_	4	4	2	4	2	4	4	4	4	4	4	4	4	4	4	4	4	4	4	4	4	1	3	2	4	4	4	4	2	4	4	4	4	4	4	4	4	4	4	4	4	4	4	4	4	4	4	4	4
d1n5za_	4	4	2	4	2	4	4	4	4	4	4	4	4	4	4	4	4	4	4	4	4	1	3	2	4	4	4	4	2	4	4	4	4	4	4	4	4	4	4	4	4	4	4	4	4	4	4	4	4
d1nm7a_	4	4	2	4	2	4	4	4	4	4	4	4	4	4	4	4	4	4	4	4	4	1	3	2	4	4	4	4	2	4	4	4	4	4	4	4	4	4	4	4	4	4	4	4	4	4	4	4	4
d1udla_	4	4	2	4	2	4	4	4	4	4	4	4	4	4	4	4	4	4	4	4	4	1	3	2	4	4	4	4	2	4	4	4	4	4	4	4	4	4	4	4	4	4	4	4	4	4	4	4	4
d1ue9a_	4	4	2	4	2	4	4	4	4	4	4	4	4	4	4	4	4	4	4	4	4	1	3	2	4	4	4	4	2	4	4	4	4	4	4	4	4	4	4	4	4	4	4	4	4	4	4	4	4
d1uffa_	4	4	2	4	2	4	4	4	4	4	4	4	4	4	4	4	4	4	4	4	4	1	3	2	4	4	4	4	2	4	4	4	4	4	4	4	4	4	4	4	4	4	4	4	4	4	4	4	4
d1ug1a_	4	4	2	4	2	4	4	4	4	4	4	4	4	4	4	4	4	4	4	4	4	1	3	2	4	4	4	4	2	4	4	4	4	4	4	4	4	4	4	4	4	4	4	4	4	4	4	4	4
d1uhca_	4	4	2	4	2	4	4	4	4	4	4	4	4	4	4	4	4	4	4	4	4	1	3	2	4	4	4	4	2	4	4	4	4	4	4	4	4	4	4	4	4	4	4	4	4	4	4	4	4
d1ugva_	4	4	2	4	2	4	4	4	4	4	4	4	4	4	4	4	4	4	4	4	4	1	3	2	4	4	4	4	2	4	4	4	4	4	4	4	4	4	4	4	4	4	4	4	4	4	4	4	4
d1uj0a_	4	4	2	4	2	4	4	4	4	4	4	4	4	4	4	4	4	4	4	4	4	1	3	2	4	4	4	4	2	4	4	4	4	4	4	4	4	4	4	4	4	4	4	4	4	4	4	4	4
d1ujya_	4	4	2	4	2	4	4	4	4	4	4	4	4	4	4	4	4	4	4	4	4	1	3	2	4	4	4	4	2	4	4	4	4	4	4	4	4	4	4	4	4	4	4	4	4	4	4	4	4
d1oota_	4	4	2	4	2	4	4	4	4	4	4	4	4	4	4	4	4	4	4	4	4	1	3	2	4	4	4	4	2	4	4	4	4	4	4	4	4	4	4	4	4	4	4	4	4	4	4	4	4
d1ri9a_	4	4	2	4	2	4	4	4	4	4	4	4	4	4	4	4	4	4	4	4	4	1	3	2	4	4	4	4	2	4	4	4	4	4	4	4	4	4	4	4	4	4	4	4	4	4	4	4	4
d1m9sa2	4	4	4	4	4	4	4	4	4	4	4	4	4	4	4	4	4	4	2	4	4	3	3	4	4	4	4	4	4	4	4	4	4	4	4	4	4	4	4	4	4	4	2	4	4	4	4	4	4
d1m9sa3	4	4	4	4	4	4	4	4	4	4	4	4	4	4	4	4	4	4	2	4	4	3	3	4	4	4	4	4	4	4	4	4	4	4	4	4	4	4	4	4	4	4	2	4	4	4	4	4	4
d1m9sa4	4	4	4	4	4	4	4	4	4	4	4	4	4	4	4	4	4	4	2	4	4	3	3	4	4	4	4	4	4	4	4	4	4	4	4	4	4	4	4	4	4	4	2	4	4	4	4	4	4
d1br2a1	4	2	4	4	4	4	4	4	4	4	4	4	4	4	4	4	2	4	4	4	4	3	3	4	4	4	4	2	4	4	4	4	4	4	4	4	4	4	4	4	4	4	4	4	4	4	4	2	4
d2mysa1	4	2	4	4	4	4	4	4	4	4	4	4	4	4	4	4	2	4	4	4	4	3	3	4	4	4	4	2	4	4	4	4	4	4	4	4	4	4	4	4	4	4	4	4	4	4	4	2	4
d1oe9a1	4	2	4	4	4	4	4	4	4	4	4	4	4	4	4	4	2	4	4	4	4	3	3	4	4	4	4	2	4	4	4	4	4	4	4	4	4	4	4	4	4	4	4	4	4	4	4	2	4
d1kk8a1	4	2	4	4	4	4	4	4	4	4	4	4	4	4	4	4	2	4	4	4	4	3	3	4	4	4	4	2	4	4	4	4	4	4	4	4	4	4	4	4	4	4	4	4	4	4	4	2	4
d1d0ya1	4	2	4	4	4	4	4	4	4	4	4	4	4	4	4	4	2	4	4	4	4	3	3	4	4	4	4	2	4	4	4	4	4	4	4	4	4	4	4	4	4	4	4	4	4	4	4	2	4
d1jwya1	4	2	4	4	4	4	4	4	4	4	4	4	4	4	4	4	2	4	4	4	4	3	3	4	4	4	4	2	4	4	4	4	4	4	4	4	4	4	4	4	4	4	4	4	4	4	4	2	4
d1mhna_	4	4	4	4	4	4	4	4	4	4	4	2	4	4	4	4	4	4	4	4	4	3	3	4	4	4	4	4	4	4	4	4	4	4	4	4	4	4	2	2	4	4	4	4	4	4	4	4	4
d1khca_	4	4	4	4	4	4	4	4	4	4	4	2	4	4	4	4	4	4	4	4	4	3	3	4	4	4	4	4	4	4	4	4	4	4	4	4	4	4	2	2	4	4	4	4	4	4	4	4	4
d1h3za_	4	4	4	4	4	4	4	4	4	4	4	2	4	4	4	4	4	4	4	4	4	3	3	4	4	4	4	4	4	4	4	4	4	4	4	4	4	4	2	2	4	4	4	4	4	4	4	4	4
d1n27a_	4	4	4	4	4	4	4	4	4	4	4	2	4	4	4	4	4	4	4	4	4	3	3	4	4	4	4	4	4	4	4	4	4	4	4	4	4	4	2	2	4	4	4	4	4	4	4	4	4
d1oi1a1	4	4	4	4	4	4	4	4	4	4	4	2	4	4	4	4	4	4	4	4	4	3	3	4	4	4	4	4	4	4	4	4	4	4	4	4	4	4	2	2	4	4	4	4	4	4	4	4	4
d1oi1a2	4	4	4	4	4	4	4	4	4	4	4	2	4	4	4	4	4	4	4	4	4	3	3	4	4	4	4	4	4	4	4	4	4	4	4	4	4	4	2	2	4	4	4	4	4	4	4	4	4
d1oz2a1	4	4	4	4	4	4	4	4	4	4	4	2	4	4	4	4	4	4	4	4	4	3	3	4	4	4	4	4	4	4	4	4	4	4	4	4	4	4	2	2	4	4	4	4	4	4	4	4	4
d1oz2a2	4	4	4	4	4	4	4	4	4	4	4	2	4	4	4	4	4	4	4	4	4	3	3	4	4	4	4	4	4	4	4	4	4	4	4	4	4	4	2	2	4	4	4	4	4	4	4	4	4
d1oz2a3	4	4	4	4	4	4	4	4	4	4	4	2	4	4	4	4	4	4	4	4	4	3	3	4	4	4	4	4	4	4	4	4	4	4	4	4	4	4	2	2	4	4	4	4	4	4	4	4	4
d1bf4a_	4	4	4	4	4	4	2	4	4	4	4	4	4	4	4	4	4	4	4	4	4	3	3	4	4	4	4	4	4	4	4	2	4	4	4	4	4	4	4	4	4	4	4	4	4	4	4	4	4
d1azpa_	4	4	4	4	4	4	2	4	4	4	4	4	4	4	4	4	4	4	4	4	4	3	3	4	4	4	4	4	4	4	4	2	4	4	4	4	4	4	4	4	4	4	4	4	4	4	4	4	4
d1dz1a_	4	4	4	4	4	4	2	4	4	4	4	4	4	4	4	4	4	4	4	4	4	3	3	4	4	4	4	4	4	4	4	2	4	4	4	4	4	4	4	4	4	4	4	4	4	4	4	4	4
d1guwa_	4	4	4	4	4	4	2	4	4	4	4	4	4	4	4	4	4	4	4	4	4	3	3	4	4	4	4	4	4	4	4	2	4	4	4	4	4	4	4	4	4	4	4	4	4	4	4	4	4
d1knaa_	4	4	4	4	4	4	2	4	4	4	4	4	4	4	4	4	4	4	4	4	4	3	3	4	4	4	4	4	4	4	4	2	4	4	4	4	4	4	4	4	4	4	4	4	4	4	4	4	4
d1e0ba_	4	4	4	4	4	4	2	4	4	4	4	4	4	4	4	4	4	4	4	4	4	3	3	4	4	4	4	4	4	4	4	2	4	4	4	4	4	4	4	4	4	4	4	4	4	4	4	4	4
d1pfba_	4	4	4	4	4	4	2	4	4	4	4	4	4	4	4	4	4	4	4	4	4	3	3	4	4	4	4	4	4	4	4	2	4	4	4	4	4	4	4	4	4	4	4	4	4	4	4	4	4
d1g6za_	4	4	4	4	4	4	2	4	4	4	4	4	4	4	4	4	4	4	4	4	4	3	3	4	4	4	4	4	4	4	4	2	4	4	4	4	4	4	4	4	4	4	4	4	4	4	4	4	4
d1m4za_	4	4	4	4	4	4	4	4	4	4	4	4	4	4	4	4	4	4	4	4	4	3	3	4	4	4	4	4	4	4	4	4	4	4	4	4	4	4	4	4	4	4	4	4	4	4	4	4	4
d1r6za1	4	4	4	4	4	4	4	4	4	4	4	4	4	4	4	4	4	4	4	4	4	3	3	4	4	4	4	4	4	4	4	4	4	2	4	4	2	4	4	4	4	4	4	4	4	2	4	4	2
d1upoa_	4	4	4	4	4	4	4	4	4	4	4	4	4	4	4	4	4	4	4	4	4	3	3	4	4	4	4	4	4	4	4	4	4	2	4	4	2	4	4	4	4	4	4	4	4	2	4	4	2
d1r4ka_	4	4	4	4	4	4	4	4	4	4	4	4	4	4	4	4	4	4	4	4	4	3	3	4	4	4	4	4	4	4	4	4	4	2	4	4	2	4	4	4	4	4	4	4	4	2	4	4	2
d1lpla_	4	4	4	4	4	2	4	2	4	4	4	4	2	4	4	4	4	4	4	2	4	3	3	4	4	4	2	4	4	4	4	4	4	4	4	4	4	2	4	4	2	2	4	2	4	4	4	4	4
d1ixda_	4	4	4	4	4	2	4	2	4	4	4	4	2	4	4	4	4	4	4	2	4	3	3	4	4	4	2	4	4	4	4	4	4	4	4	4	4	2	4	4	2	2	4	2	4	4	4	4	4
d1vie__	4	4	4	2	4	4	4	4	4	4	4	4	4	4	4	4	4	4	4	4	4	3	3	4	4	4	4	4	4	2	4	4	4	4	4	4	4	4	4	4	4	4	4	4	4	4	4	4	4
d1pse__	4	4	4	2	4	4	4	4	4	4	4	4	4	4	4	4	4	4	4	4	4	3	3	4	4	4	4	4	4	2	4	4	4	4	4	4	4	4	4	4	4	4	4	4	4	4	4	4	4
d1gxie_	4	4	4	2	4	4	4	4	4	4	4	4	4	4	4	4	4	4	4	4	4	3	3	4	4	4	4	4	4	2	4	4	4	4	4	4	4	4	4	4	4	4	4	4	4	4	4	4	4
d1qp3a_	4	4	4	2	4	4	4	4	4	4	4	4	4	4	4	4	4	4	4	4	4	3	3	4	4	4	4	4	4	2	4	4	4	4	4	4	4	4	4	4	4	4	4	4	4	4	4	4	4
d1jb0e_	4	4	4	2	4	4	4	4	4	4	4	4	4	4	4	4	4	4	4	4	4	3	3	4	4	4	4	4	4	2	4	4	4	4	4	4	4	4	4	4	4	4	4	4	4	4	4	4	4
d1dj7b_	4	4	4	2	4	4	4	4	4	4	4	4	4	4	4	4	4	4	4	4	4	3	3	4	4	4	4	4	4	2	4	4	4	4	4	4	4	4	4	4	4	4	4	4	4	4	4	4	4
d2ahjb_	4	4	4	2	4	4	4	4	4	4	4	4	4	4	4	4	4	4	4	4	4	3	3	4	4	4	4	4	4	2	4	4	4	4	4	4	4	4	4	4	4	4	4	4	4	4	4	4	4
d1ireb_	4	4	4	2	4	4	4	4	4	4	4	4	4	4	4	4	4	4	4	4	4	3	3	4	4	4	4	4	4	2	4	4	4	4	4	4	4	4	4	4	4	4	4	4	4	4	4	4	4
d3vub__	4	4	4	4	4	4	4	4	4	4	4	4	4	4	4	4	4	2	4	4	4	3	3	4	4	4	4	4	4	4	4	4	2	4	4	4	4	4	4	4	4	4	4	4	4	4	4	4	4
d1m1fa_	4	4	4	4	4	4	4	4	4	4	4	4	4	4	4	4	4	2	4	4	4	3	3	4	4	4	4	4	4	4	4	4	2	4	4	4	4	4	4	4	4	4	4	4	4	4	4	4	4
d1ub4a_	4	4	4	4	4	4	4	4	4	4	4	4	4	4	4	4	4	2	4	4	4	3	3	4	4	4	4	4	4	4	4	4	2	4	4	4	4	4	4	4	4	4	4	4	4	4	4	4	4
d1ne8a_	4	4	4	4	4	4	4	4	4	4	4	4	4	4	4	4	4	2	4	4	4	3	3	4	4	4	4	4	4	4	4	4	2	4	4	4	4	4	4	4	4	4	4	4	4	4	4	4	4
d1hyoa1	4	4	4	4	4	4	4	4	4	4	4	4	4	4	2	2	4	4	4	4	4	3	3	4	4	2	4	4	4	4	4	4	4	4	4	4	4	4	4	4	4	4	4	4	4	4	4	4	4
d1ex4a1	4	4	4	4	4	4	4	4	2	2	4	4	4	4	4	4	4	4	4	4	4	3	3	4	4	4	4	4	4	4	4	4	4	4	4	2	4	4	4	4	4	4	4	4	4	4	2	4	4
d1ihva_	4	4	4	4	4	4	4	4	2	2	4	4	4	4	4	4	4	4	4	4	4	3	3	4	4	4	4	4	4	4	4	4	4	4	4	2	4	4	4	4	4	4	4	4	4	4	2	4	4
d1c0ma1	4	4	4	4	4	4	4	4	2	2	4	4	4	4	4	4	4	4	4	4	4	3	3	4	4	4	4	4	4	4	4	4	4	4	4	2	4	4	4	4	4	4	4	4	4	4	2	4	4
d1c6vx_	4	4	4	4	4	4	4	4	2	2	4	4	4	4	4	4	4	4	4	4	4	3	3	4	4	4	4	4	4	4	4	4	4	4	4	2	4	4	4	4	4	4	4	4	4	4	2	4	4
d1sf9a_	4	4	4	4	4	4	4	4	4	4	2	4	4	2	4	4	4	4	4	4	4	3	3	4	4	4	4	4	4	4	4	4	4	4	2	4	4	4	4	4	4	4	4	4	4	4	4	4	4
d1djrd_	4	4	4	4	4	4	4	4	4	4	4	4	4	4	4	4	4	4	4	4	4	4	4	1	3	3	4	2	4	4	4	2	4	2	2	2	4	4	4	2	4	4	4	4	2	4	4	4	4
d1ltrd_	4	4	4	4	4	4	4	4	4	4	4	4	4	4	4	4	4	4	4	4	4	4	4	1	3	3	4	2	4	4	4	2	4	2	2	2	4	4	4	2	4	4	4	4	2	4	4	4	4
[truncated: 1,841 more rows]
[truncated: 37 more columns]
