# Supplementary material for: Motif kernel generated by genetic programming improves remote homology and fold detection
Source: BMC Bioinformatics. 2007 Jan 25;8:23. doi: 10.1186/1471-2105-8-23 (PMC1794419; doi:10.1186/1471-2105-8-23)
Supplement: Additional file 3 — The SCOP 1.67 fold benchmark filtered by an E-value threshold of 10-25 The file has the same format as Additional file 1. [file 1471-2105-8-23-S3.txt]

# Seq	a.2.11	a.140.3	a.4.1	a.4.5	a.4.10	a.5.1	a.5.2	a.7.1	a.8.1	a.39.1	a.60.1	a.102.1	a.118.1	a.118.8	a.137.1	b.1.1	b.1.18	b.1.2	b.2.3	b.3.4	b.121.4	b.30.5	b.34.2	b.34.3	b.34.5	b.34.7	b.40.2	b.40.4	b.40.6	b.43.4	b.80.1	b.82.1	b.82.2	b.82.3	b.84.1	c.1.2	c.1.4	c.1.8	c.1.9	c.1.10	c.1.12	c.10.2	c.23.1	c.23.5	c.23.12	c.23.16	c.26.1	c.26.2	c.52.1
d1isaa1	1	2	4	4	4	4	4	4	4	4	4	4	4	4	4	4	4	4	4	4	4	4	4	4	4	4	4	4	4	4	4	4	4	4	2	4	4	4	4	4	4	2	4	4	4	4	4	4	4
d1my6a1	1	2	4	4	4	4	4	4	4	4	4	4	4	4	4	4	4	4	4	4	4	4	4	4	4	4	4	4	4	4	4	4	4	4	2	4	4	4	4	4	4	2	4	4	4	4	4	4	4
d1coja1	1	2	4	4	4	4	4	4	4	4	4	4	4	4	4	4	4	4	4	4	4	4	4	4	4	4	4	4	4	4	4	4	4	4	2	4	4	4	4	4	4	2	4	4	4	4	4	4	4
d1b06a1	1	2	4	4	4	4	4	4	4	4	4	4	4	4	4	4	4	4	4	4	4	4	4	4	4	4	4	4	4	4	4	4	4	4	2	4	4	4	4	4	4	2	4	4	4	4	4	4	4
d1ma1a1	1	2	4	4	4	4	4	4	4	4	4	4	4	4	4	4	4	4	4	4	4	4	4	4	4	4	4	4	4	4	4	4	4	4	2	4	4	4	4	4	4	2	4	4	4	4	4	4	4
d1p7ga1	1	2	4	4	4	4	4	4	4	4	4	4	4	4	4	4	4	4	4	4	4	4	4	4	4	4	4	4	4	4	4	4	4	4	2	4	4	4	4	4	4	2	4	4	4	4	4	4	4
d1p7gg1	1	2	4	4	4	4	4	4	4	4	4	4	4	4	4	4	4	4	4	4	4	4	4	4	4	4	4	4	4	4	4	4	4	4	2	4	4	4	4	4	4	2	4	4	4	4	4	4	4
d1p7gi1	1	2	4	4	4	4	4	4	4	4	4	4	4	4	4	4	4	4	4	4	4	4	4	4	4	4	4	4	4	4	4	4	4	4	2	4	4	4	4	4	4	2	4	4	4	4	4	4	4
d1p7gw1	1	2	4	4	4	4	4	4	4	4	4	4	4	4	4	4	4	4	4	4	4	4	4	4	4	4	4	4	4	4	4	4	4	4	2	4	4	4	4	4	4	2	4	4	4	4	4	4	4
d1pl4a1	1	2	4	4	4	4	4	4	4	4	4	4	4	4	4	4	4	4	4	4	4	4	4	4	4	4	4	4	4	4	4	4	4	4	2	4	4	4	4	4	4	2	4	4	4	4	4	4	4
d1kkca1	1	2	4	4	4	4	4	4	4	4	4	4	4	4	4	4	4	4	4	4	4	4	4	4	4	4	4	4	4	4	4	4	4	4	2	4	4	4	4	4	4	2	4	4	4	4	4	4	4
d1ix9a1	1	2	4	4	4	4	4	4	4	4	4	4	4	4	4	4	4	4	4	4	4	4	4	4	4	4	4	4	4	4	4	4	4	4	2	4	4	4	4	4	4	2	4	4	4	4	4	4	4
d1mnga1	1	2	4	4	4	4	4	4	4	4	4	4	4	4	4	4	4	4	4	4	4	4	4	4	4	4	4	4	4	4	4	4	4	4	2	4	4	4	4	4	4	2	4	4	4	4	4	4	4
d1bsma1	1	2	4	4	4	4	4	4	4	4	4	4	4	4	4	4	4	4	4	4	4	4	4	4	4	4	4	4	4	4	4	4	4	4	2	4	4	4	4	4	4	2	4	4	4	4	4	4	4
d1qnna1	1	2	4	4	4	4	4	4	4	4	4	4	4	4	4	4	4	4	4	4	4	4	4	4	4	4	4	4	4	4	4	4	4	4	2	4	4	4	4	4	4	2	4	4	4	4	4	4	4
d1a8va1	2	1	4	4	4	2	2	4	4	4	2	2	4	4	4	4	4	4	4	4	4	4	2	2	4	4	4	4	2	4	4	4	4	4	4	2	4	4	4	2	4	2	4	4	4	4	4	4	2
d1a8vb1	2	1	4	4	4	2	2	4	4	4	2	2	4	4	4	4	4	4	4	4	4	4	2	2	4	4	4	4	2	4	4	4	4	4	4	2	4	4	4	2	4	2	4	4	4	4	4	4	2
d1a62_1	2	1	4	4	4	2	2	4	4	4	2	2	4	4	4	4	4	4	4	4	4	4	2	2	4	4	4	4	2	4	4	4	4	4	4	2	4	4	4	2	4	2	4	4	4	4	4	4	2
d1a63_1	2	1	4	4	4	2	2	4	4	4	2	2	4	4	4	4	4	4	4	4	4	4	2	2	4	4	4	4	2	4	4	4	4	4	4	2	4	4	4	2	4	2	4	4	4	4	4	4	2
d1pv4a1	2	1	4	4	4	2	2	4	4	4	2	2	4	4	4	4	4	4	4	4	4	4	2	2	4	4	4	4	2	4	4	4	4	4	4	2	4	4	4	2	4	2	4	4	4	4	4	4	2
d1pv4c1	2	1	4	4	4	2	2	4	4	4	2	2	4	4	4	4	4	4	4	4	4	4	2	2	4	4	4	4	2	4	4	4	4	4	4	2	4	4	4	2	4	2	4	4	4	4	4	4	2
d1pv4d1	2	1	4	4	4	2	2	4	4	4	2	2	4	4	4	4	4	4	4	4	4	4	2	2	4	4	4	4	2	4	4	4	4	4	4	2	4	4	4	2	4	2	4	4	4	4	4	4	2
d1pv4e1	2	1	4	4	4	2	2	4	4	4	2	2	4	4	4	4	4	4	4	4	4	4	2	2	4	4	4	4	2	4	4	4	4	4	4	2	4	4	4	2	4	2	4	4	4	4	4	4	2
d1pv4f1	2	1	4	4	4	2	2	4	4	4	2	2	4	4	4	4	4	4	4	4	4	4	2	2	4	4	4	4	2	4	4	4	4	4	4	2	4	4	4	2	4	2	4	4	4	4	4	4	2
d1pvoa1	2	1	4	4	4	2	2	4	4	4	2	2	4	4	4	4	4	4	4	4	4	4	2	2	4	4	4	4	2	4	4	4	4	4	4	2	4	4	4	2	4	2	4	4	4	4	4	4	2
d1pvoc1	2	1	4	4	4	2	2	4	4	4	2	2	4	4	4	4	4	4	4	4	4	4	2	2	4	4	4	4	2	4	4	4	4	4	4	2	4	4	4	2	4	2	4	4	4	4	4	4	2
d1pvod1	2	1	4	4	4	2	2	4	4	4	2	2	4	4	4	4	4	4	4	4	4	4	2	2	4	4	4	4	2	4	4	4	4	4	4	2	4	4	4	2	4	2	4	4	4	4	4	4	2
d1pvoe1	2	1	4	4	4	2	2	4	4	4	2	2	4	4	4	4	4	4	4	4	4	4	2	2	4	4	4	4	2	4	4	4	4	4	4	2	4	4	4	2	4	2	4	4	4	4	4	4	2
d1pvof1	2	1	4	4	4	2	2	4	4	4	2	2	4	4	4	4	4	4	4	4	4	4	2	2	4	4	4	4	2	4	4	4	4	4	4	2	4	4	4	2	4	2	4	4	4	4	4	4	2
d2a8va1	2	1	4	4	4	2	2	4	4	4	2	2	4	4	4	4	4	4	4	4	4	4	2	2	4	4	4	4	2	4	4	4	4	4	4	2	4	4	4	2	4	2	4	4	4	4	4	4	2
d2a8vb1	2	1	4	4	4	2	2	4	4	4	2	2	4	4	4	4	4	4	4	4	4	4	2	2	4	4	4	4	2	4	4	4	4	4	4	2	4	4	4	2	4	2	4	4	4	4	4	4	2
d2a8vc1	2	1	4	4	4	2	2	4	4	4	2	2	4	4	4	4	4	4	4	4	4	4	2	2	4	4	4	4	2	4	4	4	4	4	4	2	4	4	4	2	4	2	4	4	4	4	4	4	2
d1opc__	2	4	3	3	3	4	4	4	4	4	4	4	4	4	4	4	4	4	4	4	4	4	4	2	2	4	4	4	4	4	4	4	4	4	4	4	4	4	4	4	4	4	4	4	4	4	4	4	4
d1kgsa1	2	4	3	3	3	4	4	4	4	4	4	4	4	4	4	4	4	4	4	4	4	4	4	2	2	4	4	4	4	4	4	4	4	4	4	4	4	4	4	4	4	4	4	4	4	4	4	4	4
d1gxqa_	2	4	3	3	3	4	4	4	4	4	4	4	4	4	4	4	4	4	4	4	4	4	4	2	2	4	4	4	4	4	4	4	4	4	4	4	4	4	4	4	4	4	4	4	4	4	4	4	4
d1p2fa1	2	4	3	3	3	4	4	4	4	4	4	4	4	4	4	4	4	4	4	4	4	4	4	2	2	4	4	4	4	4	4	4	4	4	4	4	4	4	4	4	4	4	4	4	4	4	4	4	4
d1fsea_	2	4	3	3	3	4	4	4	4	4	4	4	4	4	4	4	4	4	4	4	4	4	4	2	2	4	4	4	4	4	4	4	4	4	4	4	4	4	4	4	4	4	4	4	4	4	4	4	4
d1l3la1	2	4	3	3	3	4	4	4	4	4	4	4	4	4	4	4	4	4	4	4	4	4	4	2	2	4	4	4	4	4	4	4	4	4	4	4	4	4	4	4	4	4	4	4	4	4	4	4	4
d1je8a_	2	4	3	3	3	4	4	4	4	4	4	4	4	4	4	4	4	4	4	4	4	4	4	2	2	4	4	4	4	4	4	4	4	4	4	4	4	4	4	4	4	4	4	4	4	4	4	4	4
d1p4wa_	2	4	3	3	3	4	4	4	4	4	4	4	4	4	4	4	4	4	4	4	4	4	4	2	2	4	4	4	4	4	4	4	4	4	4	4	4	4	4	4	4	4	4	4	4	4	4	4	4
d1fc3a_	2	4	3	3	3	4	4	4	4	4	4	4	4	4	4	4	4	4	4	4	4	4	4	2	2	4	4	4	4	4	4	4	4	4	4	4	4	4	4	4	4	4	4	4	4	4	4	4	4
d1eija_	2	4	2	4	4	3	3	4	4	4	4	4	4	4	2	2	4	4	4	4	4	4	4	2	4	4	2	4	4	4	4	4	4	2	4	4	4	4	4	4	4	4	4	2	4	4	2	4	4
d1chua1	2	4	4	4	4	4	4	3	4	2	4	4	4	4	4	4	4	2	4	4	4	4	2	4	4	4	4	4	2	4	4	4	4	2	4	4	4	4	4	4	4	4	4	4	4	4	4	4	4
d1neka1	2	4	4	4	4	4	4	3	4	2	4	4	4	4	4	4	4	2	4	4	4	4	2	4	4	4	4	4	2	4	4	4	4	2	4	4	4	4	4	4	4	4	4	4	4	4	4	4	4
d1kf6a1	2	4	4	4	4	4	4	3	4	2	4	4	4	4	4	4	4	2	4	4	4	4	2	4	4	4	4	4	2	4	4	4	4	2	4	4	4	4	4	4	4	4	4	4	4	4	4	4	4
d1qlaa1	2	4	4	4	4	4	4	3	4	2	4	4	4	4	4	4	4	2	4	4	4	4	2	4	4	4	4	4	2	4	4	4	4	2	4	4	4	4	4	4	4	4	4	4	4	4	4	4	4
d1jnra1	2	4	4	4	4	4	4	3	4	2	4	4	4	4	4	4	4	2	4	4	4	4	2	4	4	4	4	4	2	4	4	4	4	2	4	4	4	4	4	4	4	4	4	4	4	4	4	4	4
d1k1xa1	2	2	4	2	2	4	4	4	3	4	4	4	4	2	4	4	4	4	2	4	4	4	4	4	2	4	4	4	4	2	4	4	2	4	2	2	4	4	4	4	4	4	2	4	4	4	4	4	4
d1qwna1	2	2	4	2	2	4	4	4	3	4	4	4	4	2	4	4	4	4	2	4	4	4	4	4	2	4	4	4	4	2	4	4	2	4	2	2	4	4	4	4	4	4	2	4	4	4	4	4	4
g1o7d.1	2	2	4	2	2	4	4	4	3	4	4	4	4	2	4	4	4	4	2	4	4	4	4	4	2	4	4	4	4	2	4	4	2	4	2	2	4	4	4	4	4	4	2	4	4	4	4	4	4
d1ufaa1	2	2	4	2	2	4	4	4	3	4	4	4	4	2	4	4	4	4	2	4	4	4	4	4	2	4	4	4	4	2	4	4	2	4	2	2	4	4	4	4	4	4	2	4	4	4	4	4	4
d1f1ma_	2	4	4	4	4	4	4	4	4	4	4	4	4	4	4	4	4	4	4	4	4	4	4	4	4	4	2	4	4	4	4	4	4	4	4	4	4	4	4	4	4	4	4	4	4	4	4	4	4
d1rj1a_	2	4	4	2	2	4	4	4	4	4	4	4	4	4	4	2	2	4	4	4	4	2	4	4	4	4	4	4	4	2	4	4	4	4	4	4	4	4	4	4	4	4	2	4	2	4	4	2	2
d1cpo_1	2	4	4	4	4	4	4	4	4	3	4	4	2	4	4	4	4	4	4	4	4	4	4	4	4	2	4	4	4	4	4	4	4	2	4	4	2	4	2	4	4	4	4	2	2	4	4	4	4
d1cpo_2	2	4	4	4	4	4	4	4	4	3	4	4	2	4	4	4	4	4	4	4	4	4	4	4	4	2	4	4	4	4	4	4	4	2	4	4	2	4	2	4	4	4	4	2	2	4	4	4	4
d1lb2b_	2	2	4	4	4	4	4	4	4	4	3	4	4	2	4	4	2	2	4	4	4	4	2	4	4	4	4	2	4	4	4	4	4	4	4	4	4	4	4	4	4	4	4	4	4	4	4	4	2
d1doqa_	2	2	4	4	4	4	4	4	4	4	3	4	4	2	4	4	2	2	4	4	4	4	2	4	4	4	4	2	4	4	4	4	4	4	4	4	4	4	4	4	4	4	4	4	4	4	4	4	2
d1qaza_	2	2	2	4	4	4	4	4	4	2	4	3	4	4	4	4	4	4	4	4	4	4	4	4	4	4	4	4	4	4	4	2	4	4	4	4	4	4	4	4	4	4	4	4	4	2	4	4	4
d1cb8a1	2	2	2	4	4	4	4	4	4	2	4	3	4	4	4	4	4	4	4	4	4	4	4	4	4	4	4	4	4	4	4	2	4	4	4	4	4	4	4	4	4	4	4	4	4	2	4	4	4
d1rwha1	2	2	2	4	4	4	4	4	4	2	4	3	4	4	4	4	4	4	4	4	4	4	4	4	4	4	4	4	4	4	4	2	4	4	4	4	4	4	4	4	4	4	4	4	4	2	4	4	4
d1hn0a1	2	2	2	4	4	4	4	4	4	2	4	3	4	4	4	4	4	4	4	4	4	4	4	4	4	4	4	4	4	4	4	2	4	4	4	4	4	4	4	4	4	4	4	4	4	2	4	4	4
d1n8va_	2	4	2	4	4	4	4	4	4	4	4	4	3	3	4	4	4	2	4	4	4	4	4	4	4	4	4	4	4	4	4	4	4	4	4	4	4	4	4	4	4	4	4	4	4	4	4	4	4
d1dp5b_	2	4	4	4	2	4	4	4	4	4	4	4	2	4	3	4	4	4	4	4	4	4	4	2	4	4	4	2	4	4	4	4	2	4	4	4	4	4	4	2	4	4	4	4	4	2	4	4	2
d1dpjb_	2	4	4	4	2	4	4	4	4	4	4	4	2	4	3	4	4	4	4	4	4	4	4	2	4	4	4	2	4	4	4	4	2	4	4	4	4	4	4	2	4	4	4	4	4	2	4	4	2
d1g0vb_	2	4	4	4	2	4	4	4	4	4	4	4	2	4	3	4	4	4	4	4	4	4	4	2	4	4	4	2	4	4	4	4	2	4	4	4	4	4	4	2	4	4	4	4	4	2	4	4	2
d1n0xl1	2	4	4	4	4	4	4	4	4	4	4	4	4	4	4	1	3	3	4	4	4	4	4	4	4	4	4	4	4	4	4	4	4	4	4	4	4	4	4	4	4	4	4	4	4	4	4	4	4
d1mjul1	2	4	4	4	4	4	4	4	4	4	4	4	4	4	4	1	3	3	4	4	4	4	4	4	4	4	4	4	4	4	4	4	4	4	4	4	4	4	4	4	4	4	4	4	4	4	4	4	4
d1miml1	2	4	4	4	4	4	4	4	4	4	4	4	4	4	4	1	3	3	4	4	4	4	4	4	4	4	4	4	4	4	4	4	4	4	4	4	4	4	4	4	4	4	4	4	4	4	4	4	4
d1bz7a1	2	4	4	4	4	4	4	4	4	4	4	4	4	4	4	1	3	3	4	4	4	4	4	4	4	4	4	4	4	4	4	4	4	4	4	4	4	4	4	4	4	4	4	4	4	4	4	4	4
d1mqkl_	2	4	4	4	4	4	4	4	4	4	4	4	4	4	4	1	3	3	4	4	4	4	4	4	4	4	4	4	4	4	4	4	4	4	4	4	4	4	4	4	4	4	4	4	4	4	4	4	4
d1cd0b_	2	4	4	4	4	4	4	4	4	4	4	4	4	4	4	1	3	3	4	4	4	4	4	4	4	4	4	4	4	4	4	4	4	4	4	4	4	4	4	4	4	4	4	4	4	4	4	4	4
d2rhe__	2	4	4	4	4	4	4	4	4	4	4	4	4	4	4	1	3	3	4	4	4	4	4	4	4	4	4	4	4	4	4	4	4	4	4	4	4	4	4	4	4	4	4	4	4	4	4	4	4
d1oaql_	2	4	4	4	4	4	4	4	4	4	4	4	4	4	4	1	3	3	4	4	4	4	4	4	4	4	4	4	4	4	4	4	4	4	4	4	4	4	4	4	4	4	4	4	4	4	4	4	4
d1nfde1	2	4	4	4	4	4	4	4	4	4	4	4	4	4	4	1	3	3	4	4	4	4	4	4	4	4	4	4	4	4	4	4	4	4	4	4	4	4	4	4	4	4	4	4	4	4	4	4	4
d1q9rb1	2	4	4	4	4	4	4	4	4	4	4	4	4	4	4	1	3	3	4	4	4	4	4	4	4	4	4	4	4	4	4	4	4	4	4	4	4	4	4	4	4	4	4	4	4	4	4	4	4
d1mjuh1	2	4	4	4	4	4	4	4	4	4	4	4	4	4	4	1	3	3	4	4	4	4	4	4	4	4	4	4	4	4	4	4	4	4	4	4	4	4	4	4	4	4	4	4	4	4	4	4	4
d1ncwh1	2	4	4	4	4	4	4	4	4	4	4	4	4	4	4	1	3	3	4	4	4	4	4	4	4	4	4	4	4	4	4	4	4	4	4	4	4	4	4	4	4	4	4	4	4	4	4	4	4
d1rumh1	2	4	4	4	4	4	4	4	4	4	4	4	4	4	4	1	3	3	4	4	4	4	4	4	4	4	4	4	4	4	4	4	4	4	4	4	4	4	4	4	4	4	4	4	4	4	4	4	4
d1ruph1	2	4	4	4	4	4	4	4	4	4	4	4	4	4	4	1	3	3	4	4	4	4	4	4	4	4	4	4	4	4	4	4	4	4	4	4	4	4	4	4	4	4	4	4	4	4	4	4	4
d1j1ph_	2	4	4	4	4	4	4	4	4	4	4	4	4	4	4	1	3	3	4	4	4	4	4	4	4	4	4	4	4	4	4	4	4	4	4	4	4	4	4	4	4	4	4	4	4	4	4	4	4
d1naki1	2	4	4	4	4	4	4	4	4	4	4	4	4	4	4	1	3	3	4	4	4	4	4	4	4	4	4	4	4	4	4	4	4	4	4	4	4	4	4	4	4	4	4	4	4	4	4	4	4
d2f5bh1	2	4	4	4	4	4	4	4	4	4	4	4	4	4	4	1	3	3	4	4	4	4	4	4	4	4	4	4	4	4	4	4	4	4	4	4	4	4	4	4	4	4	4	4	4	4	4	4	4
d1kxvc_	2	4	4	4	4	4	4	4	4	4	4	4	4	4	4	1	3	3	4	4	4	4	4	4	4	4	4	4	4	4	4	4	4	4	4	4	4	4	4	4	4	4	4	4	4	4	4	4	4
d1ac6a_	2	4	4	4	4	4	4	4	4	4	4	4	4	4	4	1	3	3	4	4	4	4	4	4	4	4	4	4	4	4	4	4	4	4	4	4	4	4	4	4	4	4	4	4	4	4	4	4	4
d1b88a_	2	4	4	4	4	4	4	4	4	4	4	4	4	4	4	1	3	3	4	4	4	4	4	4	4	4	4	4	4	4	4	4	4	4	4	4	4	4	4	4	4	4	4	4	4	4	4	4	4
d1fo0a_	2	4	4	4	4	4	4	4	4	4	4	4	4	4	4	1	3	3	4	4	4	4	4	4	4	4	4	4	4	4	4	4	4	4	4	4	4	4	4	4	4	4	4	4	4	4	4	4	4
d1h5ba_	2	4	4	4	4	4	4	4	4	4	4	4	4	4	4	1	3	3	4	4	4	4	4	4	4	4	4	4	4	4	4	4	4	4	4	4	4	4	4	4	4	4	4	4	4	4	4	4	4
d1lp9e1	2	4	4	4	4	4	4	4	4	4	4	4	4	4	4	1	3	3	4	4	4	4	4	4	4	4	4	4	4	4	4	4	4	4	4	4	4	4	4	4	4	4	4	4	4	4	4	4	4
d1j8hd1	2	4	4	4	4	4	4	4	4	4	4	4	4	4	4	1	3	3	4	4	4	4	4	4	4	4	4	4	4	4	4	4	4	4	4	4	4	4	4	4	4	4	4	4	4	4	4	4	4
d1kgcd1	2	4	4	4	4	4	4	4	4	4	4	4	4	4	4	1	3	3	4	4	4	4	4	4	4	4	4	4	4	4	4	4	4	4	4	4	4	4	4	4	4	4	4	4	4	4	4	4	4
d1ogad1	2	4	4	4	4	4	4	4	4	4	4	4	4	4	4	1	3	3	4	4	4	4	4	4	4	4	4	4	4	4	4	4	4	4	4	4	4	4	4	4	4	4	4	4	4	4	4	4	4
d1qrnd1	2	4	4	4	4	4	4	4	4	4	4	4	4	4	4	1	3	3	4	4	4	4	4	4	4	4	4	4	4	4	4	4	4	4	4	4	4	4	4	4	4	4	4	4	4	4	4	4	4
d1qsfd1	2	4	4	4	4	4	4	4	4	4	4	4	4	4	4	1	3	3	4	4	4	4	4	4	4	4	4	4	4	4	4	4	4	4	4	4	4	4	4	4	4	4	4	4	4	4	4	4	4
d1fo0b_	2	4	4	4	4	4	4	4	4	4	4	4	4	4	4	1	3	3	4	4	4	4	4	4	4	4	4	4	4	4	4	4	4	4	4	4	4	4	4	4	4	4	4	4	4	4	4	4	4
d1nfdb1	2	4	4	4	4	4	4	4	4	4	4	4	4	4	4	1	3	3	4	4	4	4	4	4	4	4	4	4	4	4	4	4	4	4	4	4	4	4	4	4	4	4	4	4	4	4	4	4	4
d1tcrb1	2	4	4	4	4	4	4	4	4	4	4	4	4	4	4	1	3	3	4	4	4	4	4	4	4	4	4	4	4	4	4	4	4	4	4	4	4	4	4	4	4	4	4	4	4	4	4	4	4
d1kgce1	2	4	4	4	4	4	4	4	4	4	4	4	4	4	4	1	3	3	4	4	4	4	4	4	4	4	4	4	4	4	4	4	4	4	4	4	4	4	4	4	4	4	4	4	4	4	4	4	4
d1ktke1	2	4	4	4	4	4	4	4	4	4	4	4	4	4	4	1	3	3	4	4	4	4	4	4	4	4	4	4	4	4	4	4	4	4	4	4	4	4	4	4	4	4	4	4	4	4	4	4	4
d1ogae1	2	4	4	4	4	4	4	4	4	4	4	4	4	4	4	1	3	3	4	4	4	4	4	4	4	4	4	4	4	4	4	4	4	4	4	4	4	4	4	4	4	4	4	4	4	4	4	4	4
d1hxma1	2	4	4	4	4	4	4	4	4	4	4	4	4	4	4	1	3	3	4	4	4	4	4	4	4	4	4	4	4	4	4	4	4	4	4	4	4	4	4	4	4	4	4	4	4	4	4	4	4
d1hxmb1	2	4	4	4	4	4	4	4	4	4	4	4	4	4	4	1	3	3	4	4	4	4	4	4	4	4	4	4	4	4	4	4	4	4	4	4	4	4	4	4	4	4	4	4	4	4	4	4	4
d1tvda_	2	4	4	4	4	4	4	4	4	4	4	4	4	4	4	1	3	3	4	4	4	4	4	4	4	4	4	4	4	4	4	4	4	4	4	4	4	4	4	4	4	4	4	4	4	4	4	4	4
d1dqta_	2	4	4	4	4	4	4	4	4	4	4	4	4	4	4	1	3	3	4	4	4	4	4	4	4	4	4	4	4	4	4	4	4	4	4	4	4	4	4	4	4	4	4	4	4	4	4	4	4
d1neu__	2	4	4	4	4	4	4	4	4	4	4	4	4	4	4	1	3	3	4	4	4	4	4	4	4	4	4	4	4	4	4	4	4	4	4	4	4	4	4	4	4	4	4	4	4	4	4	4	4
d1pkoa_	2	4	4	4	4	4	4	4	4	4	4	4	4	4	4	1	3	3	4	4	4	4	4	4	4	4	4	4	4	4	4	4	4	4	4	4	4	4	4	4	4	4	4	4	4	4	4	4	4
d1eaja_	2	4	4	4	4	4	4	4	4	4	4	4	4	4	4	1	3	3	4	4	4	4	4	4	4	4	4	4	4	4	4	4	4	4	4	4	4	4	4	4	4	4	4	4	4	4	4	4	4
d1qfoa_	2	4	4	4	4	4	4	4	4	4	4	4	4	4	4	1	3	3	4	4	4	4	4	4	4	4	4	4	4	4	4	4	4	4	4	4	4	4	4	4	4	4	4	4	4	4	4	4	4
d1nkoa_	2	4	4	4	4	4	4	4	4	4	4	4	4	4	4	1	3	3	4	4	4	4	4	4	4	4	4	4	4	4	4	4	4	4	4	4	4	4	4	4	4	4	4	4	4	4	4	4	4
d1hkfa_	2	4	4	4	4	4	4	4	4	4	4	4	4	4	4	1	3	3	4	4	4	4	4	4	4	4	4	4	4	4	4	4	4	4	4	4	4	4	4	4	4	4	4	4	4	4	4	4	4
d1q8ma_	2	4	4	4	4	4	4	4	4	4	4	4	4	4	4	1	3	3	4	4	4	4	4	4	4	4	4	4	4	4	4	4	4	4	4	4	4	4	4	4	4	4	4	4	4	4	4	4	4
d1akjd_	2	4	4	4	4	4	4	4	4	4	4	4	4	4	4	1	3	3	4	4	4	4	4	4	4	4	4	4	4	4	4	4	4	4	4	4	4	4	4	4	4	4	4	4	4	4	4	4	4
d1nezg_	2	4	4	4	4	4	4	4	4	4	4	4	4	4	4	1	3	3	4	4	4	4	4	4	4	4	4	4	4	4	4	4	4	4	4	4	4	4	4	4	4	4	4	4	4	4	4	4	4
d1cdy_1	2	4	4	4	4	4	4	4	4	4	4	4	4	4	4	1	3	3	4	4	4	4	4	4	4	4	4	4	4	4	4	4	4	4	4	4	4	4	4	4	4	4	4	4	4	4	4	4	4
d1wioa2	2	4	4	4	4	4	4	4	4	4	4	4	4	4	4	1	3	3	4	4	4	4	4	4	4	4	4	4	4	4	4	4	4	4	4	4	4	4	4	4	4	4	4	4	4	4	4	4	4
d1cid_1	2	4	4	4	4	4	4	4	4	4	4	4	4	4	4	1	3	3	4	4	4	4	4	4	4	4	4	4	4	4	4	4	4	4	4	4	4	4	4	4	4	4	4	4	4	4	4	4	4
d1hnf_1	2	4	4	4	4	4	4	4	4	4	4	4	4	4	4	1	3	3	4	4	4	4	4	4	4	4	4	4	4	4	4	4	4	4	4	4	4	4	4	4	4	4	4	4	4	4	4	4	4
d1hnga1	2	4	4	4	4	4	4	4	4	4	4	4	4	4	4	1	3	3	4	4	4	4	4	4	4	4	4	4	4	4	4	4	4	4	4	4	4	4	4	4	4	4	4	4	4	4	4	4	4
d1ccza1	2	4	4	4	4	4	4	4	4	4	4	4	4	4	4	1	3	3	4	4	4	4	4	4	4	4	4	4	4	4	4	4	4	4	4	4	4	4	4	4	4	4	4	4	4	4	4	4	4
d1dr9a1	2	4	4	4	4	4	4	4	4	4	4	4	4	4	4	1	3	3	4	4	4	4	4	4	4	4	4	4	4	4	4	4	4	4	4	4	4	4	4	4	4	4	4	4	4	4	4	4	4
d1ncna_	2	4	4	4	4	4	4	4	4	4	4	4	4	4	4	1	3	3	4	4	4	4	4	4	4	4	4	4	4	4	4	4	4	4	4	4	4	4	4	4	4	4	4	4	4	4	4	4	4
d1f97a1	2	4	4	4	4	4	4	4	4	4	4	4	4	4	4	1	3	3	4	4	4	4	4	4	4	4	4	4	4	4	4	4	4	4	4	4	4	4	4	4	4	4	4	4	4	4	4	4	4
d1l6za1	2	4	4	4	4	4	4	4	4	4	4	4	4	4	4	1	3	3	4	4	4	4	4	4	4	4	4	4	4	4	4	4	4	4	4	4	4	4	4	4	4	4	4	4	4	4	4	4	4
d1rhfa1	2	4	4	4	4	4	4	4	4	4	4	4	4	4	4	1	3	3	4	4	4	4	4	4	4	4	4	4	4	4	4	4	4	4	4	4	4	4	4	4	4	4	4	4	4	4	4	4	4
d1npua_	2	4	4	4	4	4	4	4	4	4	4	4	4	4	4	1	3	3	4	4	4	4	4	4	4	4	4	4	4	4	4	4	4	4	4	4	4	4	4	4	4	4	4	4	4	4	4	4	4
d1jmaa_	2	4	4	4	4	4	4	4	4	4	4	4	4	4	4	1	3	3	4	4	4	4	4	4	4	4	4	4	4	4	4	4	4	4	4	4	4	4	4	4	4	4	4	4	4	4	4	4	4
d1mjul2	2	4	4	4	4	4	4	4	4	4	4	4	4	4	4	1	3	3	4	4	4	4	4	4	4	4	4	4	4	4	4	4	4	4	4	4	4	4	4	4	4	4	4	4	4	4	4	4	4
d1q0xl2	2	4	4	4	4	4	4	4	4	4	4	4	4	4	4	1	3	3	4	4	4	4	4	4	4	4	4	4	4	4	4	4	4	4	4	4	4	4	4	4	4	4	4	4	4	4	4	4	4
d1mjuh2	2	4	4	4	4	4	4	4	4	4	4	4	4	4	4	1	3	3	4	4	4	4	4	4	4	4	4	4	4	4	4	4	4	4	4	4	4	4	4	4	4	4	4	4	4	4	4	4	4
d2fbjh2	2	4	4	4	4	4	4	4	4	4	4	4	4	4	4	1	3	3	4	4	4	4	4	4	4	4	4	4	4	4	4	4	4	4	4	4	4	4	4	4	4	4	4	4	4	4	4	4	4
d1dn0b2	2	4	4	4	4	4	4	4	4	4	4	4	4	4	4	1	3	3	4	4	4	4	4	4	4	4	4	4	4	4	4	4	4	4	4	4	4	4	4	4	4	4	4	4	4	4	4	4	4
d1l6xa1	2	4	4	4	4	4	4	4	4	4	4	4	4	4	4	1	3	3	4	4	4	4	4	4	4	4	4	4	4	4	4	4	4	4	4	4	4	4	4	4	4	4	4	4	4	4	4	4	4
d1l6xa2	2	4	4	4	4	4	4	4	4	4	4	4	4	4	4	1	3	3	4	4	4	4	4	4	4	4	4	4	4	4	4	4	4	4	4	4	4	4	4	4	4	4	4	4	4	4	4	4	4
d1ow0a1	2	4	4	4	4	4	4	4	4	4	4	4	4	4	4	1	3	3	4	4	4	4	4	4	4	4	4	4	4	4	4	4	4	4	4	4	4	4	4	4	4	4	4	4	4	4	4	4	4
d1ow0a2	2	4	4	4	4	4	4	4	4	4	4	4	4	4	4	1	3	3	4	4	4	4	4	4	4	4	4	4	4	4	4	4	4	4	4	4	4	4	4	4	4	4	4	4	4	4	4	4	4
d1o0va1	2	4	4	4	4	4	4	4	4	4	4	4	4	4	4	1	3	3	4	4	4	4	4	4	4	4	4	4	4	4	4	4	4	4	4	4	4	4	4	4	4	4	4	4	4	4	4	4	4
d1fp5a1	2	4	4	4	4	4	4	4	4	4	4	4	4	4	4	1	3	3	4	4	4	4	4	4	4	4	4	4	4	4	4	4	4	4	4	4	4	4	4	4	4	4	4	4	4	4	4	4	4
d1fp5a2	2	4	4	4	4	4	4	4	4	4	4	4	4	4	4	1	3	3	4	4	4	4	4	4	4	4	4	4	4	4	4	4	4	4	4	4	4	4	4	4	4	4	4	4	4	4	4	4	4
d1lp9e2	2	4	4	4	4	4	4	4	4	4	4	4	4	4	4	1	3	3	4	4	4	4	4	4	4	4	4	4	4	4	4	4	4	4	4	4	4	4	4	4	4	4	4	4	4	4	4	4	4
d1ogad2	2	4	4	4	4	4	4	4	4	4	4	4	4	4	4	1	3	3	4	4	4	4	4	4	4	4	4	4	4	4	4	4	4	4	4	4	4	4	4	4	4	4	4	4	4	4	4	4	4
d1ogae2	2	4	4	4	4	4	4	4	4	4	4	4	4	4	4	1	3	3	4	4	4	4	4	4	4	4	4	4	4	4	4	4	4	4	4	4	4	4	4	4	4	4	4	4	4	4	4	4	4
d1hxma2	2	4	4	4	4	4	4	4	4	4	4	4	4	4	4	1	3	3	4	4	4	4	4	4	4	4	4	4	4	4	4	4	4	4	4	4	4	4	4	4	4	4	4	4	4	4	4	4	4
d1hxmb2	2	4	4	4	4	4	4	4	4	4	4	4	4	4	4	1	3	3	4	4	4	4	4	4	4	4	4	4	4	4	4	4	4	4	4	4	4	4	4	4	4	4	4	4	4	4	4	4	4
d1k5nb_	2	4	4	4	4	4	4	4	4	4	4	4	4	4	4	1	3	3	4	4	4	4	4	4	4	4	4	4	4	4	4	4	4	4	4	4	4	4	4	4	4	4	4	4	4	4	4	4	4
d1k5na1	2	4	4	4	4	4	4	4	4	4	4	4	4	4	4	1	3	3	4	4	4	4	4	4	4	4	4	4	4	4	4	4	4	4	4	4	4	4	4	4	4	4	4	4	4	4	4	4	4
d1de4a1	2	4	4	4	4	4	4	4	4	4	4	4	4	4	4	1	3	3	4	4	4	4	4	4	4	4	4	4	4	4	4	4	4	4	4	4	4	4	4	4	4	4	4	4	4	4	4	4	4
d1zaga1	2	4	4	4	4	4	4	4	4	4	4	4	4	4	4	1	3	3	4	4	4	4	4	4	4	4	4	4	4	4	4	4	4	4	4	4	4	4	4	4	4	4	4	4	4	4	4	4	4
d1hyrc1	2	4	4	4	4	4	4	4	4	4	4	4	4	4	4	1	3	3	4	4	4	4	4	4	4	4	4	4	4	4	4	4	4	4	4	4	4	4	4	4	4	4	4	4	4	4	4	4	4
d3frua1	2	4	4	4	4	4	4	4	4	4	4	4	4	4	4	1	3	3	4	4	4	4	4	4	4	4	4	4	4	4	4	4	4	4	4	4	4	4	4	4	4	4	4	4	4	4	4	4	4
d1gzqa1	2	4	4	4	4	4	4	4	4	4	4	4	4	4	4	1	3	3	4	4	4	4	4	4	4	4	4	4	4	4	4	4	4	4	4	4	4	4	4	4	4	4	4	4	4	4	4	4	4
d1hdma1	2	4	4	4	4	4	4	4	4	4	4	4	4	4	4	1	3	3	4	4	4	4	4	4	4	4	4	4	4	4	4	4	4	4	4	4	4	4	4	4	4	4	4	4	4	4	4	4	4
d1uvqa1	2	4	4	4	4	4	4	4	4	4	4	4	4	4	4	1	3	3	4	4	4	4	4	4	4	4	4	4	4	4	4	4	4	4	4	4	4	4	4	4	4	4	4	4	4	4	4	4	4
d1hdmb1	2	4	4	4	4	4	4	4	4	4	4	4	4	4	4	1	3	3	4	4	4	4	4	4	4	4	4	4	4	4	4	4	4	4	4	4	4	4	4	4	4	4	4	4	4	4	4	4	4
d1uvqb1	2	4	4	4	4	4	4	4	4	4	4	4	4	4	4	1	3	3	4	4	4	4	4	4	4	4	4	4	4	4	4	4	4	4	4	4	4	4	4	4	4	4	4	4	4	4	4	4	4
d1vcaa1	2	4	4	4	4	4	4	4	4	4	4	4	4	4	4	1	3	3	4	4	4	4	4	4	4	4	4	4	4	4	4	4	4	4	4	4	4	4	4	4	4	4	4	4	4	4	4	4	4
d1iam_1	2	4	4	4	4	4	4	4	4	4	4	4	4	4	4	1	3	3	4	4	4	4	4	4	4	4	4	4	4	4	4	4	4	4	4	4	4	4	4	4	4	4	4	4	4	4	4	4	4
d1p53a1	2	4	4	4	4	4	4	4	4	4	4	4	4	4	4	1	3	3	4	4	4	4	4	4	4	4	4	4	4	4	4	4	4	4	4	4	4	4	4	4	4	4	4	4	4	4	4	4	4
d1zxq_1	2	4	4	4	4	4	4	4	4	4	4	4	4	4	4	1	3	3	4	4	4	4	4	4	4	4	4	4	4	4	4	4	4	4	4	4	4	4	4	4	4	4	4	4	4	4	4	4	4
d1cdy_2	2	4	4	4	4	4	4	4	4	4	4	4	4	4	4	1	3	3	4	4	4	4	4	4	4	4	4	4	4	4	4	4	4	4	4	4	4	4	4	4	4	4	4	4	4	4	4	4	4
d1wioa4	2	4	4	4	4	4	4	4	4	4	4	4	4	4	4	1	3	3	4	4	4	4	4	4	4	4	4	4	4	4	4	4	4	4	4	4	4	4	4	4	4	4	4	4	4	4	4	4	4
d1cid_2	2	4	4	4	4	4	4	4	4	4	4	4	4	4	4	1	3	3	4	4	4	4	4	4	4	4	4	4	4	4	4	4	4	4	4	4	4	4	4	4	4	4	4	4	4	4	4	4	4
d1hnf_2	2	4	4	4	4	4	4	4	4	4	4	4	4	4	4	1	3	3	4	4	4	4	4	4	4	4	4	4	4	4	4	4	4	4	4	4	4	4	4	4	4	4	4	4	4	4	4	4	4
d1ccza2	2	4	4	4	4	4	4	4	4	4	4	4	4	4	4	1	3	3	4	4	4	4	4	4	4	4	4	4	4	4	4	4	4	4	4	4	4	4	4	4	4	4	4	4	4	4	4	4	4
d1dr9a2	2	4	4	4	4	4	4	4	4	4	4	4	4	4	4	1	3	3	4	4	4	4	4	4	4	4	4	4	4	4	4	4	4	4	4	4	4	4	4	4	4	4	4	4	4	4	4	4	4
d1vcaa2	2	4	4	4	4	4	4	4	4	4	4	4	4	4	4	1	3	3	4	4	4	4	4	4	4	4	4	4	4	4	4	4	4	4	4	4	4	4	4	4	4	4	4	4	4	4	4	4	4
d1iam_2	2	4	4	4	4	4	4	4	4	4	4	4	4	4	4	1	3	3	4	4	4	4	4	4	4	4	4	4	4	4	4	4	4	4	4	4	4	4	4	4	4	4	4	4	4	4	4	4	4
d1p53a2	2	4	4	4	4	4	4	4	4	4	4	4	4	4	4	1	3	3	4	4	4	4	4	4	4	4	4	4	4	4	4	4	4	4	4	4	4	4	4	4	4	4	4	4	4	4	4	4	4
d1p53a3	2	4	4	4	4	4	4	4	4	4	4	4	4	4	4	1	3	3	4	4	4	4	4	4	4	4	4	4	4	4	4	4	4	4	4	4	4	4	4	4	4	4	4	4	4	4	4	4	4
d1zxq_2	2	4	4	4	4	4	4	4	4	4	4	4	4	4	4	1	3	3	4	4	4	4	4	4	4	4	4	4	4	4	4	4	4	4	4	4	4	4	4	4	4	4	4	4	4	4	4	4	4
d1epfa1	2	4	4	4	4	4	4	4	4	4	4	4	4	4	4	1	3	3	4	4	4	4	4	4	4	4	4	4	4	4	4	4	4	4	4	4	4	4	4	4	4	4	4	4	4	4	4	4	4
d1epfa2	2	4	4	4	4	4	4	4	4	4	4	4	4	4	4	1	3	3	4	4	4	4	4	4	4	4	4	4	4	4	4	4	4	4	4	4	4	4	4	4	4	4	4	4	4	4	4	4	4
d1qz1a3	2	4	4	4	4	4	4	4	4	4	4	4	4	4	4	1	3	3	4	4	4	4	4	4	4	4	4	4	4	4	4	4	4	4	4	4	4	4	4	4	4	4	4	4	4	4	4	4	4
d1gsma1	2	4	4	4	4	4	4	4	4	4	4	4	4	4	4	1	3	3	4	4	4	4	4	4	4	4	4	4	4	4	4	4	4	4	4	4	4	4	4	4	4	4	4	4	4	4	4	4	4
d1gsma2	2	4	4	4	4	4	4	4	4	4	4	4	4	4	4	1	3	3	4	4	4	4	4	4	4	4	4	4	4	4	4	4	4	4	4	4	4	4	4	4	4	4	4	4	4	4	4	4	4
d1fhga_	2	4	4	4	4	4	4	4	4	4	4	4	4	4	4	1	3	3	4	4	4	4	4	4	4	4	4	4	4	4	4	4	4	4	4	4	4	4	4	4	4	4	4	4	4	4	4	4	4
d1gxea_	2	4	4	4	4	4	4	4	4	4	4	4	4	4	4	1	3	3	4	4	4	4	4	4	4	4	4	4	4	4	4	4	4	4	4	4	4	4	4	4	4	4	4	4	4	4	4	4	4
d1g1ca_	2	4	4	4	4	4	4	4	4	4	4	4	4	4	4	1	3	3	4	4	4	4	4	4	4	4	4	4	4	4	4	4	4	4	4	4	4	4	4	4	4	4	4	4	4	4	4	4	4
d1ncu__	2	4	4	4	4	4	4	4	4	4	4	4	4	4	4	1	3	3	4	4	4	4	4	4	4	4	4	4	4	4	4	4	4	4	4	4	4	4	4	4	4	4	4	4	4	4	4	4	4
d1tnm__	2	4	4	4	4	4	4	4	4	4	4	4	4	4	4	1	3	3	4	4	4	4	4	4	4	4	4	4	4	4	4	4	4	4	4	4	4	4	4	4	4	4	4	4	4	4	4	4	4
d1koa_1	2	4	4	4	4	4	4	4	4	4	4	4	4	4	4	1	3	3	4	4	4	4	4	4	4	4	4	4	4	4	4	4	4	4	4	4	4	4	4	4	4	4	4	4	4	4	4	4	4
d1wiu__	2	4	4	4	4	4	4	4	4	4	4	4	4	4	4	1	3	3	4	4	4	4	4	4	4	4	4	4	4	4	4	4	4	4	4	4	4	4	4	4	4	4	4	4	4	4	4	4	4
d1tit__	2	4	4	4	4	4	4	4	4	4	4	4	4	4	4	1	3	3	4	4	4	4	4	4	4	4	4	4	4	4	4	4	4	4	4	4	4	4	4	4	4	4	4	4	4	4	4	4	4
d1iray1	2	4	4	4	4	4	4	4	4	4	4	4	4	4	4	1	3	3	4	4	4	4	4	4	4	4	4	4	4	4	4	4	4	4	4	4	4	4	4	4	4	4	4	4	4	4	4	4	4
d1iray2	2	4	4	4	4	4	4	4	4	4	4	4	4	4	4	1	3	3	4	4	4	4	4	4	4	4	4	4	4	4	4	4	4	4	4	4	4	4	4	4	4	4	4	4	4	4	4	4	4
d1iray3	2	4	4	4	4	4	4	4	4	4	4	4	4	4	4	1	3	3	4	4	4	4	4	4	4	4	4	4	4	4	4	4	4	4	4	4	4	4	4	4	4	4	4	4	4	4	4	4	4
d1ev2g1	2	4	4	4	4	4	4	4	4	4	4	4	4	4	4	1	3	3	4	4	4	4	4	4	4	4	4	4	4	4	4	4	4	4	4	4	4	4	4	4	4	4	4	4	4	4	4	4	4
d1ii4f1	2	4	4	4	4	4	4	4	4	4	4	4	4	4	4	1	3	3	4	4	4	4	4	4	4	4	4	4	4	4	4	4	4	4	4	4	4	4	4	4	4	4	4	4	4	4	4	4	4
d1iile1	2	4	4	4	4	4	4	4	4	4	4	4	4	4	4	1	3	3	4	4	4	4	4	4	4	4	4	4	4	4	4	4	4	4	4	4	4	4	4	4	4	4	4	4	4	4	4	4	4
d1iile2	2	4	4	4	4	4	4	4	4	4	4	4	4	4	4	1	3	3	4	4	4	4	4	4	4	4	4	4	4	4	4	4	4	4	4	4	4	4	4	4	4	4	4	4	4	4	4	4	4
d1biha1	2	4	4	4	4	4	4	4	4	4	4	4	4	4	4	1	3	3	4	4	4	4	4	4	4	4	4	4	4	4	4	4	4	4	4	4	4	4	4	4	4	4	4	4	4	4	4	4	4
d1biha2	2	4	4	4	4	4	4	4	4	4	4	4	4	4	4	1	3	3	4	4	4	4	4	4	4	4	4	4	4	4	4	4	4	4	4	4	4	4	4	4	4	4	4	4	4	4	4	4	4
d1biha3	2	4	4	4	4	4	4	4	4	4	4	4	4	4	4	1	3	3	4	4	4	4	4	4	4	4	4	4	4	4	4	4	4	4	4	4	4	4	4	4	4	4	4	4	4	4	4	4	4
d1biha4	2	4	4	4	4	4	4	4	4	4	4	4	4	4	4	1	3	3	4	4	4	4	4	4	4	4	4	4	4	4	4	4	4	4	4	4	4	4	4	4	4	4	4	4	4	4	4	4	4
d1olza1	2	4	4	4	4	4	4	4	4	4	4	4	4	4	4	1	3	3	4	4	4	4	4	4	4	4	4	4	4	4	4	4	4	4	4	4	4	4	4	4	4	4	4	4	4	4	4	4	4
d1cs6a1	2	4	4	4	4	4	4	4	4	4	4	4	4	4	4	1	3	3	4	4	4	4	4	4	4	4	4	4	4	4	4	4	4	4	4	4	4	4	4	4	4	4	4	4	4	4	4	4	4
d1cs6a2	2	4	4	4	4	4	4	4	4	4	4	4	4	4	4	1	3	3	4	4	4	4	4	4	4	4	4	4	4	4	4	4	4	4	4	4	4	4	4	4	4	4	4	4	4	4	4	4	4
d1cs6a3	2	4	4	4	4	4	4	4	4	4	4	4	4	4	4	1	3	3	4	4	4	4	4	4	4	4	4	4	4	4	4	4	4	4	4	4	4	4	4	4	4	4	4	4	4	4	4	4	4
d1cs6a4	2	4	4	4	4	4	4	4	4	4	4	4	4	4	4	1	3	3	4	4	4	4	4	4	4	4	4	4	4	4	4	4	4	4	4	4	4	4	4	4	4	4	4	4	4	4	4	4	4
d1gl4b_	2	4	4	4	4	4	4	4	4	4	4	4	4	4	4	1	3	3	4	4	4	4	4	4	4	4	4	4	4	4	4	4	4	4	4	4	4	4	4	4	4	4	4	4	4	4	4	4	4
d1f97a2	2	4	4	4	4	4	4	4	4	4	4	4	4	4	4	1	3	3	4	4	4	4	4	4	4	4	4	4	4	4	4	4	4	4	4	4	4	4	4	4	4	4	4	4	4	4	4	4	4
d1l6za2	2	4	4	4	4	4	4	4	4	4	4	4	4	4	4	1	3	3	4	4	4	4	4	4	4	4	4	4	4	4	4	4	4	4	4	4	4	4	4	4	4	4	4	4	4	4	4	4	4
d1fltx_	2	4	4	4	4	4	4	4	4	4	4	4	4	4	4	1	3	3	4	4	4	4	4	4	4	4	4	4	4	4	4	4	4	4	4	4	4	4	4	4	4	4	4	4	4	4	4	4	4
d1rhfa2	2	4	4	4	4	4	4	4	4	4	4	4	4	4	4	1	3	3	4	4	4	4	4	4	4	4	4	4	4	4	4	4	4	4	4	4	4	4	4	4	4	4	4	4	4	4	4	4	4
d1he7a_	2	4	4	4	4	4	4	4	4	4	4	4	4	4	4	1	3	3	4	4	4	4	4	4	4	4	4	4	4	4	4	4	4	4	4	4	4	4	4	4	4	4	4	4	4	4	4	4	4
d1wwbx_	2	4	4	4	4	4	4	4	4	4	4	4	4	4	4	1	3	3	4	4	4	4	4	4	4	4	4	4	4	4	4	4	4	4	4	4	4	4	4	4	4	4	4	4	4	4	4	4	4
d1wwca_	2	4	4	4	4	4	4	4	4	4	4	4	4	4	4	1	3	3	4	4	4	4	4	4	4	4	4	4	4	4	4	4	4	4	4	4	4	4	4	4	4	4	4	4	4	4	4	4	4
d2fcba1	2	4	4	4	4	4	4	4	4	4	4	4	4	4	4	1	3	3	4	4	4	4	4	4	4	4	4	4	4	4	4	4	4	4	4	4	4	4	4	4	4	4	4	4	4	4	4	4	4
d2fcba2	2	4	4	4	4	4	4	4	4	4	4	4	4	4	4	1	3	3	4	4	4	4	4	4	4	4	4	4	4	4	4	4	4	4	4	4	4	4	4	4	4	4	4	4	4	4	4	4	4
d1fnla1	2	4	4	4	4	4	4	4	4	4	4	4	4	4	4	1	3	3	4	4	4	4	4	4	4	4	4	4	4	4	4	4	4	4	4	4	4	4	4	4	4	4	4	4	4	4	4	4	4
d1fnla2	2	4	4	4	4	4	4	4	4	4	4	4	4	4	4	1	3	3	4	4	4	4	4	4	4	4	4	4	4	4	4	4	4	4	4	4	4	4	4	4	4	4	4	4	4	4	4	4	4
d1f2qa1	2	4	4	4	4	4	4	4	4	4	4	4	4	4	4	1	3	3	4	4	4	4	4	4	4	4	4	4	4	4	4	4	4	4	4	4	4	4	4	4	4	4	4	4	4	4	4	4	4
d1f2qa2	2	4	4	4	4	4	4	4	4	4	4	4	4	4	4	1	3	3	4	4	4	4	4	4	4	4	4	4	4	4	4	4	4	4	4	4	4	4	4	4	4	4	4	4	4	4	4	4	4
d1ucta1	2	4	4	4	4	4	4	4	4	4	4	4	4	4	4	1	3	3	4	4	4	4	4	4	4	4	4	4	4	4	4	4	4	4	4	4	4	4	4	4	4	4	4	4	4	4	4	4	4
d1ucta2	2	4	4	4	4	4	4	4	4	4	4	4	4	4	4	1	3	3	4	4	4	4	4	4	4	4	4	4	4	4	4	4	4	4	4	4	4	4	4	4	4	4	4	4	4	4	4	4	4
d1nkr_1	2	4	4	4	4	4	4	4	4	4	4	4	4	4	4	1	3	3	4	4	4	4	4	4	4	4	4	4	4	4	4	4	4	4	4	4	4	4	4	4	4	4	4	4	4	4	4	4	4
d1nkr_2	2	4	4	4	4	4	4	4	4	4	4	4	4	4	4	1	3	3	4	4	4	4	4	4	4	4	4	4	4	4	4	4	4	4	4	4	4	4	4	4	4	4	4	4	4	4	4	4	4
d1g0xa1	2	4	4	4	4	4	4	4	4	4	4	4	4	4	4	1	3	3	4	4	4	4	4	4	4	4	4	4	4	4	4	4	4	4	4	4	4	4	4	4	4	4	4	4	4	4	4	4	4
d1g0xa2	2	4	4	4	4	4	4	4	4	4	4	4	4	4	4	1	3	3	4	4	4	4	4	4	4	4	4	4	4	4	4	4	4	4	4	4	4	4	4	4	4	4	4	4	4	4	4	4	4
d1olla1	2	4	4	4	4	4	4	4	4	4	4	4	4	4	4	1	3	3	4	4	4	4	4	4	4	4	4	4	4	4	4	4	4	4	4	4	4	4	4	4	4	4	4	4	4	4	4	4	4
d1olla2	2	4	4	4	4	4	4	4	4	4	4	4	4	4	4	1	3	3	4	4	4	4	4	4	4	4	4	4	4	4	4	4	4	4	4	4	4	4	4	4	4	4	4	4	4	4	4	4	4
d1f42a1	2	4	4	4	4	4	4	4	4	4	4	4	4	4	4	1	3	3	4	4	4	4	4	4	4	4	4	4	4	4	4	4	4	4	4	4	4	4	4	4	4	4	4	4	4	4	4	4	4
d1n26a1	2	4	4	4	4	4	4	4	4	4	4	4	4	4	4	1	3	3	4	4	4	4	4	4	4	4	4	4	4	4	4	4	4	4	4	4	4	4	4	4	4	4	4	4	4	4	4	4	4
d1jbja1	2	4	4	4	4	4	4	4	4	4	4	4	4	4	4	1	3	3	4	4	4	4	4	4	4	4	4	4	4	4	4	4	4	4	4	4	4	4	4	4	4	4	4	4	4	4	4	4	4
d1jbja2	2	4	4	4	4	4	4	4	4	4	4	4	4	4	4	1	3	3	4	4	4	4	4	4	4	4	4	4	4	4	4	4	4	4	4	4	4	4	4	4	4	4	4	4	4	4	4	4	4
d1m2oa2	2	4	4	4	4	4	4	4	4	4	2	4	4	2	4	2	4	2	3	4	4	4	4	2	4	4	4	4	4	4	4	4	4	4	4	4	4	4	4	4	4	4	4	4	4	4	2	4	4
d1pcxa2	2	4	4	4	4	4	4	4	4	4	2	4	4	2	4	2	4	2	3	4	4	4	4	2	4	4	4	4	4	4	4	4	4	4	4	4	4	4	4	4	4	4	4	4	4	4	2	4	4
d1pd1a2	2	4	4	4	4	4	4	4	4	4	2	4	4	2	4	2	4	2	3	4	4	4	4	2	4	4	4	4	4	4	4	4	4	4	4	4	4	4	4	4	4	4	4	4	4	4	2	4	4
d1dmha_	2	4	4	4	4	4	4	4	4	4	4	4	4	2	4	2	2	4	4	3	4	4	4	2	2	4	4	4	4	4	2	2	2	4	4	4	4	4	4	4	4	4	4	2	4	4	4	4	4
d1eo9a_	2	4	4	4	4	4	4	4	4	4	4	4	4	2	4	2	2	4	4	3	4	4	4	2	2	4	4	4	4	4	2	2	2	4	4	4	4	4	4	4	4	4	4	2	4	4	4	4	4
d1eo9b_	2	4	4	4	4	4	4	4	4	4	4	4	4	2	4	2	2	4	4	3	4	4	4	2	2	4	4	4	4	4	2	2	2	4	4	4	4	4	4	4	4	4	4	2	4	4	4	4	4
d1k5ja_	2	4	4	4	2	2	4	4	4	4	4	4	4	4	4	4	2	4	4	4	3	4	4	4	4	2	4	4	4	4	4	4	2	4	4	4	4	4	4	4	4	4	4	4	4	4	4	4	4
d1k5jb_	2	4	4	4	2	2	4	4	4	4	4	4	4	4	4	4	2	4	4	4	3	4	4	4	4	2	4	4	4	4	4	4	2	4	4	4	4	4	4	4	4	4	4	4	4	4	4	4	4
d1nlqa_	2	4	4	4	2	2	4	4	4	4	4	4	4	4	4	4	2	4	4	4	3	4	4	4	4	2	4	4	4	4	4	4	2	4	4	4	4	4	4	4	4	4	4	4	4	4	4	4	4
d1jmma_	2	4	4	4	4	4	2	4	4	2	2	2	2	4	4	4	2	2	4	4	4	3	4	4	4	2	4	4	2	2	4	2	4	4	4	4	4	4	4	4	2	4	4	4	4	4	4	4	4
d3vub__	2	4	4	4	2	4	2	4	4	4	4	4	4	4	4	4	4	4	4	4	4	4	3	3	3	3	4	4	4	4	4	4	4	4	4	4	4	4	4	4	4	4	4	4	4	4	4	4	2
d1m1fa_	2	4	4	4	2	4	2	4	4	4	4	4	4	4	4	4	4	4	4	4	4	4	3	3	3	3	4	4	4	4	4	4	4	4	4	4	4	4	4	4	4	4	4	4	4	4	4	4	2
d1ub4a_	2	4	4	4	2	4	2	4	4	4	4	4	4	4	4	4	4	4	4	4	4	4	3	3	3	3	4	4	4	4	4	4	4	4	4	4	4	4	4	4	4	4	4	4	4	4	4	4	2
d1ne8a_	2	4	4	4	2	4	2	4	4	4	4	4	4	4	4	4	4	4	4	4	4	4	3	3	3	3	4	4	4	4	4	4	4	4	4	4	4	4	4	4	4	4	4	4	4	4	4	4	2
d1eova1	2	4	4	4	2	4	4	4	4	4	2	4	2	4	4	4	4	4	4	4	2	4	4	4	4	4	3	1	3	4	2	4	4	4	4	4	4	4	4	2	4	4	4	4	4	4	4	4	4
d1b8aa1	2	4	4	4	2	4	4	4	4	4	2	4	2	4	4	4	4	4	4	4	2	4	4	4	4	4	3	1	3	4	2	4	4	4	4	4	4	4	4	2	4	4	4	4	4	4	4	4	4
d1n9wa1	2	4	4	4	2	4	4	4	4	4	2	4	2	4	4	4	4	4	4	4	2	4	4	4	4	4	3	1	3	4	2	4	4	4	4	4	4	4	4	2	4	4	4	4	4	4	4	4	4
d1c0aa1	2	4	4	4	2	4	4	4	4	4	2	4	2	4	4	4	4	4	4	4	2	4	4	4	4	4	3	1	3	4	2	4	4	4	4	4	4	4	4	2	4	4	4	4	4	4	4	4	4
d1l0wa1	2	4	4	4	2	4	4	4	4	4	2	4	2	4	4	4	4	4	4	4	2	4	4	4	4	4	3	1	3	4	2	4	4	4	4	4	4	4	4	2	4	4	4	4	4	4	4	4	4
d1e1oa1	2	4	4	4	2	4	4	4	4	4	2	4	2	4	4	4	4	4	4	4	2	4	4	4	4	4	3	1	3	4	2	4	4	4	4	4	4	4	4	2	4	4	4	4	4	4	4	4	4
d1gm5a2	2	4	4	4	2	4	4	4	4	4	2	4	2	4	4	4	4	4	4	4	2	4	4	4	4	4	3	1	3	4	2	4	4	4	4	4	4	4	4	2	4	4	4	4	4	4	4	4	4
d1cuk_3	2	4	4	4	2	4	4	4	4	4	2	4	2	4	4	4	4	4	4	4	2	4	4	4	4	4	3	1	3	4	2	4	4	4	4	4	4	4	4	2	4	4	4	4	4	4	4	4	4
d1bvsa3	2	4	4	4	2	4	4	4	4	4	2	4	2	4	4	4	4	4	4	4	2	4	4	4	4	4	3	1	3	4	2	4	4	4	4	4	4	4	4	2	4	4	4	4	4	4	4	4	4
d1ixra2	2	4	4	4	2	4	4	4	4	4	2	4	2	4	4	4	4	4	4	4	2	4	4	4	4	4	3	1	3	4	2	4	4	4	4	4	4	4	4	2	4	4	4	4	4	4	4	4	4
d3ulla_	2	4	4	4	2	4	4	4	4	4	2	4	2	4	4	4	4	4	4	4	2	4	4	4	4	4	3	1	3	4	2	4	4	4	4	4	4	4	4	2	4	4	4	4	4	4	4	4	4
d1qvca_	2	4	4	4	2	4	4	4	4	4	2	4	2	4	4	4	4	4	4	4	2	4	4	4	4	4	3	1	3	4	2	4	4	4	4	4	4	4	4	2	4	4	4	4	4	4	4	4	4
d1ue1a_	2	4	4	4	2	4	4	4	4	4	2	4	2	4	4	4	4	4	4	4	2	4	4	4	4	4	3	1	3	4	2	4	4	4	4	4	4	4	4	2	4	4	4	4	4	4	4	4	4
d1o7ia_	2	4	4	4	2	4	4	4	4	4	2	4	2	4	4	4	4	4	4	4	2	4	4	4	4	4	3	1	3	4	2	4	4	4	4	4	4	4	4	2	4	4	4	4	4	4	4	4	4
d1ewia_	2	4	4	4	2	4	4	4	4	4	2	4	2	4	4	4	4	4	4	4	2	4	4	4	4	4	3	1	3	4	2	4	4	4	4	4	4	4	4	2	4	4	4	4	4	4	4	4	4
d1fgua1	2	4	4	4	2	4	4	4	4	4	2	4	2	4	4	4	4	4	4	4	2	4	4	4	4	4	3	1	3	4	2	4	4	4	4	4	4	4	4	2	4	4	4	4	4	4	4	4	4
d1fgua2	2	4	4	4	2	4	4	4	4	4	2	4	2	4	4	4	4	4	4	4	2	4	4	4	4	4	3	1	3	4	2	4	4	4	4	4	4	4	4	2	4	4	4	4	4	4	4	4	4
d1l1oc_	2	4	4	4	2	4	4	4	4	4	2	4	2	4	4	4	4	4	4	4	2	4	4	4	4	4	3	1	3	4	2	4	4	4	4	4	4	4	4	2	4	4	4	4	4	4	4	4	4
d1quqa_	2	4	4	4	2	4	4	4	4	4	2	4	2	4	4	4	4	4	4	4	2	4	4	4	4	4	3	1	3	4	2	4	4	4	4	4	4	4	4	2	4	4	4	4	4	4	4	4	4
d1quqb_	2	4	4	4	2	4	4	4	4	4	2	4	2	4	4	4	4	4	4	4	2	4	4	4	4	4	3	1	3	4	2	4	4	4	4	4	4	4	4	2	4	4	4	4	4	4	4	4	4
d1s40a_	2	4	4	4	2	4	4	4	4	4	2	4	2	4	4	4	4	4	4	4	2	4	4	4	4	4	3	1	3	4	2	4	4	4	4	4	4	4	4	2	4	4	4	4	4	4	4	4	4
d1jb7a1	2	4	4	4	2	4	4	4	4	4	2	4	2	4	4	4	4	4	4	4	2	4	4	4	4	4	3	1	3	4	2	4	4	4	4	4	4	4	4	2	4	4	4	4	4	4	4	4	4
d1jb7a2	2	4	4	4	2	4	4	4	4	4	2	4	2	4	4	4	4	4	4	4	2	4	4	4	4	4	3	1	3	4	2	4	4	4	4	4	4	4	4	2	4	4	4	4	4	4	4	4	4
d1jb7a3	2	4	4	4	2	4	4	4	4	4	2	4	2	4	4	4	4	4	4	4	2	4	4	4	4	4	3	1	3	4	2	4	4	4	4	4	4	4	4	2	4	4	4	4	4	4	4	4	4
d1jb7b_	2	4	4	4	2	4	4	4	4	4	2	4	2	4	4	4	4	4	4	4	2	4	4	4	4	4	3	1	3	4	2	4	4	4	4	4	4	4	4	2	4	4	4	4	4	4	4	4	4
d1qzga_	2	4	4	4	2	4	4	4	4	4	2	4	2	4	4	4	4	4	4	4	2	4	4	4	4	4	3	1	3	4	2	4	4	4	4	4	4	4	4	2	4	4	4	4	4	4	4	4	4
d1iyjb3	2	4	4	4	2	4	4	4	4	4	2	4	2	4	4	4	4	4	4	4	2	4	4	4	4	4	3	1	3	4	2	4	4	4	4	4	4	4	4	2	4	4	4	4	4	4	4	4	4
d1iyjb4	2	4	4	4	2	4	4	4	4	4	2	4	2	4	4	4	4	4	4	4	2	4	4	4	4	4	3	1	3	4	2	4	4	4	4	4	4	4	4	2	4	4	4	4	4	4	4	4	4
d1iyjb5	2	4	4	4	2	4	4	4	4	4	2	4	2	4	4	4	4	4	4	4	2	4	4	4	4	4	3	1	3	4	2	4	4	4	4	4	4	4	4	2	4	4	4	4	4	4	4	4	4
d1jjcb3	2	4	4	4	2	4	4	4	4	4	2	4	2	4	4	4	4	4	4	4	2	4	4	4	4	4	3	1	3	4	2	4	4	4	4	4	4	4	4	2	4	4	4	4	4	4	4	4	4
d1mkha_	2	4	4	4	2	4	4	4	4	4	2	4	2	4	4	4	4	4	4	4	2	4	4	4	4	4	3	1	3	4	2	4	4	4	4	4	4	4	4	2	4	4	4	4	4	4	4	4	4
d1fl0a_	2	4	4	4	2	4	4	4	4	4	2	4	2	4	4	4	4	4	4	4	2	4	4	4	4	4	3	1	3	4	2	4	4	4	4	4	4	4	4	2	4	4	4	4	4	4	4	4	4
d1pxfa_	2	4	4	4	2	4	4	4	4	4	2	4	2	4	4	4	4	4	4	4	2	4	4	4	4	4	3	1	3	4	2	4	4	4	4	4	4	4	4	2	4	4	4	4	4	4	4	4	4
d1gd7a_	2	4	4	4	2	4	4	4	4	4	2	4	2	4	4	4	4	4	4	4	2	4	4	4	4	4	3	1	3	4	2	4	4	4	4	4	4	4	4	2	4	4	4	4	4	4	4	4	4
d1mjc__	2	4	4	4	2	4	4	4	4	4	2	4	2	4	4	4	4	4	4	4	2	4	4	4	4	4	3	1	3	4	2	4	4	4	4	4	4	4	4	2	4	4	4	4	4	4	4	4	4
d1c9oa_	2	4	4	4	2	4	4	4	4	4	2	4	2	4	4	4	4	4	4	4	2	4	4	4	4	4	3	1	3	4	2	4	4	4	4	4	4	4	4	2	4	4	4	4	4	4	4	4	4
d1g6pa_	2	4	4	4	2	4	4	4	4	4	2	4	2	4	4	4	4	4	4	4	2	4	4	4	4	4	3	1	3	4	2	4	4	4	4	4	4	4	4	2	4	4	4	4	4	4	4	4	4
d1h95a_	2	4	4	4	2	4	4	4	4	4	2	4	2	4	4	4	4	4	4	4	2	4	4	4	4	4	3	1	3	4	2	4	4	4	4	4	4	4	4	2	4	4	4	4	4	4	4	4	4
d1sro__	2	4	4	4	2	4	4	4	4	4	2	4	2	4	4	4	4	4	4	4	2	4	4	4	4	4	3	1	3	4	2	4	4	4	4	4	4	4	4	2	4	4	4	4	4	4	4	4	4
d1e3pa2	2	4	4	4	2	4	4	4	4	4	2	4	2	4	4	4	4	4	4	4	2	4	4	4	4	4	3	1	3	4	2	4	4	4	4	4	4	4	4	2	4	4	4	4	4	4	4	4	4
d1hh2p1	2	4	4	4	2	4	4	4	4	4	2	4	2	4	4	4	4	4	4	4	2	4	4	4	4	4	3	1	3	4	2	4	4	4	4	4	4	4	4	2	4	4	4	4	4	4	4	4	4
d1k0ra1	2	4	4	4	2	4	4	4	4	4	2	4	2	4	4	4	4	4	4	4	2	4	4	4	4	4	3	1	3	4	2	4	4	4	4	4	4	4	4	2	4	4	4	4	4	4	4	4	4
d1go3e1	2	4	4	4	2	4	4	4	4	4	2	4	2	4	4	4	4	4	4	4	2	4	4	4	4	4	3	1	3	4	2	4	4	4	4	4	4	4	4	2	4	4	4	4	4	4	4	4	4
d1ah9__	2	4	4	4	2	4	4	4	4	4	2	4	2	4	4	4	4	4	4	4	2	4	4	4	4	4	3	1	3	4	2	4	4	4	4	4	4	4	4	2	4	4	4	4	4	4	4	4	4
d1hr0w_	2	4	4	4	2	4	4	4	4	4	2	4	2	4	4	4	4	4	4	4	2	4	4	4	4	4	3	1	3	4	2	4	4	4	4	4	4	4	4	2	4	4	4	4	4	4	4	4	4
d1jt8a_	2	4	4	4	2	4	4	4	4	4	2	4	2	4	4	4	4	4	4	4	2	4	4	4	4	4	3	1	3	4	2	4	4	4	4	4	4	4	4	2	4	4	4	4	4	4	4	4	4
d1d7qa_	2	4	4	4	2	4	4	4	4	4	2	4	2	4	4	4	4	4	4	4	2	4	4	4	4	4	3	1	3	4	2	4	4	4	4	4	4	4	4	2	4	4	4	4	4	4	4	4	4
d1kl9a_	2	4	4	4	2	4	4	4	4	4	2	4	2	4	4	4	4	4	4	4	2	4	4	4	4	4	3	1	3	4	2	4	4	4	4	4	4	4	4	2	4	4	4	4	4	4	4	4	4
d1luza_	2	4	4	4	2	4	4	4	4	4	2	4	2	4	4	4	4	4	4	4	2	4	4	4	4	4	3	1	3	4	2	4	4	4	4	4	4	4	4	2	4	4	4	4	4	4	4	4	4
d1jjga_	2	4	4	4	2	4	4	4	4	4	2	4	2	4	4	4	4	4	4	4	2	4	4	4	4	4	3	1	3	4	2	4	4	4	4	4	4	4	4	2	4	4	4	4	4	4	4	4	4
d1a62_2	2	4	4	4	2	4	4	4	4	4	2	4	2	4	4	4	4	4	4	4	2	4	4	4	4	4	3	1	3	4	2	4	4	4	4	4	4	4	4	2	4	4	4	4	4	4	4	4	4
d2eifa2	2	4	4	4	2	4	4	4	4	4	2	4	2	4	4	4	4	4	4	4	2	4	4	4	4	4	3	1	3	4	2	4	4	4	4	4	4	4	4	2	4	4	4	4	4	4	4	4	4
d1bkb_2	2	4	4	4	2	4	4	4	4	4	2	4	2	4	4	4	4	4	4	4	2	4	4	4	4	4	3	1	3	4	2	4	4	4	4	4	4	4	4	2	4	4	4	4	4	4	4	4	4
d1iz6a2	2	4	4	4	2	4	4	4	4	4	2	4	2	4	4	4	4	4	4	4	2	4	4	4	4	4	3	1	3	4	2	4	4	4	4	4	4	4	4	2	4	4	4	4	4	4	4	4	4
d1khia2	2	4	4	4	2	4	4	4	4	4	2	4	2	4	4	4	4	4	4	4	2	4	4	4	4	4	3	1	3	4	2	4	4	4	4	4	4	4	4	2	4	4	4	4	4	4	4	4	4
d1rl2a2	2	4	4	4	2	4	4	4	4	4	2	4	2	4	4	4	4	4	4	4	2	4	4	4	4	4	3	1	3	4	2	4	4	4	4	4	4	4	4	2	4	4	4	4	4	4	4	4	4
d1jj2a2	2	4	4	4	2	4	4	4	4	4	2	4	2	4	4	4	4	4	4	4	2	4	4	4	4	4	3	1	3	4	2	4	4	4	4	4	4	4	4	2	4	4	4	4	4	4	4	4	4
d1fjgl_	2	4	4	4	2	4	4	4	4	4	2	4	2	4	4	4	4	4	4	4	2	4	4	4	4	4	3	1	3	4	2	4	4	4	4	4	4	4	4	2	4	4	4	4	4	4	4	4	4
d1hnzl_	2	4	4	4	2	4	4	4	4	4	2	4	2	4	4	4	4	4	4	4	2	4	4	4	4	4	3	1	3	4	2	4	4	4	4	4	4	4	4	2	4	4	4	4	4	4	4	4	4
d1fjgq_	2	4	4	4	2	4	4	4	4	4	2	4	2	4	4	4	4	4	4	4	2	4	4	4	4	4	3	1	3	4	2	4	4	4	4	4	4	4	4	2	4	4	4	4	4	4	4	4	4
d1rip__	2	4	4	4	2	4	4	4	4	4	2	4	2	4	4	4	4	4	4	4	2	4	4	4	4	4	3	1	3	4	2	4	4	4	4	4	4	4	4	2	4	4	4	4	4	4	4	4	4
d1ny4a_	2	4	4	4	2	4	4	4	4	4	2	4	2	4	4	4	4	4	4	4	2	4	4	4	4	4	3	1	3	4	2	4	4	4	4	4	4	4	4	2	4	4	4	4	4	4	4	4	4
d1ne3a_	2	4	4	4	2	4	4	4	4	4	2	4	2	4	4	4	4	4	4	4	2	4	4	4	4	4	3	1	3	4	2	4	4	4	4	4	4	4	4	2	4	4	4	4	4	4	4	4	4
d1uwva1	2	4	4	4	2	4	4	4	4	4	2	4	2	4	4	4	4	4	4	4	2	4	4	4	4	4	3	1	3	4	2	4	4	4	4	4	4	4	4	2	4	4	4	4	4	4	4	4	4
d1k3ra1	2	4	4	4	2	4	4	4	4	4	2	4	2	4	4	4	4	4	4	4	2	4	4	4	4	4	3	1	3	4	2	4	4	4	4	4	4	4	4	2	4	4	4	4	4	4	4	4	4
d1ckma1	2	4	4	4	2	4	4	4	4	4	2	4	2	4	4	4	4	4	4	4	2	4	4	4	4	4	3	1	3	4	2	4	4	4	4	4	4	4	4	2	4	4	4	4	4	4	4	4	4
d1p16a1	2	4	4	4	2	4	4	4	4	4	2	4	2	4	4	4	4	4	4	4	2	4	4	4	4	4	3	1	3	4	2	4	4	4	4	4	4	4	4	2	4	4	4	4	4	4	4	4	4
d1a0i_1	2	4	4	4	2	4	4	4	4	4	2	4	2	4	4	4	4	4	4	4	2	4	4	4	4	4	3	1	3	4	2	4	4	4	4	4	4	4	4	2	4	4	4	4	4	4	4	4	4
d1fvia1	2	4	4	4	2	4	4	4	4	4	2	4	2	4	4	4	4	4	4	4	2	4	4	4	4	4	3	1	3	4	2	4	4	4	4	4	4	4	4	2	4	4	4	4	4	4	4	4	4
d1dgsa2	2	4	4	4	2	4	4	4	4	4	2	4	2	4	4	4	4	4	4	4	2	4	4	4	4	4	3	1	3	4	2	4	4	4	4	4	4	4	4	2	4	4	4	4	4	4	4	4	4
d1gvp__	2	4	4	4	2	4	4	4	4	4	2	4	2	4	4	4	4	4	4	4	2	4	4	4	4	4	3	1	3	4	2	4	4	4	4	4	4	4	4	2	4	4	4	4	4	4	4	4	4
d1pfsa_	2	4	4	4	2	4	4	4	4	4	2	4	2	4	4	4	4	4	4	4	2	4	4	4	4	4	3	1	3	4	2	4	4	4	4	4	4	4	4	2	4	4	4	4	4	4	4	4	4
d1gpc__	2	4	4	4	2	4	4	4	4	4	2	4	2	4	4	4	4	4	4	4	2	4	4	4	4	4	3	1	3	4	2	4	4	4	4	4	4	4	4	2	4	4	4	4	4	4	4	4	4
d1je5a_	2	4	4	4	2	4	4	4	4	4	2	4	2	4	4	4	4	4	4	4	2	4	4	4	4	4	3	1	3	4	2	4	4	4	4	4	4	4	4	2	4	4	4	4	4	4	4	4	4
d1ltla_	2	4	4	4	2	4	4	4	4	4	2	4	2	4	4	4	4	4	4	4	2	4	4	4	4	4	3	1	3	4	2	4	4	4	4	4	4	4	4	2	4	4	4	4	4	4	4	4	4
d1i50h_	2	4	4	4	2	4	4	4	4	4	2	4	2	4	4	4	4	4	4	4	2	4	4	4	4	4	3	1	3	4	2	4	4	4	4	4	4	4	4	2	4	4	4	4	4	4	4	4	4
d1jlxa1	2	2	4	4	2	4	4	4	4	4	4	4	4	2	2	4	4	4	2	4	4	2	2	4	2	4	4	4	4	4	4	2	4	4	4	4	4	4	4	2	4	4	4	4	4	4	4	2	2
d1jlxa2	2	2	4	4	2	4	4	4	4	4	4	4	4	2	2	4	4	4	2	4	4	2	2	4	2	4	4	4	4	4	4	2	4	4	4	4	4	4	4	2	4	4	4	4	4	4	4	2	2
d1fuia1	2	4	4	4	4	4	4	4	4	2	4	4	2	4	4	4	2	4	2	2	2	4	4	4	4	2	4	4	4	3	2	4	4	4	2	4	4	4	4	4	4	4	4	4	4	4	4	4	4
d1ijqa1	2	4	2	4	4	4	4	4	4	2	4	4	4	4	4	4	4	2	4	4	4	4	4	4	4	4	4	4	4	4	4	4	4	4	4	4	4	4	4	4	2	4	2	4	4	4	4	2	4
d1ri6a_	2	4	4	4	4	4	4	4	4	4	4	4	4	4	4	4	4	4	4	4	4	4	4	4	4	4	4	4	4	4	4	4	4	4	4	4	4	4	4	4	4	4	4	4	4	4	2	4	4
d1ezga_	2	4	4	4	4	4	4	4	2	4	2	4	2	4	4	4	4	4	4	4	4	4	4	4	4	4	4	4	4	4	3	4	4	4	4	4	4	4	4	4	4	4	4	4	4	4	2	4	4
d1gtfa_	2	4	4	4	4	4	4	4	4	4	4	4	4	4	4	4	4	4	4	4	4	4	4	4	4	4	2	4	4	4	4	3	3	3	4	4	2	4	4	4	4	4	4	4	4	4	4	4	4
d1pg6a_	2	4	4	4	4	4	4	4	4	4	4	4	4	4	4	4	4	4	4	4	4	4	4	4	4	4	2	4	4	4	4	3	3	3	4	4	2	4	4	4	4	4	4	4	4	4	4	4	4
d1bdo__	2	4	4	2	4	4	2	2	2	4	4	4	4	4	2	2	4	4	4	4	4	2	2	4	2	4	2	2	2	4	2	4	2	4	1	2	4	4	4	4	4	4	4	4	2	4	4	4	4
d1dcza_	2	4	4	2	4	4	2	2	2	4	4	4	4	4	2	2	4	4	4	4	4	2	2	4	2	4	2	2	2	4	2	4	2	4	1	2	4	4	4	4	4	4	4	4	2	4	4	4	4
d1htp__	2	4	4	2	4	4	2	2	2	4	4	4	4	4	2	2	4	4	4	4	4	2	2	4	2	4	2	2	2	4	2	4	2	4	1	2	4	4	4	4	4	4	4	4	2	4	4	4	4
d1lab__	2	4	4	2	4	4	2	2	2	4	4	4	4	4	2	2	4	4	4	4	4	2	2	4	2	4	2	2	2	4	2	4	2	4	1	2	4	4	4	4	4	4	4	4	2	4	4	4	4
d1iyu__	2	4	4	2	4	4	2	2	2	4	4	4	4	4	2	2	4	4	4	4	4	2	2	4	2	4	2	2	2	4	2	4	2	4	1	2	4	4	4	4	4	4	4	4	2	4	4	4	4
d1qjoa_	2	4	4	2	4	4	2	2	2	4	4	4	4	4	2	2	4	4	4	4	4	2	2	4	2	4	2	2	2	4	2	4	2	4	1	2	4	4	4	4	4	4	4	4	2	4	4	4	4
d1gjxa_	2	4	4	2	4	4	2	2	2	4	4	4	4	4	2	2	4	4	4	4	4	2	2	4	2	4	2	2	2	4	2	4	2	4	1	2	4	4	4	4	4	4	4	4	2	4	4	4	4
d1fyc__	2	4	4	2	4	4	2	2	2	4	4	4	4	4	2	2	4	4	4	4	4	2	2	4	2	4	2	2	2	4	2	4	2	4	1	2	4	4	4	4	4	4	4	4	2	4	4	4	4
d1ghk__	2	4	4	2	4	4	2	2	2	4	4	4	4	4	2	2	4	4	4	4	4	2	2	4	2	4	2	2	2	4	2	4	2	4	1	2	4	4	4	4	4	4	4	4	2	4	4	4	4
d1pmr__	2	4	4	2	4	4	2	2	2	4	4	4	4	4	2	2	4	4	4	4	4	2	2	4	2	4	2	2	2	4	2	4	2	4	1	2	4	4	4	4	4	4	4	4	2	4	4	4	4
d1k8ma_	2	4	4	2	4	4	2	2	2	4	4	4	4	4	2	2	4	4	4	4	4	2	2	4	2	4	2	2	2	4	2	4	2	4	1	2	4	4	4	4	4	4	4	4	2	4	4	4	4
d1c5ea_	2	4	4	2	4	4	4	4	2	4	4	4	4	2	4	4	4	4	4	4	4	2	4	4	4	4	4	4	4	4	4	4	4	2	4	4	4	4	4	4	2	4	4	4	4	4	4	4	4
d1v93a_	2	4	2	4	4	4	4	4	4	4	4	4	4	4	4	4	4	4	4	4	4	4	4	4	4	4	4	4	4	4	4	2	4	4	4	3	3	3	3	3	3	4	4	4	4	4	4	4	4
d1k87a2	2	4	2	4	4	4	4	4	4	4	4	4	4	4	4	4	4	4	4	4	4	4	4	4	4	4	4	4	4	4	4	2	4	4	4	3	3	3	3	3	3	4	4	4	4	4	4	4	4
d1m9la_	2	4	4	2	4	4	4	2	4	4	2	2	4	4	2	2	4	4	2	4	2	2	4	4	4	4	2	4	4	4	4	2	4	2	4	2	4	2	4	2	4	3	4	4	4	4	2	4	4
d1iexa2	2	4	4	4	4	4	2	4	2	4	2	4	4	4	2	4	4	4	4	4	4	4	4	4	4	4	4	4	4	4	4	4	4	4	4	4	4	4	4	4	4	4	3	3	3	3	2	4	4
d1jila_	2	2	2	4	4	4	4	4	2	4	2	4	4	4	4	2	2	4	4	4	4	2	4	2	2	4	4	2	2	4	4	4	2	4	2	2	4	4	2	2	4	4	4	4	4	4	1	3	2
d1h3fa1	2	2	2	4	4	4	4	4	2	4	2	4	4	4	4	2	2	4	4	4	4	2	4	2	2	4	4	2	2	4	4	4	2	4	2	2	4	4	2	2	4	4	4	4	4	4	1	3	2
d1n3la_	2	2	2	4	4	4	4	4	2	4	2	4	4	4	4	2	2	4	4	4	4	2	4	2	2	4	4	2	2	4	4	4	2	4	2	2	4	4	2	2	4	4	4	4	4	4	1	3	2
d1i6la_	2	2	2	4	4	4	4	4	2	4	2	4	4	4	4	2	2	4	4	4	4	2	4	2	2	4	4	2	2	4	4	4	2	4	2	2	4	4	2	2	4	4	4	4	4	4	1	3	2
d1r6ta2	2	2	2	4	4	4	4	4	2	4	2	4	4	4	4	2	2	4	4	4	4	2	4	2	2	4	4	2	2	4	4	4	2	4	2	2	4	4	2	2	4	4	4	4	4	4	1	3	2
d1gtra2	2	2	2	4	4	4	4	4	2	4	2	4	4	4	4	2	2	4	4	4	4	2	4	2	2	4	4	2	2	4	4	4	2	4	2	2	4	4	2	2	4	4	4	4	4	4	1	3	2
d1nzja_	2	2	2	4	4	4	4	4	2	4	2	4	4	4	4	2	2	4	4	4	4	2	4	2	2	4	4	2	2	4	4	4	2	4	2	2	4	4	2	2	4	4	4	4	4	4	1	3	2
d1irxa2	2	2	2	4	4	4	4	4	2	4	2	4	4	4	4	2	2	4	4	4	4	2	4	2	2	4	4	2	2	4	4	4	2	4	2	2	4	4	2	2	4	4	4	4	4	4	1	3	2
d1a8h_2	2	2	2	4	4	4	4	4	2	4	2	4	4	4	4	2	2	4	4	4	4	2	4	2	2	4	4	2	2	4	4	4	2	4	2	2	4	4	2	2	4	4	4	4	4	4	1	3	2
d1pfva2	2	2	2	4	4	4	4	4	2	4	2	4	4	4	4	2	2	4	4	4	4	2	4	2	2	4	4	2	2	4	4	4	2	4	2	2	4	4	2	2	4	4	4	4	4	4	1	3	2
d1li5a2	2	2	2	4	4	4	4	4	2	4	2	4	4	4	4	2	2	4	4	4	4	2	4	2	2	4	4	2	2	4	4	4	2	4	2	2	4	4	2	2	4	4	4	4	4	4	1	3	2
d1h3na3	2	2	2	4	4	4	4	4	2	4	2	4	4	4	4	2	2	4	4	4	4	2	4	2	2	4	4	2	2	4	4	4	2	4	2	2	4	4	2	2	4	4	4	4	4	4	1	3	2
d1f7ua2	2	2	2	4	4	4	4	4	2	4	2	4	4	4	4	2	2	4	4	4	4	2	4	2	2	4	4	2	2	4	4	4	2	4	2	2	4	4	2	2	4	4	4	4	4	4	1	3	2
d1iq0a2	2	2	2	4	4	4	4	4	2	4	2	4	4	4	4	2	2	4	4	4	4	2	4	2	2	4	4	2	2	4	4	4	2	4	2	2	4	4	2	2	4	4	4	4	4	4	1	3	2
d1coza_	2	2	2	4	4	4	4	4	2	4	2	4	4	4	4	2	2	4	4	4	4	2	4	2	2	4	4	2	2	4	4	4	2	4	2	2	4	4	2	2	4	4	4	4	4	4	1	3	2
d1od6a_	2	2	2	4	4	4	4	4	2	4	2	4	4	4	4	2	2	4	4	4	4	2	4	2	2	4	4	2	2	4	4	4	2	4	2	2	4	4	2	2	4	4	4	4	4	4	1	3	2
d1nupa_	2	2	2	4	4	4	4	4	2	4	2	4	4	4	4	2	2	4	4	4	4	2	4	2	2	4	4	2	2	4	4	4	2	4	2	2	4	4	2	2	4	4	4	4	4	4	1	3	2
d1f9aa_	2	2	2	4	4	4	4	4	2	4	2	4	4	4	4	2	2	4	4	4	4	2	4	2	2	4	4	2	2	4	4	4	2	4	2	2	4	4	2	2	4	4	4	4	4	4	1	3	2
d1kaqf_	2	2	2	4	4	4	4	4	2	4	2	4	4	4	4	2	2	4	4	4	4	2	4	2	2	4	4	2	2	4	4	4	2	4	2	2	4	4	2	2	4	4	4	4	4	4	1	3	2
d1k4ka_	2	2	2	4	4	4	4	4	2	4	2	4	4	4	4	2	2	4	4	4	4	2	4	2	2	4	4	2	2	4	4	4	2	4	2	2	4	4	2	2	4	4	4	4	4	4	1	3	2
d1lw7a1	2	2	2	4	4	4	4	4	2	4	2	4	4	4	4	2	2	4	4	4	4	2	4	2	2	4	4	2	2	4	4	4	2	4	2	2	4	4	2	2	4	4	4	4	4	4	1	3	2
d1mrza2	2	2	2	4	4	4	4	4	2	4	2	4	4	4	4	2	2	4	4	4	4	2	4	2	2	4	4	2	2	4	4	4	2	4	2	2	4	4	2	2	4	4	4	4	4	4	1	3	2
d1mopa_	2	2	2	4	4	4	4	4	2	4	2	4	4	4	4	2	2	4	4	4	4	2	4	2	2	4	4	2	2	4	4	4	2	4	2	2	4	4	2	2	4	4	4	4	4	4	1	3	2
d1jhda2	2	2	2	4	4	4	4	4	2	4	2	4	4	4	4	2	2	4	4	4	4	2	4	2	2	4	4	2	2	4	4	4	2	4	2	2	4	4	2	2	4	4	4	4	4	4	1	3	2
d1ckqa_	2	4	2	4	4	4	4	2	2	4	4	4	2	4	4	2	4	2	2	4	2	4	4	2	4	2	4	4	4	4	2	4	4	4	4	4	4	2	4	2	2	2	4	4	4	4	4	4	1
d1sx5a_	2	4	2	4	4	4	4	2	2	4	4	4	2	4	4	2	4	2	2	4	2	4	4	2	4	2	4	4	4	4	2	4	4	4	4	4	4	2	4	2	2	2	4	4	4	4	4	4	1
d1bam__	2	4	2	4	4	4	4	2	2	4	4	4	2	4	4	2	4	2	2	4	2	4	4	2	4	2	4	4	4	4	2	4	4	4	4	4	4	2	4	2	2	2	4	4	4	4	4	4	1
d1dmua_	2	4	2	4	4	4	4	2	2	4	4	4	2	4	4	2	4	2	2	4	2	4	4	2	4	2	4	4	4	4	2	4	4	4	4	4	4	2	4	2	2	2	4	4	4	4	4	4	1
d1dfma_	2	4	2	4	4	4	4	2	2	4	4	4	2	4	4	2	4	2	2	4	2	4	4	2	4	2	4	4	4	4	2	4	4	4	4	4	4	2	4	2	2	2	4	4	4	4	4	4	1
d1sdoa_	2	4	2	4	4	4	4	2	2	4	4	4	2	4	4	2	4	2	2	4	2	4	4	2	4	2	4	4	4	4	2	4	4	4	4	4	4	2	4	2	2	2	4	4	4	4	4	4	1
d3pvia_	2	4	2	4	4	4	4	2	2	4	4	4	2	4	4	2	4	2	2	4	2	4	4	2	4	2	4	4	4	4	2	4	4	4	4	4	4	2	4	2	2	2	4	4	4	4	4	4	1
d1cfr__	2	4	2	4	4	4	4	2	2	4	4	4	2	4	4	2	4	2	2	4	2	4	4	2	4	2	4	4	4	4	2	4	4	4	4	4	4	2	4	2	2	2	4	4	4	4	4	4	1
d1d02a_	2	4	2	4	4	4	4	2	2	4	4	4	2	4	4	2	4	2	2	4	2	4	4	2	4	2	4	4	4	4	2	4	4	4	4	4	4	2	4	2	2	2	4	4	4	4	4	4	1
d1ev7a_	2	4	2	4	4	4	4	2	2	4	4	4	2	4	4	2	4	2	2	4	2	4	4	2	4	2	4	4	4	4	2	4	4	4	4	4	4	2	4	2	2	2	4	4	4	4	4	4	1
d1fiua_	2	4	2	4	4	4	4	2	2	4	4	4	2	4	4	2	4	2	2	4	2	4	4	2	4	2	4	4	4	4	2	4	4	4	4	4	4	2	4	2	2	2	4	4	4	4	4	4	1
d1dc1a_	2	4	2	4	4	4	4	2	2	4	4	4	2	4	4	2	4	2	2	4	2	4	4	2	4	2	4	4	4	4	2	4	4	4	4	4	4	2	4	2	2	2	4	4	4	4	4	4	1
d1kc6a_	2	4	2	4	4	4	4	2	2	4	4	4	2	4	4	2	4	2	2	4	2	4	4	2	4	2	4	4	4	4	2	4	4	4	4	4	4	2	4	2	2	2	4	4	4	4	4	4	1
d2foka4	2	4	2	4	4	4	4	2	2	4	4	4	2	4	4	2	4	2	2	4	2	4	4	2	4	2	4	4	4	4	2	4	4	4	4	4	4	2	4	2	2	2	4	4	4	4	4	4	1
d1na6a2	2	4	2	4	4	4	4	2	2	4	4	4	2	4	4	2	4	2	2	4	2	4	4	2	4	2	4	4	4	4	2	4	4	4	4	4	4	2	4	2	2	2	4	4	4	4	4	4	1
d1avqa_	2	4	2	4	4	4	4	2	2	4	4	4	2	4	4	2	4	2	2	4	2	4	4	2	4	2	4	4	4	4	2	4	4	4	4	4	4	2	4	2	2	2	4	4	4	4	4	4	1
d1azo__	2	4	2	4	4	4	4	2	2	4	4	4	2	4	4	2	4	2	2	4	2	4	4	2	4	2	4	4	4	4	2	4	4	4	4	4	4	2	4	2	2	2	4	4	4	4	4	4	1
d1vsra_	2	4	2	4	4	4	4	2	2	4	4	4	2	4	4	2	4	2	2	4	2	4	4	2	4	2	4	4	4	4	2	4	4	4	4	4	4	2	4	2	2	2	4	4	4	4	4	4	1
d1f1za2	2	4	2	4	4	4	4	2	2	4	4	4	2	4	4	2	4	2	2	4	2	4	4	2	4	2	4	4	4	4	2	4	4	4	4	4	4	2	4	2	2	2	4	4	4	4	4	4	1
d1fzra_	2	4	2	4	4	4	4	2	2	4	4	4	2	4	4	2	4	2	2	4	2	4	4	2	4	2	4	4	4	4	2	4	4	4	4	4	4	2	4	2	2	2	4	4	4	4	4	4	1
d1gefa_	2	4	2	4	4	4	4	2	2	4	4	4	2	4	4	2	4	2	2	4	2	4	4	2	4	2	4	4	4	4	2	4	4	4	4	4	4	2	4	2	2	2	4	4	4	4	4	4	1
d1hh1a_	2	4	2	4	4	4	4	2	2	4	4	4	2	4	4	2	4	2	2	4	2	4	4	2	4	2	4	4	4	4	2	4	4	4	4	4	4	2	4	2	2	2	4	4	4	4	4	4	1
d1j23a_	2	4	2	4	4	4	4	2	2	4	4	4	2	4	4	2	4	2	2	4	2	4	4	2	4	2	4	4	4	4	2	4	4	4	4	4	4	2	4	2	2	2	4	4	4	4	4	4	1
d1sfe_2	2	4	4	4	4	2	2	4	4	4	4	4	4	4	4	4	4	4	4	2	4	2	4	4	4	4	4	2	4	4	4	2	2	4	4	4	4	2	4	4	4	4	4	4	4	4	4	4	4
d1eh6a2	2	4	4	4	4	2	2	4	4	4	4	4	4	4	4	4	4	4	4	2	4	2	4	4	4	4	4	2	4	4	4	2	2	4	4	4	4	2	4	4	4	4	4	4	4	4	4	4	4
d1eh7a2	2	4	4	4	4	2	2	4	4	4	4	4	4	4	4	4	4	4	4	2	4	2	4	4	4	4	4	2	4	4	4	2	2	4	4	4	4	2	4	4	4	4	4	4	4	4	4	4	4
d1qnta2	2	4	4	4	4	2	2	4	4	4	4	4	4	4	4	4	4	4	4	2	4	2	4	4	4	4	4	2	4	4	4	2	2	4	4	4	4	2	4	4	4	4	4	4	4	4	4	4	4
d1mgta2	2	4	4	4	4	2	2	4	4	4	4	4	4	4	4	4	4	4	4	2	4	2	4	4	4	4	4	2	4	4	4	2	2	4	4	4	4	2	4	4	4	4	4	4	4	4	4	4	4
d1m4la_	2	4	4	2	4	4	4	4	4	4	4	4	4	2	4	4	4	4	4	4	4	4	4	4	4	4	4	4	4	4	4	4	4	2	2	4	4	4	4	4	4	4	4	4	4	4	4	4	2
d1h8la2	2	4	4	2	4	4	4	4	4	4	4	4	4	2	4	4	4	4	4	4	4	4	4	4	4	4	4	4	4	4	4	4	4	2	2	4	4	4	4	4	4	4	4	4	4	4	4	4	2
d1lam_2	2	4	4	2	4	4	4	4	4	4	4	4	4	2	4	4	4	4	4	4	4	4	4	4	4	4	4	4	4	4	4	4	4	2	2	4	4	4	4	4	4	4	4	4	4	4	4	4	2
d1rtqa_	2	4	4	2	4	4	4	4	4	4	4	4	4	2	4	4	4	4	4	4	4	4	4	4	4	4	4	4	4	4	4	4	4	2	2	4	4	4	4	4	4	4	4	4	4	4	4	4	2
d1qq9a_	2	4	4	2	4	4	4	4	4	4	4	4	4	2	4	4	4	4	4	4	4	4	4	4	4	4	4	4	4	4	4	4	4	2	2	4	4	4	4	4	4	4	4	4	4	4	4	4	2
d1lfwa1	2	4	4	2	4	4	4	4	4	4	4	4	4	2	4	4	4	4	4	4	4	4	4	4	4	4	4	4	4	4	4	4	4	2	2	4	4	4	4	4	4	4	4	4	4	4	4	4	2
d1cg2a1	2	4	4	2	4	4	4	4	4	4	4	4	4	2	4	4	4	4	4	4	4	4	4	4	4	4	4	4	4	4	4	4	4	2	2	4	4	4	4	4	4	4	4	4	4	4	4	4	2
d1fnoa4	2	4	4	2	4	4	4	4	4	4	4	4	4	2	4	4	4	4	4	4	4	4	4	4	4	4	4	4	4	4	4	4	4	2	2	4	4	4	4	4	4	4	4	4	4	4	4	4	2
d1r3na1	2	4	4	2	4	4	4	4	4	4	4	4	4	2	4	4	4	4	4	4	4	4	4	4	4	4	4	4	4	4	4	4	4	2	2	4	4	4	4	4	4	4	4	4	4	4	4	4	2
d1vgya1	2	4	4	2	4	4	4	4	4	4	4	4	4	2	4	4	4	4	4	4	4	4	4	4	4	4	4	4	4	4	4	4	4	2	2	4	4	4	4	4	4	4	4	4	4	4	4	4	2
g1q7l.1	2	4	4	2	4	4	4	4	4	4	4	4	4	2	4	4	4	4	4	4	4	4	4	4	4	4	4	4	4	4	4	4	4	2	2	4	4	4	4	4	4	4	4	4	4	4	4	4	2
d1vhea2	2	4	4	2	4	4	4	4	4	4	4	4	4	2	4	4	4	4	4	4	4	4	4	4	4	4	4	4	4	4	4	4	4	2	2	4	4	4	4	4	4	4	4	4	4	4	4	4	2
d1de4c3	2	4	4	2	4	4	4	4	4	4	4	4	4	2	4	4	4	4	4	4	4	4	4	4	4	4	4	4	4	4	4	4	4	2	2	4	4	4	4	4	4	4	4	4	4	4	4	4	2
d1jwqa_	2	4	4	2	4	4	4	4	4	4	4	4	4	2	4	4	4	4	4	4	4	4	4	4	4	4	4	4	4	4	4	4	4	2	2	4	4	4	4	4	4	4	4	4	4	4	4	4	2
d1p9oa_	2	4	4	2	4	4	4	4	2	4	2	4	4	4	4	2	4	2	4	4	4	4	2	2	2	4	4	4	2	4	4	4	2	4	4	4	4	2	4	2	2	4	4	4	4	2	4	4	2
d1d4ba_	2	4	4	4	2	4	4	4	4	4	4	4	4	4	4	4	4	4	4	4	4	4	4	4	2	4	4	4	4	4	4	4	4	4	4	4	2	4	4	4	2	4	4	4	2	4	4	4	4
d1c9fa_	2	4	4	4	2	4	4	4	4	4	4	4	4	4	4	4	4	4	4	4	4	4	4	4	2	4	4	4	4	4	4	4	4	4	4	4	2	4	4	4	2	4	4	4	2	4	4	4	4
d1f2ri_	2	4	4	4	2	4	4	4	4	4	4	4	4	4	4	4	4	4	4	4	4	4	4	4	2	4	4	4	4	4	4	4	4	4	4	4	2	4	4	4	2	4	4	4	2	4	4	4	4
d1oeya_	2	4	4	4	2	4	4	4	4	4	4	4	4	4	4	4	4	4	4	4	4	4	4	4	2	4	4	4	4	4	4	4	4	4	4	4	2	4	4	4	2	4	4	4	2	4	4	4	4
d1oeyj_	2	4	4	4	2	4	4	4	4	4	4	4	4	4	4	4	4	4	4	4	4	4	4	4	2	4	4	4	4	4	4	4	4	4	4	4	2	4	4	4	2	4	4	4	2	4	4	4	4
d1ip9a_	2	4	4	4	2	4	4	4	4	4	4	4	4	4	4	4	4	4	4	4	4	4	4	4	2	4	4	4	4	4	4	4	4	4	4	4	2	4	4	4	2	4	4	4	2	4	4	4	4
d1pqsa_	2	4	4	4	2	4	4	4	4	4	4	4	4	4	4	4	4	4	4	4	4	4	4	4	2	4	4	4	4	4	4	4	4	4	4	4	2	4	4	4	2	4	4	4	2	4	4	4	4
d1oaca2	2	4	4	2	4	2	4	4	4	4	4	4	4	2	4	4	4	4	4	4	4	4	2	4	4	4	4	2	4	4	4	4	4	2	4	2	4	2	4	4	4	4	2	4	4	4	4	4	2
d1oaca3	2	4	4	2	4	2	4	4	4	4	4	4	4	2	4	4	4	4	4	4	4	4	2	4	4	4	4	2	4	4	4	4	4	2	4	2	4	2	4	4	4	4	2	4	4	4	4	4	2
d1ksia2	2	4	4	2	4	2	4	4	4	4	4	4	4	2	4	4	4	4	4	4	4	4	2	4	4	4	4	2	4	4	4	4	4	2	4	2	4	2	4	4	4	4	2	4	4	4	4	4	2
d1ksia3	2	4	4	2	4	2	4	4	4	4	4	4	4	2	4	4	4	4	4	4	4	4	2	4	4	4	4	2	4	4	4	4	4	2	4	2	4	2	4	4	4	4	2	4	4	4	4	4	2
d1ivwa2	2	4	4	2	4	2	4	4	4	4	4	4	4	2	4	4	4	4	4	4	4	4	2	4	4	4	4	2	4	4	4	4	4	2	4	2	4	2	4	4	4	4	2	4	4	4	4	4	2
d1ivwa3	2	4	4	2	4	2	4	4	4	4	4	4	4	2	4	4	4	4	4	4	4	4	2	4	4	4	4	2	4	4	4	4	4	2	4	2	4	2	4	4	4	4	2	4	4	4	4	4	2
d1ekma2	2	4	4	2	4	2	4	4	4	4	4	4	4	2	4	4	4	4	4	4	4	4	2	4	4	4	4	2	4	4	4	4	4	2	4	2	4	2	4	4	4	4	2	4	4	4	4	4	2
d1ekma3	2	4	4	2	4	2	4	4	4	4	4	4	4	2	4	4	4	4	4	4	4	4	2	4	4	4	4	2	4	4	4	4	4	2	4	2	4	2	4	4	4	4	2	4	4	4	4	4	2
d1n9ea2	2	4	4	2	4	2	4	4	4	4	4	4	4	2	4	4	4	4	4	4	4	4	2	4	4	4	4	2	4	4	4	4	4	2	4	2	4	2	4	4	4	4	2	4	4	4	4	4	2
d1n9ea3	2	4	4	2	4	2	4	4	4	4	4	4	4	2	4	4	4	4	4	4	4	4	2	4	4	4	4	2	4	4	4	4	4	2	4	2	4	2	4	4	4	4	2	4	4	4	4	4	2
d1edqa3	2	4	4	2	2	4	4	2	2	4	4	4	4	4	2	4	4	4	2	2	4	4	4	4	2	4	4	2	2	2	2	4	4	4	4	4	4	2	4	4	4	2	4	4	4	4	4	2	4
d1goia3	2	4	4	2	2	4	4	2	2	4	4	4	4	4	2	4	4	4	2	2	4	4	4	4	2	4	4	2	2	2	2	4	4	4	4	4	4	2	4	4	4	2	4	4	4	4	4	2	4
d1kfwa2	2	4	4	2	2	4	4	2	2	4	4	4	4	4	2	4	4	4	2	2	4	4	4	4	2	4	4	2	2	2	2	4	4	4	4	4	4	2	4	4	4	2	4	4	4	4	4	2	4
d1itxa2	2	4	4	2	2	4	4	2	2	4	4	4	4	4	2	4	4	4	2	2	4	4	4	4	2	4	4	2	2	2	2	4	4	4	4	4	4	2	4	4	4	2	4	4	4	4	4	2	4
d1d2ka2	2	4	4	2	2	4	4	2	2	4	4	4	4	4	2	4	4	4	2	2	4	4	4	4	2	4	4	2	2	2	2	4	4	4	4	4	4	2	4	4	4	2	4	4	4	4	4	2	4
d1hkka2	2	4	4	2	2	4	4	2	2	4	4	4	4	4	2	4	4	4	2	2	4	4	4	4	2	4	4	2	2	2	2	4	4	4	4	4	4	2	4	4	4	2	4	4	4	4	4	2	4
d1hjxa2	2	4	4	2	2	4	4	2	2	4	4	4	4	4	2	4	4	4	2	2	4	4	4	4	2	4	4	2	2	2	2	4	4	4	4	4	4	2	4	4	4	2	4	4	4	4	4	2	4
d1e9la2	2	4	4	2	2	4	4	2	2	4	4	4	4	4	2	4	4	4	2	2	4	4	4	4	2	4	4	2	2	2	2	4	4	4	4	4	4	2	4	4	4	2	4	4	4	4	4	2	4
d1jnda2	2	4	4	2	2	4	4	2	2	4	4	4	4	4	2	4	4	4	2	2	4	4	4	4	2	4	4	2	2	2	2	4	4	4	4	4	4	2	4	4	4	2	4	4	4	4	4	2	4
d1psda3	2	4	4	4	4	4	4	4	4	4	4	4	4	4	4	4	4	4	4	4	4	4	4	4	4	4	4	4	4	4	4	4	4	4	4	4	4	4	4	4	4	4	4	4	4	4	4	2	4
d1tdj_2	2	4	4	4	4	4	4	4	4	4	4	4	4	4	4	4	4	4	4	4	4	4	4	4	4	4	4	4	4	4	4	4	4	4	4	4	4	4	4	4	4	4	4	4	4	4	4	2	4
d1tdj_3	2	4	4	4	4	4	4	4	4	4	4	4	4	4	4	4	4	4	4	4	4	4	4	4	4	4	4	4	4	4	4	4	4	4	4	4	4	4	4	4	4	4	4	4	4	4	4	2	4
d1phza1	2	4	4	4	4	4	4	4	4	4	4	4	4	4	4	4	4	4	4	4	4	4	4	4	4	4	4	4	4	4	4	4	4	4	4	4	4	4	4	4	4	4	4	4	4	4	4	2	4
d1q5ya_	2	4	4	4	4	4	4	4	4	4	4	4	4	4	4	4	4	4	4	4	4	4	4	4	4	4	4	4	4	4	4	4	4	4	4	4	4	4	4	4	4	4	4	4	4	4	4	2	4
d1tig__	2	4	4	4	4	2	4	4	4	2	4	2	4	4	4	4	4	4	4	4	4	2	4	4	2	4	4	4	4	4	4	4	4	4	4	4	4	2	4	4	4	4	4	4	4	2	4	4	4
d2ifea_	2	4	4	4	4	2	4	4	4	2	4	2	4	4	4	4	4	4	4	4	4	2	4	4	2	4	4	4	4	4	4	4	4	4	4	4	4	2	4	4	4	4	4	4	4	2	4	4	4
d1i96v_	2	4	4	4	4	2	4	4	4	2	4	2	4	4	4	4	4	4	4	4	4	2	4	4	2	4	4	4	4	4	4	4	4	4	4	4	4	2	4	4	4	4	4	4	4	2	4	4	4
d1clia1	2	4	4	2	4	4	4	4	4	4	4	4	4	4	4	4	2	4	4	4	4	4	4	4	4	4	4	4	4	4	4	4	4	4	2	4	2	4	4	4	2	4	4	4	4	4	2	4	2
d1vk3a1	2	4	4	2	4	4	4	4	4	4	4	4	4	4	4	4	2	4	4	4	4	4	4	4	4	4	4	4	4	4	4	4	4	4	2	4	2	4	4	4	2	4	4	4	4	4	2	4	2
d1vk3a2	2	4	4	2	4	4	4	4	4	4	4	4	4	4	4	4	2	4	4	4	4	4	4	4	4	4	4	4	4	4	4	4	4	4	2	4	2	4	4	4	2	4	4	4	4	4	2	4	2
d1c7ka_	2	2	2	4	2	4	4	2	2	2	4	2	4	2	4	4	4	2	4	4	2	2	2	2	2	2	2	2	4	4	4	4	2	2	4	4	4	2	4	2	2	4	2	4	4	4	2	2	2
d1g12a_	2	2	2	4	2	4	4	2	2	2	4	2	4	2	4	4	4	2	4	4	2	2	2	2	2	2	2	2	4	4	4	4	2	2	4	4	4	2	4	2	2	4	2	4	4	4	2	2	2
d1eb6a_	2	2	2	4	2	4	4	2	2	2	4	2	4	2	4	4	4	2	4	4	2	2	2	2	2	2	2	2	4	4	4	4	2	2	4	4	4	2	4	2	2	4	2	4	4	4	2	2	2
d1ezm__	2	2	2	4	2	4	4	2	2	2	4	2	4	2	4	4	4	2	4	4	2	2	2	2	2	2	2	2	4	4	4	4	2	2	4	4	4	2	4	2	2	4	2	4	4	4	2	2	2
d1bqba_	2	2	2	4	2	4	4	2	2	2	4	2	4	2	4	4	4	2	4	4	2	2	2	2	2	2	2	2	4	4	4	4	2	2	4	4	4	2	4	2	2	4	2	4	4	4	2	2	2
d1hs6a3	2	2	2	4	2	4	4	2	2	2	4	2	4	2	4	4	4	2	4	4	2	2	2	2	2	2	2	2	4	4	4	4	2	2	4	4	4	2	4	2	2	4	2	4	4	4	2	2	2
d1dmta_	2	2	2	4	2	4	4	2	2	2	4	2	4	2	4	4	4	2	4	4	2	2	2	2	2	2	2	2	4	4	4	4	2	2	4	4	4	2	4	2	2	4	2	4	4	4	2	2	2
d1i1ip_	2	2	2	4	2	4	4	2	2	2	4	2	4	2	4	4	4	2	4	4	2	2	2	2	2	2	2	2	4	4	4	4	2	2	4	4	4	2	4	2	2	4	2	4	4	4	2	2	2
d1k9xa_	2	2	2	4	2	4	4	2	2	2	4	2	4	2	4	4	4	2	4	4	2	2	2	2	2	2	2	2	4	4	4	4	2	2	4	4	4	2	4	2	2	4	2	4	4	4	2	2	2
d1o8aa_	2	2	2	4	2	4	4	2	2	2	4	2	4	2	4	4	4	2	4	4	2	2	2	2	2	2	2	2	4	4	4	4	2	2	4	4	4	2	4	2	2	4	2	4	4	4	2	2	2
d1j7na1	2	2	2	4	2	4	4	2	2	2	4	2	4	2	4	4	4	2	4	4	2	2	2	2	2	2	2	2	4	4	4	4	2	2	4	4	4	2	4	2	2	4	2	4	4	4	2	2	2
d1j7na2	2	2	2	4	2	4	4	2	2	2	4	2	4	2	4	4	4	2	4	4	2	2	2	2	2	2	2	2	4	4	4	4	2	2	4	4	4	2	4	2	2	4	2	4	4	4	2	2	2
d1lml__	2	2	2	4	2	4	4	2	2	2	4	2	4	2	4	4	4	2	4	4	2	2	2	2	2	2	2	2	4	4	4	4	2	2	4	4	4	2	4	2	2	4	2	4	4	4	2	2	2
d1kapp2	2	2	2	4	2	4	4	2	2	2	4	2	4	2	4	4	4	2	4	4	2	2	2	2	2	2	2	2	4	4	4	4	2	2	4	4	4	2	4	2	2	4	2	4	4	4	2	2	2
g1e1h.1	2	2	2	4	2	4	4	2	2	2	4	2	4	2	4	4	4	2	4	4	2	2	2	2	2	2	2	2	4	4	4	4	2	2	4	4	4	2	4	2	2	4	2	4	4	4	2	2	2
d1iae__	2	2	2	4	2	4	4	2	2	2	4	2	4	2	4	4	4	2	4	4	2	2	2	2	2	2	2	2	4	4	4	4	2	2	4	4	4	2	4	2	2	4	2	4	4	4	2	2	2
d1kufa_	2	2	2	4	2	4	4	2	2	2	4	2	4	2	4	4	4	2	4	4	2	2	2	2	2	2	2	2	4	4	4	4	2	2	4	4	4	2	4	2	2	4	2	4	4	4	2	2	2
d1bkca_	2	2	2	4	2	4	4	2	2	2	4	2	4	2	4	4	4	2	4	4	2	2	2	2	2	2	2	2	4	4	4	4	2	2	4	4	4	2	4	2	2	4	2	4	4	4	2	2	2
d1jk3a_	2	2	2	4	2	4	4	2	2	2	4	2	4	2	4	4	4	2	4	4	2	2	2	2	2	2	2	2	4	4	4	4	2	2	4	4	4	2	4	2	2	4	2	4	4	4	2	2	2
d1oz9a_	2	2	2	4	2	4	4	2	2	2	4	2	4	2	4	4	4	2	4	4	2	2	2	2	2	2	2	2	4	4	4	4	2	2	4	4	4	2	4	2	2	4	2	4	4	4	2	2	2
d1p0za_	2	4	4	4	4	4	4	4	4	4	4	4	4	4	4	4	4	4	4	4	4	4	4	4	4	4	4	4	4	4	4	4	4	4	2	4	4	4	4	2	4	4	4	4	4	2	4	4	4
d1ojga_	2	4	4	4	4	4	4	4	4	4	4	4	4	4	4	4	4	4	4	4	4	4	4	4	4	4	4	4	4	4	4	4	4	4	2	4	4	4	4	2	4	4	4	4	4	2	4	4	4
d3pmga4	2	4	4	4	4	4	4	4	4	4	2	4	4	4	4	4	4	4	4	4	4	4	4	4	4	2	4	4	4	2	4	4	4	4	4	4	4	4	4	4	4	4	4	4	4	4	4	4	4
d1p5dx4	2	4	4	4	4	4	4	4	4	4	2	4	4	4	4	4	4	4	4	4	4	4	4	4	4	2	4	4	4	2	4	4	4	4	4	4	4	4	4	4	4	4	4	4	4	4	4	4	4
d1a0i_2	2	4	2	4	4	2	4	2	2	2	4	4	2	2	2	4	4	4	4	4	4	2	2	2	2	4	2	4	4	2	2	4	2	2	2	2	4	2	4	2	4	2	2	2	4	2	2	4	4
d1fvia2	2	4	2	4	4	2	4	2	2	2	4	4	2	2	2	4	4	4	4	4	4	2	2	2	2	4	2	4	4	2	2	4	2	2	2	2	4	2	4	2	4	2	2	2	4	2	2	4	4
d1dgsa3	2	4	2	4	4	2	4	2	2	2	4	4	2	2	2	4	4	4	4	4	4	2	2	2	2	4	2	4	4	2	2	4	2	2	2	2	4	2	4	2	4	2	2	2	4	2	2	4	4
d1ckma2	2	4	2	4	4	2	4	2	2	2	4	4	2	2	2	4	4	4	4	4	4	2	2	2	2	4	2	4	4	2	2	4	2	2	2	2	4	2	4	2	4	2	2	2	4	2	2	4	4
d1p16a2	2	4	2	4	4	2	4	2	2	2	4	4	2	2	2	4	4	4	4	4	4	2	2	2	2	4	2	4	4	2	2	4	2	2	2	2	4	2	4	2	4	2	2	2	4	2	2	4	4
d1s68a_	2	4	2	4	4	2	4	2	2	2	4	4	2	2	2	4	4	4	4	4	4	2	2	2	2	4	2	4	4	2	2	4	2	2	2	2	4	2	4	2	4	2	2	2	4	2	2	4	4
d1kqfb2	2	4	4	4	4	4	4	4	2	4	4	4	4	4	4	4	4	4	4	4	4	4	4	4	4	4	4	4	4	4	4	4	2	4	4	4	4	4	4	4	4	4	2	4	4	4	4	4	4
d1kqgb2	2	4	4	4	4	4	4	4	2	4	4	4	4	4	4	4	4	4	4	4	4	4	4	4	4	4	4	4	4	4	4	4	2	4	4	4	4	4	4	4	4	4	2	4	4	4	4	4	4
d1az6__	2	4	4	4	4	4	4	4	4	4	4	4	4	4	4	4	4	4	4	4	4	4	4	4	4	4	4	4	4	4	4	4	4	4	4	4	4	4	4	4	4	4	4	4	4	4	4	4	4
d1azh__	2	4	4	4	4	4	4	4	4	4	4	4	4	4	4	4	4	4	4	4	4	4	4	4	4	4	4	4	4	4	4	4	4	4	4	4	4	4	4	4	4	4	4	4	4	4	4	4	4
d1azj__	2	4	4	4	4	4	4	4	4	4	4	4	4	4	4	4	4	4	4	4	4	4	4	4	4	4	4	4	4	4	4	4	4	4	4	4	4	4	4	4	4	4	4	4	4	4	4	4	4
d1azk__	2	4	4	4	4	4	4	4	4	4	4	4	4	4	4	4	4	4	4	4	4	4	4	4	4	4	4	4	4	4	4	4	4	4	4	4	4	4	4	4	4	4	4	4	4	4	4	4	4
d1cbh__	2	4	4	4	4	4	4	4	4	4	4	4	4	4	4	4	4	4	4	4	4	4	4	4	4	4	4	4	4	4	4	4	4	4	4	4	4	4	4	4	4	4	4	4	4	4	4	4	4
d2cbh__	2	4	4	4	4	4	4	4	4	4	4	4	4	4	4	4	4	4	4	4	4	4	4	4	4	4	4	4	4	4	4	4	4	4	4	4	4	4	4	4	4	4	4	4	4	4	4	4	4
d1pvma3	2	4	4	4	4	4	4	4	4	4	4	4	4	4	4	4	4	4	4	4	4	4	4	4	4	4	4	2	4	4	4	4	4	2	4	4	4	4	4	4	4	4	4	4	4	4	4	4	4
d1pvmb3	2	4	4	4	4	4	4	4	4	4	4	4	4	4	4	4	4	4	4	4	4	4	4	4	4	4	4	2	4	4	4	4	4	2	4	4	4	4	4	4	4	4	4	4	4	4	4	4	4
d1grj_1	3	4	4	2	4	4	4	4	4	4	4	4	4	4	4	4	4	4	4	4	2	4	2	4	4	4	4	4	4	2	4	4	4	4	4	4	4	4	4	4	4	4	2	4	4	2	2	4	4
d1jj2u_	3	4	4	4	4	4	4	4	4	4	4	4	4	4	4	4	4	4	4	4	4	4	4	4	4	4	4	4	4	4	2	4	4	4	4	4	4	4	4	4	4	4	4	2	4	4	4	4	4
d1fpoa1	3	4	4	4	4	4	4	4	4	4	2	4	4	4	4	4	4	4	4	4	4	4	4	4	2	2	4	4	2	4	4	4	4	4	4	4	4	4	4	4	4	4	4	4	4	4	4	4	4
d1hdj__	3	4	4	4	4	4	4	4	4	4	2	4	4	4	4	4	4	4	4	4	4	4	4	4	2	2	4	4	2	4	4	4	4	4	4	4	4	4	4	4	4	4	4	4	4	4	4	4	4
d1xbl__	3	4	4	4	4	4	4	4	4	4	2	4	4	4	4	4	4	4	4	4	4	4	4	4	2	2	4	4	2	4	4	4	4	4	4	4	4	4	4	4	4	4	4	4	4	4	4	4	4
d1nz6a_	3	4	4	4	4	4	4	4	4	4	2	4	4	4	4	4	4	4	4	4	4	4	4	4	2	2	4	4	2	4	4	4	4	4	4	4	4	4	4	4	4	4	4	4	4	4	4	4	4
d1iura_	3	4	4	4	4	4	4	4	4	4	2	4	4	4	4	4	4	4	4	4	4	4	4	4	2	2	4	4	2	4	4	4	4	4	4	4	4	4	4	4	4	4	4	4	4	4	4	4	4
d1fafa_	3	4	4	4	4	4	4	4	4	4	2	4	4	4	4	4	4	4	4	4	4	4	4	4	2	2	4	4	2	4	4	4	4	4	4	4	4	4	4	4	4	4	4	4	4	4	4	4	4
d1gh6a_	3	4	4	4	4	4	4	4	4	4	2	4	4	4	4	4	4	4	4	4	4	4	4	4	2	2	4	4	2	4	4	4	4	4	4	4	4	4	4	4	4	4	4	4	4	4	4	4	4
d1du2a_	3	4	4	4	4	4	4	4	4	4	4	4	4	4	4	4	4	4	4	4	4	4	4	4	4	4	4	2	4	4	4	4	4	4	4	4	4	2	2	4	4	4	4	4	4	4	4	4	4
d1fxkc_	3	4	4	4	4	4	4	4	4	4	4	4	4	4	4	4	4	4	4	4	4	4	4	4	4	4	4	4	4	4	4	4	4	2	4	4	4	4	4	4	2	4	4	4	4	4	4	4	4
d1fxka_	3	4	4	4	4	4	4	4	4	4	4	4	4	4	4	4	4	4	4	4	4	4	4	4	4	4	4	4	4	4	4	4	4	2	4	4	4	4	4	4	2	4	4	4	4	4	4	4	4
d1cxzb_	3	4	4	4	4	4	4	4	2	4	4	4	4	4	4	4	4	2	2	4	4	4	4	2	4	4	4	4	4	4	4	4	4	4	4	4	4	4	4	4	4	4	4	4	4	4	4	4	2
d1urfa_	3	4	4	4	4	4	4	4	2	4	4	4	4	4	4	4	4	2	2	4	4	4	4	2	4	4	4	4	4	4	4	4	4	4	4	4	4	4	4	4	4	4	4	4	4	4	4	4	2
d1seta1	3	4	4	4	4	4	4	4	4	4	4	4	4	4	4	2	4	4	4	4	4	4	4	4	4	4	4	4	4	4	4	4	4	4	4	4	4	4	4	4	4	4	4	4	4	4	4	4	4
d1eiya1	3	4	4	4	4	4	4	4	4	4	4	4	4	4	4	2	4	4	4	4	4	4	4	4	4	4	4	4	4	4	4	4	4	4	4	4	4	4	4	4	4	4	4	4	4	4	4	4	4
d1ivsa1	3	4	4	4	4	4	4	4	4	4	4	4	4	4	4	2	4	4	4	4	4	4	4	4	4	4	4	4	4	4	4	4	4	4	4	4	4	4	4	4	4	4	4	4	4	4	4	4	4
d1lrza1	3	4	4	4	4	4	4	4	4	4	4	4	4	4	4	2	4	4	4	4	4	4	4	4	4	4	4	4	4	4	4	4	4	4	4	4	4	4	4	4	4	4	4	4	4	4	4	4	4
d1k4ta1	3	4	4	4	2	2	4	4	4	4	4	2	4	4	4	4	4	4	4	4	4	4	4	4	4	4	2	4	4	4	4	4	4	4	4	4	2	4	4	4	4	4	4	4	4	4	4	4	4
d1e52a_	3	4	2	4	4	4	2	4	4	4	4	4	4	4	2	4	4	4	4	2	4	4	4	4	4	4	4	4	4	4	4	4	4	4	4	4	4	4	4	4	4	4	4	4	4	4	4	2	4
d1qoja_	3	4	2	4	4	4	2	4	4	4	4	4	4	4	2	4	4	4	4	2	4	4	4	4	4	4	4	4	4	4	4	4	4	4	4	4	4	4	4	4	4	4	4	4	4	4	4	2	4
d1qojb_	3	4	2	4	4	4	2	4	4	4	4	4	4	4	2	4	4	4	4	2	4	4	4	4	4	4	4	4	4	4	4	4	4	4	4	4	4	4	4	4	4	4	4	4	4	4	4	2	4
d1aqt_1	3	4	4	4	4	4	4	4	4	2	4	4	4	4	4	4	2	4	4	4	4	4	4	4	4	4	4	4	4	4	4	4	2	4	4	4	4	4	4	2	4	4	4	4	2	4	4	4	4
d1bsha1	3	4	4	4	4	4	4	4	4	2	4	4	4	4	4	4	2	4	4	4	4	4	4	4	4	4	4	4	4	4	4	4	2	4	4	4	4	4	4	2	4	4	4	4	2	4	4	4	4
d1bsna1	3	4	4	4	4	4	4	4	4	2	4	4	4	4	4	4	2	4	4	4	4	4	4	4	4	4	4	4	4	4	4	4	2	4	4	4	4	4	4	2	4	4	4	4	2	4	4	4	4
d1fs0e1	3	4	4	4	4	4	4	4	4	2	4	4	4	4	4	4	2	4	4	4	4	4	4	4	4	4	4	4	4	4	4	4	2	4	4	4	4	4	4	2	4	4	4	4	2	4	4	4	4
d1e79h1	3	4	4	4	4	4	4	4	4	2	4	4	4	4	4	4	2	4	4	4	4	4	4	4	4	4	4	4	4	4	4	4	2	4	4	4	4	4	4	2	4	4	4	4	2	4	4	4	4
d1pv0a_	3	4	4	4	4	4	4	2	4	4	4	4	2	2	4	4	4	4	4	4	4	2	4	4	4	4	4	4	4	4	4	2	4	4	4	2	4	4	4	4	4	4	4	4	4	4	4	4	4
d1gjja1	4	3	2	2	2	4	4	4	4	4	4	4	4	4	2	4	4	4	2	2	2	2	4	4	4	4	4	4	4	2	4	4	4	2	2	4	2	4	4	4	4	4	4	2	4	2	4	4	4
d1gjja2	4	3	2	2	2	4	4	4	4	4	4	4	4	4	2	4	4	4	2	2	2	2	4	4	4	4	4	4	4	2	4	4	4	2	2	4	2	4	4	4	4	4	4	2	4	2	4	4	4
d1h9ea_	4	3	2	2	2	4	4	4	4	4	4	4	4	4	2	4	4	4	2	2	2	2	4	4	4	4	4	4	4	2	4	4	4	2	2	4	2	4	4	4	4	4	4	2	4	2	4	4	4
d1h9fa_	4	3	2	2	2	4	4	4	4	4	4	4	4	4	2	4	4	4	2	2	2	2	4	4	4	4	4	4	4	2	4	4	4	2	2	4	2	4	4	4	4	4	4	2	4	2	4	4	4
d1jeia_	4	3	2	2	2	4	4	4	4	4	4	4	4	4	2	4	4	4	2	2	2	2	4	4	4	4	4	4	4	2	4	4	4	2	2	4	2	4	4	4	4	4	4	2	4	2	4	4	4
d1jeqa1	4	3	4	4	4	4	4	4	2	4	4	4	2	4	4	2	2	4	4	4	4	4	4	4	2	4	4	4	4	4	4	2	2	4	4	4	4	2	2	4	4	4	2	4	4	4	4	4	4
d1jjra_	4	3	4	4	4	4	4	4	2	4	4	4	2	4	4	2	2	4	4	4	4	4	4	4	2	4	4	4	4	4	4	2	2	4	4	4	4	2	2	4	4	4	2	4	4	4	4	4	4
d1kcfa1	4	3	4	4	4	4	4	4	2	4	4	4	2	4	4	2	2	4	4	4	4	4	4	4	2	4	4	4	4	4	4	2	2	4	4	4	4	2	2	4	4	4	2	4	4	4	4	4	4
d1kcfb1	4	3	4	4	4	4	4	4	2	4	4	4	2	4	4	2	2	4	4	4	4	4	4	4	2	4	4	4	4	4	4	2	2	4	4	4	4	2	2	4	4	4	2	4	4	4	4	4	4
d1h1js_	4	3	4	4	4	4	4	4	2	4	4	4	2	4	4	2	2	4	4	4	4	4	4	4	2	4	4	4	4	4	4	2	2	4	4	4	4	2	2	4	4	4	2	4	4	4	4	4	4
d1e7da1	4	3	4	4	4	4	4	2	4	2	4	4	4	2	4	4	4	2	4	4	4	4	4	4	4	2	2	2	4	4	2	4	4	4	4	4	4	4	4	4	2	4	4	4	2	4	2	2	4
d1e7db1	4	3	4	4	4	4	4	2	4	2	4	4	4	2	4	4	4	2	4	4	4	4	4	4	4	2	2	2	4	4	2	4	4	4	4	4	4	4	4	4	2	4	4	4	2	4	2	2	4
d1e7la1	4	3	4	4	4	4	4	2	4	2	4	4	4	2	4	4	4	2	4	4	4	4	4	4	4	2	2	2	4	4	2	4	4	4	4	4	4	4	4	4	2	4	4	4	2	4	2	2	4
d1e7lb1	4	3	4	4	4	4	4	2	4	2	4	4	4	2	4	4	4	2	4	4	4	4	4	4	4	2	2	2	4	4	2	4	4	4	4	4	4	4	4	4	2	4	4	4	2	4	2	2	4
d1en7a1	4	3	4	4	4	4	4	2	4	2	4	4	4	2	4	4	4	2	4	4	4	4	4	4	4	2	2	2	4	4	2	4	4	4	4	4	4	4	4	4	2	4	4	4	2	4	2	2	4
d1en7b1	4	3	4	4	4	4	4	2	4	2	4	4	4	2	4	4	4	2	4	4	4	4	4	4	4	2	2	2	4	4	2	4	4	4	4	4	4	4	4	4	2	4	4	4	2	4	2	2	4
d1du0a_	4	4	1	3	3	4	4	4	4	4	4	4	4	4	4	2	4	4	4	4	4	4	4	4	4	4	4	4	4	4	2	2	4	4	4	4	4	4	4	4	4	4	4	4	4	4	4	4	4
d1du0b_	4	4	1	3	3	4	4	4	4	4	4	4	4	4	4	2	4	4	4	4	4	4	4	4	4	4	4	4	4	4	2	2	4	4	4	4	4	4	4	4	4	4	4	4	4	4	4	4	4
d1enh__	4	4	1	3	3	4	4	4	4	4	4	4	4	4	4	2	4	4	4	4	4	4	4	4	4	4	4	4	4	4	2	2	4	4	4	4	4	4	4	4	4	4	4	4	4	4	4	4	4
d1hddc_	4	4	1	3	3	4	4	4	4	4	4	4	4	4	4	2	4	4	4	4	4	4	4	4	4	4	4	4	4	4	2	2	4	4	4	4	4	4	4	4	4	4	4	4	4	4	4	4	4
d1p7ia_	4	4	1	3	3	4	4	4	4	4	4	4	4	4	4	2	4	4	4	4	4	4	4	4	4	4	4	4	4	4	2	2	4	4	4	4	4	4	4	4	4	4	4	4	4	4	4	4	4
d1p7ib_	4	4	1	3	3	4	4	4	4	4	4	4	4	4	4	2	4	4	4	4	4	4	4	4	4	4	4	4	4	4	2	2	4	4	4	4	4	4	4	4	4	4	4	4	4	4	4	4	4
d1p7ic_	4	4	1	3	3	4	4	4	4	4	4	4	4	4	4	2	4	4	4	4	4	4	4	4	4	4	4	4	4	4	2	2	4	4	4	4	4	4	4	4	4	4	4	4	4	4	4	4	4
d1p7id_	4	4	1	3	3	4	4	4	4	4	4	4	4	4	4	2	4	4	4	4	4	4	4	4	4	4	4	4	4	4	2	2	4	4	4	4	4	4	4	4	4	4	4	4	4	4	4	4	4
d1p7ja_	4	4	1	3	3	4	4	4	4	4	4	4	4	4	4	2	4	4	4	4	4	4	4	4	4	4	4	4	4	4	2	2	4	4	4	4	4	4	4	4	4	4	4	4	4	4	4	4	4
d1p7jb_	4	4	1	3	3	4	4	4	4	4	4	4	4	4	4	2	4	4	4	4	4	4	4	4	4	4	4	4	4	4	2	2	4	4	4	4	4	4	4	4	4	4	4	4	4	4	4	4	4
d1p7jc_	4	4	1	3	3	4	4	4	4	4	4	4	4	4	4	2	4	4	4	4	4	4	4	4	4	4	4	4	4	4	2	2	4	4	4	4	4	4	4	4	4	4	4	4	4	4	4	4	4
d1p7jd_	4	4	1	3	3	4	4	4	4	4	4	4	4	4	4	2	4	4	4	4	4	4	4	4	4	4	4	4	4	4	2	2	4	4	4	4	4	4	4	4	4	4	4	4	4	4	4	4	4
d2hdda_	4	4	1	3	3	4	4	4	4	4	4	4	4	4	4	2	4	4	4	4	4	4	4	4	4	4	4	4	4	4	2	2	4	4	4	4	4	4	4	4	4	4	4	4	4	4	4	4	4
d2hddb_	4	4	1	3	3	4	4	4	4	4	4	4	4	4	4	2	4	4	4	4	4	4	4	4	4	4	4	4	4	4	2	2	4	4	4	4	4	4	4	4	4	4	4	4	4	4	4	4	4
d3hdda_	4	4	1	3	3	4	4	4	4	4	4	4	4	4	4	2	4	4	4	4	4	4	4	4	4	4	4	4	4	4	2	2	4	4	4	4	4	4	4	4	4	4	4	4	4	4	4	4	4
d3hddb_	4	4	1	3	3	4	4	4	4	4	4	4	4	4	4	2	4	4	4	4	4	4	4	4	4	4	4	4	4	4	2	2	4	4	4	4	4	4	4	4	4	4	4	4	4	4	4	4	4
d1akha_	4	4	1	3	3	4	4	4	4	4	4	4	4	4	4	2	4	4	4	4	4	4	4	4	4	4	4	4	4	4	2	2	4	4	4	4	4	4	4	4	4	4	4	4	4	4	4	4	4
d1f43a_	4	4	1	3	3	4	4	4	4	4	4	4	4	4	4	2	4	4	4	4	4	4	4	4	4	4	4	4	4	4	2	2	4	4	4	4	4	4	4	4	4	4	4	4	4	4	4	4	4
d1le8a_	4	4	1	3	3	4	4	4	4	4	4	4	4	4	4	2	4	4	4	4	4	4	4	4	4	4	4	4	4	4	2	2	4	4	4	4	4	4	4	4	4	4	4	4	4	4	4	4	4
d1mh3a1	4	4	1	3	3	4	4	4	4	4	4	4	4	4	4	2	4	4	4	4	4	4	4	4	4	4	4	4	4	4	2	2	4	4	4	4	4	4	4	4	4	4	4	4	4	4	4	4	4
d1mh4a1	4	4	1	3	3	4	4	4	4	4	4	4	4	4	4	2	4	4	4	4	4	4	4	4	4	4	4	4	4	4	2	2	4	4	4	4	4	4	4	4	4	4	4	4	4	4	4	4	4
d1yrna_	4	4	1	3	3	4	4	4	4	4	4	4	4	4	4	2	4	4	4	4	4	4	4	4	4	4	4	4	4	4	2	2	4	4	4	4	4	4	4	4	4	4	4	4	4	4	4	4	4
d1k61a_	4	4	1	3	3	4	4	4	4	4	4	4	4	4	4	2	4	4	4	4	4	4	4	4	4	4	4	4	4	4	2	2	4	4	4	4	4	4	4	4	4	4	4	4	4	4	4	4	4
d1lfb__	4	4	1	3	3	4	4	4	4	4	4	4	4	4	4	2	4	4	4	4	4	4	4	4	4	4	4	4	4	4	2	2	4	4	4	4	4	4	4	4	4	4	4	4	4	4	4	4	4
d1e3oc1	4	4	1	3	3	4	4	4	4	4	4	4	4	4	4	2	4	4	4	4	4	4	4	4	4	4	4	4	4	4	2	2	4	4	4	4	4	4	4	4	4	4	4	4	4	4	4	4	4
d1gt0c1	4	4	1	3	3	4	4	4	4	4	4	4	4	4	4	2	4	4	4	4	4	4	4	4	4	4	4	4	4	4	2	2	4	4	4	4	4	4	4	4	4	4	4	4	4	4	4	4	4
d1o4xa1	4	4	1	3	3	4	4	4	4	4	4	4	4	4	4	2	4	4	4	4	4	4	4	4	4	4	4	4	4	4	2	2	4	4	4	4	4	4	4	4	4	4	4	4	4	4	4	4	4
d1au7a1	4	4	1	3	3	4	4	4	4	4	4	4	4	4	4	2	4	4	4	4	4	4	4	4	4	4	4	4	4	4	2	2	4	4	4	4	4	4	4	4	4	4	4	4	4	4	4	4	4
d1ftt__	4	4	1	3	3	4	4	4	4	4	4	4	4	4	4	2	4	4	4	4	4	4	4	4	4	4	4	4	4	4	2	2	4	4	4	4	4	4	4	4	4	4	4	4	4	4	4	4	4
d1hdp__	4	4	1	3	3	4	4	4	4	4	4	4	4	4	4	2	4	4	4	4	4	4	4	4	4	4	4	4	4	4	2	2	4	4	4	4	4	4	4	4	4	4	4	4	4	4	4	4	4
d1ocp__	4	4	1	3	3	4	4	4	4	4	4	4	4	4	4	2	4	4	4	4	4	4	4	4	4	4	4	4	4	4	2	2	4	4	4	4	4	4	4	4	4	4	4	4	4	4	4	4	4
d1b72a_	4	4	1	3	3	4	4	4	4	4	4	4	4	4	4	2	4	4	4	4	4	4	4	4	4	4	4	4	4	4	2	2	4	4	4	4	4	4	4	4	4	4	4	4	4	4	4	4	4
d1pufa_	4	4	1	3	3	4	4	4	4	4	4	4	4	4	4	2	4	4	4	4	4	4	4	4	4	4	4	4	4	4	2	2	4	4	4	4	4	4	4	4	4	4	4	4	4	4	4	4	4
d1pufb_	4	4	1	3	3	4	4	4	4	4	4	4	4	4	4	2	4	4	4	4	4	4	4	4	4	4	4	4	4	4	2	2	4	4	4	4	4	4	4	4	4	4	4	4	4	4	4	4	4
d1bw5__	4	4	1	3	3	4	4	4	4	4	4	4	4	4	4	2	4	4	4	4	4	4	4	4	4	4	4	4	4	4	2	2	4	4	4	4	4	4	4	4	4	4	4	4	4	4	4	4	4
d1ig7a_	4	4	1	3	3	4	4	4	4	4	4	4	4	4	4	2	4	4	4	4	4	4	4	4	4	4	4	4	4	4	2	2	4	4	4	4	4	4	4	4	4	4	4	4	4	4	4	4	4
d9anta_	4	4	1	3	3	4	4	4	4	4	4	4	4	4	4	2	4	4	4	4	4	4	4	4	4	4	4	4	4	4	2	2	4	4	4	4	4	4	4	4	4	4	4	4	4	4	4	4	4
d1b8ia_	4	4	1	3	3	4	4	4	4	4	4	4	4	4	4	2	4	4	4	4	4	4	4	4	4	4	4	4	4	4	2	2	4	4	4	4	4	4	4	4	4	4	4	4	4	4	4	4	4
d1jgga_	4	4	1	3	3	4	4	4	4	4	4	4	4	4	4	2	4	4	4	4	4	4	4	4	4	4	4	4	4	4	2	2	4	4	4	4	4	4	4	4	4	4	4	4	4	4	4	4	4
d1ftz__	4	4	1	3	3	4	4	4	4	4	4	4	4	4	4	2	4	4	4	4	4	4	4	4	4	4	4	4	4	4	2	2	4	4	4	4	4	4	4	4	4	4	4	4	4	4	4	4	4
d1vnd__	4	4	1	3	3	4	4	4	4	4	4	4	4	4	4	2	4	4	4	4	4	4	4	4	4	4	4	4	4	4	2	2	4	4	4	4	4	4	4	4	4	4	4	4	4	4	4	4	4
d1fjla_	4	4	1	3	3	4	4	4	4	4	4	4	4	4	4	2	4	4	4	4	4	4	4	4	4	4	4	4	4	4	2	2	4	4	4	4	4	4	4	4	4	4	4	4	4	4	4	4	4
d1mija_	4	4	1	3	3	4	4	4	4	4	4	4	4	4	4	2	4	4	4	4	4	4	4	4	4	4	4	4	4	4	2	2	4	4	4	4	4	4	4	4	4	4	4	4	4	4	4	4	4
d1hcra_	4	4	1	3	3	4	4	4	4	4	4	4	4	4	4	2	4	4	4	4	4	4	4	4	4	4	4	4	4	4	2	2	4	4	4	4	4	4	4	4	4	4	4	4	4	4	4	4	4
d1jj8c_	4	4	1	3	3	4	4	4	4	4	4	4	4	4	4	2	4	4	4	4	4	4	4	4	4	4	4	4	4	4	2	2	4	4	4	4	4	4	4	4	4	4	4	4	4	4	4	4	4
d1ijwc_	4	4	1	3	3	4	4	4	4	4	4	4	4	4	4	2	4	4	4	4	4	4	4	4	4	4	4	4	4	4	2	2	4	4	4	4	4	4	4	4	4	4	4	4	4	4	4	4	4
d1jj6c_	4	4	1	3	3	4	4	4	4	4	4	4	4	4	4	2	4	4	4	4	4	4	4	4	4	4	4	4	4	4	2	2	4	4	4	4	4	4	4	4	4	4	4	4	4	4	4	4	4
d1jkpc_	4	4	1	3	3	4	4	4	4	4	4	4	4	4	4	2	4	4	4	4	4	4	4	4	4	4	4	4	4	4	2	2	4	4	4	4	4	4	4	4	4	4	4	4	4	4	4	4	4
d1jkqc_	4	4	1	3	3	4	4	4	4	4	4	4	4	4	4	2	4	4	4	4	4	4	4	4	4	4	4	4	4	4	2	2	4	4	4	4	4	4	4	4	4	4	4	4	4	4	4	4	4
d1jkoc_	4	4	1	3	3	4	4	4	4	4	4	4	4	4	4	2	4	4	4	4	4	4	4	4	4	4	4	4	4	4	2	2	4	4	4	4	4	4	4	4	4	4	4	4	4	4	4	4	4
d1jkrc_	4	4	1	3	3	4	4	4	4	4	4	4	4	4	4	2	4	4	4	4	4	4	4	4	4	4	4	4	4	4	2	2	4	4	4	4	4	4	4	4	4	4	4	4	4	4	4	4	4
d1gdta1	4	4	1	3	3	4	4	4	4	4	4	4	4	4	4	2	4	4	4	4	4	4	4	4	4	4	4	4	4	4	2	2	4	4	4	4	4	4	4	4	4	4	4	4	4	4	4	4	4
d1gdtb1	4	4	1	3	3	4	4	4	4	4	4	4	4	4	4	2	4	4	4	4	4	4	4	4	4	4	4	4	4	4	2	2	4	4	4	4	4	4	4	4	4	4	4	4	4	4	4	4	4
d1res__	4	4	1	3	3	4	4	4	4	4	4	4	4	4	4	2	4	4	4	4	4	4	4	4	4	4	4	4	4	4	2	2	4	4	4	4	4	4	4	4	4	4	4	4	4	4	4	4	4
d1ret__	4	4	1	3	3	4	4	4	4	4	4	4	4	4	4	2	4	4	4	4	4	4	4	4	4	4	4	4	4	4	2	2	4	4	4	4	4	4	4	4	4	4	4	4	4	4	4	4	4
d1tc3c_	4	4	1	3	3	4	4	4	4	4	4	4	4	4	4	2	4	4	4	4	4	4	4	4	4	4	4	4	4	4	2	2	4	4	4	4	4	4	4	4	4	4	4	4	4	4	4	4	4
d2ezl__	4	4	1	3	3	4	4	4	4	4	4	4	4	4	4	2	4	4	4	4	4	4	4	4	4	4	4	4	4	4	2	2	4	4	4	4	4	4	4	4	4	4	4	4	4	4	4	4	4
d2ezh__	4	4	1	3	3	4	4	4	4	4	4	4	4	4	4	2	4	4	4	4	4	4	4	4	4	4	4	4	4	4	2	2	4	4	4	4	4	4	4	4	4	4	4	4	4	4	4	4	4
d1guua_	4	4	1	3	3	4	4	4	4	4	4	4	4	4	4	2	4	4	4	4	4	4	4	4	4	4	4	4	4	4	2	2	4	4	4	4	4	4	4	4	4	4	4	4	4	4	4	4	4
d1gvda_	4	4	1	3	3	4	4	4	4	4	4	4	4	4	4	2	4	4	4	4	4	4	4	4	4	4	4	4	4	4	2	2	4	4	4	4	4	4	4	4	4	4	4	4	4	4	4	4	4
d1h88c1	4	4	1	3	3	4	4	4	4	4	4	4	4	4	4	2	4	4	4	4	4	4	4	4	4	4	4	4	4	4	2	2	4	4	4	4	4	4	4	4	4	4	4	4	4	4	4	4	4
d1gv2a2	4	4	1	3	3	4	4	4	4	4	4	4	4	4	4	2	4	4	4	4	4	4	4	4	4	4	4	4	4	4	2	2	4	4	4	4	4	4	4	4	4	4	4	4	4	4	4	4	4
d1h88c3	4	4	1	3	3	4	4	4	4	4	4	4	4	4	4	2	4	4	4	4	4	4	4	4	4	4	4	4	4	4	2	2	4	4	4	4	4	4	4	4	4	4	4	4	4	4	4	4	4
d1h89c3	4	4	1	3	3	4	4	4	4	4	4	4	4	4	4	2	4	4	4	4	4	4	4	4	4	4	4	4	4	4	2	2	4	4	4	4	4	4	4	4	4	4	4	4	4	4	4	4	4
d1idz__	4	4	1	3	3	4	4	4	4	4	4	4	4	4	4	2	4	4	4	4	4	4	4	4	4	4	4	4	4	4	2	2	4	4	4	4	4	4	4	4	4	4	4	4	4	4	4	4	4
d1mbe__	4	4	1	3	3	4	4	4	4	4	4	4	4	4	4	2	4	4	4	4	4	4	4	4	4	4	4	4	4	4	2	2	4	4	4	4	4	4	4	4	4	4	4	4	4	4	4	4	4
d1mbj__	4	4	1	3	3	4	4	4	4	4	4	4	4	4	4	2	4	4	4	4	4	4	4	4	4	4	4	4	4	4	2	2	4	4	4	4	4	4	4	4	4	4	4	4	4	4	4	4	4
d1mbk__	4	4	1	3	3	4	4	4	4	4	4	4	4	4	4	2	4	4	4	4	4	4	4	4	4	4	4	4	4	4	2	2	4	4	4	4	4	4	4	4	4	4	4	4	4	4	4	4	4
d1msec2	4	4	1	3	3	4	4	4	4	4	4	4	4	4	4	2	4	4	4	4	4	4	4	4	4	4	4	4	4	4	2	2	4	4	4	4	4	4	4	4	4	4	4	4	4	4	4	4	4
d1msfc2	4	4	1	3	3	4	4	4	4	4	4	4	4	4	4	2	4	4	4	4	4	4	4	4	4	4	4	4	4	4	2	2	4	4	4	4	4	4	4	4	4	4	4	4	4	4	4	4	4
d1a5j_1	4	4	1	3	3	4	4	4	4	4	4	4	4	4	4	2	4	4	4	4	4	4	4	4	4	4	4	4	4	4	2	2	4	4	4	4	4	4	4	4	4	4	4	4	4	4	4	4	4
d1a5j_2	4	4	1	3	3	4	4	4	4	4	4	4	4	4	4	2	4	4	4	4	4	4	4	4	4	4	4	4	4	4	2	2	4	4	4	4	4	4	4	4	4	4	4	4	4	4	4	4	4
d1h8ac1	4	4	1	3	3	4	4	4	4	4	4	4	4	4	4	2	4	4	4	4	4	4	4	4	4	4	4	4	4	4	2	2	4	4	4	4	4	4	4	4	4	4	4	4	4	4	4	4	4
d1h8ac2	4	4	1	3	3	4	4	4	4	4	4	4	4	4	4	2	4	4	4	4	4	4	4	4	4	4	4	4	4	4	2	2	4	4	4	4	4	4	4	4	4	4	4	4	4	4	4	4	4
d1fexa_	4	4	1	3	3	4	4	4	4	4	4	4	4	4	4	2	4	4	4	4	4	4	4	4	4	4	4	4	4	4	2	2	4	4	4	4	4	4	4	4	4	4	4	4	4	4	4	4	4
d1ofcx1	4	4	1	3	3	4	4	4	4	4	4	4	4	4	4	2	4	4	4	4	4	4	4	4	4	4	4	4	4	4	2	2	4	4	4	4	4	4	4	4	4	4	4	4	4	4	4	4	4
d1ofcx2	4	4	1	3	3	4	4	4	4	4	4	4	4	4	4	2	4	4	4	4	4	4	4	4	4	4	4	4	4	4	2	2	4	4	4	4	4	4	4	4	4	4	4	4	4	4	4	4	4
d1irza_	4	4	1	3	3	4	4	4	4	4	4	4	4	4	4	2	4	4	4	4	4	4	4	4	4	4	4	4	4	4	2	2	4	4	4	4	4	4	4	4	4	4	4	4	4	4	4	4	4
d1ba5__	4	4	1	3	3	4	4	4	4	4	4	4	4	4	4	2	4	4	4	4	4	4	4	4	4	4	4	4	4	4	2	2	4	4	4	4	4	4	4	4	4	4	4	4	4	4	4	4	4
d1k78a1	4	4	1	3	3	4	4	4	4	4	4	4	4	4	4	2	4	4	4	4	4	4	4	4	4	4	4	4	4	4	2	2	4	4	4	4	4	4	4	4	4	4	4	4	4	4	4	4	4
d1k78a2	4	4	1	3	3	4	4	4	4	4	4	4	4	4	4	2	4	4	4	4	4	4	4	4	4	4	4	4	4	4	2	2	4	4	4	4	4	4	4	4	4	4	4	4	4	4	4	4	4
d6paxa1	4	4	1	3	3	4	4	4	4	4	4	4	4	4	4	2	4	4	4	4	4	4	4	4	4	4	4	4	4	4	2	2	4	4	4	4	4	4	4	4	4	4	4	4	4	4	4	4	4
d6paxa2	4	4	1	3	3	4	4	4	4	4	4	4	4	4	4	2	4	4	4	4	4	4	4	4	4	4	4	4	4	4	2	2	4	4	4	4	4	4	4	4	4	4	4	4	4	4	4	4	4
d1pdnc_	4	4	1	3	3	4	4	4	4	4	4	4	4	4	4	2	4	4	4	4	4	4	4	4	4	4	4	4	4	4	2	2	4	4	4	4	4	4	4	4	4	4	4	4	4	4	4	4	4
d1igna1	4	4	1	3	3	4	4	4	4	4	4	4	4	4	4	2	4	4	4	4	4	4	4	4	4	4	4	4	4	4	2	2	4	4	4	4	4	4	4	4	4	4	4	4	4	4	4	4	4
d1igna2	4	4	1	3	3	4	4	4	4	4	4	4	4	4	4	2	4	4	4	4	4	4	4	4	4	4	4	4	4	4	2	2	4	4	4	4	4	4	4	4	4	4	4	4	4	4	4	4	4
d1bw6a_	4	4	1	3	3	4	4	4	4	4	4	4	4	4	4	2	4	4	4	4	4	4	4	4	4	4	4	4	4	4	2	2	4	4	4	4	4	4	4	4	4	4	4	4	4	4	4	4	4
d1hlva1	4	4	1	3	3	4	4	4	4	4	4	4	4	4	4	2	4	4	4	4	4	4	4	4	4	4	4	4	4	4	2	2	4	4	4	4	4	4	4	4	4	4	4	4	4	4	4	4	4
d1hlva2	4	4	1	3	3	4	4	4	4	4	4	4	4	4	4	2	4	4	4	4	4	4	4	4	4	4	4	4	4	4	2	2	4	4	4	4	4	4	4	4	4	4	4	4	4	4	4	4	4
d1iufa1	4	4	1	3	3	4	4	4	4	4	4	4	4	4	4	2	4	4	4	4	4	4	4	4	4	4	4	4	4	4	2	2	4	4	4	4	4	4	4	4	4	4	4	4	4	4	4	4	4
d1iufa2	4	4	1	3	3	4	4	4	4	4	4	4	4	4	4	2	4	4	4	4	4	4	4	4	4	4	4	4	4	4	2	2	4	4	4	4	4	4	4	4	4	4	4	4	4	4	4	4	4
d1etxa_	4	4	1	3	3	4	4	4	4	4	4	4	4	4	4	2	4	4	4	4	4	4	4	4	4	4	4	4	4	4	2	2	4	4	4	4	4	4	4	4	4	4	4	4	4	4	4	4	4
d1ntca_	4	4	1	3	3	4	4	4	4	4	4	4	4	4	4	2	4	4	4	4	4	4	4	4	4	4	4	4	4	4	2	2	4	4	4	4	4	4	4	4	4	4	4	4	4	4	4	4	4
d1umqa_	4	4	1	3	3	4	4	4	4	4	4	4	4	4	4	2	4	4	4	4	4	4	4	4	4	4	4	4	4	4	2	2	4	4	4	4	4	4	4	4	4	4	4	4	4	4	4	4	4
d1g2ha_	4	4	1	3	3	4	4	4	4	4	4	4	4	4	4	2	4	4	4	4	4	4	4	4	4	4	4	4	4	4	2	2	4	4	4	4	4	4	4	4	4	4	4	4	4	4	4	4	4
d1bl0a1	4	4	1	3	3	4	4	4	4	4	4	4	4	4	4	2	4	4	4	4	4	4	4	4	4	4	4	4	4	4	2	2	4	4	4	4	4	4	4	4	4	4	4	4	4	4	4	4	4
d1bl0a2	4	4	1	3	3	4	4	4	4	4	4	4	4	4	4	2	4	4	4	4	4	4	4	4	4	4	4	4	4	4	2	2	4	4	4	4	4	4	4	4	4	4	4	4	4	4	4	4	4
d1d5ya1	4	4	1	3	3	4	4	4	4	4	4	4	4	4	4	2	4	4	4	4	4	4	4	4	4	4	4	4	4	4	2	2	4	4	4	4	4	4	4	4	4	4	4	4	4	4	4	4	4
d1d5ya2	4	4	1	3	3	4	4	4	4	4	4	4	4	4	4	2	4	4	4	4	4	4	4	4	4	4	4	4	4	4	2	2	4	4	4	4	4	4	4	4	4	4	4	4	4	4	4	4	4
d2tct_1	4	4	1	3	3	4	4	4	4	4	4	4	4	4	4	2	4	4	4	4	4	4	4	4	4	4	4	4	4	4	2	2	4	4	4	4	4	4	4	4	4	4	4	4	4	4	4	4	4
d1jt6a1	4	4	1	3	3	4	4	4	4	4	4	4	4	4	4	2	4	4	4	4	4	4	4	4	4	4	4	4	4	4	2	2	4	4	4	4	4	4	4	4	4	4	4	4	4	4	4	4	4
d1pb6a1	4	4	1	3	3	4	4	4	4	4	4	4	4	4	4	2	4	4	4	4	4	4	4	4	4	4	4	4	4	4	2	2	4	4	4	4	4	4	4	4	4	4	4	4	4	4	4	4	4
d1vi0a1	4	4	1	3	3	4	4	4	4	4	4	4	4	4	4	2	4	4	4	4	4	4	4	4	4	4	4	4	4	4	2	2	4	4	4	4	4	4	4	4	4	4	4	4	4	4	4	4	4
d1rkta1	4	4	1	3	3	4	4	4	4	4	4	4	4	4	4	2	4	4	4	4	4	4	4	4	4	4	4	4	4	4	2	2	4	4	4	4	4	4	4	4	4	4	4	4	4	4	4	4	4
d1sfe_1	4	4	3	3	3	2	4	4	4	4	4	4	2	4	4	4	4	4	4	4	4	4	4	4	4	4	4	4	4	4	4	4	4	4	4	4	4	4	4	4	4	2	4	4	4	4	4	2	4
d1qnta1	4	4	3	3	3	2	4	4	4	4	4	4	2	4	4	4	4	4	4	4	4	4	4	4	4	4	4	4	4	4	4	4	4	4	4	4	4	4	4	4	4	2	4	4	4	4	4	2	4
d1mgta1	4	4	3	3	3	2	4	4	4	4	4	4	2	4	4	4	4	4	4	4	4	4	4	4	4	4	4	4	4	4	4	4	4	4	4	4	4	4	4	4	4	2	4	4	4	4	4	2	4
d1c20a_	4	4	3	3	3	4	4	4	4	4	4	4	4	4	4	4	4	4	4	4	4	4	2	4	4	4	2	4	4	4	4	4	4	4	4	4	4	4	4	2	4	4	4	4	4	4	4	4	4
d1ig6a_	4	4	3	3	3	4	4	4	4	4	4	4	4	4	4	4	4	4	4	4	4	4	2	4	4	4	2	4	4	4	4	4	4	4	4	4	4	4	4	2	4	4	4	4	4	4	4	4	4
d1kkxa_	4	4	3	3	3	4	4	4	4	4	4	4	4	4	4	4	4	4	4	4	4	4	2	4	4	4	2	4	4	4	4	4	4	4	4	4	4	4	4	2	4	4	4	4	4	4	4	4	4
d1bia_1	4	4	3	1	3	4	4	4	4	4	4	4	4	4	4	4	4	4	4	4	4	4	4	4	4	2	4	4	4	4	4	4	4	4	4	4	4	4	4	4	4	4	4	4	4	4	4	4	2
d1j5ya1	4	4	3	1	3	4	4	4	4	4	4	4	4	4	4	4	4	4	4	4	4	4	4	4	4	2	4	4	4	4	4	4	4	4	4	4	4	4	4	4	4	4	4	4	4	4	4	4	2
d1jhfa1	4	4	3	1	3	4	4	4	4	4	4	4	4	4	4	4	4	4	4	4	4	4	4	4	4	2	4	4	4	4	4	4	4	4	4	4	4	4	4	4	4	4	4	4	4	4	4	4	2
d1aoy__	4	4	3	1	3	4	4	4	4	4	4	4	4	4	4	4	4	4	4	4	4	4	4	4	4	2	4	4	4	4	4	4	4	4	4	4	4	4	4	4	4	4	4	4	4	4	4	4	2
d1b4aa1	4	4	3	1	3	4	4	4	4	4	4	4	4	4	4	4	4	4	4	4	4	4	4	4	4	2	4	4	4	4	4	4	4	4	4	4	4	4	4	4	4	4	4	4	4	4	4	4	2
d1r72a1	4	4	3	1	3	4	4	4	4	4	4	4	4	4	4	4	4	4	4	4	4	4	4	4	4	2	4	4	4	4	4	4	4	4	4	4	4	4	4	4	4	4	4	4	4	4	4	4	2
d1i5za1	4	4	3	1	3	4	4	4	4	4	4	4	4	4	4	4	4	4	4	4	4	4	4	4	4	2	4	4	4	4	4	4	4	4	4	4	4	4	4	4	4	4	4	4	4	4	4	4	2
d1ft9a1	4	4	3	1	3	4	4	4	4	4	4	4	4	4	4	4	4	4	4	4	4	4	4	4	4	2	4	4	4	4	4	4	4	4	4	4	4	4	4	4	4	4	4	4	4	4	4	4	2
d1omia2	4	4	3	1	3	4	4	4	4	4	4	4	4	4	4	4	4	4	4	4	4	4	4	4	4	2	4	4	4	4	4	4	4	4	4	4	4	4	4	4	4	4	4	4	4	4	4	4	2
d1i1ga1	4	4	3	1	3	4	4	4	4	4	4	4	4	4	4	4	4	4	4	4	4	4	4	4	4	2	4	4	4	4	4	4	4	4	4	4	4	4	4	4	4	4	4	4	4	4	4	4	2
d1ri7a1	4	4	3	1	3	4	4	4	4	4	4	4	4	4	4	4	4	4	4	4	4	4	4	4	4	2	4	4	4	4	4	4	4	4	4	4	4	4	4	4	4	4	4	4	4	4	4	4	2
d1smta_	4	4	3	1	3	4	4	4	4	4	4	4	4	4	4	4	4	4	4	4	4	4	4	4	4	2	4	4	4	4	4	4	4	4	4	4	4	4	4	4	4	4	4	4	4	4	4	4	2
d1mkma1	4	4	3	1	3	4	4	4	4	4	4	4	4	4	4	4	4	4	4	4	4	4	4	4	4	2	4	4	4	4	4	4	4	4	4	4	4	4	4	4	4	4	4	4	4	4	4	4	2
d1jgsa_	4	4	3	1	3	4	4	4	4	4	4	4	4	4	4	4	4	4	4	4	4	4	4	4	4	2	4	4	4	4	4	4	4	4	4	4	4	4	4	4	4	4	4	4	4	4	4	4	2
d1lnwa_	4	4	3	1	3	4	4	4	4	4	4	4	4	4	4	4	4	4	4	4	4	4	4	4	4	2	4	4	4	4	4	4	4	4	4	4	4	4	4	4	4	4	4	4	4	4	4	4	2
d1lj9a_	4	4	3	1	3	4	4	4	4	4	4	4	4	4	4	4	4	4	4	4	4	4	4	4	4	2	4	4	4	4	4	4	4	4	4	4	4	4	4	4	4	4	4	4	4	4	4	4	2
d1hsja1	4	4	3	1	3	4	4	4	4	4	4	4	4	4	4	4	4	4	4	4	4	4	4	4	4	2	4	4	4	4	4	4	4	4	4	4	4	4	4	4	4	4	4	4	4	4	4	4	2
d1p4xa1	4	4	3	1	3	4	4	4	4	4	4	4	4	4	4	4	4	4	4	4	4	4	4	4	4	2	4	4	4	4	4	4	4	4	4	4	4	4	4	4	4	4	4	4	4	4	4	4	2
d1p4xa2	4	4	3	1	3	4	4	4	4	4	4	4	4	4	4	4	4	4	4	4	4	4	4	4	4	2	4	4	4	4	4	4	4	4	4	4	4	4	4	4	4	4	4	4	4	4	4	4	2
d1fzpb_	4	4	3	1	3	4	4	4	4	4	4	4	4	4	4	4	4	4	4	4	4	4	4	4	4	2	4	4	4	4	4	4	4	4	4	4	4	4	4	4	4	4	4	4	4	4	4	4	2
d1s3ja_	4	4	3	1	3	4	4	4	4	4	4	4	4	4	4	4	4	4	4	4	4	4	4	4	4	2	4	4	4	4	4	4	4	4	4	4	4	4	4	4	4	4	4	4	4	4	4	4	2
d1ub9a_	4	4	3	1	3	4	4	4	4	4	4	4	4	4	4	4	4	4	4	4	4	4	4	4	4	2	4	4	4	4	4	4	4	4	4	4	4	4	4	4	4	4	4	4	4	4	4	4	2
d1ku9a_	4	4	3	1	3	4	4	4	4	4	4	4	4	4	4	4	4	4	4	4	4	4	4	4	4	2	4	4	4	4	4	4	4	4	4	4	4	4	4	4	4	4	4	4	4	4	4	4	2
d1okra_	4	4	3	1	3	4	4	4	4	4	4	4	4	4	4	4	4	4	4	4	4	4	4	4	4	2	4	4	4	4	4	4	4	4	4	4	4	4	4	4	4	4	4	4	4	4	4	4	2
d1p6ra_	4	4	3	1	3	4	4	4	4	4	4	4	4	4	4	4	4	4	4	4	4	4	4	4	4	2	4	4	4	4	4	4	4	4	4	4	4	4	4	4	4	4	4	4	4	4	4	4	2
d1hw1a1	4	4	3	1	3	4	4	4	4	4	4	4	4	4	4	4	4	4	4	4	4	4	4	4	4	2	4	4	4	4	4	4	4	4	4	4	4	4	4	4	4	4	4	4	4	4	4	4	2
d1o57a1	4	4	3	1	3	4	4	4	4	4	4	4	4	4	4	4	4	4	4	4	4	4	4	4	4	2	4	4	4	4	4	4	4	4	4	4	4	4	4	4	4	4	4	4	4	4	4	4	2
d1bm9a_	4	4	3	1	3	4	4	4	4	4	4	4	4	4	4	4	4	4	4	4	4	4	4	4	4	2	4	4	4	4	4	4	4	4	4	4	4	4	4	4	4	4	4	4	4	4	4	4	2
d1ixca1	4	4	3	1	3	4	4	4	4	4	4	4	4	4	4	4	4	4	4	4	4	4	4	4	4	2	4	4	4	4	4	4	4	4	4	4	4	4	4	4	4	4	4	4	4	4	4	4	2
d1b9ma1	4	4	3	1	3	4	4	4	4	4	4	4	4	4	4	4	4	4	4	4	4	4	4	4	4	2	4	4	4	4	4	4	4	4	4	4	4	4	4	4	4	4	4	4	4	4	4	4	2
d1bjaa_	4	4	3	1	3	4	4	4	4	4	4	4	4	4	4	4	4	4	4	4	4	4	4	4	4	2	4	4	4	4	4	4	4	4	4	4	4	4	4	4	4	4	4	4	4	4	4	4	2
d1q1ha_	4	4	3	1	3	4	4	4	4	4	4	4	4	4	4	4	4	4	4	4	4	4	4	4	4	2	4	4	4	4	4	4	4	4	4	4	4	4	4	4	4	4	4	4	4	4	4	4	2
d1mzba_	4	4	3	1	3	4	4	4	4	4	4	4	4	4	4	4	4	4	4	4	4	4	4	4	4	2	4	4	4	4	4	4	4	4	4	4	4	4	4	4	4	4	4	4	4	4	4	4	2
d1repc1	4	4	3	1	3	4	4	4	4	4	4	4	4	4	4	4	4	4	4	4	4	4	4	4	4	2	4	4	4	4	4	4	4	4	4	4	4	4	4	4	4	4	4	4	4	4	4	4	2
d1repc2	4	4	3	1	3	4	4	4	4	4	4	4	4	4	4	4	4	4	4	4	4	4	4	4	4	2	4	4	4	4	4	4	4	4	4	4	4	4	4	4	4	4	4	4	4	4	4	4	2
d1hkqa_	4	4	3	1	3	4	4	4	4	4	4	4	4	4	4	4	4	4	4	4	4	4	4	4	4	2	4	4	4	4	4	4	4	4	4	4	4	4	4	4	4	4	4	4	4	4	4	4	2
d1ixsb1	4	4	3	1	3	4	4	4	4	4	4	4	4	4	4	4	4	4	4	4	4	4	4	4	4	2	4	4	4	4	4	4	4	4	4	4	4	4	4	4	4	4	4	4	4	4	4	4	2
d1in4a1	4	4	3	1	3	4	4	4	4	4	4	4	4	4	4	4	4	4	4	4	4	4	4	4	4	2	4	4	4	4	4	4	4	4	4	4	4	4	4	4	4	4	4	4	4	4	4	4	2
d1fnna1	4	4	3	1	3	4	4	4	4	4	4	4	4	4	4	4	4	4	4	4	4	4	4	4	4	2	4	4	4	4	4	4	4	4	4	4	4	4	4	4	4	4	4	4	4	4	4	4	2
d1oywa1	4	4	3	1	3	4	4	4	4	4	4	4	4	4	4	4	4	4	4	4	4	4	4	4	4	2	4	4	4	4	4	4	4	4	4	4	4	4	4	4	4	4	4	4	4	4	4	4	2
d1ldda_	4	4	3	1	3	4	4	4	4	4	4	4	4	4	4	4	4	4	4	4	4	4	4	4	4	2	4	4	4	4	4	4	4	4	4	4	4	4	4	4	4	4	4	4	4	4	4	4	2
d1ldja1	4	4	3	1	3	4	4	4	4	4	4	4	4	4	4	4	4	4	4	4	4	4	4	4	4	2	4	4	4	4	4	4	4	4	4	4	4	4	4	4	4	4	4	4	4	4	4	4	2
d1iuya_	4	4	3	1	3	4	4	4	4	4	4	4	4	4	4	4	4	4	4	4	4	4	4	4	4	2	4	4	4	4	4	4	4	4	4	4	4	4	4	4	4	4	4	4	4	4	4	4	2
d1lvaa1	4	4	3	1	3	4	4	4	4	4	4	4	4	4	4	4	4	4	4	4	4	4	4	4	4	2	4	4	4	4	4	4	4	4	4	4	4	4	4	4	4	4	4	4	4	4	4	4	2
d1lvaa2	4	4	3	1	3	4	4	4	4	4	4	4	4	4	4	4	4	4	4	4	4	4	4	4	4	2	4	4	4	4	4	4	4	4	4	4	4	4	4	4	4	4	4	4	4	4	4	4	2
d1lvaa3	4	4	3	1	3	4	4	4	4	4	4	4	4	4	4	4	4	4	4	4	4	4	4	4	4	2	4	4	4	4	4	4	4	4	4	4	4	4	4	4	4	4	4	4	4	4	4	4	2
d1lvaa4	4	4	3	1	3	4	4	4	4	4	4	4	4	4	4	4	4	4	4	4	4	4	4	4	4	2	4	4	4	4	4	4	4	4	4	4	4	4	4	4	4	4	4	4	4	4	4	4	2
d2foka1	4	4	3	1	3	4	4	4	4	4	4	4	4	4	4	4	4	4	4	4	4	4	4	4	4	2	4	4	4	4	4	4	4	4	4	4	4	4	4	4	4	4	4	4	4	4	4	4	2
d2foka2	4	4	3	1	3	4	4	4	4	4	4	4	4	4	4	4	4	4	4	4	4	4	4	4	4	2	4	4	4	4	4	4	4	4	4	4	4	4	4	4	4	4	4	4	4	4	4	4	2
d2foka3	4	4	3	1	3	4	4	4	4	4	4	4	4	4	4	4	4	4	4	4	4	4	4	4	4	2	4	4	4	4	4	4	4	4	4	4	4	4	4	4	4	4	4	4	4	4	4	4	2
d1f1za1	4	4	3	1	3	4	4	4	4	4	4	4	4	4	4	4	4	4	4	4	4	4	4	4	4	2	4	4	4	4	4	4	4	4	4	4	4	4	4	4	4	4	4	4	4	4	4	4	2
d1fp1d1	4	4	3	1	3	4	4	4	4	4	4	4	4	4	4	4	4	4	4	4	4	4	4	4	4	2	4	4	4	4	4	4	4	4	4	4	4	4	4	4	4	4	4	4	4	4	4	4	2
d1fp2a1	4	4	3	1	3	4	4	4	4	4	4	4	4	4	4	4	4	4	4	4	4	4	4	4	4	2	4	4	4	4	4	4	4	4	4	4	4	4	4	4	4	4	4	4	4	4	4	4	2
d1kyza1	4	4	3	1	3	4	4	4	4	4	4	4	4	4	4	4	4	4	4	4	4	4	4	4	4	2	4	4	4	4	4	4	4	4	4	4	4	4	4	4	4	4	4	4	4	4	4	4	2
d1qzza1	4	4	3	1	3	4	4	4	4	4	4	4	4	4	4	4	4	4	4	4	4	4	4	4	4	2	4	4	4	4	4	4	4	4	4	4	4	4	4	4	4	4	4	4	4	4	4	4	2
d1hsta_	4	4	3	1	3	4	4	4	4	4	4	4	4	4	4	4	4	4	4	4	4	4	4	4	4	2	4	4	4	4	4	4	4	4	4	4	4	4	4	4	4	4	4	4	4	4	4	4	2
d1ghc__	4	4	3	1	3	4	4	4	4	4	4	4	4	4	4	4	4	4	4	4	4	4	4	4	4	2	4	4	4	4	4	4	4	4	4	4	4	4	4	4	4	4	4	4	4	4	4	4	2
d1ussa_	4	4	3	1	3	4	4	4	4	4	4	4	4	4	4	4	4	4	4	4	4	4	4	4	4	2	4	4	4	4	4	4	4	4	4	4	4	4	4	4	4	4	4	4	4	4	4	4	2
d1usta_	4	4	3	1	3	4	4	4	4	4	4	4	4	4	4	4	4	4	4	4	4	4	4	4	4	2	4	4	4	4	4	4	4	4	4	4	4	4	4	4	4	4	4	4	4	4	4	4	2
d1e17a_	4	4	3	1	3	4	4	4	4	4	4	4	4	4	4	4	4	4	4	4	4	4	4	4	4	2	4	4	4	4	4	4	4	4	4	4	4	4	4	4	4	4	4	4	4	4	4	4	2
d1d5va_	4	4	3	1	3	4	4	4	4	4	4	4	4	4	4	4	4	4	4	4	4	4	4	4	4	2	4	4	4	4	4	4	4	4	4	4	4	4	4	4	4	4	4	4	4	4	4	4	2
d1jxsa_	4	4	3	1	3	4	4	4	4	4	4	4	4	4	4	4	4	4	4	4	4	4	4	4	4	2	4	4	4	4	4	4	4	4	4	4	4	4	4	4	4	4	4	4	4	4	4	4	2
d1kq8a_	4	4	3	1	3	4	4	4	4	4	4	4	4	4	4	4	4	4	4	4	4	4	4	4	4	2	4	4	4	4	4	4	4	4	4	4	4	4	4	4	4	4	4	4	4	4	4	4	2
d2bby__	4	4	3	1	3	4	4	4	4	4	4	4	4	4	4	4	4	4	4	4	4	4	4	4	4	2	4	4	4	4	4	4	4	4	4	4	4	4	4	4	4	4	4	4	4	4	4	4	2
d1i27a_	4	4	3	1	3	4	4	4	4	4	4	4	4	4	4	4	4	4	4	4	4	4	4	4	4	2	4	4	4	4	4	4	4	4	4	4	4	4	4	4	4	4	4	4	4	4	4	4	2
d1dpua_	4	4	3	1	3	4	4	4	4	4	4	4	4	4	4	4	4	4	4	4	4	4	4	4	4	2	4	4	4	4	4	4	4	4	4	4	4	4	4	4	4	4	4	4	4	4	4	4	2
d1fsha_	4	4	3	1	3	4	4	4	4	4	4	4	4	4	4	4	4	4	4	4	4	4	4	4	4	2	4	4	4	4	4	4	4	4	4	4	4	4	4	4	4	4	4	4	4	4	4	4	2
d1o7fa1	4	4	3	1	3	4	4	4	4	4	4	4	4	4	4	4	4	4	4	4	4	4	4	4	4	2	4	4	4	4	4	4	4	4	4	4	4	4	4	4	4	4	4	4	4	4	4	4	2
d1uhwa_	4	4	3	1	3	4	4	4	4	4	4	4	4	4	4	4	4	4	4	4	4	4	4	4	4	2	4	4	4	4	4	4	4	4	4	4	4	4	4	4	4	4	4	4	4	4	4	4	2
d1v3fa_	4	4	3	1	3	4	4	4	4	4	4	4	4	4	4	4	4	4	4	4	4	4	4	4	4	2	4	4	4	4	4	4	4	4	4	4	4	4	4	4	4	4	4	4	4	4	4	4	2
d1cf7a_	4	4	3	1	3	4	4	4	4	4	4	4	4	4	4	4	4	4	4	4	4	4	4	4	4	2	4	4	4	4	4	4	4	4	4	4	4	4	4	4	4	4	4	4	4	4	4	4	2
d1cf7b_	4	4	3	1	3	4	4	4	4	4	4	4	4	4	4	4	4	4	4	4	4	4	4	4	4	2	4	4	4	4	4	4	4	4	4	4	4	4	4	4	4	4	4	4	4	4	4	4	2
d1d8ja_	4	4	3	1	3	4	4	4	4	4	4	4	4	4	4	4	4	4	4	4	4	4	4	4	4	2	4	4	4	4	4	4	4	4	4	4	4	4	4	4	4	4	4	4	4	4	4	4	2
d1qbja_	4	4	3	1	3	4	4	4	4	4	4	4	4	4	4	4	4	4	4	4	4	4	4	4	4	2	4	4	4	4	4	4	4	4	4	4	4	4	4	4	4	4	4	4	4	4	4	4	2
d1j75a_	4	4	3	1	3	4	4	4	4	4	4	4	4	4	4	4	4	4	4	4	4	4	4	4	4	2	4	4	4	4	4	4	4	4	4	4	4	4	4	4	4	4	4	4	4	4	4	4	2
d1oyia_	4	4	3	1	3	4	4	4	4	4	4	4	4	4	4	4	4	4	4	4	4	4	4	4	4	2	4	4	4	4	4	4	4	4	4	4	4	4	4	4	4	4	4	4	4	4	4	4	2
d1dp7p_	4	4	3	1	3	4	4	4	4	4	4	4	4	4	4	4	4	4	4	4	4	4	4	4	4	2	4	4	4	4	4	4	4	4	4	4	4	4	4	4	4	4	4	4	4	4	4	4	2
d1ka8a_	4	4	3	1	3	4	4	4	4	4	4	4	4	4	4	4	4	4	4	4	4	4	4	4	4	2	4	4	4	4	4	4	4	4	4	4	4	4	4	4	4	4	4	4	4	4	4	4	2
d1k78f_	4	4	3	1	3	4	4	4	4	4	4	4	4	4	4	4	4	4	4	4	4	4	4	4	4	2	4	4	4	4	4	4	4	4	4	4	4	4	4	4	4	4	4	4	4	4	4	4	2
d1gvja_	4	4	3	1	3	4	4	4	4	4	4	4	4	4	4	4	4	4	4	4	4	4	4	4	4	2	4	4	4	4	4	4	4	4	4	4	4	4	4	4	4	4	4	4	4	4	4	4	2
d1puee_	4	4	3	1	3	4	4	4	4	4	4	4	4	4	4	4	4	4	4	4	4	4	4	4	4	2	4	4	4	4	4	4	4	4	4	4	4	4	4	4	4	4	4	4	4	4	4	4	2
d1duxc_	4	4	3	1	3	4	4	4	4	4	4	4	4	4	4	4	4	4	4	4	4	4	4	4	4	2	4	4	4	4	4	4	4	4	4	4	4	4	4	4	4	4	4	4	4	4	4	4	2
d1hks__	4	4	3	1	3	4	4	4	4	4	4	4	4	4	4	4	4	4	4	4	4	4	4	4	4	2	4	4	4	4	4	4	4	4	4	4	4	4	4	4	4	4	4	4	4	4	4	4	2
d2hts__	4	4	3	1	3	4	4	4	4	4	4	4	4	4	4	4	4	4	4	4	4	4	4	4	4	2	4	4	4	4	4	4	4	4	4	4	4	4	4	4	4	4	4	4	4	4	4	4	2
d2irfg_	4	4	3	1	3	4	4	4	4	4	4	4	4	4	4	4	4	4	4	4	4	4	4	4	4	2	4	4	4	4	4	4	4	4	4	4	4	4	4	4	4	4	4	4	4	4	4	4	2
d1pp7u_	4	4	3	1	3	4	4	4	4	4	4	4	4	4	4	4	4	4	4	4	4	4	4	4	4	2	4	4	4	4	4	4	4	4	4	4	4	4	4	4	4	4	4	4	4	4	4	4	2
d1g3sa1	4	4	3	1	3	4	4	4	4	4	4	4	4	4	4	4	4	4	4	4	4	4	4	4	4	2	4	4	4	4	4	4	4	4	4	4	4	4	4	4	4	4	4	4	4	4	4	4	2
d1fx7a1	4	4	3	1	3	4	4	4	4	4	4	4	4	4	4	4	4	4	4	4	4	4	4	4	4	2	4	4	4	4	4	4	4	4	4	4	4	4	4	4	4	4	4	4	4	4	4	4	2
d1on2a1	4	4	3	1	3	4	4	4	4	4	4	4	4	4	4	4	4	4	4	4	4	4	4	4	4	2	4	4	4	4	4	4	4	4	4	4	4	4	4	4	4	4	4	4	4	4	4	4	2
d1ucra_	4	4	3	1	3	4	4	4	4	4	4	4	4	4	4	4	4	4	4	4	4	4	4	4	4	2	4	4	4	4	4	4	4	4	4	4	4	4	4	4	4	4	4	4	4	4	4	4	2
d1s7aa_	4	4	3	1	3	4	4	4	4	4	4	4	4	4	4	4	4	4	4	4	4	4	4	4	4	2	4	4	4	4	4	4	4	4	4	4	4	4	4	4	4	4	4	4	4	4	4	4	2
d1s29a_	4	4	3	1	3	4	4	4	4	4	4	4	4	4	4	4	4	4	4	4	4	4	4	4	4	2	4	4	4	4	4	4	4	4	4	4	4	4	4	4	4	4	4	4	4	4	4	4	2
d1xgsa1	4	4	3	1	3	4	4	4	4	4	4	4	4	4	4	4	4	4	4	4	4	4	4	4	4	2	4	4	4	4	4	4	4	4	4	4	4	4	4	4	4	4	4	4	4	4	4	4	2
d1b6a_1	4	4	3	1	3	4	4	4	4	4	4	4	4	4	4	4	4	4	4	4	4	4	4	4	4	2	4	4	4	4	4	4	4	4	4	4	4	4	4	4	4	4	4	4	4	4	4	4	2
d1jhga_	4	2	3	3	3	4	4	4	4	4	4	4	4	4	4	4	4	4	4	4	2	4	4	4	4	4	4	2	4	4	4	4	2	4	4	4	4	2	4	4	4	4	4	4	4	4	4	4	4
d1l8qa1	4	2	3	3	3	4	4	4	4	4	4	4	4	4	4	4	4	4	4	4	2	4	4	4	4	4	4	2	4	4	4	4	2	4	4	4	4	2	4	4	4	4	4	4	4	4	4	4	4
d1j1va_	4	2	3	3	3	4	4	4	4	4	4	4	4	4	4	4	4	4	4	4	2	4	4	4	4	4	4	2	4	4	4	4	2	4	4	4	4	2	4	4	4	4	4	4	4	4	4	4	4
d1hc8a_	4	4	3	3	3	4	4	4	4	4	4	4	4	4	4	4	4	4	2	4	4	2	4	4	4	4	4	4	4	4	4	4	4	4	4	2	2	4	2	4	4	4	4	4	4	4	4	4	4
d1mmsa1	4	4	3	3	3	4	4	4	4	4	4	4	4	4	4	4	4	4	2	4	4	2	4	4	4	4	4	4	4	4	4	4	4	4	4	2	2	4	2	4	4	4	4	4	4	4	4	4	4
d1fjgr_	4	4	3	3	3	4	4	4	4	2	4	4	4	4	2	4	2	4	4	4	4	4	4	4	4	4	4	4	4	4	4	4	4	4	4	4	4	4	4	4	4	4	4	2	4	4	2	4	4
d1g1xc_	4	4	3	3	3	4	4	4	4	2	4	4	4	4	2	4	2	4	4	4	4	4	4	4	4	4	4	4	4	4	4	4	4	4	4	4	4	4	4	4	4	4	4	2	4	4	2	4	4
d1g1xh_	4	4	3	3	3	4	4	4	4	2	4	4	4	4	2	4	2	4	4	4	4	4	4	4	4	4	4	4	4	4	4	4	4	4	4	4	4	4	4	4	4	4	4	2	4	4	2	4	4
d1e3ha1	4	4	3	3	3	4	4	2	4	4	4	4	4	4	4	4	4	4	4	2	4	4	4	4	4	4	4	4	4	4	4	4	4	2	4	4	4	4	4	4	4	4	4	4	4	2	4	4	4
d1k6ya1	4	4	3	3	1	4	4	4	4	4	2	4	4	4	4	4	4	4	4	4	4	4	4	4	4	4	4	4	4	4	4	4	4	4	2	4	4	4	4	4	2	4	4	4	4	4	4	4	4
d1k6yb1	4	4	3	3	1	4	4	4	4	4	2	4	4	4	4	4	4	4	4	4	4	4	4	4	4	4	4	4	4	4	4	4	4	4	2	4	4	4	4	4	2	4	4	4	4	4	4	4	4
d1k6yc1	4	4	3	3	1	4	4	4	4	4	2	4	4	4	4	4	4	4	4	4	4	4	4	4	4	4	4	4	4	4	4	4	4	4	2	4	4	4	4	4	2	4	4	4	4	4	4	4	4
d1k6yd1	4	4	3	3	1	4	4	4	4	4	2	4	4	4	4	4	4	4	4	4	4	4	4	4	4	4	4	4	4	4	4	4	4	4	2	4	4	4	4	4	2	4	4	4	4	4	4	4	4
d1wjba_	4	4	3	3	1	4	4	4	4	4	2	4	4	4	4	4	4	4	4	4	4	4	4	4	4	4	4	4	4	4	4	4	4	4	2	4	4	4	4	4	2	4	4	4	4	4	4	4	4
d1wjaa_	4	4	3	3	1	4	4	4	4	4	2	4	4	4	4	4	4	4	4	4	4	4	4	4	4	4	4	4	4	4	4	4	4	4	2	4	4	4	4	4	2	4	4	4	4	4	4	4	4
d1wjab_	4	4	3	3	1	4	4	4	4	4	2	4	4	4	4	4	4	4	4	4	4	4	4	4	4	4	4	4	4	4	4	4	4	4	2	4	4	4	4	4	2	4	4	4	4	4	4	4	4
d1wjca_	4	4	3	3	1	4	4	4	4	4	2	4	4	4	4	4	4	4	4	4	4	4	4	4	4	4	4	4	4	4	4	4	4	4	2	4	4	4	4	4	2	4	4	4	4	4	4	4	4
d1wjcb_	4	4	3	3	1	4	4	4	4	4	2	4	4	4	4	4	4	4	4	4	4	4	4	4	4	4	4	4	4	4	4	4	4	4	2	4	4	4	4	4	2	4	4	4	4	4	4	4	4
d1wjea_	4	4	3	3	1	4	4	4	4	4	2	4	4	4	4	4	4	4	4	4	4	4	4	4	4	4	4	4	4	4	4	4	4	4	2	4	4	4	4	4	2	4	4	4	4	4	4	4	4
d1wjeb_	4	4	3	3	1	4	4	4	4	4	2	4	4	4	4	4	4	4	4	4	4	4	4	4	4	4	4	4	4	4	4	4	4	4	2	4	4	4	4	4	2	4	4	4	4	4	4	4	4
d1e0ea_	4	4	3	3	1	4	4	4	4	4	2	4	4	4	4	4	4	4	4	4	4	4	4	4	4	4	4	4	4	4	4	4	4	4	2	4	4	4	4	4	2	4	4	4	4	4	4	4	4
d1e0eb_	4	4	3	3	1	4	4	4	4	4	2	4	4	4	4	4	4	4	4	4	4	4	4	4	4	4	4	4	4	4	4	4	4	4	2	4	4	4	4	4	2	4	4	4	4	4	4	4	4
d1ef4a_	4	4	3	3	3	4	2	4	2	4	4	2	4	2	4	4	4	2	4	4	4	4	4	4	4	4	4	4	2	2	4	4	4	4	4	4	4	4	4	4	4	4	2	4	2	4	4	4	4
d1i50j_	4	4	3	3	3	4	2	4	2	4	4	2	4	2	4	4	4	2	4	4	4	4	4	4	4	4	4	4	2	2	4	4	4	4	4	4	4	4	4	4	4	4	2	4	2	4	4	4	4
d1ku2a1	4	4	3	3	3	4	4	4	4	4	4	4	4	4	4	4	4	4	4	4	4	4	4	4	4	4	4	4	4	4	4	4	4	4	4	4	4	4	4	4	4	4	4	4	4	4	4	4	4
d1rp3a1	4	4	3	3	3	4	4	4	4	4	4	4	4	4	4	4	4	4	4	4	4	4	4	4	4	4	4	4	4	4	4	4	4	4	4	4	4	4	4	4	4	4	4	4	4	4	4	4	4
d1ku3a_	4	4	3	3	3	4	4	4	4	4	4	4	4	4	4	4	4	4	4	4	4	4	4	4	4	4	4	4	4	4	4	4	4	4	4	4	4	4	4	4	4	4	4	4	4	4	4	4	4
d1or7a1	4	4	3	3	3	4	4	4	4	4	4	4	4	4	4	4	4	4	4	4	4	4	4	4	4	4	4	4	4	4	4	4	4	4	4	4	4	4	4	4	4	4	4	4	4	4	4	4	4
d1l0oc_	4	4	3	3	3	4	4	4	4	4	4	4	4	4	4	4	4	4	4	4	4	4	4	4	4	4	4	4	4	4	4	4	4	4	4	4	4	4	4	4	4	4	4	4	4	4	4	4	4
d1rp3a2	4	4	3	3	3	4	4	4	4	4	4	4	4	4	4	4	4	4	4	4	4	4	4	4	4	4	4	4	4	4	4	4	4	4	4	4	4	4	4	4	4	4	4	4	4	4	4	4	4
d1bdxa1	4	4	4	4	4	1	3	4	4	4	4	4	4	2	4	4	4	4	4	4	4	4	2	4	4	4	4	2	4	4	4	4	4	4	4	4	4	4	4	4	4	4	2	4	4	4	4	4	4
d1bdxb1	4	4	4	4	4	1	3	4	4	4	4	4	4	2	4	4	4	4	4	4	4	4	2	4	4	4	4	2	4	4	4	4	4	4	4	4	4	4	4	4	4	4	2	4	4	4	4	4	4
d1bdxc1	4	4	4	4	4	1	3	4	4	4	4	4	4	2	4	4	4	4	4	4	4	4	2	4	4	4	4	2	4	4	4	4	4	4	4	4	4	4	4	4	4	4	2	4	4	4	4	4	4
d1bdxd1	4	4	4	4	4	1	3	4	4	4	4	4	4	2	4	4	4	4	4	4	4	4	2	4	4	4	4	2	4	4	4	4	4	4	4	4	4	4	4	4	4	4	2	4	4	4	4	4	4
d1c7ya1	4	4	4	4	4	1	3	4	4	4	4	4	4	2	4	4	4	4	4	4	4	4	2	4	4	4	4	2	4	4	4	4	4	4	4	4	4	4	4	4	4	4	2	4	4	4	4	4	4
d1cuk_1	4	4	4	4	4	1	3	4	4	4	4	4	4	2	4	4	4	4	4	4	4	4	2	4	4	4	4	2	4	4	4	4	4	4	4	4	4	4	4	4	4	4	2	4	4	4	4	4	4
d1hjp_1	4	4	4	4	4	1	3	4	4	4	4	4	4	2	4	4	4	4	4	4	4	4	2	4	4	4	4	2	4	4	4	4	4	4	4	4	4	4	4	4	4	4	2	4	4	4	4	4	4
d1bvsa1	4	4	4	4	4	1	3	4	4	4	4	4	4	2	4	4	4	4	4	4	4	4	2	4	4	4	4	2	4	4	4	4	4	4	4	4	4	4	4	4	4	4	2	4	4	4	4	4	4
d1bvsc1	4	4	4	4	4	1	3	4	4	4	4	4	4	2	4	4	4	4	4	4	4	4	2	4	4	4	4	2	4	4	4	4	4	4	4	4	4	4	4	4	4	4	2	4	4	4	4	4	4
d1bvse1	4	4	4	4	4	1	3	4	4	4	4	4	4	2	4	4	4	4	4	4	4	4	2	4	4	4	4	2	4	4	4	4	4	4	4	4	4	4	4	4	4	4	2	4	4	4	4	4	4
d1bvsg1	4	4	4	4	4	1	3	4	4	4	4	4	4	2	4	4	4	4	4	4	4	4	2	4	4	4	4	2	4	4	4	4	4	4	4	4	4	4	4	4	4	4	2	4	4	4	4	4	4
d1bvsb1	4	4	4	4	4	1	3	4	4	4	4	4	4	2	4	4	4	4	4	4	4	4	2	4	4	4	4	2	4	4	4	4	4	4	4	4	4	4	4	4	4	4	2	4	4	4	4	4	4
d1bvsd1	4	4	4	4	4	1	3	4	4	4	4	4	4	2	4	4	4	4	4	4	4	4	2	4	4	4	4	2	4	4	4	4	4	4	4	4	4	4	4	4	4	4	2	4	4	4	4	4	4
d1bvsf1	4	4	4	4	4	1	3	4	4	4	4	4	4	2	4	4	4	4	4	4	4	4	2	4	4	4	4	2	4	4	4	4	4	4	4	4	4	4	4	4	4	4	2	4	4	4	4	4	4
d1bvsh1	4	4	4	4	4	1	3	4	4	4	4	4	4	2	4	4	4	4	4	4	4	4	2	4	4	4	4	2	4	4	4	4	4	4	4	4	4	4	4	4	4	4	2	4	4	4	4	4	4
d1ixrb1	4	4	4	4	4	1	3	4	4	4	4	4	4	2	4	4	4	4	4	4	4	4	2	4	4	4	4	2	4	4	4	4	4	4	4	4	4	4	4	4	4	4	2	4	4	4	4	4	4
d1ixsa_	4	4	4	4	4	1	3	4	4	4	4	4	4	2	4	4	4	4	4	4	4	4	2	4	4	4	4	2	4	4	4	4	4	4	4	4	4	4	4	4	4	4	2	4	4	4	4	4	4
d1dv0a_	4	4	4	2	2	3	1	2	4	4	4	4	4	4	4	4	4	4	2	4	4	4	4	4	4	4	4	4	4	4	4	4	4	4	4	4	4	4	4	4	4	4	4	4	4	4	4	4	4
d1f4ia_	4	4	4	2	2	3	1	2	4	4	4	4	4	4	4	4	4	4	2	4	4	4	4	4	4	4	4	4	4	4	4	4	4	4	4	4	4	4	4	4	4	4	4	4	4	4	4	4	4
d1ifya_	4	4	4	2	2	3	1	2	4	4	4	4	4	4	4	4	4	4	2	4	4	4	4	4	4	4	4	4	4	4	4	4	4	4	4	4	4	4	4	4	4	4	4	4	4	4	4	4	4
d1oqya1	4	4	4	2	2	3	1	2	4	4	4	4	4	4	4	4	4	4	2	4	4	4	4	4	4	4	4	4	4	4	4	4	4	4	4	4	4	4	4	4	4	4	4	4	4	4	4	4	4
d1qzea1	4	4	4	2	2	3	1	2	4	4	4	4	4	4	4	4	4	4	2	4	4	4	4	4	4	4	4	4	4	4	4	4	4	4	4	4	4	4	4	4	4	4	4	4	4	4	4	4	4
d1oqya2	4	4	4	2	2	3	1	2	4	4	4	4	4	4	4	4	4	4	2	4	4	4	4	4	4	4	4	4	4	4	4	4	4	4	4	4	4	4	4	4	4	4	4	4	4	4	4	4	4
d1qzea2	4	4	4	2	2	3	1	2	4	4	4	4	4	4	4	4	4	4	2	4	4	4	4	4	4	4	4	4	4	4	4	4	4	4	4	4	4	4	4	4	4	4	4	4	4	4	4	4	4
d1q02a_	4	4	4	2	2	3	1	2	4	4	4	4	4	4	4	4	4	4	2	4	4	4	4	4	4	4	4	4	4	4	4	4	4	4	4	4	4	4	4	4	4	4	4	4	4	4	4	4	4
d1pgya_	4	4	4	2	2	3	1	2	4	4	4	4	4	4	4	4	4	4	2	4	4	4	4	4	4	4	4	4	4	4	4	4	4	4	4	4	4	4	4	4	4	4	4	4	4	4	4	4	4
d1efub3	4	4	4	2	2	3	1	2	4	4	4	4	4	4	4	4	4	4	2	4	4	4	4	4	4	4	4	4	4	4	4	4	4	4	4	4	4	4	4	4	4	4	4	4	4	4	4	4	4
d1efud3	4	4	4	2	2	3	1	2	4	4	4	4	4	4	4	4	4	4	2	4	4	4	4	4	4	4	4	4	4	4	4	4	4	4	4	4	4	4	4	4	4	4	4	4	4	4	4	4	4
d1aipc1	4	4	4	2	2	3	1	2	4	4	4	4	4	4	4	4	4	4	2	4	4	4	4	4	4	4	4	4	4	4	4	4	4	4	4	4	4	4	4	4	4	4	4	4	4	4	4	4	4
d1aipd1	4	4	4	2	2	3	1	2	4	4	4	4	4	4	4	4	4	4	2	4	4	4	4	4	4	4	4	4	4	4	4	4	4	4	4	4	4	4	4	4	4	4	4	4	4	4	4	4	4
d1aipg1	4	4	4	2	2	3	1	2	4	4	4	4	4	4	4	4	4	4	2	4	4	4	4	4	4	4	4	4	4	4	4	4	4	4	4	4	4	4	4	4	4	4	4	4	4	4	4	4	4
d1aiph1	4	4	4	2	2	3	1	2	4	4	4	4	4	4	4	4	4	4	2	4	4	4	4	4	4	4	4	4	4	4	4	4	4	4	4	4	4	4	4	4	4	4	4	4	4	4	4	4	4
d1oaia_	4	4	4	2	2	3	1	2	4	4	4	4	4	4	4	4	4	4	2	4	4	4	4	4	4	4	4	4	4	4	4	4	4	4	4	4	4	4	4	4	4	4	4	4	4	4	4	4	4
d1v92a_	4	4	4	2	2	3	1	2	4	4	4	4	4	4	4	4	4	4	2	4	4	4	4	4	4	4	4	4	4	4	4	4	4	4	4	4	4	4	4	4	4	4	4	4	4	4	4	4	4
d1mn3a_	4	4	4	2	2	3	1	2	4	4	4	4	4	4	4	4	4	4	2	4	4	4	4	4	4	4	4	4	4	4	4	4	4	4	4	4	4	4	4	4	4	4	4	4	4	4	4	4	4
d1p3qq_	4	4	4	2	2	3	1	2	4	4	4	4	4	4	4	4	4	4	2	4	4	4	4	4	4	4	4	4	4	4	4	4	4	4	4	4	4	4	4	4	4	4	4	4	4	4	4	4	4
d1p3qr_	4	4	4	2	2	3	1	2	4	4	4	4	4	4	4	4	4	4	2	4	4	4	4	4	4	4	4	4	4	4	4	4	4	4	4	4	4	4	4	4	4	4	4	4	4	4	4	4	4
d1otra_	4	4	4	2	2	3	1	2	4	4	4	4	4	4	4	4	4	4	2	4	4	4	4	4	4	4	4	4	4	4	4	4	4	4	4	4	4	4	4	4	4	4	4	4	4	4	4	4	4
d1nvmc1	4	4	4	4	4	3	3	4	4	4	2	4	4	4	4	4	2	4	4	2	4	2	4	4	4	4	4	4	4	4	4	2	4	4	2	2	2	4	4	4	4	4	4	4	4	4	4	4	2
d1nvme1	4	4	4	4	4	3	3	4	4	4	2	4	4	4	4	4	2	4	4	2	4	2	4	4	4	4	4	4	4	4	4	2	4	4	2	2	2	4	4	4	4	4	4	4	4	4	4	4	2
d1nvma1	4	4	4	4	4	3	3	4	4	4	2	4	4	4	4	4	2	4	4	2	4	2	4	4	4	4	4	4	4	4	4	2	4	4	2	2	2	4	4	4	4	4	4	4	4	4	4	4	2
d1nvmg1	4	4	4	4	4	3	3	4	4	4	2	4	4	4	4	4	2	4	4	2	4	2	4	4	4	4	4	4	4	4	4	2	4	4	2	2	2	4	4	4	4	4	4	4	4	4	4	4	2
d1aua_1	4	2	4	4	4	3	3	4	4	2	4	4	2	4	4	4	4	4	4	4	4	4	4	4	2	4	4	4	2	2	4	4	2	4	4	4	4	4	2	2	2	4	4	4	4	4	4	2	4
d1r5la1	4	2	4	4	4	3	3	4	4	2	4	4	2	4	4	4	4	4	4	4	4	4	4	4	2	4	4	4	2	2	4	4	2	4	4	4	4	4	2	2	2	4	4	4	4	4	4	2	4
d1o6ua1	4	2	4	4	4	3	3	4	4	2	4	4	2	4	4	4	4	4	4	4	4	4	4	4	2	4	4	4	2	2	4	4	2	4	4	4	4	4	2	2	2	4	4	4	4	4	4	2	4
d1enwa_	4	4	4	4	4	3	3	4	2	4	4	2	4	4	4	4	4	2	4	4	2	4	4	4	4	2	4	4	4	4	2	4	4	4	4	4	4	2	4	4	4	2	4	4	2	2	4	4	4
d2spca_	4	4	4	4	4	4	4	1	4	4	2	4	2	4	4	4	2	4	4	2	4	4	4	4	4	4	4	4	4	4	4	4	2	4	4	4	2	4	4	4	4	4	4	2	4	4	4	4	4
d1cuna1	4	4	4	4	4	4	4	1	4	4	2	4	2	4	4	4	2	4	4	2	4	4	4	4	4	4	4	4	4	4	4	4	2	4	4	4	2	4	4	4	4	4	4	2	4	4	4	4	4
d1cuna2	4	4	4	4	4	4	4	1	4	4	2	4	2	4	4	4	2	4	4	2	4	4	4	4	4	4	4	4	4	4	4	4	2	4	4	4	2	4	4	4	4	4	4	2	4	4	4	4	4
d1owaa_	4	4	4	4	4	4	4	1	4	4	2	4	2	4	4	4	2	4	4	2	4	4	4	4	4	4	4	4	4	4	4	4	2	4	4	4	2	4	4	4	4	4	4	2	4	4	4	4	4
d1s35a1	4	4	4	4	4	4	4	1	4	4	2	4	2	4	4	4	2	4	4	2	4	4	4	4	4	4	4	4	4	4	4	4	2	4	4	4	2	4	4	4	4	4	4	2	4	4	4	4	4
d1s35a2	4	4	4	4	4	4	4	1	4	4	2	4	2	4	4	4	2	4	4	2	4	4	4	4	4	4	4	4	4	4	4	4	2	4	4	4	2	4	4	4	4	4	4	2	4	4	4	4	4
d1hcia1	4	4	4	4	4	4	4	1	4	4	2	4	2	4	4	4	2	4	4	2	4	4	4	4	4	4	4	4	4	4	4	4	2	4	4	4	2	4	4	4	4	4	4	2	4	4	4	4	4
d1hcia4	4	4	4	4	4	4	4	1	4	4	2	4	2	4	4	4	2	4	4	2	4	4	4	4	4	4	4	4	4	4	4	4	2	4	4	4	2	4	4	4	4	4	4	2	4	4	4	4	4
d1quua1	4	4	4	4	4	4	4	1	4	4	2	4	2	4	4	4	2	4	4	2	4	4	4	4	4	4	4	4	4	4	4	4	2	4	4	4	2	4	4	4	4	4	4	2	4	4	4	4	4
d1quua2	4	4	4	4	4	4	4	1	4	4	2	4	2	4	4	4	2	4	4	2	4	4	4	4	4	4	4	4	4	4	4	4	2	4	4	4	2	4	4	4	4	4	4	2	4	4	4	4	4
d2e2aa_	4	4	4	4	4	4	2	3	4	4	4	4	4	4	2	4	4	4	2	4	4	4	4	4	2	4	4	4	4	4	2	4	4	4	2	2	4	4	4	2	4	4	4	4	4	4	2	2	4
d1g73a_	4	4	4	4	4	4	4	3	4	4	4	4	4	4	4	2	4	4	4	4	4	4	4	4	4	4	4	4	4	4	4	2	4	4	4	4	4	4	2	4	4	4	4	4	4	4	4	4	4
d1hx1b_	4	4	4	2	4	4	4	3	4	4	4	4	4	4	4	4	4	4	4	4	2	4	4	2	4	4	4	4	4	4	4	4	4	4	4	4	4	4	4	4	4	4	4	4	4	2	4	4	4
d1m62a_	4	4	4	2	4	4	4	3	4	4	4	4	4	4	4	4	4	4	4	4	2	4	4	2	4	4	4	4	4	4	4	4	4	4	4	4	4	4	4	4	4	4	4	4	4	2	4	4	4
d1uk5a_	4	4	4	2	4	4	4	3	4	4	4	4	4	4	4	4	4	4	4	4	2	4	4	2	4	4	4	4	4	4	4	4	4	4	4	4	4	4	4	4	4	4	4	4	4	2	4	4	4
d1j2jb_	4	2	4	4	4	4	4	3	2	4	4	2	4	4	4	4	4	4	4	4	4	4	4	4	4	2	4	2	4	2	4	4	4	4	4	4	4	4	4	4	4	2	4	4	4	4	4	4	4
d1o3xa_	4	2	4	4	4	4	4	3	2	4	4	2	4	4	4	4	4	4	4	4	4	4	4	4	4	2	4	2	4	2	4	4	4	4	4	4	4	4	4	4	4	2	4	4	4	4	4	4	4
d1hf8a1	4	2	4	4	4	4	4	3	2	4	4	2	4	4	4	4	4	4	4	4	4	4	4	4	4	2	4	2	4	2	4	4	4	4	4	4	4	4	4	4	4	2	4	4	4	4	4	4	4
d1qsda_	4	4	4	4	4	4	4	3	4	4	4	4	4	2	4	4	4	4	4	4	4	4	4	4	4	4	2	4	4	4	4	4	4	4	4	4	4	4	4	4	4	4	4	4	2	4	4	4	2
d1h7ca_	4	4	4	4	4	4	4	3	4	4	4	4	4	2	4	4	4	4	4	4	4	4	4	4	4	4	2	4	4	4	4	4	4	4	4	4	4	4	4	4	4	4	4	4	2	4	4	4	2
d1fjgt_	4	4	2	4	4	4	4	3	4	4	4	4	4	4	4	4	4	4	4	4	4	2	4	4	4	4	4	4	4	4	4	4	4	4	4	4	4	4	4	4	4	4	4	4	4	4	4	4	4
d1r8ia_	4	4	4	4	2	2	4	3	4	4	4	4	4	4	4	4	4	4	4	4	4	4	4	4	4	4	4	4	4	4	4	4	4	4	4	4	4	2	4	4	2	4	2	4	4	4	4	4	4
d1deeg_	4	4	2	4	4	4	2	4	1	4	2	4	4	4	2	4	2	4	4	4	4	4	4	4	4	4	4	4	4	4	4	4	4	4	4	4	4	4	4	4	2	4	4	4	4	4	2	4	4
d1deeh_	4	4	2	4	4	4	2	4	1	4	2	4	4	4	2	4	2	4	4	4	4	4	4	4	4	4	4	4	4	4	4	4	4	4	4	4	4	4	4	4	2	4	4	4	4	4	2	4	4
d1edj__	4	4	2	4	4	4	2	4	1	4	2	4	4	4	2	4	2	4	4	4	4	4	4	4	4	4	4	4	4	4	4	4	4	4	4	4	4	4	4	4	2	4	4	4	4	4	2	4	4
d1fc2c_	4	4	2	4	4	4	2	4	1	4	2	4	4	4	2	4	2	4	4	4	4	4	4	4	4	4	4	4	4	4	4	4	4	4	4	4	4	4	4	4	2	4	4	4	4	4	2	4	4
d1h0tb_	4	4	2	4	4	4	2	4	1	4	2	4	4	4	2	4	2	4	4	4	4	4	4	4	4	4	4	4	4	4	4	4	4	4	4	4	4	4	4	4	2	4	4	4	4	4	2	4	4
d1lp1a_	4	4	2	4	4	4	2	4	1	4	2	4	4	4	2	4	2	4	4	4	4	4	4	4	4	4	4	4	4	4	4	4	4	4	4	4	4	4	4	4	2	4	4	4	4	4	2	4	4
d1lp1b_	4	4	2	4	4	4	2	4	1	4	2	4	4	4	2	4	2	4	4	4	4	4	4	4	4	4	4	4	4	4	4	4	4	4	4	4	4	4	4	4	2	4	4	4	4	4	2	4	4
d1q2na_	4	4	2	4	4	4	2	4	1	4	2	4	4	4	2	4	2	4	4	4	4	4	4	4	4	4	4	4	4	4	4	4	4	4	4	4	4	4	4	4	2	4	4	4	4	4	2	4	4
d1gab__	4	4	2	4	4	4	2	4	1	4	2	4	4	4	2	4	2	4	4	4	4	4	4	4	4	4	4	4	4	4	4	4	4	4	4	4	4	4	4	4	2	4	4	4	4	4	2	4	4
d1prb__	4	4	2	4	4	4	2	4	1	4	2	4	4	4	2	4	2	4	4	4	4	4	4	4	4	4	4	4	4	4	4	4	4	4	4	4	4	4	4	4	2	4	4	4	4	4	2	4	4
d1gjsa_	4	4	2	4	4	4	2	4	1	4	2	4	4	4	2	4	2	4	4	4	4	4	4	4	4	4	4	4	4	4	4	4	4	4	4	4	4	4	4	4	2	4	4	4	4	4	2	4	4
d1gvna_	4	4	4	4	4	4	4	4	3	4	4	4	2	4	4	4	4	4	4	4	2	4	4	4	4	4	4	2	4	4	2	2	4	4	4	4	2	4	4	4	4	4	4	4	4	4	4	4	2
d1oksa_	4	4	4	4	4	2	4	4	3	4	4	4	4	4	4	4	4	4	4	4	4	2	4	4	4	2	4	4	2	4	4	4	4	4	4	4	4	2	2	2	4	4	4	4	2	2	4	4	4
d1r4ga_	4	4	4	4	4	2	4	4	3	4	4	4	4	4	4	4	4	4	4	4	4	2	4	4	4	2	4	4	2	4	4	4	4	4	4	4	4	2	2	2	4	4	4	4	2	2	4	4	4
d1nu9c1	4	4	4	4	4	4	4	2	3	4	4	2	4	4	4	4	4	2	4	2	4	4	4	4	4	4	2	4	4	4	4	4	4	2	4	4	4	4	4	4	4	4	4	4	4	4	4	2	4
d1nu9c2	4	4	4	4	4	4	4	2	3	4	4	2	4	4	4	4	4	2	4	2	4	4	4	4	4	4	2	4	4	4	4	4	4	2	4	4	4	4	4	4	4	4	4	4	4	4	4	2	4
d1dkza1	4	4	4	4	4	4	4	4	3	2	4	4	4	4	4	2	4	4	4	4	4	4	2	2	4	4	4	4	4	4	4	4	4	4	4	4	4	4	4	4	4	2	4	2	4	4	4	4	4
d1ud0a_	4	4	4	4	4	4	4	4	3	2	4	4	4	4	4	2	4	4	4	4	4	4	2	2	4	4	4	4	4	4	4	4	4	4	4	4	4	4	4	4	4	2	4	2	4	4	4	4	4
d1gs9a_	4	2	4	4	4	4	4	2	4	4	4	4	4	4	4	4	4	4	2	4	4	4	4	4	4	4	4	4	4	2	4	4	4	4	4	2	2	4	4	4	4	4	4	4	4	4	4	4	2
d2liga_	4	4	4	4	4	4	4	4	4	4	4	4	2	4	4	4	4	4	4	4	4	4	4	4	2	4	4	4	2	4	4	4	4	4	4	4	4	4	4	4	4	4	4	4	4	4	4	4	4
d256ba_	4	4	4	4	2	4	4	4	4	2	4	4	4	4	4	4	4	4	4	4	2	4	2	4	4	4	4	4	4	4	4	4	4	4	4	4	4	4	4	2	4	4	2	4	4	4	4	4	4
d2ccya_	4	4	4	4	2	4	4	4	4	2	4	4	4	4	4	4	4	4	4	4	2	4	2	4	4	4	4	4	4	4	4	4	4	4	4	4	4	4	4	2	4	4	2	4	4	4	4	4	4
d1bbha_	4	4	4	4	2	4	4	4	4	2	4	4	4	4	4	4	4	4	4	4	2	4	2	4	4	4	4	4	4	4	4	4	4	4	4	4	4	4	4	2	4	4	2	4	4	4	4	4	4
d1e85a_	4	4	4	4	2	4	4	4	4	2	4	4	4	4	4	4	4	4	4	4	2	4	2	4	4	4	4	4	4	4	4	4	4	4	4	4	4	4	4	2	4	4	2	4	4	4	4	4	4
d1cpq__	4	4	4	4	2	4	4	4	4	2	4	4	4	4	4	4	4	4	4	4	2	4	2	4	4	4	4	4	4	4	4	4	4	4	4	4	4	4	4	2	4	4	2	4	4	4	4	4	4
d1gqaa_	4	4	4	4	2	4	4	4	4	2	4	4	4	4	4	4	4	4	4	4	2	4	2	4	4	4	4	4	4	4	4	4	4	4	4	4	4	4	4	2	4	4	2	4	4	4	4	4	4
d1mqva_	4	4	4	4	2	4	4	4	4	2	4	4	4	4	4	4	4	4	4	4	2	4	2	4	4	4	4	4	4	4	4	4	4	4	4	4	4	4	4	2	4	4	2	4	4	4	4	4	4
d1s05a_	4	4	4	4	2	4	4	4	4	2	4	4	4	4	4	4	4	4	4	4	2	4	2	4	4	4	4	4	4	4	4	4	4	4	4	4	4	4	4	2	4	4	2	4	4	4	4	4	4
d2hmza_	4	4	4	4	4	4	4	4	2	4	4	4	4	4	4	4	4	4	4	4	4	2	4	4	4	2	4	4	4	4	4	4	4	4	4	4	4	4	4	4	4	4	4	4	4	4	4	4	4
d2mhr__	4	4	4	4	4	4	4	4	2	4	4	4	4	4	4	4	4	4	4	4	4	2	4	4	4	2	4	4	4	4	4	4	4	4	4	4	4	4	4	4	4	4	4	4	4	4	4	4	4
d1ei7a_	4	4	4	4	4	4	4	4	4	4	4	4	4	4	4	4	4	4	4	2	4	4	4	4	4	4	4	4	4	4	4	4	2	4	4	4	4	4	4	4	4	4	4	4	4	4	4	4	4
d1cgme_	4	4	4	4	4	4	4	4	4	4	4	4	4	4	4	4	4	4	4	2	4	4	4	4	4	4	4	4	4	4	4	4	2	4	4	4	4	4	4	4	4	4	4	4	4	4	4	4	4
d3fapb_	4	4	4	4	4	4	4	4	4	4	4	4	4	4	4	4	4	4	4	4	4	4	4	4	4	4	4	2	4	4	4	4	4	4	4	4	4	4	4	4	4	4	4	4	4	4	4	4	4
g1avo.1	4	4	4	4	4	4	4	4	4	4	4	4	4	4	4	4	4	4	4	4	4	4	4	4	4	4	4	4	4	4	4	4	4	4	4	4	4	4	4	4	2	4	4	4	4	4	4	4	4
d1dova_	4	4	4	4	4	4	4	4	4	4	4	4	4	4	4	4	4	4	4	4	4	4	4	4	4	4	4	4	4	4	4	4	4	4	4	4	4	4	4	4	4	4	4	4	4	4	4	4	4
d1h6ga1	4	4	4	4	4	4	4	4	4	4	4	4	4	4	4	4	4	4	4	4	4	4	4	4	4	4	4	4	4	4	4	4	4	4	4	4	4	4	4	4	4	4	4	4	4	4	4	4	4
d1h6ga2	4	4	4	4	4	4	4	4	4	4	4	4	4	4	4	4	4	4	4	4	4	4	4	4	4	4	4	4	4	4	4	4	4	4	4	4	4	4	4	4	4	4	4	4	4	4	4	4	4
d1qkra_	4	4	4	4	4	4	4	4	4	4	4	4	4	4	4	4	4	4	4	4	4	4	4	4	4	4	4	4	4	4	4	4	4	4	4	4	4	4	4	4	4	4	4	4	4	4	4	4	4
d1rkea1	4	4	4	4	4	4	4	4	4	4	4	4	4	4	4	4	4	4	4	4	4	4	4	4	4	4	4	4	4	4	4	4	4	4	4	4	4	4	4	4	4	4	4	4	4	4	4	4	4
d1rkea2	4	4	4	4	4	4	4	4	4	4	4	4	4	4	4	4	4	4	4	4	4	4	4	4	4	4	4	4	4	4	4	4	4	4	4	4	4	4	4	4	4	4	4	4	4	4	4	4	4
d1k04a_	4	4	4	4	4	4	4	4	4	4	4	4	4	4	2	2	2	4	4	4	4	4	4	4	4	4	4	4	4	4	4	4	4	4	4	4	4	4	2	4	4	4	4	4	4	4	4	2	4
d1nzea_	4	4	4	4	4	4	4	4	4	4	4	4	4	4	4	4	4	4	4	4	4	4	4	4	4	4	4	4	4	4	4	4	4	4	4	4	4	2	4	4	4	4	4	4	4	4	4	4	4
d2a0b__	4	4	2	4	4	4	4	4	4	4	4	4	4	4	4	4	4	4	4	4	4	4	4	4	4	4	4	4	4	4	4	4	4	4	4	4	4	4	4	4	4	4	4	4	4	4	4	4	4
d1c02a_	4	4	2	4	4	4	4	4	4	4	4	4	4	4	4	4	4	4	4	4	4	4	4	4	4	4	4	4	4	4	4	4	4	4	4	4	4	4	4	4	4	4	4	4	4	4	4	4	4
d1i5na_	4	4	2	4	4	4	4	4	4	4	4	4	4	4	4	4	4	4	4	4	4	4	4	4	4	4	4	4	4	4	4	4	4	4	4	4	4	4	4	4	4	4	4	4	4	4	4	4	4
d1he1a_	4	4	4	4	4	4	4	4	4	4	4	2	4	4	4	4	4	4	4	4	4	4	4	4	4	4	4	4	4	4	4	4	4	4	4	4	4	4	4	4	4	4	4	4	4	4	4	4	4
d1g4us1	4	4	4	4	4	4	4	4	4	4	4	2	4	4	4	4	4	4	4	4	4	4	4	4	4	4	4	4	4	4	4	4	4	4	4	4	4	4	4	4	4	4	4	4	4	4	4	4	4
d1hy5a_	4	4	4	4	4	4	4	4	4	4	4	2	4	4	4	4	4	4	4	4	4	4	4	4	4	4	4	4	4	4	4	4	4	4	4	4	4	4	4	4	4	4	4	4	4	4	4	4	4
d1orja_	4	4	4	4	4	4	4	4	4	4	4	4	4	4	4	4	4	4	4	4	4	4	4	4	4	4	4	4	4	4	4	4	4	2	2	4	4	4	4	4	4	4	4	4	2	2	4	4	4
d1vh6a_	4	4	4	4	4	4	4	4	4	4	4	4	4	4	4	4	4	4	4	4	4	4	4	4	4	4	4	4	4	4	4	4	4	2	2	4	4	4	4	4	4	4	4	4	2	2	4	4	4
d1ls1a1	4	4	4	4	4	2	4	4	4	4	4	4	4	4	4	4	4	2	4	4	4	4	4	4	4	4	4	4	4	4	4	4	4	4	4	4	4	4	4	4	4	4	4	4	4	4	2	4	4
d1j8mf1	4	4	4	4	4	2	4	4	4	4	4	4	4	4	4	4	4	2	4	4	4	4	4	4	4	4	4	4	4	4	4	4	4	4	4	4	4	4	4	4	4	4	4	4	4	4	2	4	4
d1fts_1	4	4	4	4	4	2	4	4	4	4	4	4	4	4	4	4	4	2	4	4	4	4	4	4	4	4	4	4	4	4	4	4	4	4	4	4	4	4	4	4	4	4	4	4	4	4	2	4	4
d1okkd1	4	4	4	4	4	2	4	4	4	4	4	4	4	4	4	4	4	2	4	4	4	4	4	4	4	4	4	4	4	4	4	4	4	4	4	4	4	4	4	4	4	4	4	4	4	4	2	4	4
d1rj9a1	4	4	4	4	4	2	4	4	4	4	4	4	4	4	4	4	4	2	4	4	4	4	4	4	4	4	4	4	4	4	4	4	4	4	4	4	4	4	4	4	4	4	4	4	4	4	2	4	4
d1jr8a_	4	4	4	2	4	4	4	4	4	4	4	4	4	2	4	4	4	4	4	4	4	4	4	2	4	4	4	4	4	4	4	4	4	4	4	4	4	4	4	4	4	2	4	4	4	4	4	4	4
d1oqca_	4	4	4	2	4	4	4	4	4	4	4	4	4	2	4	4	4	4	4	4	4	4	4	2	4	4	4	4	4	4	4	4	4	4	4	4	4	4	4	4	4	2	4	4	4	4	4	4	4
d1nlxa_	4	4	4	4	4	4	4	4	4	4	4	4	4	4	4	4	4	4	4	4	4	4	4	4	4	4	4	4	4	4	2	4	4	4	4	4	4	4	4	4	4	4	4	4	4	4	4	4	4
d1l3pa_	4	4	4	4	4	4	4	4	4	4	4	4	4	4	4	4	4	4	4	4	4	4	4	4	4	4	4	4	4	4	2	4	4	4	4	4	4	4	4	4	4	4	4	4	4	4	4	4	4
d1joga_	4	4	4	4	4	4	4	4	4	4	4	4	4	4	4	4	4	4	4	4	4	4	4	4	4	4	4	4	4	4	4	4	4	4	4	4	4	4	4	4	4	4	4	4	4	4	4	4	4
d1o3ua_	4	4	4	4	4	4	4	4	4	4	4	4	4	4	4	4	4	4	4	4	4	4	4	4	4	4	4	4	4	4	4	4	4	4	4	4	4	4	4	4	4	4	4	4	4	4	4	4	4
d1knya1	4	4	4	4	4	4	4	4	4	4	4	4	4	4	4	4	4	4	4	4	4	4	4	4	4	4	4	4	4	4	4	4	4	4	4	4	4	4	4	4	4	4	4	4	4	4	4	4	4
d1gm5a1	4	4	4	4	4	4	4	4	4	4	4	4	4	4	4	4	4	4	4	4	4	4	4	4	4	4	4	4	4	4	4	2	4	4	4	4	4	4	4	4	4	4	4	2	4	4	4	4	4
d1v74b_	4	4	4	4	4	4	2	4	4	4	2	4	4	4	4	4	4	4	4	4	4	4	4	4	4	4	4	4	4	4	4	4	4	4	4	4	4	4	4	4	4	4	4	4	4	4	4	4	4
d1e6ia_	4	4	4	4	4	2	2	4	4	2	4	4	4	4	4	4	4	4	4	4	2	4	4	4	4	4	4	2	4	4	2	2	4	2	4	2	4	4	4	4	4	2	4	4	4	4	4	4	4
d1f68a_	4	4	4	4	4	2	2	4	4	2	4	4	4	4	4	4	4	4	4	4	2	4	4	4	4	4	4	2	4	4	2	2	4	2	4	2	4	4	4	4	4	2	4	4	4	4	4	4	4
d1eqfa1	4	4	4	4	4	2	2	4	4	2	4	4	4	4	4	4	4	4	4	4	2	4	4	4	4	4	4	2	4	4	2	2	4	2	4	2	4	4	4	4	4	2	4	4	4	4	4	4	4
d1eqfa2	4	4	4	4	4	2	2	4	4	2	4	4	4	4	4	4	4	4	4	4	2	4	4	4	4	4	4	2	4	4	2	2	4	2	4	2	4	4	4	4	4	2	4	4	4	4	4	4	4
d1jspb_	4	4	4	4	4	2	2	4	4	2	4	4	4	4	4	4	4	4	4	4	2	4	4	4	4	4	4	2	4	4	2	2	4	2	4	2	4	4	4	4	4	2	4	4	4	4	4	4	4
d1gkza1	4	4	2	4	4	4	4	2	4	4	4	4	2	4	2	4	4	4	2	4	4	4	2	4	4	2	4	4	4	4	4	4	2	4	4	4	2	4	4	2	2	4	4	2	4	4	2	4	4
d1jm6a1	4	4	2	4	4	4	4	2	4	4	4	4	2	4	2	4	4	4	2	4	4	4	2	4	4	2	4	4	4	4	4	4	2	4	4	4	2	4	4	2	2	4	4	2	4	4	2	4	4
d3mdda1	4	4	4	4	4	4	4	4	2	4	2	2	4	2	4	4	4	2	4	4	4	4	4	4	4	4	2	4	2	4	4	4	4	4	4	4	4	2	4	4	4	4	4	4	4	2	4	4	4
d1ivha1	4	4	4	4	4	4	4	4	2	4	2	2	4	2	4	4	4	2	4	4	4	4	4	4	4	4	2	4	2	4	4	4	4	4	4	4	4	2	4	4	4	4	4	4	4	2	4	4	4
d1rx0a1	4	4	4	4	4	4	4	4	2	4	2	2	4	2	4	4	4	2	4	4	4	4	4	4	4	4	2	4	2	4	4	4	4	4	4	4	4	2	4	4	4	4	4	4	4	2	4	4	4
d1r2ja1	4	4	4	4	4	4	4	4	2	4	2	2	4	2	4	4	4	2	4	4	4	4	4	4	4	4	2	4	2	4	4	4	4	4	4	4	4	2	4	4	4	4	4	4	4	2	4	4	4
d1is2a1	4	4	4	4	4	4	4	4	2	4	2	2	4	2	4	4	4	2	4	4	4	4	4	4	4	4	2	4	2	4	4	4	4	4	4	4	4	2	4	4	4	4	4	4	4	2	4	4	4
d1is2a2	4	4	4	4	4	4	4	4	2	4	2	2	4	2	4	4	4	2	4	4	4	4	4	4	4	4	2	4	2	4	4	4	4	4	4	4	4	2	4	4	4	4	4	4	4	2	4	4	4
d1pi1a_	4	2	4	4	4	4	4	4	4	4	4	4	4	4	4	4	4	4	4	2	4	4	4	2	2	4	4	4	4	4	4	4	4	4	2	4	4	4	2	4	4	4	4	4	4	4	4	4	4
d1bod__	4	2	4	4	4	2	4	2	4	1	4	4	4	2	2	4	2	4	4	4	2	4	2	4	2	4	4	4	4	4	4	4	4	4	2	2	4	2	4	4	2	4	4	4	4	4	4	4	4
d1ig5a_	4	2	4	4	4	2	4	2	4	1	4	4	4	2	2	4	2	4	4	4	2	4	2	4	2	4	4	4	4	4	4	4	4	4	2	2	4	2	4	4	2	4	4	4	4	4	4	4	4
d1k8ua_	4	2	4	4	4	2	4	2	4	1	4	4	4	2	2	4	2	4	4	4	2	4	2	4	2	4	4	4	4	4	4	4	4	4	2	2	4	2	4	4	2	4	4	4	4	4	4	4	4
d1m31a_	4	2	4	4	4	2	4	2	4	1	4	4	4	2	2	4	2	4	4	4	2	4	2	4	2	4	4	4	4	4	4	4	4	4	2	2	4	2	4	4	2	4	4	4	4	4	4	4	4
d1k2ha_	4	2	4	4	4	2	4	2	4	1	4	4	4	2	2	4	2	4	4	4	2	4	2	4	2	4	4	4	4	4	4	4	4	4	2	2	4	2	4	4	2	4	4	4	4	4	4	4	4
d1mho__	4	2	4	4	4	2	4	2	4	1	4	4	4	2	2	4	2	4	4	4	2	4	2	4	2	4	4	4	4	4	4	4	4	4	2	2	4	2	4	4	2	4	4	4	4	4	4	4	4
d1a4pa_	4	2	4	4	4	2	4	2	4	1	4	4	4	2	2	4	2	4	4	4	2	4	2	4	2	4	4	4	4	4	4	4	4	4	2	2	4	2	4	4	2	4	4	4	4	4	4	4	4
d1psra_	4	2	4	4	4	2	4	2	4	1	4	4	4	2	2	4	2	4	4	4	2	4	2	4	2	4	4	4	4	4	4	4	4	4	2	2	4	2	4	4	2	4	4	4	4	4	4	4	4
d1qlsa_	4	2	4	4	4	2	4	2	4	1	4	4	4	2	2	4	2	4	4	4	2	4	2	4	2	4	4	4	4	4	4	4	4	4	2	2	4	2	4	4	2	4	4	4	4	4	4	4	4
d1mr8a_	4	2	4	4	4	2	4	2	4	1	4	4	4	2	2	4	2	4	4	4	2	4	2	4	2	4	4	4	4	4	4	4	4	4	2	2	4	2	4	4	2	4	4	4	4	4	4	4	4
d1e8aa_	4	2	4	4	4	2	4	2	4	1	4	4	4	2	2	4	2	4	4	4	2	4	2	4	2	4	4	4	4	4	4	4	4	4	2	2	4	2	4	4	2	4	4	4	4	4	4	4	4
d1irja_	4	2	4	4	4	2	4	2	4	1	4	4	4	2	2	4	2	4	4	4	2	4	2	4	2	4	4	4	4	4	4	4	4	4	2	2	4	2	4	4	2	4	4	4	4	4	4	4	4
d1ksoa_	4	2	4	4	4	2	4	2	4	1	4	4	4	2	2	4	2	4	4	4	2	4	2	4	2	4	4	4	4	4	4	4	4	4	2	2	4	2	4	4	2	4	4	4	4	4	4	4	4
d1j55a_	4	2	4	4	4	2	4	2	4	1	4	4	4	2	2	4	2	4	4	4	2	4	2	4	2	4	4	4	4	4	4	4	4	4	2	2	4	2	4	4	2	4	4	4	4	4	4	4	4
d1k9ua_	4	2	4	4	4	2	4	2	4	1	4	4	4	2	2	4	2	4	4	4	2	4	2	4	2	4	4	4	4	4	4	4	4	4	2	2	4	2	4	4	2	4	4	4	4	4	4	4	4
d1h4ba_	4	2	4	4	4	2	4	2	4	1	4	4	4	2	2	4	2	4	4	4	2	4	2	4	2	4	4	4	4	4	4	4	4	4	2	2	4	2	4	4	2	4	4	4	4	4	4	4	4
d1sra__	4	2	4	4	4	2	4	2	4	1	4	4	4	2	2	4	2	4	4	4	2	4	2	4	2	4	4	4	4	4	4	4	4	4	2	2	4	2	4	4	2	4	4	4	4	4	4	4	4
d1rro__	4	2	4	4	4	2	4	2	4	1	4	4	4	2	2	4	2	4	4	4	2	4	2	4	2	4	4	4	4	4	4	4	4	4	2	2	4	2	4	4	2	4	4	4	4	4	4	4	4
d2pvba_	4	2	4	4	4	2	4	2	4	1	4	4	4	2	2	4	2	4	4	4	2	4	2	4	2	4	4	4	4	4	4	4	4	4	2	2	4	2	4	4	2	4	4	4	4	4	4	4	4
d5pal__	4	2	4	4	4	2	4	2	4	1	4	4	4	2	2	4	2	4	4	4	2	4	2	4	2	4	4	4	4	4	4	4	4	4	2	2	4	2	4	4	2	4	4	4	4	4	4	4	4
d1g33a_	4	2	4	4	4	2	4	2	4	1	4	4	4	2	2	4	2	4	4	4	2	4	2	4	2	4	4	4	4	4	4	4	4	4	2	2	4	2	4	4	2	4	4	4	4	4	4	4	4
d1avsa_	4	2	4	4	4	2	4	2	4	1	4	4	4	2	2	4	2	4	4	4	2	4	2	4	2	4	4	4	4	4	4	4	4	4	2	2	4	2	4	4	2	4	4	4	4	4	4	4	4
d1ctaa_	4	2	4	4	4	2	4	2	4	1	4	4	4	2	2	4	2	4	4	4	2	4	2	4	2	4	4	4	4	4	4	4	4	4	2	2	4	2	4	4	2	4	4	4	4	4	4	4	4
d1ctab_	4	2	4	4	4	2	4	2	4	1	4	4	4	2	2	4	2	4	4	4	2	4	2	4	2	4	4	4	4	4	4	4	4	4	2	2	4	2	4	4	2	4	4	4	4	4	4	4	4
d1ctda_	4	2	4	4	4	2	4	2	4	1	4	4	4	2	2	4	2	4	4	4	2	4	2	4	2	4	4	4	4	4	4	4	4	4	2	2	4	2	4	4	2	4	4	4	4	4	4	4	4
d1ctdb_	4	2	4	4	4	2	4	2	4	1	4	4	4	2	2	4	2	4	4	4	2	4	2	4	2	4	4	4	4	4	4	4	4	4	2	2	4	2	4	4	2	4	4	4	4	4	4	4	4
d1ncx__	4	2	4	4	4	2	4	2	4	1	4	4	4	2	2	4	2	4	4	4	2	4	2	4	2	4	4	4	4	4	4	4	4	4	2	2	4	2	4	4	2	4	4	4	4	4	4	4	4
g1pon.1	4	2	4	4	4	2	4	2	4	1	4	4	4	2	2	4	2	4	4	4	2	4	2	4	2	4	4	4	4	4	4	4	4	4	2	2	4	2	4	4	2	4	4	4	4	4	4	4	4
d1fi5a_	4	2	4	4	4	2	4	2	4	1	4	4	4	2	2	4	2	4	4	4	2	4	2	4	2	4	4	4	4	4	4	4	4	4	2	2	4	2	4	4	2	4	4	4	4	4	4	4	4
d1ap4__	4	2	4	4	4	2	4	2	4	1	4	4	4	2	2	4	2	4	4	4	2	4	2	4	2	4	4	4	4	4	4	4	4	4	2	2	4	2	4	4	2	4	4	4	4	4	4	4	4
d2scpa_	4	2	4	4	4	2	4	2	4	1	4	4	4	2	2	4	2	4	4	4	2	4	2	4	2	4	4	4	4	4	4	4	4	4	2	2	4	2	4	4	2	4	4	4	4	4	4	4	4
d2sas__	4	2	4	4	4	2	4	2	4	1	4	4	4	2	2	4	2	4	4	4	2	4	2	4	2	4	4	4	4	4	4	4	4	4	2	2	4	2	4	4	2	4	4	4	4	4	4	4	4
d1c7va_	4	2	4	4	4	2	4	2	4	1	4	4	4	2	2	4	2	4	4	4	2	4	2	4	2	4	4	4	4	4	4	4	4	4	2	2	4	2	4	4	2	4	4	4	4	4	4	4	4
d1j7qa_	4	2	4	4	4	2	4	2	4	1	4	4	4	2	2	4	2	4	4	4	2	4	2	4	2	4	4	4	4	4	4	4	4	4	2	2	4	2	4	4	2	4	4	4	4	4	4	4	4
d1qv0a_	4	2	4	4	4	2	4	2	4	1	4	4	4	2	2	4	2	4	4	4	2	4	2	4	2	4	4	4	4	4	4	4	4	4	2	2	4	2	4	4	2	4	4	4	4	4	4	4	4
d1nyaa_	4	2	4	4	4	2	4	2	4	1	4	4	4	2	2	4	2	4	4	4	2	4	2	4	2	4	4	4	4	4	4	4	4	4	2	2	4	2	4	4	2	4	4	4	4	4	4	4	4
d1jfka_	4	2	4	4	4	2	4	2	4	1	4	4	4	2	2	4	2	4	4	4	2	4	2	4	2	4	4	4	4	4	4	4	4	4	2	2	4	2	4	4	2	4	4	4	4	4	4	4	4
d1fw4a_	4	2	4	4	4	2	4	2	4	1	4	4	4	2	2	4	2	4	4	4	2	4	2	4	2	4	4	4	4	4	4	4	4	4	2	2	4	2	4	4	2	4	4	4	4	4	4	4	4
d1prwa_	4	2	4	4	4	2	4	2	4	1	4	4	4	2	2	4	2	4	4	4	2	4	2	4	2	4	4	4	4	4	4	4	4	4	2	2	4	2	4	4	2	4	4	4	4	4	4	4	4
d1f54a_	4	2	4	4	4	2	4	2	4	1	4	4	4	2	2	4	2	4	4	4	2	4	2	4	2	4	4	4	4	4	4	4	4	4	2	2	4	2	4	4	2	4	4	4	4	4	4	4	4
d1exra_	4	2	4	4	4	2	4	2	4	1	4	4	4	2	2	4	2	4	4	4	2	4	2	4	2	4	4	4	4	4	4	4	4	4	2	2	4	2	4	4	2	4	4	4	4	4	4	4	4
d1n0ya_	4	2	4	4	4	2	4	2	4	1	4	4	4	2	2	4	2	4	4	4	2	4	2	4	2	4	4	4	4	4	4	4	4	4	2	2	4	2	4	4	2	4	4	4	4	4	4	4	4
d1m39a_	4	2	4	4	4	2	4	2	4	1	4	4	4	2	2	4	2	4	4	4	2	4	2	4	2	4	4	4	4	4	4	4	4	4	2	2	4	2	4	4	2	4	4	4	4	4	4	4	4
d1oqpa_	4	2	4	4	4	2	4	2	4	1	4	4	4	2	2	4	2	4	4	4	2	4	2	4	2	4	4	4	4	4	4	4	4	4	2	2	4	2	4	4	2	4	4	4	4	4	4	4	4
d1ggwa_	4	2	4	4	4	2	4	2	4	1	4	4	4	2	2	4	2	4	4	4	2	4	2	4	2	4	4	4	4	4	4	4	4	4	2	2	4	2	4	4	2	4	4	4	4	4	4	4	4
d1m45a_	4	2	4	4	4	2	4	2	4	1	4	4	4	2	2	4	2	4	4	4	2	4	2	4	2	4	4	4	4	4	4	4	4	4	2	2	4	2	4	4	2	4	4	4	4	4	4	4	4
d1wdcb_	4	2	4	4	4	2	4	2	4	1	4	4	4	2	2	4	2	4	4	4	2	4	2	4	2	4	4	4	4	4	4	4	4	4	2	2	4	2	4	4	2	4	4	4	4	4	4	4	4
d2mysb_	4	2	4	4	4	2	4	2	4	1	4	4	4	2	2	4	2	4	4	4	2	4	2	4	2	4	4	4	4	4	4	4	4	4	2	2	4	2	4	4	2	4	4	4	4	4	4	4	4
d1wdcc_	4	2	4	4	4	2	4	2	4	1	4	4	4	2	2	4	2	4	4	4	2	4	2	4	2	4	4	4	4	4	4	4	4	4	2	2	4	2	4	4	2	4	4	4	4	4	4	4	4
d2mysc_	4	2	4	4	4	2	4	2	4	1	4	4	4	2	2	4	2	4	4	4	2	4	2	4	2	4	4	4	4	4	4	4	4	4	2	2	4	2	4	4	2	4	4	4	4	4	4	4	4
d1auib_	4	2	4	4	4	2	4	2	4	1	4	4	4	2	2	4	2	4	4	4	2	4	2	4	2	4	4	4	4	4	4	4	4	4	2	2	4	2	4	4	2	4	4	4	4	4	4	4	4
d1uhna_	4	2	4	4	4	2	4	2	4	1	4	4	4	2	2	4	2	4	4	4	2	4	2	4	2	4	4	4	4	4	4	4	4	4	2	2	4	2	4	4	2	4	4	4	4	4	4	4	4
d1omra_	4	2	4	4	4	2	4	2	4	1	4	4	4	2	2	4	2	4	4	4	2	4	2	4	2	4	4	4	4	4	4	4	4	4	2	2	4	2	4	4	2	4	4	4	4	4	4	4	4
d1dgua_	4	2	4	4	4	2	4	2	4	1	4	4	4	2	2	4	2	4	4	4	2	4	2	4	2	4	4	4	4	4	4	4	4	4	2	2	4	2	4	4	2	4	4	4	4	4	4	4	4
d1qjta_	4	2	4	4	4	2	4	2	4	1	4	4	4	2	2	4	2	4	4	4	2	4	2	4	2	4	4	4	4	4	4	4	4	4	2	2	4	2	4	4	2	4	4	4	4	4	4	4	4
d1c07a_	4	2	4	4	4	2	4	2	4	1	4	4	4	2	2	4	2	4	4	4	2	4	2	4	2	4	4	4	4	4	4	4	4	4	2	2	4	2	4	4	2	4	4	4	4	4	4	4	4
d1eh2__	4	2	4	4	4	2	4	2	4	1	4	4	4	2	2	4	2	4	4	4	2	4	2	4	2	4	4	4	4	4	4	4	4	4	2	2	4	2	4	4	2	4	4	4	4	4	4	4	4
d1fi6a_	4	2	4	4	4	2	4	2	4	1	4	4	4	2	2	4	2	4	4	4	2	4	2	4	2	4	4	4	4	4	4	4	4	4	2	2	4	2	4	4	2	4	4	4	4	4	4	4	4
d1ij5a_	4	2	4	4	4	2	4	2	4	1	4	4	4	2	2	4	2	4	4	4	2	4	2	4	2	4	4	4	4	4	4	4	4	4	2	2	4	2	4	4	2	4	4	4	4	4	4	4	4
d1hqva_	4	2	4	4	4	2	4	2	4	1	4	4	4	2	2	4	2	4	4	4	2	4	2	4	2	4	4	4	4	4	4	4	4	4	2	2	4	2	4	4	2	4	4	4	4	4	4	4	4
d1k94a_	4	2	4	4	4	2	4	2	4	1	4	4	4	2	2	4	2	4	4	4	2	4	2	4	2	4	4	4	4	4	4	4	4	4	2	2	4	2	4	4	2	4	4	4	4	4	4	4	4
d1alva_	4	2	4	4	4	2	4	2	4	1	4	4	4	2	2	4	2	4	4	4	2	4	2	4	2	4	4	4	4	4	4	4	4	4	2	2	4	2	4	4	2	4	4	4	4	4	4	4	4
d1qasa1	4	2	4	4	4	2	4	2	4	1	4	4	4	2	2	4	2	4	4	4	2	4	2	4	2	4	4	4	4	4	4	4	4	4	2	2	4	2	4	4	2	4	4	4	4	4	4	4	4
d1eg3a1	4	2	4	4	4	2	4	2	4	1	4	4	4	2	2	4	2	4	4	4	2	4	2	4	2	4	4	4	4	4	4	4	4	4	2	2	4	2	4	4	2	4	4	4	4	4	4	4	4
d1eg3a2	4	2	4	4	4	2	4	2	4	1	4	4	4	2	2	4	2	4	4	4	2	4	2	4	2	4	4	4	4	4	4	4	4	4	2	2	4	2	4	4	2	4	4	4	4	4	4	4	4
d2cbla1	4	2	4	4	4	2	4	2	4	1	4	4	4	2	2	4	2	4	4	4	2	4	2	4	2	4	4	4	4	4	4	4	4	4	2	2	4	2	4	4	2	4	4	4	4	4	4	4	4
d1h8ba_	4	2	4	4	4	2	4	2	4	1	4	4	4	2	2	4	2	4	4	4	2	4	2	4	2	4	4	4	4	4	4	4	4	4	2	2	4	2	4	4	2	4	4	4	4	4	4	4	4
d1c3ya_	4	4	4	2	2	4	4	4	4	3	2	4	4	4	4	2	4	2	2	4	4	2	4	4	4	4	2	2	2	4	4	4	2	4	4	4	4	4	4	2	4	2	2	4	4	4	4	4	2
d1dqea_	4	4	4	2	2	4	4	4	4	3	2	4	4	4	4	2	4	2	2	4	4	2	4	4	4	4	2	2	2	4	4	4	2	4	4	4	4	4	4	2	4	2	2	4	4	4	4	4	2
d1p28a_	4	4	4	2	2	4	4	4	4	3	2	4	4	4	4	2	4	2	2	4	4	2	4	4	4	4	2	2	2	4	4	4	2	4	4	4	4	4	4	2	4	2	2	4	4	4	4	4	2
d1ooha_	4	4	4	2	2	4	4	4	4	3	2	4	4	4	4	2	4	2	2	4	4	2	4	4	4	4	2	2	2	4	4	4	2	4	4	4	4	4	4	2	4	2	2	4	4	4	4	4	2
d1r5ra_	4	4	4	2	2	4	4	4	4	3	2	4	4	4	4	2	4	2	2	4	4	2	4	4	4	4	2	2	2	4	4	4	2	4	4	4	4	4	4	2	4	2	2	4	4	4	4	4	2
d1iioa_	4	4	2	4	4	4	2	4	2	3	4	2	4	4	4	4	4	4	4	2	4	4	4	2	4	4	4	4	4	2	2	2	4	4	4	4	4	4	4	4	4	4	4	4	4	2	2	2	4
d1bqv__	4	4	4	4	4	4	4	4	4	4	1	4	4	4	4	4	4	4	2	4	4	4	4	4	4	4	4	4	4	4	4	4	4	4	2	4	4	4	2	4	4	4	4	4	4	4	4	4	4
d1ji7a_	4	4	4	4	4	4	4	4	4	4	1	4	4	4	4	4	4	4	2	4	4	4	4	4	4	4	4	4	4	4	4	4	4	4	2	4	4	4	2	4	4	4	4	4	4	4	4	4	4
d1b0xa_	4	4	4	4	4	4	4	4	4	4	1	4	4	4	4	4	4	4	2	4	4	4	4	4	4	4	4	4	4	4	4	4	4	4	2	4	4	4	2	4	4	4	4	4	4	4	4	4	4
d1b4fa_	4	4	4	4	4	4	4	4	4	4	1	4	4	4	4	4	4	4	2	4	4	4	4	4	4	4	4	4	4	4	4	4	4	4	2	4	4	4	2	4	4	4	4	4	4	4	4	4	4
d1dxsa_	4	4	4	4	4	4	4	4	4	4	1	4	4	4	4	4	4	4	2	4	4	4	4	4	4	4	4	4	4	4	4	4	4	4	2	4	4	4	2	4	4	4	4	4	4	4	4	4	4
d1kw4a_	4	4	4	4	4	4	4	4	4	4	1	4	4	4	4	4	4	4	2	4	4	4	4	4	4	4	4	4	4	4	4	4	4	4	2	4	4	4	2	4	4	4	4	4	4	4	4	4	4
d1oxja1	4	4	4	4	4	4	4	4	4	4	1	4	4	4	4	4	4	4	2	4	4	4	4	4	4	4	4	4	4	4	4	4	4	4	2	4	4	4	2	4	4	4	4	4	4	4	4	4	4
d1ucva_	4	4	4	4	4	4	4	4	4	4	1	4	4	4	4	4	4	4	2	4	4	4	4	4	4	4	4	4	4	4	4	4	4	4	2	4	4	4	2	4	4	4	4	4	4	4	4	4	4
d1uqva_	4	4	4	4	4	4	4	4	4	4	1	4	4	4	4	4	4	4	2	4	4	4	4	4	4	4	4	4	4	4	4	4	4	4	2	4	4	4	2	4	4	4	4	4	4	4	4	4	4
d1ow5a_	4	4	4	4	4	4	4	4	4	4	1	4	4	4	4	4	4	4	2	4	4	4	4	4	4	4	4	4	4	4	4	4	4	4	2	4	4	4	2	4	4	4	4	4	4	4	4	4	4
d1v38a_	4	4	4	4	4	4	4	4	4	4	1	4	4	4	4	4	4	4	2	4	4	4	4	4	4	4	4	4	4	4	4	4	4	4	2	4	4	4	2	4	4	4	4	4	4	4	4	4	4
d1cuk_2	4	4	4	4	4	4	4	4	4	4	3	4	4	4	4	4	4	4	4	4	4	4	4	4	4	4	4	4	4	4	4	4	4	4	4	4	4	4	4	4	4	4	4	4	2	4	4	4	4
d1bvsa2	4	4	4	4	4	4	4	4	4	4	3	4	4	4	4	4	4	4	4	4	4	4	4	4	4	4	4	4	4	4	4	4	4	4	4	4	4	4	4	4	4	4	4	4	2	4	4	4	4
d1ixra1	4	4	4	4	4	4	4	4	4	4	3	4	4	4	4	4	4	4	4	4	4	4	4	4	4	4	4	4	4	4	4	4	4	4	4	4	4	4	4	4	4	4	4	4	2	4	4	4	4
d1kfta_	4	4	4	4	4	4	4	4	4	4	3	4	4	4	4	4	4	4	4	4	4	4	4	4	4	4	4	4	4	4	4	4	4	4	4	4	4	4	4	4	4	4	4	4	2	4	4	4	4
d1dgsa1	4	4	4	4	4	4	4	4	4	4	3	4	4	4	4	4	4	4	4	4	4	4	4	4	4	4	4	4	4	4	4	4	4	4	4	4	4	4	4	4	4	4	4	4	2	4	4	4	4
d1b22a_	4	4	4	4	4	4	4	4	4	4	3	4	4	4	4	2	4	4	4	4	4	4	4	4	2	4	2	4	4	4	2	4	4	4	4	4	4	4	4	4	4	4	4	4	4	4	4	4	4
d1pzna1	4	4	4	4	4	4	4	4	4	4	3	4	4	4	4	2	4	4	4	4	4	4	4	4	2	4	2	4	4	4	2	4	4	4	4	4	4	4	4	4	4	4	4	4	4	4	4	4	4
d1ci4a_	4	4	4	2	4	4	4	4	4	2	3	4	4	4	4	4	4	4	4	2	4	4	4	4	4	4	4	4	4	4	4	4	4	4	4	2	4	4	4	2	4	2	4	4	4	4	4	4	4
d1bpya1	4	4	4	4	4	4	4	4	4	4	3	4	4	4	4	4	4	4	4	4	4	4	4	4	4	4	4	4	4	4	4	4	4	4	4	4	4	4	4	4	2	4	4	2	4	4	4	4	4
d1jmsa1	4	4	4	4	4	4	4	4	4	4	3	4	4	4	4	4	4	4	4	4	4	4	4	4	4	4	4	4	4	4	4	4	4	4	4	4	4	4	4	4	2	4	4	2	4	4	4	4	4
d1rzta1	4	4	4	4	4	4	4	4	4	4	3	4	4	4	4	4	4	4	4	4	4	4	4	4	4	4	4	4	4	4	4	4	4	4	4	4	4	4	4	4	2	4	4	2	4	4	4	4	4
d1bpya3	4	4	4	4	4	4	4	2	2	4	3	4	4	4	2	4	4	4	4	4	4	4	4	4	4	4	4	4	4	4	4	4	4	4	4	4	2	4	4	4	4	4	4	4	4	4	4	4	4
d1jn3a1	4	4	4	4	4	4	4	2	2	4	3	4	4	4	2	4	4	4	4	4	4	4	4	4	4	4	4	4	4	4	4	4	4	4	4	4	2	4	4	4	4	4	4	4	4	4	4	4	4
d1rpl_1	4	4	4	4	4	4	4	2	2	4	3	4	4	4	2	4	4	4	4	4	4	4	4	4	4	4	4	4	4	4	4	4	4	4	4	4	2	4	4	4	4	4	4	4	4	4	4	4	4
d1jmsa3	4	4	4	4	4	4	4	2	2	4	3	4	4	4	2	4	4	4	4	4	4	4	4	4	4	4	4	4	4	4	4	4	4	4	4	4	2	4	4	4	4	4	4	4	4	4	4	4	4
d1rzta2	4	4	4	4	4	4	4	2	2	4	3	4	4	4	2	4	4	4	4	4	4	4	4	4	4	4	4	4	4	4	4	4	4	4	4	4	2	4	4	4	4	4	4	4	4	4	4	4	4
d1tfr_1	4	4	4	4	4	2	4	4	4	4	3	4	4	4	4	4	4	4	4	4	2	4	4	4	4	4	4	4	2	4	4	4	4	2	4	4	4	2	4	4	4	4	4	4	4	4	2	2	4
d1bgxt1	4	4	4	4	4	2	4	4	4	4	3	4	4	4	4	4	4	4	4	4	2	4	4	4	4	4	4	4	2	4	4	4	4	2	4	4	4	2	4	4	4	4	4	4	4	4	2	2	4
d1xo1a1	4	4	4	4	4	2	4	4	4	4	3	4	4	4	4	4	4	4	4	4	2	4	4	4	4	4	4	4	2	4	4	4	4	2	4	4	4	2	4	4	4	4	4	4	4	4	2	2	4
d1a77_1	4	4	4	4	4	2	4	4	4	4	3	4	4	4	4	4	4	4	4	4	2	4	4	4	4	4	4	4	2	4	4	4	4	2	4	4	4	2	4	4	4	4	4	4	4	4	2	2	4
d1b43a1	4	4	4	4	4	2	4	4	4	4	3	4	4	4	4	4	4	4	4	4	2	4	4	4	4	4	4	4	2	4	4	4	4	2	4	4	4	2	4	4	4	4	4	4	4	4	2	2	4
d1rxwa1	4	4	4	4	4	2	4	4	4	4	3	4	4	4	4	4	4	4	4	4	2	4	4	4	4	4	4	4	2	4	4	4	4	2	4	4	4	2	4	4	4	4	4	4	4	4	2	2	4
d1d8ba_	4	4	4	4	4	4	4	4	4	4	3	4	4	4	4	4	4	4	4	4	4	4	4	4	4	4	4	4	4	4	4	4	4	4	4	4	4	4	4	4	4	4	2	4	4	4	4	4	4
d1go3f_	4	4	4	4	4	4	4	4	4	4	3	4	4	4	4	4	4	4	4	4	4	4	4	4	4	4	4	4	4	4	4	4	4	4	4	4	4	4	4	4	4	4	2	4	4	4	4	4	4
d1f44a1	4	4	4	4	4	4	4	4	4	4	3	2	2	4	4	4	4	4	4	4	4	2	4	4	4	4	4	4	4	4	4	4	4	4	4	4	4	4	4	4	4	4	4	4	4	4	4	4	4
d1kbua1	4	4	4	4	4	4	4	4	4	4	3	2	2	4	4	4	4	4	4	4	4	2	4	4	4	4	4	4	4	4	4	4	4	4	4	4	4	4	4	4	4	4	4	4	4	4	4	4	4
d1kbub1	4	4	4	4	4	4	4	4	4	4	3	2	2	4	4	4	4	4	4	4	4	2	4	4	4	4	4	4	4	4	4	4	4	4	4	4	4	4	4	4	4	4	4	4	4	4	4	4	4
d1a0p_1	4	4	4	4	4	4	4	4	4	4	3	2	2	4	4	4	4	4	4	4	4	2	4	4	4	4	4	4	4	4	4	4	4	4	4	4	4	4	4	4	4	4	4	4	4	4	4	4	4
d1floa1	4	4	4	4	4	4	4	4	4	4	3	2	2	4	4	4	4	4	4	4	4	2	4	4	4	4	4	4	4	4	4	4	4	4	4	4	4	4	4	4	4	4	4	4	4	4	4	4	4
d1zyma1	4	4	2	4	2	4	4	4	4	4	3	4	4	4	4	4	4	4	4	4	4	4	4	4	4	4	4	4	4	4	4	4	2	4	4	4	4	4	4	4	4	4	4	4	4	2	4	4	4
d1ryka_	4	4	4	4	4	4	2	4	4	4	3	4	4	4	4	4	4	4	4	4	4	4	4	2	4	4	4	4	4	2	4	2	4	4	4	4	4	4	4	4	4	4	4	4	4	4	4	4	4
d1m6ya1	4	4	4	4	4	4	4	4	4	4	3	4	4	4	4	4	4	4	4	4	4	4	4	4	4	2	4	4	4	4	4	4	4	4	4	4	4	4	4	4	4	4	4	4	4	4	4	4	4
d1gai__	4	4	4	4	4	4	4	4	4	4	4	1	2	4	2	4	4	4	4	4	4	4	4	4	4	4	4	4	2	2	4	4	4	4	2	2	4	4	4	4	2	4	4	4	2	4	4	4	4
d1kwfa_	4	4	4	4	4	4	4	4	4	4	4	1	2	4	2	4	4	4	4	4	4	4	4	4	4	4	4	4	2	2	4	4	4	4	2	2	4	4	4	4	2	4	4	4	2	4	4	4	4
d1h12a_	4	4	4	4	4	4	4	4	4	4	4	1	2	4	2	4	4	4	4	4	4	4	4	4	4	4	4	4	2	2	4	4	4	4	2	2	4	4	4	4	2	4	4	4	2	4	4	4	4
d1ks8a_	4	4	4	4	4	4	4	4	4	4	4	1	2	4	2	4	4	4	4	4	4	4	4	4	4	4	4	4	2	2	4	4	4	4	2	2	4	4	4	4	2	4	4	4	2	4	4	4	4
d1ut9a1	4	4	4	4	4	4	4	4	4	4	4	1	2	4	2	4	4	4	4	4	4	4	4	4	4	4	4	4	2	2	4	4	4	4	2	2	4	4	4	4	2	4	4	4	2	4	4	4	4
d1g9ga_	4	4	4	4	4	4	4	4	4	4	4	1	2	4	2	4	4	4	4	4	4	4	4	4	4	4	4	4	2	2	4	4	4	4	2	2	4	4	4	4	2	4	4	4	2	4	4	4	4
d1fp3a_	4	4	4	4	4	4	4	4	4	4	4	1	2	4	2	4	4	4	4	4	4	4	4	4	4	4	4	4	2	2	4	4	4	4	2	2	4	4	4	4	2	4	4	4	2	4	4	4	4
d1h54a1	4	4	4	4	4	4	4	4	4	4	4	1	2	4	2	4	4	4	4	4	4	4	4	4	4	4	4	4	2	2	4	4	4	4	2	2	4	4	4	4	2	4	4	4	2	4	4	4	4
d1lf6a1	4	4	4	4	4	4	4	4	4	4	4	1	2	4	2	4	4	4	4	4	4	4	4	4	4	4	4	4	2	2	4	4	4	4	2	2	4	4	4	4	2	4	4	4	2	4	4	4	4
d1nc5a_	4	4	4	4	4	4	4	4	4	4	4	1	2	4	2	4	4	4	4	4	4	4	4	4	4	4	4	4	2	2	4	4	4	4	2	2	4	4	4	4	2	4	4	4	2	4	4	4	4
d1nxca_	4	4	4	4	4	4	4	2	4	4	4	3	4	2	4	4	2	4	4	4	4	4	2	4	4	4	4	4	4	4	4	4	4	2	4	4	4	4	2	2	4	2	4	4	4	4	2	2	4
d1gxma_	4	4	4	2	4	4	2	4	4	4	4	3	4	4	4	2	4	4	2	4	4	4	4	4	4	2	4	4	4	4	4	4	2	4	4	4	4	2	4	4	4	4	4	2	4	4	4	4	4
d5eau_1	4	4	4	4	2	2	4	4	2	4	2	3	4	4	4	4	4	2	4	2	2	2	4	2	2	4	2	2	4	4	2	4	4	4	4	4	2	4	4	4	4	4	2	4	4	4	4	4	2
d1n1ba1	4	4	4	4	2	2	4	4	2	4	2	3	4	4	4	4	4	2	4	2	2	2	4	2	2	4	2	2	4	4	2	4	4	4	4	4	2	4	4	4	4	4	2	4	4	4	4	4	2
d2sqca1	4	4	4	4	2	2	4	4	2	4	2	3	4	4	4	4	4	2	4	2	2	2	4	2	2	4	2	2	4	4	2	4	4	4	4	4	2	4	4	4	4	4	2	4	4	4	4	4	2
d2sqca2	4	4	4	4	2	2	4	4	2	4	2	3	4	4	4	4	4	2	4	2	2	2	4	2	2	4	2	2	4	4	2	4	4	4	4	4	2	4	4	4	4	4	2	4	4	4	4	4	2
d1n4qb_	4	4	4	4	2	2	4	4	2	4	2	3	4	4	4	4	4	2	4	2	2	2	4	2	2	4	2	2	4	4	2	4	4	4	4	4	2	4	4	4	4	4	2	4	4	4	4	4	2
d1ld8b_	4	4	4	4	2	2	4	4	2	4	2	3	4	4	4	4	4	2	4	2	2	2	4	2	2	4	2	2	4	4	2	4	4	4	4	4	2	4	4	4	4	4	2	4	4	4	4	4	2
d1c3d__	4	4	4	4	2	2	4	4	2	4	2	3	4	4	4	4	4	2	4	2	2	2	4	2	2	4	2	2	4	4	2	4	4	4	4	4	2	4	4	4	4	4	2	4	4	4	4	4	2
d1g3jc_	4	4	4	4	4	4	4	4	4	4	4	4	1	3	4	2	4	4	4	4	2	4	4	4	4	4	4	4	2	4	4	4	4	2	4	4	4	4	4	4	4	4	4	4	4	4	4	4	4
d1jdha_	4	4	4	4	4	4	4	4	4	4	4	4	1	3	4	2	4	4	4	4	2	4	4	4	4	4	4	4	2	4	4	4	4	2	4	4	4	4	4	4	4	4	4	4	4	4	4	4	4
d1qgra_	4	4	4	4	4	4	4	4	4	4	4	4	1	3	4	2	4	4	4	4	2	4	4	4	4	4	4	4	2	4	4	4	4	2	4	4	4	4	4	4	4	4	4	4	4	4	4	4	4
d1ee4a_	4	4	4	4	4	4	4	4	4	4	4	4	1	3	4	2	4	4	4	4	2	4	4	4	4	4	4	4	2	4	4	4	4	2	4	4	4	4	4	4	4	4	4	4	4	4	4	4	4
d1gw5a_	4	4	4	4	4	4	4	4	4	4	4	4	1	3	4	2	4	4	4	4	2	4	4	4	4	4	4	4	2	4	4	4	4	2	4	4	4	4	4	4	4	4	4	4	4	4	4	4	4
d1gw5b_	4	4	4	4	4	4	4	4	4	4	4	4	1	3	4	2	4	4	4	4	2	4	4	4	4	4	4	4	2	4	4	4	4	2	4	4	4	4	4	4	4	4	4	4	4	4	4	4	4
d1b3ua_	4	4	4	4	4	4	4	4	4	4	4	4	1	3	4	2	4	4	4	4	2	4	4	4	4	4	4	4	2	4	4	4	4	2	4	4	4	4	4	4	4	4	4	4	4	4	4	4	4
d1hu3a_	4	4	4	4	4	4	4	4	4	4	4	4	1	3	4	2	4	4	4	4	2	4	4	4	4	4	4	4	2	4	4	4	4	2	4	4	4	4	4	4	4	4	4	4	4	4	4	4	4
d1paqa_	4	4	4	4	4	4	4	4	4	4	4	4	1	3	4	2	4	4	4	4	2	4	4	4	4	4	4	4	2	4	4	4	4	2	4	4	4	4	4	4	4	4	4	4	4	4	4	4	4
d1uw4b_	4	4	4	4	4	4	4	4	4	4	4	4	1	3	4	2	4	4	4	4	2	4	4	4	4	4	4	4	2	4	4	4	4	2	4	4	4	4	4	4	4	4	4	4	4	4	4	4	4
d1h6ka1	4	4	4	4	4	4	4	4	4	4	4	4	1	3	4	2	4	4	4	4	2	4	4	4	4	4	4	4	2	4	4	4	4	2	4	4	4	4	4	4	4	4	4	4	4	4	4	4	4
d1h6ka2	4	4	4	4	4	4	4	4	4	4	4	4	1	3	4	2	4	4	4	4	2	4	4	4	4	4	4	4	2	4	4	4	4	2	4	4	4	4	4	4	4	4	4	4	4	4	4	4	4
d1h6ka3	4	4	4	4	4	4	4	4	4	4	4	4	1	3	4	2	4	4	4	4	2	4	4	4	4	4	4	4	2	4	4	4	4	2	4	4	4	4	4	4	4	4	4	4	4	4	4	4	4
d1oxja2	4	4	4	4	4	4	4	4	4	4	4	4	1	3	4	2	4	4	4	4	2	4	4	4	4	4	4	4	2	4	4	4	4	2	4	4	4	4	4	4	4	4	4	4	4	4	4	4	4
d1upka_	4	4	4	4	4	4	4	4	4	4	4	4	1	3	4	2	4	4	4	4	2	4	4	4	4	4	4	4	2	4	4	4	4	2	4	4	4	4	4	4	4	4	4	4	4	4	4	4	4
d1hs6a1	4	4	4	4	4	4	4	4	4	4	4	4	1	3	4	2	4	4	4	4	2	4	4	4	4	4	4	4	2	4	4	4	4	2	4	4	4	4	4	4	4	4	4	4	4	4	4	4	4
d1b89a_	4	4	4	4	4	4	4	4	4	4	4	4	1	3	4	2	4	4	4	4	2	4	4	4	4	4	4	4	2	4	4	4	4	2	4	4	4	4	4	4	4	4	4	4	4	4	4	4	4
d1bpoa1	4	4	4	4	4	4	4	4	4	4	4	4	1	3	4	2	4	4	4	4	2	4	4	4	4	4	4	4	2	4	4	4	4	2	4	4	4	4	4	4	4	4	4	4	4	4	4	4	4
d1c9ia1	4	4	4	4	4	4	4	4	4	4	4	4	1	3	4	2	4	4	4	4	2	4	4	4	4	4	4	4	2	4	4	4	4	2	4	4	4	4	4	4	4	4	4	4	4	4	4	4	4
d1c9ib1	4	4	4	4	4	4	4	4	4	4	4	4	1	3	4	2	4	4	4	4	2	4	4	4	4	4	4	4	2	4	4	4	4	2	4	4	4	4	4	4	4	4	4	4	4	4	4	4	4
d1c9la1	4	4	4	4	4	4	4	4	4	4	4	4	1	3	4	2	4	4	4	4	2	4	4	4	4	4	4	4	2	4	4	4	4	2	4	4	4	4	4	4	4	4	4	4	4	4	4	4	4
d1c9lb1	4	4	4	4	4	4	4	4	4	4	4	4	1	3	4	2	4	4	4	4	2	4	4	4	4	4	4	4	2	4	4	4	4	2	4	4	4	4	4	4	4	4	4	4	4	4	4	4	4
d1utca1	4	4	4	4	4	4	4	4	4	4	4	4	1	3	4	2	4	4	4	4	2	4	4	4	4	4	4	4	2	4	4	4	4	2	4	4	4	4	4	4	4	4	4	4	4	4	4	4	4
d1utcb1	4	4	4	4	4	4	4	4	4	4	4	4	1	3	4	2	4	4	4	4	2	4	4	4	4	4	4	4	2	4	4	4	4	2	4	4	4	4	4	4	4	4	4	4	4	4	4	4	4
d1lrv__	4	4	4	4	4	4	4	4	4	4	4	4	1	3	4	2	4	4	4	4	2	4	4	4	4	4	4	4	2	4	4	4	4	2	4	4	4	4	4	4	4	4	4	4	4	4	4	4	4
d1e7ua1	4	4	4	4	4	4	4	4	4	4	4	4	1	3	4	2	4	4	4	4	2	4	4	4	4	4	4	4	2	4	4	4	4	2	4	4	4	4	4	4	4	4	4	4	4	4	4	4	4
d1e8za1	4	4	4	4	4	4	4	4	4	4	4	4	1	3	4	2	4	4	4	4	2	4	4	4	4	4	4	4	2	4	4	4	4	2	4	4	4	4	4	4	4	4	4	4	4	4	4	4	4
d1ib2a_	4	4	4	4	4	4	4	4	4	4	4	4	1	3	4	2	4	4	4	4	2	4	4	4	4	4	4	4	2	4	4	4	4	2	4	4	4	4	4	4	4	4	4	4	4	4	4	4	4
d1m8za_	4	4	4	4	4	4	4	4	4	4	4	4	1	3	4	2	4	4	4	4	2	4	4	4	4	4	4	4	2	4	4	4	4	2	4	4	4	4	4	4	4	4	4	4	4	4	4	4	4
d1ho8a_	4	4	4	4	4	4	4	4	4	4	4	4	1	3	4	2	4	4	4	4	2	4	4	4	4	4	4	4	2	4	4	4	4	2	4	4	4	4	4	4	4	4	4	4	4	4	4	4	4
d1oyza_	4	4	4	4	4	4	4	4	4	4	4	4	1	3	4	2	4	4	4	4	2	4	4	4	4	4	4	4	2	4	4	4	4	2	4	4	4	4	4	4	4	4	4	4	4	4	4	4	4
d1n4ka1	4	4	4	4	4	4	4	4	4	4	4	2	3	3	4	4	4	4	4	4	4	4	4	4	4	4	4	4	4	4	4	4	4	4	4	4	4	4	4	4	4	4	4	2	4	4	2	4	4
d1r8se_	4	4	4	4	4	4	4	4	4	4	4	4	3	3	4	4	4	4	4	4	4	4	4	2	4	4	4	4	4	4	4	4	4	4	4	4	4	4	4	4	4	4	4	4	2	4	4	2	4
d1ku1a_	4	4	4	4	4	4	4	4	4	4	4	4	3	3	4	4	4	4	4	4	4	4	4	2	4	4	4	4	4	4	4	4	4	4	4	4	4	4	4	4	4	4	4	4	2	4	4	2	4
d1lsha1	4	4	4	4	4	4	4	4	4	4	4	4	3	3	4	4	4	4	4	4	4	4	4	4	4	4	4	4	4	4	4	4	4	4	4	4	4	4	2	4	2	4	4	4	4	4	4	4	4
d1qsaa1	4	4	4	2	4	4	4	2	4	4	4	4	3	3	4	4	4	4	4	4	4	4	4	4	4	4	4	2	4	4	4	4	4	4	4	4	4	4	4	4	4	4	4	4	4	4	4	4	4
d1l5ja1	4	4	4	4	4	4	4	4	4	4	4	4	3	3	2	4	4	4	4	4	4	4	4	4	4	4	4	4	4	4	2	4	4	4	4	4	4	4	4	4	4	4	4	4	4	4	4	4	4
d1klxa_	4	4	4	4	4	4	2	4	4	4	4	4	3	3	4	4	4	4	4	4	4	4	4	4	4	4	4	4	4	4	4	4	4	4	4	2	4	2	4	4	4	4	2	4	4	4	4	4	2
d1ouva_	4	4	4	4	4	4	2	4	4	4	4	4	3	3	4	4	4	4	4	4	4	4	4	4	4	4	4	4	4	4	4	4	4	4	4	2	4	2	4	4	4	4	2	4	4	4	4	4	2
d1ld8a_	4	4	4	4	4	4	4	4	4	4	4	4	3	3	4	4	2	4	4	4	4	4	4	4	4	4	4	4	4	4	4	4	4	4	4	4	4	4	4	4	4	4	4	4	4	4	4	4	4
d1dcea1	4	4	4	4	4	4	4	4	4	4	4	4	3	3	4	4	2	4	4	4	4	4	4	4	4	4	4	4	4	4	4	4	4	4	4	4	4	4	4	4	4	4	4	4	4	4	4	4	4
d1qjba_	4	4	4	4	2	4	4	4	4	4	4	4	3	3	4	4	4	4	4	4	4	4	4	4	4	4	4	4	4	4	4	4	4	4	4	4	4	4	4	4	4	2	4	4	4	4	4	4	4
d1a17__	4	4	4	4	4	4	4	4	4	4	4	4	3	1	4	4	4	4	2	2	4	4	4	4	4	4	4	4	4	4	4	4	4	4	2	4	4	4	4	4	4	4	4	4	4	2	4	4	4
d1elra_	4	4	4	4	4	4	4	4	4	4	4	4	3	1	4	4	4	4	2	2	4	4	4	4	4	4	4	4	4	4	4	4	4	4	2	4	4	4	4	4	4	4	4	4	4	2	4	4	4
d1elwa_	4	4	4	4	4	4	4	4	4	4	4	4	3	1	4	4	4	4	2	2	4	4	4	4	4	4	4	4	4	4	4	4	4	4	2	4	4	4	4	4	4	4	4	4	4	2	4	4	4
d1qqea_	4	4	4	4	4	4	4	4	4	4	4	4	3	1	4	4	4	4	2	2	4	4	4	4	4	4	4	4	4	4	4	4	4	4	2	4	4	4	4	4	4	4	4	4	4	2	4	4	4
d1hh8a_	4	4	4	4	4	4	4	4	4	4	4	4	3	1	4	4	4	4	2	2	4	4	4	4	4	4	4	4	4	4	4	4	4	4	2	4	4	4	4	4	4	4	4	4	4	2	4	4	4
d1fcha_	4	4	4	4	4	4	4	4	4	4	4	4	3	1	4	4	4	4	2	2	4	4	4	4	4	4	4	4	4	4	4	4	4	4	2	4	4	4	4	4	4	4	4	4	4	2	4	4	4
d1hxia_	4	4	4	4	4	4	4	4	4	4	4	4	3	1	4	4	4	4	2	2	4	4	4	4	4	4	4	4	4	4	4	4	4	4	2	4	4	4	4	4	4	4	4	4	4	2	4	4	4
d1ihga1	4	4	4	4	4	4	4	4	4	4	4	4	3	1	4	4	4	4	2	2	4	4	4	4	4	4	4	4	4	4	4	4	4	4	2	4	4	4	4	4	4	4	4	4	4	2	4	4	4
d1kt1a1	4	4	4	4	4	4	4	4	4	4	4	4	3	1	4	4	4	4	2	2	4	4	4	4	4	4	4	4	4	4	4	4	4	4	2	4	4	4	4	4	4	4	4	4	4	2	4	4	4
d1nzna_	4	4	4	4	4	4	4	4	4	4	4	4	3	1	4	4	4	4	2	2	4	4	4	4	4	4	4	4	4	4	4	4	4	4	2	4	4	4	4	4	4	4	4	4	4	2	4	4	4
d1hz4a_	4	4	4	4	4	4	4	4	4	4	4	4	3	1	4	4	4	4	2	2	4	4	4	4	4	4	4	4	4	4	4	4	4	4	2	4	4	4	4	4	4	4	4	4	4	2	4	4	4
d1eyha_	4	2	4	4	4	4	4	4	4	4	4	4	3	3	4	4	4	4	4	4	4	4	4	4	4	4	4	4	4	4	4	4	4	4	4	4	4	4	4	4	4	4	4	4	4	4	4	4	4
d1dvpa1	4	2	4	4	4	4	4	4	4	4	4	4	3	3	4	4	4	4	4	4	4	4	4	4	4	4	4	4	4	4	4	4	4	4	4	4	4	4	4	4	4	4	4	4	4	4	4	4	4
d1elka_	4	2	4	4	4	4	4	4	4	4	4	4	3	3	4	4	4	4	4	4	4	4	4	4	4	4	4	4	4	4	4	4	4	4	4	4	4	4	4	4	4	4	4	4	4	4	4	4	4
d1ujka_	4	2	4	4	4	4	4	4	4	4	4	4	3	3	4	4	4	4	4	4	4	4	4	4	4	4	4	4	4	4	4	4	4	4	4	4	4	4	4	4	4	4	4	4	4	4	4	4	4
d1hf8a2	4	2	4	4	4	4	4	4	4	4	4	4	3	3	4	4	4	4	4	4	4	4	4	4	4	4	4	4	4	4	4	4	4	4	4	4	4	4	4	4	4	4	4	4	4	4	4	4	4
d1j1ja_	4	4	4	4	4	4	4	4	4	4	4	4	3	3	4	4	4	4	4	4	4	4	4	4	4	4	2	4	4	4	4	4	4	4	4	4	4	4	4	4	4	4	4	4	4	4	4	4	4
d1kpsb_	4	4	4	4	4	4	4	4	4	4	2	4	3	3	4	4	4	4	4	4	4	2	4	4	4	4	4	4	4	4	4	4	2	4	4	4	4	4	4	4	4	4	4	4	4	4	4	4	4
d1k8kg_	4	4	4	4	4	4	4	4	4	4	4	4	3	3	4	4	4	4	4	4	4	4	4	4	2	2	4	4	4	4	4	4	4	4	4	4	4	4	4	4	4	4	4	4	4	4	4	4	4
d1qc7a_	4	4	4	4	4	2	4	4	4	4	4	4	3	3	4	4	4	4	4	4	4	4	4	4	4	4	4	4	4	4	4	4	4	4	4	4	4	4	4	4	4	4	4	4	4	4	4	4	4
d1ldja2	4	4	4	4	4	4	4	4	4	4	4	4	3	3	4	4	4	4	4	4	4	4	4	4	4	4	4	4	4	2	4	4	4	4	4	4	4	4	4	4	4	4	4	4	4	4	4	4	4
d1q2za_	4	4	4	4	4	4	4	4	4	2	4	4	3	3	4	4	4	4	4	4	4	4	4	4	4	4	4	4	4	4	4	2	4	4	4	4	4	4	4	4	4	4	4	4	4	4	4	4	4
d1vdua_	4	4	4	4	4	4	4	4	2	4	4	4	3	3	4	4	4	4	4	4	4	4	4	4	4	4	4	4	4	4	4	4	4	4	4	4	2	4	4	2	4	4	4	4	4	4	4	4	4
d1v54e_	4	4	4	4	4	4	4	4	4	4	4	4	3	3	4	4	4	4	4	4	4	4	2	4	4	4	4	4	4	4	4	4	4	4	4	4	4	4	4	4	4	4	4	4	4	4	4	4	4
d1ffky_	4	4	2	4	4	4	4	2	2	4	4	4	4	4	1	4	4	4	4	4	4	4	4	4	4	4	4	4	4	4	2	4	4	4	4	4	4	4	4	4	4	4	4	4	2	4	4	4	4
d1jj21_	4	4	2	4	4	4	4	2	2	4	4	4	4	4	1	4	4	4	4	4	4	4	4	4	4	4	4	4	4	4	2	4	4	4	4	4	4	4	4	4	4	4	4	4	2	4	4	4	4
d1k733_	4	4	2	4	4	4	4	2	2	4	4	4	4	4	1	4	4	4	4	4	4	4	4	4	4	4	4	4	4	4	2	4	4	4	4	4	4	4	4	4	4	4	4	4	2	4	4	4	4
d1k8a3_	4	4	2	4	4	4	4	2	2	4	4	4	4	4	1	4	4	4	4	4	4	4	4	4	4	4	4	4	4	4	2	4	4	4	4	4	4	4	4	4	4	4	4	4	2	4	4	4	4
d1k9m3_	4	4	2	4	4	4	4	2	2	4	4	4	4	4	1	4	4	4	4	4	4	4	4	4	4	4	4	4	4	4	2	4	4	4	4	4	4	4	4	4	4	4	4	4	2	4	4	4	4
d1kc83_	4	4	2	4	4	4	4	2	2	4	4	4	4	4	1	4	4	4	4	4	4	4	4	4	4	4	4	4	4	4	2	4	4	4	4	4	4	4	4	4	4	4	4	4	2	4	4	4	4
d1kd13_	4	4	2	4	4	4	4	2	2	4	4	4	4	4	1	4	4	4	4	4	4	4	4	4	4	4	4	4	4	4	2	4	4	4	4	4	4	4	4	4	4	4	4	4	2	4	4	4	4
d1kqs1_	4	4	2	4	4	4	4	2	2	4	4	4	4	4	1	4	4	4	4	4	4	4	4	4	4	4	4	4	4	4	2	4	4	4	4	4	4	4	4	4	4	4	4	4	2	4	4	4	4
d1m1k3_	4	4	2	4	4	4	4	2	2	4	4	4	4	4	1	4	4	4	4	4	4	4	4	4	4	4	4	4	4	4	2	4	4	4	4	4	4	4	4	4	4	4	4	4	2	4	4	4	4
d1m903_	4	4	2	4	4	4	4	2	2	4	4	4	4	4	1	4	4	4	4	4	4	4	4	4	4	4	4	4	4	4	2	4	4	4	4	4	4	4	4	4	4	4	4	4	2	4	4	4	4
d1n8r3_	4	4	2	4	4	4	4	2	2	4	4	4	4	4	1	4	4	4	4	4	4	4	4	4	4	4	4	4	4	4	2	4	4	4	4	4	4	4	4	4	4	4	4	4	2	4	4	4	4
d1nji3_	4	4	2	4	4	4	4	2	2	4	4	4	4	4	1	4	4	4	4	4	4	4	4	4	4	4	4	4	4	4	2	4	4	4	4	4	4	4	4	4	4	4	4	4	2	4	4	4	4
d1q7y3_	4	4	2	4	4	4	4	2	2	4	4	4	4	4	1	4	4	4	4	4	4	4	4	4	4	4	4	4	4	4	2	4	4	4	4	4	4	4	4	4	4	4	4	4	2	4	4	4	4
d1q813_	4	4	2	4	4	4	4	2	2	4	4	4	4	4	1	4	4	4	4	4	4	4	4	4	4	4	4	4	4	4	2	4	4	4	4	4	4	4	4	4	4	4	4	4	2	4	4	4	4
d1q823_	4	4	2	4	4	4	4	2	2	4	4	4	4	4	1	4	4	4	4	4	4	4	4	4	4	4	4	4	4	4	2	4	4	4	4	4	4	4	4	4	4	4	4	4	2	4	4	4	4
d1q863_	4	4	2	4	4	4	4	2	2	4	4	4	4	4	1	4	4	4	4	4	4	4	4	4	4	4	4	4	4	4	2	4	4	4	4	4	4	4	4	4	4	4	4	4	2	4	4	4	4
d1qvf1_	4	4	2	4	4	4	4	2	2	4	4	4	4	4	1	4	4	4	4	4	4	4	4	4	4	4	4	4	4	4	2	4	4	4	4	4	4	4	4	4	4	4	4	4	2	4	4	4	4
d1qvg1_	4	4	2	4	4	4	4	2	2	4	4	4	4	4	1	4	4	4	4	4	4	4	4	4	4	4	4	4	4	4	2	4	4	4	4	4	4	4	4	4	4	4	4	4	2	4	4	4	4
d1g72b_	4	4	4	4	4	4	4	4	4	2	4	4	4	4	3	4	4	4	2	4	4	4	4	4	4	4	4	4	4	4	4	2	4	4	4	4	4	4	4	4	4	4	2	4	4	4	4	4	4
d1h4ib_	4	4	4	4	4	4	4	4	4	2	4	4	4	4	3	4	4	4	2	4	4	4	4	4	4	4	4	4	4	4	4	2	4	4	4	4	4	4	4	4	4	4	2	4	4	4	4	4	4
d1lrwb_	4	4	4	4	4	4	4	4	4	2	4	4	4	4	3	4	4	4	2	4	4	4	4	4	4	4	4	4	4	4	4	2	4	4	4	4	4	4	4	4	4	4	2	4	4	4	4	4	4
d1gg2g_	4	4	4	4	4	4	4	4	4	4	4	4	4	4	3	4	4	4	4	4	4	4	4	4	4	4	4	4	4	4	4	4	4	4	4	4	4	4	2	4	4	4	4	4	4	4	2	4	4
d1gp2g_	4	4	4	4	4	4	4	4	4	4	4	4	4	4	3	4	4	4	4	4	4	4	4	4	4	4	4	4	4	4	4	4	4	4	4	4	4	4	2	4	4	4	4	4	4	4	2	4	4
d1omwg_	4	4	4	4	4	4	4	4	4	4	4	4	4	4	3	4	4	4	4	4	4	4	4	4	4	4	4	4	4	4	4	4	4	4	4	4	4	4	2	4	4	4	4	4	4	4	2	4	4
d1tbge_	4	4	4	4	4	4	4	4	4	4	4	4	4	4	3	4	4	4	4	4	4	4	4	4	4	4	4	4	4	4	4	4	4	4	4	4	4	4	2	4	4	4	4	4	4	4	2	4	4
d1hfes_	4	4	4	4	4	4	4	4	4	4	4	2	4	4	3	4	4	4	4	4	2	4	4	4	4	4	2	4	4	4	4	4	4	4	4	4	4	4	4	4	4	4	4	4	4	4	4	4	4
d1ef1c_	4	2	4	2	4	4	2	4	4	4	4	4	4	4	3	2	4	4	4	4	4	4	4	4	4	4	4	4	4	2	4	4	4	2	4	4	4	4	4	4	2	4	4	4	4	4	4	4	4
d1e79i_	4	4	4	4	4	4	4	4	4	4	4	4	4	4	3	4	4	4	4	2	4	4	4	4	4	2	4	4	4	4	4	4	4	4	4	4	4	4	4	4	4	4	4	4	4	4	4	4	4
d1h8ei_	4	4	4	4	4	4	4	4	4	4	4	4	4	4	3	4	4	4	4	2	4	4	4	4	4	2	4	4	4	4	4	4	4	4	4	4	4	4	4	4	4	4	4	4	4	4	4	4	4
d1pbyc_	4	4	4	4	4	4	4	4	4	4	4	4	4	4	3	4	4	4	4	4	4	2	2	4	2	4	4	4	2	4	4	4	4	4	4	4	4	4	4	4	4	4	4	2	4	4	4	2	4
d1sa0e_	4	4	4	4	4	2	4	4	4	4	2	4	4	2	3	4	4	4	4	4	4	4	4	4	4	4	4	4	4	4	4	4	4	4	4	2	2	2	4	4	4	4	4	4	4	4	4	4	4
d1rp3b_	4	4	4	4	4	4	4	4	4	4	4	4	4	4	3	4	2	2	4	4	4	4	4	4	4	4	4	4	4	4	4	4	4	4	2	4	4	4	4	4	4	2	4	4	4	4	4	4	4
d1p7hl1	4	4	4	2	4	4	2	4	4	4	4	4	4	4	4	3	1	3	2	4	4	4	4	4	4	4	4	4	4	4	4	4	4	4	4	4	4	4	4	4	4	4	4	4	4	4	4	4	4
d1imhc1	4	4	4	2	4	4	2	4	4	4	4	4	4	4	4	3	1	3	2	4	4	4	4	4	4	4	4	4	4	4	4	4	4	4	4	4	4	4	4	4	4	4	4	4	4	4	4	4	4
d1bfs__	4	4	4	2	4	4	2	4	4	4	4	4	4	4	4	3	1	3	2	4	4	4	4	4	4	4	4	4	4	4	4	4	4	4	4	4	4	4	4	4	4	4	4	4	4	4	4	4	4
d1my7a_	4	4	4	2	4	4	2	4	4	4	4	4	4	4	4	3	1	3	2	4	4	4	4	4	4	4	4	4	4	4	4	4	4	4	4	4	4	4	4	4	4	4	4	4	4	4	4	4	4
d1k3ia1	4	4	4	2	4	4	2	4	4	4	4	4	4	4	4	3	1	3	2	4	4	4	4	4	4	4	4	4	4	4	4	4	4	4	4	4	4	4	4	4	4	4	4	4	4	4	4	4	4
d1eut_1	4	4	4	2	4	4	2	4	4	4	4	4	4	4	4	3	1	3	2	4	4	4	4	4	4	4	4	4	4	4	4	4	4	4	4	4	4	4	4	4	4	4	4	4	4	4	4	4	4
d1clc_2	4	4	4	2	4	4	2	4	4	4	4	4	4	4	4	3	1	3	2	4	4	4	4	4	4	4	4	4	4	4	4	4	4	4	4	4	4	4	4	4	4	4	4	4	4	4	4	4	4
d1ut9a2	4	4	4	2	4	4	2	4	4	4	4	4	4	4	4	3	1	3	2	4	4	4	4	4	4	4	4	4	4	4	4	4	4	4	4	4	4	4	4	4	4	4	4	4	4	4	4	4	4
d1f1sa2	4	4	4	2	4	4	2	4	4	4	4	4	4	4	4	3	1	3	2	4	4	4	4	4	4	4	4	4	4	4	4	4	4	4	4	4	4	4	4	4	4	4	4	4	4	4	4	4	4
d1qba_1	4	4	4	2	4	4	2	4	4	4	4	4	4	4	4	3	1	3	2	4	4	4	4	4	4	4	4	4	4	4	4	4	4	4	4	4	4	4	4	4	4	4	4	4	4	4	4	4	4
d1cyg_1	4	4	4	2	4	4	2	4	4	4	4	4	4	4	4	3	1	3	2	4	4	4	4	4	4	4	4	4	4	4	4	4	4	4	4	4	4	4	4	4	4	4	4	4	4	4	4	4	4
d1pama1	4	4	4	2	4	4	2	4	4	4	4	4	4	4	4	3	1	3	2	4	4	4	4	4	4	4	4	4	4	4	4	4	4	4	4	4	4	4	4	4	4	4	4	4	4	4	4	4	4
d1ciu_1	4	4	4	2	4	4	2	4	4	4	4	4	4	4	4	3	1	3	2	4	4	4	4	4	4	4	4	4	4	4	4	4	4	4	4	4	4	4	4	4	4	4	4	4	4	4	4	4	4
d1qhoa1	4	4	4	2	4	4	2	4	4	4	4	4	4	4	4	3	1	3	2	4	4	4	4	4	4	4	4	4	4	4	4	4	4	4	4	4	4	4	4	4	4	4	4	4	4	4	4	4	4
d1ji1a1	4	4	4	2	4	4	2	4	4	4	4	4	4	4	4	3	1	3	2	4	4	4	4	4	4	4	4	4	4	4	4	4	4	4	4	4	4	4	4	4	4	4	4	4	4	4	4	4	4
d1ji2a1	4	4	4	2	4	4	2	4	4	4	4	4	4	4	4	3	1	3	2	4	4	4	4	4	4	4	4	4	4	4	4	4	4	4	4	4	4	4	4	4	4	4	4	4	4	4	4	4	4
d1j0ha1	4	4	4	2	4	4	2	4	4	4	4	4	4	4	4	3	1	3	2	4	4	4	4	4	4	4	4	4	4	4	4	4	4	4	4	4	4	4	4	4	4	4	4	4	4	4	4	4	4
d1h3ga1	4	4	4	2	4	4	2	4	4	4	4	4	4	4	4	3	1	3	2	4	4	4	4	4	4	4	4	4	4	4	4	4	4	4	4	4	4	4	4	4	4	4	4	4	4	4	4	4	4
d1bf2_1	4	4	4	2	4	4	2	4	4	4	4	4	4	4	4	3	1	3	2	4	4	4	4	4	4	4	4	4	4	4	4	4	4	4	4	4	4	4	4	4	4	4	4	4	4	4	4	4	4
d1eh9a1	4	4	4	2	4	4	2	4	4	4	4	4	4	4	4	3	1	3	2	4	4	4	4	4	4	4	4	4	4	4	4	4	4	4	4	4	4	4	4	4	4	4	4	4	4	4	4	4	4
d1m7xa1	4	4	4	2	4	4	2	4	4	4	4	4	4	4	4	3	1	3	2	4	4	4	4	4	4	4	4	4	4	4	4	4	4	4	4	4	4	4	4	4	4	4	4	4	4	4	4	4	4
d1edqa1	4	4	4	2	4	4	2	4	4	4	4	4	4	4	4	3	1	3	2	4	4	4	4	4	4	4	4	4	4	4	4	4	4	4	4	4	4	4	4	4	4	4	4	4	4	4	4	4	4
d1ug9a2	4	4	4	2	4	4	2	4	4	4	4	4	4	4	4	3	1	3	2	4	4	4	4	4	4	4	4	4	4	4	4	4	4	4	4	4	4	4	4	4	4	4	4	4	4	4	4	4	4
d1uadc_	4	4	4	2	4	4	2	4	4	4	4	4	4	4	4	3	1	3	2	4	4	4	4	4	4	4	4	4	4	4	4	4	4	4	4	4	4	4	4	4	4	4	4	4	4	4	4	4	4
d1lla_3	4	4	4	2	4	4	2	4	4	4	4	4	4	4	4	3	1	3	2	4	4	4	4	4	4	4	4	4	4	4	4	4	4	4	4	4	4	4	4	4	4	4	4	4	4	4	4	4	4
d1svb_1	4	4	4	2	4	4	2	4	4	4	4	4	4	4	4	3	1	3	2	4	4	4	4	4	4	4	4	4	4	4	4	4	4	4	4	4	4	4	4	4	4	4	4	4	4	4	4	4	4
d1okea1	4	4	4	2	4	4	2	4	4	4	4	4	4	4	4	3	1	3	2	4	4	4	4	4	4	4	4	4	4	4	4	4	4	4	4	4	4	4	4	4	4	4	4	4	4	4	4	4	4
d1pjwa_	4	4	4	2	4	4	2	4	4	4	4	4	4	4	4	3	1	3	2	4	4	4	4	4	4	4	4	4	4	4	4	4	4	4	4	4	4	4	4	4	4	4	4	4	4	4	4	4	4
d1rera1	4	4	4	2	4	4	2	4	4	4	4	4	4	4	4	3	1	3	2	4	4	4	4	4	4	4	4	4	4	4	4	4	4	4	4	4	4	4	4	4	4	4	4	4	4	4	4	4	4
d1im3d_	4	4	4	2	4	4	2	4	4	4	4	4	4	4	4	3	1	3	2	4	4	4	4	4	4	4	4	4	4	4	4	4	4	4	4	4	4	4	4	4	4	4	4	4	4	4	4	4	4
d1im3h_	4	4	4	2	4	4	2	4	4	4	4	4	4	4	4	3	1	3	2	4	4	4	4	4	4	4	4	4	4	4	4	4	4	4	4	4	4	4	4	4	4	4	4	4	4	4	4	4	4
d1soxa1	4	4	4	2	4	4	2	4	4	4	4	4	4	4	4	3	1	3	2	4	4	4	4	4	4	4	4	4	4	4	4	4	4	4	4	4	4	4	4	4	4	4	4	4	4	4	4	4	4
d1nepa_	4	4	4	2	4	4	2	4	4	4	4	4	4	4	4	3	1	3	2	4	4	4	4	4	4	4	4	4	4	4	4	4	4	4	4	4	4	4	4	4	4	4	4	4	4	4	4	4	4
d1ktja_	4	4	4	2	4	4	2	4	4	4	4	4	4	4	4	3	1	3	2	4	4	4	4	4	4	4	4	4	4	4	4	4	4	4	4	4	4	4	4	4	4	4	4	4	4	4	4	4	4
d1kmta_	4	4	4	2	4	4	2	4	4	4	4	4	4	4	4	3	1	3	2	4	4	4	4	4	4	4	4	4	4	4	4	4	4	4	4	4	4	4	4	4	4	4	4	4	4	4	4	4	4
d1kshb_	4	4	4	2	4	4	2	4	4	4	4	4	4	4	4	3	1	3	2	4	4	4	4	4	4	4	4	4	4	4	4	4	4	4	4	4	4	4	4	4	4	4	4	4	4	4	4	4	4
d1n9pa_	4	4	4	2	4	4	2	4	4	4	4	4	4	4	4	3	1	3	2	4	4	4	4	4	4	4	4	4	4	4	4	4	4	4	4	4	4	4	4	4	4	4	4	4	4	4	4	4	4
d1p7ba1	4	4	4	2	4	4	2	4	4	4	4	4	4	4	4	3	1	3	2	4	4	4	4	4	4	4	4	4	4	4	4	4	4	4	4	4	4	4	4	4	4	4	4	4	4	4	4	4	4
d1ex0a1	4	4	4	2	4	4	2	4	4	4	4	4	4	4	4	3	1	3	2	4	4	4	4	4	4	4	4	4	4	4	4	4	4	4	4	4	4	4	4	4	4	4	4	4	4	4	4	4	4
d1kv3a1	4	4	4	2	4	4	2	4	4	4	4	4	4	4	4	3	1	3	2	4	4	4	4	4	4	4	4	4	4	4	4	4	4	4	4	4	4	4	4	4	4	4	4	4	4	4	4	4	4
d1vjja1	4	4	4	2	4	4	2	4	4	4	4	4	4	4	4	3	1	3	2	4	4	4	4	4	4	4	4	4	4	4	4	4	4	4	4	4	4	4	4	4	4	4	4	4	4	4	4	4	4
d1g0da1	4	4	4	2	4	4	2	4	4	4	4	4	4	4	4	3	1	3	2	4	4	4	4	4	4	4	4	4	4	4	4	4	4	4	4	4	4	4	4	4	4	4	4	4	4	4	4	4	4
d1ksr__	4	4	4	2	4	4	2	4	4	4	4	4	4	4	4	3	1	3	2	4	4	4	4	4	4	4	4	4	4	4	4	4	4	4	4	4	4	4	4	4	4	4	4	4	4	4	4	4	4
d1qfha1	4	4	4	2	4	4	2	4	4	4	4	4	4	4	4	3	1	3	2	4	4	4	4	4	4	4	4	4	4	4	4	4	4	4	4	4	4	4	4	4	4	4	4	4	4	4	4	4	4
d1qfha2	4	4	4	2	4	4	2	4	4	4	4	4	4	4	4	3	1	3	2	4	4	4	4	4	4	4	4	4	4	4	4	4	4	4	4	4	4	4	4	4	4	4	4	4	4	4	4	4	4
d1g4ma1	4	4	4	2	4	4	2	4	4	4	4	4	4	4	4	3	1	3	2	4	4	4	4	4	4	4	4	4	4	4	4	4	4	4	4	4	4	4	4	4	4	4	4	4	4	4	4	4	4
d1g4ma2	4	4	4	2	4	4	2	4	4	4	4	4	4	4	4	3	1	3	2	4	4	4	4	4	4	4	4	4	4	4	4	4	4	4	4	4	4	4	4	4	4	4	4	4	4	4	4	4	4
d1cvra1	4	4	4	2	4	4	2	4	4	4	4	4	4	4	4	3	1	3	2	4	4	4	4	4	4	4	4	4	4	4	4	4	4	4	4	4	4	4	4	4	4	4	4	4	4	4	4	4	4
d1ix2a_	4	4	4	2	4	4	2	4	4	4	4	4	4	4	4	3	1	3	2	4	4	4	4	4	4	4	4	4	4	4	4	4	4	4	4	4	4	4	4	4	4	4	4	4	4	4	4	4	4
d1ehxa_	4	4	4	2	4	4	2	4	4	4	4	4	4	4	4	3	1	3	2	4	4	4	4	4	4	4	4	4	4	4	4	4	4	4	4	4	4	4	4	4	4	4	4	4	4	4	4	4	4
d1pbya3	4	4	4	2	4	4	2	4	4	4	4	4	4	4	4	3	1	3	2	4	4	4	4	4	4	4	4	4	4	4	4	4	4	4	4	4	4	4	4	4	4	4	4	4	4	4	4	4	4
d1pbya4	4	4	4	2	4	4	2	4	4	4	4	4	4	4	4	3	1	3	2	4	4	4	4	4	4	4	4	4	4	4	4	4	4	4	4	4	4	4	4	4	4	4	4	4	4	4	4	4	4
d1jmxa3	4	4	4	2	4	4	2	4	4	4	4	4	4	4	4	3	1	3	2	4	4	4	4	4	4	4	4	4	4	4	4	4	4	4	4	4	4	4	4	4	4	4	4	4	4	4	4	4	4
d1o6va1	4	4	4	2	4	4	2	4	4	4	4	4	4	4	4	3	1	3	2	4	4	4	4	4	4	4	4	4	4	4	4	4	4	4	4	4	4	4	4	4	4	4	4	4	4	4	4	4	4
d1h6ta1	4	4	4	2	4	4	2	4	4	4	4	4	4	4	4	3	1	3	2	4	4	4	4	4	4	4	4	4	4	4	4	4	4	4	4	4	4	4	4	4	4	4	4	4	4	4	4	4	4
d1h6ua1	4	4	4	2	4	4	2	4	4	4	4	4	4	4	4	3	1	3	2	4	4	4	4	4	4	4	4	4	4	4	4	4	4	4	4	4	4	4	4	4	4	4	4	4	4	4	4	4	4
d2hft_1	4	4	4	4	4	4	4	4	4	4	4	4	4	4	4	3	3	1	4	4	4	4	4	4	4	4	4	4	4	4	4	4	4	4	4	4	4	4	4	4	4	4	4	4	4	4	4	4	4
d2hft_2	4	4	4	4	4	4	4	4	4	4	4	4	4	4	4	3	3	1	4	4	4	4	4	4	4	4	4	4	4	4	4	4	4	4	4	4	4	4	4	4	4	4	4	4	4	4	4	4	4
d1fna__	4	4	4	4	4	4	4	4	4	4	4	4	4	4	4	3	3	1	4	4	4	4	4	4	4	4	4	4	4	4	4	4	4	4	4	4	4	4	4	4	4	4	4	4	4	4	4	4	4
d1fnf_1	4	4	4	4	4	4	4	4	4	4	4	4	4	4	4	3	3	1	4	4	4	4	4	4	4	4	4	4	4	4	4	4	4	4	4	4	4	4	4	4	4	4	4	4	4	4	4	4	4
d1fnf_2	4	4	4	4	4	4	4	4	4	4	4	4	4	4	4	3	3	1	4	4	4	4	4	4	4	4	4	4	4	4	4	4	4	4	4	4	4	4	4	4	4	4	4	4	4	4	4	4	4
d1fnf_3	4	4	4	4	4	4	4	4	4	4	4	4	4	4	4	3	3	1	4	4	4	4	4	4	4	4	4	4	4	4	4	4	4	4	4	4	4	4	4	4	4	4	4	4	4	4	4	4	4
d1fnha1	4	4	4	4	4	4	4	4	4	4	4	4	4	4	4	3	3	1	4	4	4	4	4	4	4	4	4	4	4	4	4	4	4	4	4	4	4	4	4	4	4	4	4	4	4	4	4	4	4
d1fnha2	4	4	4	4	4	4	4	4	4	4	4	4	4	4	4	3	3	1	4	4	4	4	4	4	4	4	4	4	4	4	4	4	4	4	4	4	4	4	4	4	4	4	4	4	4	4	4	4	4
d1fnha3	4	4	4	4	4	4	4	4	4	4	4	4	4	4	4	3	3	1	4	4	4	4	4	4	4	4	4	4	4	4	4	4	4	4	4	4	4	4	4	4	4	4	4	4	4	4	4	4	4
d1j8ka_	4	4	4	4	4	4	4	4	4	4	4	4	4	4	4	3	3	1	4	4	4	4	4	4	4	4	4	4	4	4	4	4	4	4	4	4	4	4	4	4	4	4	4	4	4	4	4	4	4
d1owwa_	4	4	4	4	4	4	4	4	4	4	4	4	4	4	4	3	3	1	4	4	4	4	4	4	4	4	4	4	4	4	4	4	4	4	4	4	4	4	4	4	4	4	4	4	4	4	4	4	4
d2fnba_	4	4	4	4	4	4	4	4	4	4	4	4	4	4	4	3	3	1	4	4	4	4	4	4	4	4	4	4	4	4	4	4	4	4	4	4	4	4	4	4	4	4	4	4	4	4	4	4	4
d1qr4a1	4	4	4	4	4	4	4	4	4	4	4	4	4	4	4	3	3	1	4	4	4	4	4	4	4	4	4	4	4	4	4	4	4	4	4	4	4	4	4	4	4	4	4	4	4	4	4	4	4
d1qr4a2	4	4	4	4	4	4	4	4	4	4	4	4	4	4	4	3	3	1	4	4	4	4	4	4	4	4	4	4	4	4	4	4	4	4	4	4	4	4	4	4	4	4	4	4	4	4	4	4	4
d1ten__	4	4	4	4	4	4	4	4	4	4	4	4	4	4	4	3	3	1	4	4	4	4	4	4	4	4	4	4	4	4	4	4	4	4	4	4	4	4	4	4	4	4	4	4	4	4	4	4	4
d1cfb_1	4	4	4	4	4	4	4	4	4	4	4	4	4	4	4	3	3	1	4	4	4	4	4	4	4	4	4	4	4	4	4	4	4	4	4	4	4	4	4	4	4	4	4	4	4	4	4	4	4
d1cfb_2	4	4	4	4	4	4	4	4	4	4	4	4	4	4	4	3	3	1	4	4	4	4	4	4	4	4	4	4	4	4	4	4	4	4	4	4	4	4	4	4	4	4	4	4	4	4	4	4	4
d1lwra_	4	4	4	4	4	4	4	4	4	4	4	4	4	4	4	3	3	1	4	4	4	4	4	4	4	4	4	4	4	4	4	4	4	4	4	4	4	4	4	4	4	4	4	4	4	4	4	4	4
d1k85a_	4	4	4	4	4	4	4	4	4	4	4	4	4	4	4	3	3	1	4	4	4	4	4	4	4	4	4	4	4	4	4	4	4	4	4	4	4	4	4	4	4	4	4	4	4	4	4	4	4
d1qg3a1	4	4	4	4	4	4	4	4	4	4	4	4	4	4	4	3	3	1	4	4	4	4	4	4	4	4	4	4	4	4	4	4	4	4	4	4	4	4	4	4	4	4	4	4	4	4	4	4	4
d1qg3a2	4	4	4	4	4	4	4	4	4	4	4	4	4	4	4	3	3	1	4	4	4	4	4	4	4	4	4	4	4	4	4	4	4	4	4	4	4	4	4	4	4	4	4	4	4	4	4	4	4
d1axib1	4	4	4	4	4	4	4	4	4	4	4	4	4	4	4	3	3	1	4	4	4	4	4	4	4	4	4	4	4	4	4	4	4	4	4	4	4	4	4	4	4	4	4	4	4	4	4	4	4
d1axib2	4	4	4	4	4	4	4	4	4	4	4	4	4	4	4	3	3	1	4	4	4	4	4	4	4	4	4	4	4	4	4	4	4	4	4	4	4	4	4	4	4	4	4	4	4	4	4	4	4
d1eerb1	4	4	4	4	4	4	4	4	4	4	4	4	4	4	4	3	3	1	4	4	4	4	4	4	4	4	4	4	4	4	4	4	4	4	4	4	4	4	4	4	4	4	4	4	4	4	4	4	4
d1eerb2	4	4	4	4	4	4	4	4	4	4	4	4	4	4	4	3	3	1	4	4	4	4	4	4	4	4	4	4	4	4	4	4	4	4	4	4	4	4	4	4	4	4	4	4	4	4	4	4	4
d1f6fb1	4	4	4	4	4	4	4	4	4	4	4	4	4	4	4	3	3	1	4	4	4	4	4	4	4	4	4	4	4	4	4	4	4	4	4	4	4	4	4	4	4	4	4	4	4	4	4	4	4
d1f6fb2	4	4	4	4	4	4	4	4	4	4	4	4	4	4	4	3	3	1	4	4	4	4	4	4	4	4	4	4	4	4	4	4	4	4	4	4	4	4	4	4	4	4	4	4	4	4	4	4	4
d1iarb1	4	4	4	4	4	4	4	4	4	4	4	4	4	4	4	3	3	1	4	4	4	4	4	4	4	4	4	4	4	4	4	4	4	4	4	4	4	4	4	4	4	4	4	4	4	4	4	4	4
d1iarb2	4	4	4	4	4	4	4	4	4	4	4	4	4	4	4	3	3	1	4	4	4	4	4	4	4	4	4	4	4	4	4	4	4	4	4	4	4	4	4	4	4	4	4	4	4	4	4	4	4
d1egja_	4	4	4	4	4	4	4	4	4	4	4	4	4	4	4	3	3	1	4	4	4	4	4	4	4	4	4	4	4	4	4	4	4	4	4	4	4	4	4	4	4	4	4	4	4	4	4	4	4
d1gh7a1	4	4	4	4	4	4	4	4	4	4	4	4	4	4	4	3	3	1	4	4	4	4	4	4	4	4	4	4	4	4	4	4	4	4	4	4	4	4	4	4	4	4	4	4	4	4	4	4	4
d1gh7a2	4	4	4	4	4	4	4	4	4	4	4	4	4	4	4	3	3	1	4	4	4	4	4	4	4	4	4	4	4	4	4	4	4	4	4	4	4	4	4	4	4	4	4	4	4	4	4	4	4
d1gh7a3	4	4	4	4	4	4	4	4	4	4	4	4	4	4	4	3	3	1	4	4	4	4	4	4	4	4	4	4	4	4	4	4	4	4	4	4	4	4	4	4	4	4	4	4	4	4	4	4	4
d1cd9b1	4	4	4	4	4	4	4	4	4	4	4	4	4	4	4	3	3	1	4	4	4	4	4	4	4	4	4	4	4	4	4	4	4	4	4	4	4	4	4	4	4	4	4	4	4	4	4	4	4
d1cd9b2	4	4	4	4	4	4	4	4	4	4	4	4	4	4	4	3	3	1	4	4	4	4	4	4	4	4	4	4	4	4	4	4	4	4	4	4	4	4	4	4	4	4	4	4	4	4	4	4	4
d1fyhb1	4	4	4	4	4	4	4	4	4	4	4	4	4	4	4	3	3	1	4	4	4	4	4	4	4	4	4	4	4	4	4	4	4	4	4	4	4	4	4	4	4	4	4	4	4	4	4	4	4
d1fyhb2	4	4	4	4	4	4	4	4	4	4	4	4	4	4	4	3	3	1	4	4	4	4	4	4	4	4	4	4	4	4	4	4	4	4	4	4	4	4	4	4	4	4	4	4	4	4	4	4	4
d1bqua1	4	4	4	4	4	4	4	4	4	4	4	4	4	4	4	3	3	1	4	4	4	4	4	4	4	4	4	4	4	4	4	4	4	4	4	4	4	4	4	4	4	4	4	4	4	4	4	4	4
d1bqua2	4	4	4	4	4	4	4	4	4	4	4	4	4	4	4	3	3	1	4	4	4	4	4	4	4	4	4	4	4	4	4	4	4	4	4	4	4	4	4	4	4	4	4	4	4	4	4	4	4
d1i1ra1	4	4	4	4	4	4	4	4	4	4	4	4	4	4	4	3	3	1	4	4	4	4	4	4	4	4	4	4	4	4	4	4	4	4	4	4	4	4	4	4	4	4	4	4	4	4	4	4	4
d1lqsr1	4	4	4	4	4	4	4	4	4	4	4	4	4	4	4	3	3	1	4	4	4	4	4	4	4	4	4	4	4	4	4	4	4	4	4	4	4	4	4	4	4	4	4	4	4	4	4	4	4
d1lqsr2	4	4	4	4	4	4	4	4	4	4	4	4	4	4	4	3	3	1	4	4	4	4	4	4	4	4	4	4	4	4	4	4	4	4	4	4	4	4	4	4	4	4	4	4	4	4	4	4	4
d1bpv__	4	4	4	4	4	4	4	4	4	4	4	4	4	4	4	3	3	1	4	4	4	4	4	4	4	4	4	4	4	4	4	4	4	4	4	4	4	4	4	4	4	4	4	4	4	4	4	4	4
d1f42a2	4	4	4	4	4	4	4	4	4	4	4	4	4	4	4	3	3	1	4	4	4	4	4	4	4	4	4	4	4	4	4	4	4	4	4	4	4	4	4	4	4	4	4	4	4	4	4	4	4
d1f42a3	4	4	4	4	4	4	4	4	4	4	4	4	4	4	4	3	3	1	4	4	4	4	4	4	4	4	4	4	4	4	4	4	4	4	4	4	4	4	4	4	4	4	4	4	4	4	4	4	4
d1n26a2	4	4	4	4	4	4	4	4	4	4	4	4	4	4	4	3	3	1	4	4	4	4	4	4	4	4	4	4	4	4	4	4	4	4	4	4	4	4	4	4	4	4	4	4	4	4	4	4	4
d1n26a3	4	4	4	4	4	4	4	4	4	4	4	4	4	4	4	3	3	1	4	4	4	4	4	4	4	4	4	4	4	4	4	4	4	4	4	4	4	4	4	4	4	4	4	4	4	4	4	4	4
d1n6ua1	4	4	4	4	4	4	4	4	4	4	4	4	4	4	4	3	3	1	4	4	4	4	4	4	4	4	4	4	4	4	4	4	4	4	4	4	4	4	4	4	4	4	4	4	4	4	4	4	4
d1n6ua2	4	4	4	4	4	4	4	4	4	4	4	4	4	4	4	3	3	1	4	4	4	4	4	4	4	4	4	4	4	4	4	4	4	4	4	4	4	4	4	4	4	4	4	4	4	4	4	4	4
d1uema_	4	4	4	4	4	4	4	4	4	4	4	4	4	4	4	3	3	1	4	4	4	4	4	4	4	4	4	4	4	4	4	4	4	4	4	4	4	4	4	4	4	4	4	4	4	4	4	4	4
d1ujta_	4	4	4	4	4	4	4	4	4	4	4	4	4	4	4	3	3	1	4	4	4	4	4	4	4	4	4	4	4	4	4	4	4	4	4	4	4	4	4	4	4	4	4	4	4	4	4	4	4
d1uena_	4	4	4	4	4	4	4	4	4	4	4	4	4	4	4	3	3	1	4	4	4	4	4	4	4	4	4	4	4	4	4	4	4	4	4	4	4	4	4	4	4	4	4	4	4	4	4	4	4
d1ueya_	4	4	4	4	4	4	4	4	4	4	4	4	4	4	4	3	3	1	4	4	4	4	4	4	4	4	4	4	4	4	4	4	4	4	4	4	4	4	4	4	4	4	4	4	4	4	4	4	4
d1b4ra_	4	4	4	4	4	4	4	4	4	4	4	4	4	2	4	3	3	3	4	4	4	4	4	4	4	4	4	4	4	4	4	4	4	4	4	4	4	4	4	4	4	4	4	4	4	4	4	4	4
d1l0qa1	4	4	4	4	4	4	4	4	4	4	4	4	4	2	4	3	3	3	4	4	4	4	4	4	4	4	4	4	4	4	4	4	4	4	4	4	4	4	4	4	4	4	4	4	4	4	4	4	4
d1jz7a1	4	4	4	4	4	4	4	4	4	4	4	4	4	4	4	3	3	3	4	2	4	4	4	4	4	4	4	4	4	4	4	2	4	4	4	4	4	4	4	4	4	4	4	4	4	4	4	4	4
d1jz7a2	4	4	4	4	4	4	4	4	4	4	4	4	4	4	4	3	3	3	4	2	4	4	4	4	4	4	4	4	4	4	4	2	4	4	4	4	4	4	4	4	4	4	4	4	4	4	4	4	4
d1bhga1	4	4	4	4	4	4	4	4	4	4	4	4	4	4	4	3	3	3	4	2	4	4	4	4	4	4	4	4	4	4	4	2	4	4	4	4	4	4	4	4	4	4	4	4	4	4	4	4	4
d1ex0a2	4	4	4	4	4	4	4	4	4	4	4	4	4	4	4	3	3	3	4	4	4	4	4	4	4	4	4	4	4	4	4	4	4	4	4	4	4	4	4	4	4	4	4	4	2	4	4	4	4
d1ex0a3	4	4	4	4	4	4	4	4	4	4	4	4	4	4	4	3	3	3	4	4	4	4	4	4	4	4	4	4	4	4	4	4	4	4	4	4	4	4	4	4	4	4	4	4	2	4	4	4	4
d1kv3a2	4	4	4	4	4	4	4	4	4	4	4	4	4	4	4	3	3	3	4	4	4	4	4	4	4	4	4	4	4	4	4	4	4	4	4	4	4	4	4	4	4	4	4	4	2	4	4	4	4
d1kv3a3	4	4	4	4	4	4	4	4	4	4	4	4	4	4	4	3	3	3	4	4	4	4	4	4	4	4	4	4	4	4	4	4	4	4	4	4	4	4	4	4	4	4	4	4	2	4	4	4	4
d1vjja2	4	4	4	4	4	4	4	4	4	4	4	4	4	4	4	3	3	3	4	4	4	4	4	4	4	4	4	4	4	4	4	4	4	4	4	4	4	4	4	4	4	4	4	4	2	4	4	4	4
d1vjja3	4	4	4	4	4	4	4	4	4	4	4	4	4	4	4	3	3	3	4	4	4	4	4	4	4	4	4	4	4	4	4	4	4	4	4	4	4	4	4	4	4	4	4	4	2	4	4	4	4
d1g0da2	4	4	4	4	4	4	4	4	4	4	4	4	4	4	4	3	3	3	4	4	4	4	4	4	4	4	4	4	4	4	4	4	4	4	4	4	4	4	4	4	4	4	4	4	2	4	4	4	4
d1g0da3	4	4	4	4	4	4	4	4	4	4	4	4	4	4	4	3	3	3	4	4	4	4	4	4	4	4	4	4	4	4	4	4	4	4	4	4	4	4	4	4	4	4	4	4	2	4	4	4	4
d1op4a_	4	4	4	4	4	4	4	4	4	4	4	4	4	4	4	3	3	3	4	4	4	4	4	4	4	4	4	4	4	4	4	4	4	4	4	4	4	2	4	4	4	4	4	4	4	4	4	2	4
d1edha2	4	4	4	4	4	4	4	4	4	4	4	4	4	4	4	3	3	3	4	4	4	4	4	4	4	4	4	4	4	4	4	4	4	4	4	4	4	2	4	4	4	4	4	4	4	4	4	2	4
d1o6sb_	4	4	4	4	4	4	4	4	4	4	4	4	4	4	4	3	3	3	4	4	4	4	4	4	4	4	4	4	4	4	4	4	4	4	4	4	4	2	4	4	4	4	4	4	4	4	4	2	4
d1l3wa3	4	4	4	4	4	4	4	4	4	4	4	4	4	4	4	3	3	3	4	4	4	4	4	4	4	4	4	4	4	4	4	4	4	4	4	4	4	2	4	4	4	4	4	4	4	4	4	2	4
d1l3wa4	4	4	4	4	4	4	4	4	4	4	4	4	4	4	4	3	3	3	4	4	4	4	4	4	4	4	4	4	4	4	4	4	4	4	4	4	4	2	4	4	4	4	4	4	4	4	4	2	4
d1l3wa5	4	4	4	4	4	4	4	4	4	4	4	4	4	4	4	3	3	3	4	4	4	4	4	4	4	4	4	4	4	4	4	4	4	4	4	4	4	2	4	4	4	4	4	4	4	4	4	2	4
d2mcm__	4	4	4	4	4	4	4	4	4	4	4	4	4	4	4	3	3	3	4	4	4	4	4	4	4	4	4	4	4	4	4	4	4	4	4	4	4	4	4	4	4	4	2	4	4	4	4	4	4
d1noa__	4	4	4	4	4	4	4	4	4	4	4	4	4	4	4	3	3	3	4	4	4	4	4	4	4	4	4	4	4	4	4	4	4	4	4	4	4	4	4	4	4	4	2	4	4	4	4	4	4
d1j48a_	4	4	4	4	4	4	4	4	4	4	4	4	4	4	4	3	3	3	4	4	4	4	4	4	4	4	4	4	4	4	4	4	4	4	4	4	4	4	4	4	4	4	2	4	4	4	4	4	4
d1akp__	4	4	4	4	4	4	4	4	4	4	4	4	4	4	4	3	3	3	4	4	4	4	4	4	4	4	4	4	4	4	4	4	4	4	4	4	4	4	4	4	4	4	2	4	4	4	4	4	4
d1q0ea_	4	4	4	4	4	4	4	2	4	4	4	4	4	4	4	3	3	3	4	4	4	4	4	4	4	4	4	4	4	4	4	4	2	4	4	4	4	4	4	2	4	2	4	4	4	4	4	4	4
d1oala_	4	4	4	4	4	4	4	2	4	4	4	4	4	4	4	3	3	3	4	4	4	4	4	4	4	4	4	4	4	4	4	4	2	4	4	4	4	4	4	2	4	2	4	4	4	4	4	4	4
d1ej8a_	4	4	4	4	4	4	4	2	4	4	4	4	4	4	4	3	3	3	4	4	4	4	4	4	4	4	4	4	4	4	4	4	2	4	4	4	4	4	4	2	4	2	4	4	4	4	4	4	4
d1pl3a_	4	4	4	4	4	4	4	4	4	4	2	4	4	4	4	3	3	3	4	4	4	4	4	4	4	4	4	4	4	4	4	4	4	4	4	4	2	4	4	4	4	4	4	4	4	4	4	4	4
d1i8aa_	4	4	4	4	4	4	4	4	4	4	2	4	4	4	4	3	3	3	4	4	4	4	4	4	4	4	4	4	4	4	4	4	4	4	4	4	2	4	4	4	4	4	4	4	4	4	4	4	4
d1ug9a3	4	4	4	4	4	4	4	4	4	4	2	4	4	4	4	3	3	3	4	4	4	4	4	4	4	4	4	4	4	4	4	4	4	4	4	4	2	4	4	4	4	4	4	4	4	4	4	4	4
d1ifra_	4	4	4	4	4	4	4	4	4	4	4	2	4	4	4	3	3	3	4	4	4	4	2	4	4	4	4	4	4	4	4	4	4	4	4	4	4	4	4	4	4	4	4	4	4	4	4	4	4
d1kyfa1	4	4	4	4	4	4	4	4	2	2	4	4	4	4	4	3	3	3	4	4	4	4	4	4	4	4	4	4	4	4	4	4	4	4	4	4	4	4	2	4	4	4	4	4	4	4	4	4	4
d1e42a1	4	4	4	4	4	4	4	4	2	2	4	4	4	4	4	3	3	3	4	4	4	4	4	4	4	4	4	4	4	4	4	4	4	4	4	4	4	4	2	4	4	4	4	4	4	4	4	4	4
d1gyva_	4	4	4	4	4	4	4	4	2	2	4	4	4	4	4	3	3	3	4	4	4	4	4	4	4	4	4	4	4	4	4	4	4	4	4	4	4	4	2	4	4	4	4	4	4	4	4	4	4
d1p4ua_	4	4	4	4	4	4	4	4	2	2	4	4	4	4	4	3	3	3	4	4	4	4	4	4	4	4	4	4	4	4	4	4	4	4	4	4	4	4	2	4	4	4	4	4	4	4	4	4	4
d1r4xa1	4	4	4	4	4	4	4	4	2	2	4	4	4	4	4	3	3	3	4	4	4	4	4	4	4	4	4	4	4	4	4	4	4	4	4	4	4	4	2	4	4	4	4	4	4	4	4	4	4
d1m1xa1	4	4	4	4	4	4	4	4	4	4	4	4	4	4	4	3	3	3	4	4	2	4	4	4	2	4	4	4	4	4	4	4	4	2	4	4	4	4	4	4	4	4	4	4	4	4	4	4	4
d1m1xa2	4	4	4	4	4	4	4	4	4	4	4	4	4	4	4	3	3	3	4	4	2	4	4	4	2	4	4	4	4	4	4	4	4	2	4	4	4	4	4	4	4	4	4	4	4	4	4	4	4
d1m1xa3	4	4	4	4	4	4	4	4	4	4	4	4	4	4	4	3	3	3	4	4	2	4	4	4	2	4	4	4	4	4	4	4	4	2	4	4	4	4	4	4	4	4	4	4	4	4	4	4	4
d1m1xb1	4	4	4	4	4	4	4	4	4	4	4	4	4	4	4	3	3	3	4	4	2	4	4	4	2	4	4	4	4	4	4	4	4	2	4	4	4	4	4	4	4	4	4	4	4	4	4	4	4
d1qpxa1	4	4	4	4	2	4	4	4	4	4	4	4	4	4	4	3	3	3	4	4	4	4	4	4	4	4	2	4	4	4	4	4	4	4	4	4	4	4	4	4	4	4	4	4	4	2	4	4	2
d1l4ia1	4	4	4	4	2	4	4	4	4	4	4	4	4	4	4	3	3	3	4	4	4	4	4	4	4	4	2	4	4	4	4	4	4	4	4	4	4	4	4	4	4	4	4	4	4	2	4	4	2
d1p5va1	4	4	4	4	2	4	4	4	4	4	4	4	4	4	4	3	3	3	4	4	4	4	4	4	4	4	2	4	4	4	4	4	4	4	4	4	4	4	4	4	4	4	4	4	4	2	4	4	2
d1grwa_	4	4	4	4	2	4	4	4	4	4	4	4	4	4	4	3	3	3	4	4	4	4	4	4	4	4	2	4	4	4	4	4	4	4	4	4	4	4	4	4	4	4	4	4	4	2	4	4	2
d1m1sa_	4	4	4	4	2	4	4	4	4	4	4	4	4	4	4	3	3	3	4	4	4	4	4	4	4	4	2	4	4	4	4	4	4	4	4	4	4	4	4	4	4	4	4	4	4	2	4	4	2
d1rowa_	4	4	4	4	2	4	4	4	4	4	4	4	4	4	4	3	3	3	4	4	4	4	4	4	4	4	2	4	4	4	4	4	4	4	4	4	4	4	4	4	4	4	4	4	4	2	4	4	2
d4kbpa1	4	4	4	4	4	4	4	4	4	4	4	4	4	4	2	3	3	3	4	4	4	4	4	2	4	4	4	4	4	4	4	4	4	4	4	4	4	4	4	4	4	4	4	4	4	4	2	4	4
d1osya_	4	4	4	4	4	4	4	4	4	4	4	4	4	4	4	3	3	3	4	4	4	4	4	4	4	2	4	4	4	2	4	4	4	4	4	4	4	4	4	4	2	4	4	4	4	4	4	4	4
d1dqia_	4	4	4	4	4	2	4	4	4	4	4	4	4	4	4	3	3	3	4	4	4	4	4	4	4	4	4	4	4	4	4	4	4	4	4	4	4	4	4	4	4	4	4	4	4	4	4	4	4
d1dfx_1	4	4	4	4	4	2	4	4	4	4	4	4	4	4	4	3	3	3	4	4	4	4	4	4	4	4	4	4	4	4	4	4	4	4	4	4	4	4	4	4	4	4	4	4	4	4	4	4	4
d1jpea_	4	4	4	4	4	4	4	4	4	4	4	4	4	4	4	3	3	3	4	4	4	4	4	4	4	4	4	4	4	4	4	4	4	4	4	4	4	4	4	4	4	4	4	2	4	4	4	4	4
d1l6pa_	4	4	4	4	4	4	4	4	4	4	4	4	4	4	4	3	3	3	4	4	4	4	4	4	4	4	4	4	4	4	4	4	4	4	4	4	4	4	4	4	4	4	4	2	4	4	4	4	4
d1f00i1	4	4	4	4	4	4	4	4	4	4	4	4	2	4	4	3	3	3	4	4	4	4	4	4	4	4	4	4	4	4	4	4	4	4	4	4	4	4	4	4	4	4	4	4	4	4	4	4	4
d1f00i2	4	4	4	4	4	4	4	4	4	4	4	4	2	4	4	3	3	3	4	4	4	4	4	4	4	4	4	4	4	4	4	4	4	4	4	4	4	4	4	4	4	4	4	4	4	4	4	4	4
d1cwva1	4	4	4	4	4	4	4	4	4	4	4	4	2	4	4	3	3	3	4	4	4	4	4	4	4	4	4	4	4	4	4	4	4	4	4	4	4	4	4	4	4	4	4	4	4	4	4	4	4
d1cwva2	4	4	4	4	4	4	4	4	4	4	4	4	2	4	4	3	3	3	4	4	4	4	4	4	4	4	4	4	4	4	4	4	4	4	4	4	4	4	4	4	4	4	4	4	4	4	4	4	4
d1cwva3	4	4	4	4	4	4	4	4	4	4	4	4	2	4	4	3	3	3	4	4	4	4	4	4	4	4	4	4	4	4	4	4	4	4	4	4	4	4	4	4	4	4	4	4	4	4	4	4	4
d1cwva4	4	4	4	4	4	4	4	4	4	4	4	4	2	4	4	3	3	3	4	4	4	4	4	4	4	4	4	4	4	4	4	4	4	4	4	4	4	4	4	4	4	4	4	4	4	4	4	4	4
d1lmia_	4	4	2	4	4	4	4	4	4	4	4	4	4	4	4	3	3	3	4	4	4	4	4	4	4	4	4	4	2	4	4	4	4	4	2	4	4	4	4	4	4	4	4	4	4	4	4	4	4
d1o75a1	4	2	4	4	4	4	4	4	4	4	4	4	4	4	4	3	3	3	4	4	4	4	4	4	4	4	4	4	4	4	2	4	4	4	4	2	4	4	4	4	4	4	4	4	4	4	4	4	4
d1o75a2	4	2	4	4	4	4	4	4	4	4	4	4	4	4	4	3	3	3	4	4	4	4	4	4	4	4	4	4	4	4	2	4	4	4	4	2	4	4	4	4	4	4	4	4	4	4	4	4	4
d1roca_	4	4	4	4	4	4	4	4	4	4	4	4	4	4	4	3	3	3	4	4	4	2	4	4	4	4	4	2	4	4	4	4	4	4	4	4	4	4	4	4	4	4	4	4	4	4	4	4	4
d1f0la1	4	4	4	2	4	4	4	2	2	4	4	4	4	4	4	4	4	4	3	4	4	4	2	4	2	4	4	2	4	2	4	4	4	2	4	4	4	4	4	4	2	4	4	4	4	4	4	4	4
d1exh__	4	4	4	4	4	4	4	4	4	4	4	4	4	4	4	4	4	4	3	4	4	4	4	4	4	4	4	4	4	4	4	4	4	4	4	4	4	4	4	4	4	4	4	4	4	4	4	4	4
d1e5ca_	4	4	4	4	4	4	4	4	4	4	4	4	4	4	4	4	4	4	3	4	4	4	4	4	4	4	4	4	4	4	4	4	4	4	4	4	4	4	4	4	4	4	4	4	4	4	4	4	4
d1nbca_	4	4	4	4	4	4	4	4	4	4	4	4	4	4	4	4	4	4	3	4	4	4	4	4	4	4	4	4	4	4	4	4	4	4	4	4	4	4	4	4	4	4	4	4	4	4	4	4	4
d1g87a2	4	4	4	4	4	4	4	4	4	4	4	4	4	4	4	4	4	4	3	4	4	4	4	4	4	4	4	4	4	4	4	4	4	4	4	4	4	4	4	4	4	4	4	4	4	4	4	4	4
d1aoha_	4	4	4	4	4	4	4	4	4	4	4	4	4	4	4	4	4	4	3	4	4	4	4	4	4	4	4	4	4	4	4	4	4	4	4	4	4	4	4	4	4	4	4	4	4	4	4	4	4
d1g1ka_	4	4	4	4	4	4	4	4	4	4	4	4	4	4	4	4	4	4	3	4	4	4	4	4	4	4	4	4	4	4	4	4	4	4	4	4	4	4	4	4	4	4	4	4	4	4	4	4	4
d1qba_2	4	4	4	4	4	4	4	4	4	4	4	4	4	4	4	4	4	4	3	4	4	4	4	4	4	4	4	4	4	4	4	4	4	4	4	4	4	4	4	4	4	4	4	4	4	4	4	4	4
d1amx__	4	4	2	4	4	4	2	4	4	4	4	2	2	4	4	4	4	4	1	2	4	4	4	4	4	4	4	4	4	4	4	2	2	4	4	4	4	2	4	4	4	2	4	4	4	4	4	4	4
d1n67a1	4	4	2	4	4	4	2	4	4	4	4	2	2	4	4	4	4	4	1	2	4	4	4	4	4	4	4	4	4	4	4	2	2	4	4	4	4	2	4	4	4	2	4	4	4	4	4	4	4
d1n67a2	4	4	2	4	4	4	2	4	4	4	4	2	2	4	4	4	4	4	1	2	4	4	4	4	4	4	4	4	4	4	4	2	2	4	4	4	4	2	4	4	4	2	4	4	4	4	4	4	4
d1r17a1	4	4	2	4	4	4	2	4	4	4	4	2	2	4	4	4	4	4	1	2	4	4	4	4	4	4	4	4	4	4	4	2	2	4	4	4	4	2	4	4	4	2	4	4	4	4	4	4	4
d1r17a2	4	4	2	4	4	4	2	4	4	4	4	2	2	4	4	4	4	4	1	2	4	4	4	4	4	4	4	4	4	4	4	2	2	4	4	4	4	2	4	4	4	2	4	4	4	4	4	4	4
d1klfb1	4	4	2	4	4	4	2	4	4	4	4	2	2	4	4	4	4	4	1	2	4	4	4	4	4	4	4	4	4	4	4	2	2	4	4	4	4	2	4	4	4	2	4	4	4	4	4	4	4
d1klfb2	4	4	2	4	4	4	2	4	4	4	4	2	2	4	4	4	4	4	1	2	4	4	4	4	4	4	4	4	4	4	4	2	2	4	4	4	4	2	4	4	4	2	4	4	4	4	4	4	4
d1pdkb_	4	4	2	4	4	4	2	4	4	4	4	2	2	4	4	4	4	4	1	2	4	4	4	4	4	4	4	4	4	4	4	2	2	4	4	4	4	2	4	4	4	2	4	4	4	4	4	4	4
d1n12a_	4	4	2	4	4	4	2	4	4	4	4	2	2	4	4	4	4	4	1	2	4	4	4	4	4	4	4	4	4	4	4	2	2	4	4	4	4	2	4	4	4	2	4	4	4	4	4	4	4
d1p5vb_	4	4	2	4	4	4	2	4	4	4	4	2	2	4	4	4	4	4	1	2	4	4	4	4	4	4	4	4	4	4	4	2	2	4	4	4	4	2	4	4	4	2	4	4	4	4	4	4	4
d1j8ra_	4	4	2	4	4	4	2	4	4	4	4	2	2	4	4	4	4	4	1	2	4	4	4	4	4	4	4	4	4	4	4	2	2	4	4	4	4	2	4	4	4	2	4	4	4	4	4	4	4
d1o9wa_	4	4	2	4	4	4	2	4	4	4	4	2	2	4	4	4	4	4	1	2	4	4	4	4	4	4	4	4	4	4	4	2	2	4	4	4	4	2	4	4	4	2	4	4	4	4	4	4	4
d1ayoa_	4	4	4	4	2	4	4	4	4	4	4	4	4	4	2	4	4	4	3	4	4	4	4	4	4	4	2	4	4	4	4	4	4	4	4	4	4	4	4	2	4	4	2	4	2	2	4	4	2
d1uola_	4	4	4	4	4	2	4	4	4	2	4	4	4	4	4	4	4	4	3	4	4	4	4	4	4	4	4	4	4	4	4	4	4	4	4	4	2	4	2	4	4	4	4	4	4	4	4	2	4
d1p7hl2	4	4	4	4	4	2	4	4	4	2	4	4	4	4	4	4	4	4	3	4	4	4	4	4	4	4	4	4	4	4	4	4	4	4	4	4	2	4	2	4	4	4	4	4	4	4	4	2	4
d1a3qa2	4	4	4	4	4	2	4	4	4	2	4	4	4	4	4	4	4	4	3	4	4	4	4	4	4	4	4	4	4	4	4	4	4	4	4	4	2	4	2	4	4	4	4	4	4	4	4	2	4
d1bvoa_	4	4	4	4	4	2	4	4	4	2	4	4	4	4	4	4	4	4	3	4	4	4	4	4	4	4	4	4	4	4	4	4	4	4	4	4	2	4	2	4	4	4	4	4	4	4	4	2	4
d1h6fa_	4	4	4	4	4	2	4	4	4	2	4	4	4	4	4	4	4	4	3	4	4	4	4	4	4	4	4	4	4	4	4	4	4	4	4	4	2	4	2	4	4	4	4	4	4	4	4	2	4
d1bg1a2	4	4	4	4	4	2	4	4	4	2	4	4	4	4	4	4	4	4	3	4	4	4	4	4	4	4	4	4	4	4	4	4	4	4	4	4	2	4	2	4	4	4	4	4	4	4	4	2	4
d1uura2	4	4	4	4	4	2	4	4	4	2	4	4	4	4	4	4	4	4	3	4	4	4	4	4	4	4	4	4	4	4	4	4	4	4	4	4	2	4	2	4	4	4	4	4	4	4	4	2	4
d1eaqa_	4	4	4	4	4	2	4	4	4	2	4	4	4	4	4	4	4	4	3	4	4	4	4	4	4	4	4	4	4	4	4	4	4	4	4	4	2	4	2	4	4	4	4	4	4	4	4	2	4
d1mnna_	4	4	4	4	4	2	4	4	4	2	4	4	4	4	4	4	4	4	3	4	4	4	4	4	4	4	4	4	4	4	4	4	4	4	4	4	2	4	2	4	4	4	4	4	4	4	4	2	4
d1e2wa1	4	2	4	4	4	4	4	4	4	4	4	4	4	4	4	4	4	4	3	4	4	2	4	4	4	2	4	4	2	4	4	4	4	4	4	4	4	4	4	4	4	4	4	4	4	4	4	4	4
d1i31a_	4	4	4	4	4	4	4	4	4	4	4	4	4	4	4	4	2	4	3	4	2	4	4	4	4	4	4	4	4	4	2	4	4	4	2	2	4	4	4	4	4	4	4	2	4	4	4	4	4
d1qhoa2	4	4	4	2	2	4	4	2	4	4	4	4	4	4	4	4	4	4	2	3	4	2	4	4	4	4	4	4	4	4	4	4	4	2	4	4	2	2	2	4	2	4	4	4	4	4	4	2	4
d1pama2	4	4	4	2	2	4	4	2	4	4	4	4	4	4	4	4	4	4	2	3	4	2	4	4	4	4	4	4	4	4	4	4	4	2	4	4	2	2	2	4	2	4	4	4	4	4	4	2	4
d1kul__	4	4	4	2	2	4	4	2	4	4	4	4	4	4	4	4	4	4	2	3	4	2	4	4	4	4	4	4	4	4	4	4	4	2	4	4	2	2	2	4	2	4	4	4	4	4	4	2	4
d1j18a1	4	4	4	2	2	4	4	2	4	4	4	4	4	4	4	4	4	4	2	3	4	2	4	4	4	4	4	4	4	4	4	4	4	2	4	4	2	2	2	4	2	4	4	4	4	4	4	2	4
d1h8la1	4	2	2	4	4	2	4	4	2	4	4	4	4	4	2	4	4	4	4	3	4	4	4	4	4	2	2	4	4	4	4	4	4	4	4	2	4	4	4	4	4	4	4	4	4	4	4	4	4
d1uwya1	4	2	2	4	4	2	4	4	2	4	4	4	4	4	2	4	4	4	4	3	4	4	4	4	4	2	2	4	4	4	4	4	4	4	4	2	4	4	4	4	4	4	4	4	4	4	4	4	4
d1lm8v_	4	4	4	4	4	4	4	4	4	4	4	4	2	4	4	4	4	4	4	3	4	4	2	4	4	4	4	4	4	2	4	4	4	4	4	4	4	4	4	2	4	2	2	4	2	2	4	4	4
d1fh2a_	4	4	4	4	4	4	4	4	4	2	4	2	4	4	4	4	4	2	4	1	2	4	4	4	4	4	4	4	4	4	4	4	4	4	4	4	4	4	4	4	4	4	4	4	4	4	4	4	2
d1f86a_	4	4	4	4	4	4	4	4	4	2	4	2	4	4	4	4	4	2	4	1	2	4	4	4	4	4	4	4	4	4	4	4	4	4	4	4	4	4	4	4	4	4	4	4	4	4	4	4	2
d1fhna_	4	4	4	4	4	4	4	4	4	2	4	2	4	4	4	4	4	2	4	1	2	4	4	4	4	4	4	4	4	4	4	4	4	4	4	4	4	4	4	4	4	4	4	4	4	4	4	4	2
d1gkoa_	4	4	4	4	4	4	4	4	4	2	4	2	4	4	4	4	4	2	4	1	2	4	4	4	4	4	4	4	4	4	4	4	4	4	4	4	4	4	4	4	4	4	4	4	4	4	4	4	2
d1iika_	4	4	4	4	4	4	4	4	4	2	4	2	4	4	4	4	4	2	4	1	2	4	4	4	4	4	4	4	4	4	4	4	4	4	4	4	4	4	4	4	4	4	4	4	4	4	4	4	2
d1e3fa_	4	4	4	4	4	4	4	4	4	2	4	2	4	4	4	4	4	2	4	1	2	4	4	4	4	4	4	4	4	4	4	4	4	4	4	4	4	4	4	4	4	4	4	4	4	4	4	4	2
d1e5ab_	4	4	4	4	4	4	4	4	4	2	4	2	4	4	4	4	4	2	4	1	2	4	4	4	4	4	4	4	4	4	4	4	4	4	4	4	4	4	4	4	4	4	4	4	4	4	4	4	2
d1keda_	4	4	4	4	4	4	4	4	4	2	4	2	4	4	4	4	4	2	4	1	2	4	4	4	4	4	4	4	4	4	4	4	4	4	4	4	4	4	4	4	4	4	4	4	4	4	4	4	2
d1thcb_	4	4	4	4	4	4	4	4	4	2	4	2	4	4	4	4	4	2	4	1	2	4	4	4	4	4	4	4	4	4	4	4	4	4	4	4	4	4	4	4	4	4	4	4	4	4	4	4	2
d1ttrb_	4	4	4	4	4	4	4	4	4	2	4	2	4	4	4	4	4	2	4	1	2	4	4	4	4	4	4	4	4	4	4	4	4	4	4	4	4	4	4	4	4	4	4	4	4	4	4	4	2
d2roxa_	4	4	4	4	4	4	4	4	4	2	4	2	4	4	4	4	4	2	4	1	2	4	4	4	4	4	4	4	4	4	4	4	4	4	4	4	4	4	4	4	4	4	4	4	4	4	4	4	2
d2trha_	4	4	4	4	4	4	4	4	4	2	4	2	4	4	4	4	4	2	4	1	2	4	4	4	4	4	4	4	4	4	4	4	4	4	4	4	4	4	4	4	4	4	4	4	4	4	4	4	2
d1gked_	4	4	4	4	4	4	4	4	4	2	4	2	4	4	4	4	4	2	4	1	2	4	4	4	4	4	4	4	4	4	4	4	4	4	4	4	4	4	4	4	4	4	4	4	4	4	4	4	2
d1ie4a_	4	4	4	4	4	4	4	4	4	2	4	2	4	4	4	4	4	2	4	1	2	4	4	4	4	4	4	4	4	4	4	4	4	4	4	4	4	4	4	4	4	4	4	4	4	4	4	4	2
d1ie4b_	4	4	4	4	4	4	4	4	4	2	4	2	4	4	4	4	4	2	4	1	2	4	4	4	4	4	4	4	4	4	4	4	4	4	4	4	4	4	4	4	4	4	4	4	4	4	4	4	2
d1kgid_	4	4	4	4	4	4	4	4	4	2	4	2	4	4	4	4	4	2	4	1	2	4	4	4	4	4	4	4	4	4	4	4	4	4	4	4	4	4	4	4	4	4	4	4	4	4	4	4	2
d1d2oa1	4	4	4	4	4	4	2	4	4	4	2	4	4	4	4	4	4	4	4	3	4	4	4	4	4	4	4	2	2	4	4	4	4	4	2	4	4	4	4	4	4	4	4	4	4	4	2	4	4
d1d2oa2	4	4	4	4	4	4	2	4	4	4	2	4	4	4	4	4	4	4	4	3	4	4	4	4	4	4	4	2	2	4	4	4	4	4	2	4	4	4	4	4	4	4	4	4	4	4	2	4	4
d1aym1_	4	2	4	4	4	4	4	2	4	4	4	4	4	4	2	4	4	4	4	4	1	4	4	4	4	4	4	4	4	4	4	4	4	4	4	2	4	2	4	2	4	4	4	4	4	4	4	4	4
d1aym3_	4	2	4	4	4	4	4	2	4	4	4	4	4	4	2	4	4	4	4	4	1	4	4	4	4	4	4	4	4	4	4	4	4	4	4	2	4	2	4	2	4	4	4	4	4	4	4	4	4
g1aym.1	4	2	4	4	4	4	4	2	4	4	4	4	4	4	2	4	4	4	4	4	1	4	4	4	4	4	4	4	4	4	4	4	4	4	4	2	4	2	4	2	4	4	4	4	4	4	4	4	4
d1qqp1_	4	2	4	4	4	4	4	2	4	4	4	4	4	4	2	4	4	4	4	4	1	4	4	4	4	4	4	4	4	4	4	4	4	4	4	2	4	2	4	2	4	4	4	4	4	4	4	4	4
d1qqp3_	4	2	4	4	4	4	4	2	4	4	4	4	4	4	2	4	4	4	4	4	1	4	4	4	4	4	4	4	4	4	4	4	4	4	4	2	4	2	4	2	4	4	4	4	4	4	4	4	4
g1qqp.1	4	2	4	4	4	4	4	2	4	4	4	4	4	4	2	4	4	4	4	4	1	4	4	4	4	4	4	4	4	4	4	4	4	4	4	2	4	2	4	2	4	4	4	4	4	4	4	4	4
d2mev1_	4	2	4	4	4	4	4	2	4	4	4	4	4	4	2	4	4	4	4	4	1	4	4	4	4	4	4	4	4	4	4	4	4	4	4	2	4	2	4	2	4	4	4	4	4	4	4	4	4
d1b35a_	4	2	4	4	4	4	4	2	4	4	4	4	4	4	2	4	4	4	4	4	1	4	4	4	4	4	4	4	4	4	4	4	4	4	4	2	4	2	4	2	4	4	4	4	4	4	4	4	4
d1b35b_	4	2	4	4	4	4	4	2	4	4	4	4	4	4	2	4	4	4	4	4	1	4	4	4	4	4	4	4	4	4	4	4	4	4	4	2	4	2	4	2	4	4	4	4	4	4	4	4	4
g1b35.1	4	2	4	4	4	4	4	2	4	4	4	4	4	4	2	4	4	4	4	4	1	4	4	4	4	4	4	4	4	4	4	4	4	4	4	2	4	2	4	2	4	4	4	4	4	4	4	4	4
d1a6ca1	4	2	4	4	4	4	4	2	4	4	4	4	4	4	2	4	4	4	4	4	1	4	4	4	4	4	4	4	4	4	4	4	4	4	4	2	4	2	4	2	4	4	4	4	4	4	4	4	4
d1a6ca2	4	2	4	4	4	4	4	2	4	4	4	4	4	4	2	4	4	4	4	4	1	4	4	4	4	4	4	4	4	4	4	4	4	4	4	2	4	2	4	2	4	4	4	4	4	4	4	4	4
d1a6ca3	4	2	4	4	4	4	4	2	4	4	4	4	4	4	2	4	4	4	4	4	1	4	4	4	4	4	4	4	4	4	4	4	4	4	4	2	4	2	4	2	4	4	4	4	4	4	4	4	4
d1pgl11	4	2	4	4	4	4	4	2	4	4	4	4	4	4	2	4	4	4	4	4	1	4	4	4	4	4	4	4	4	4	4	4	4	4	4	2	4	2	4	2	4	4	4	4	4	4	4	4	4
d1pgl21	4	2	4	4	4	4	4	2	4	4	4	4	4	4	2	4	4	4	4	4	1	4	4	4	4	4	4	4	4	4	4	4	4	4	4	2	4	2	4	2	4	4	4	4	4	4	4	4	4
d1pgl22	4	2	4	4	4	4	4	2	4	4	4	4	4	4	2	4	4	4	4	4	1	4	4	4	4	4	4	4	4	4	4	4	4	4	4	2	4	2	4	2	4	4	4	4	4	4	4	4	4
d1ihma_	4	2	4	4	4	4	4	2	4	4	4	4	4	4	2	4	4	4	4	4	1	4	4	4	4	4	4	4	4	4	4	4	4	4	4	2	4	2	4	2	4	4	4	4	4	4	4	4	4
d2bbva_	4	2	4	4	4	4	4	2	4	4	4	4	4	4	2	4	4	4	4	4	1	4	4	4	4	4	4	4	4	4	4	4	4	4	4	2	4	2	4	2	4	4	4	4	4	4	4	4	4
d1ohfa_	4	2	4	4	4	4	4	2	4	4	4	4	4	4	2	4	4	4	4	4	1	4	4	4	4	4	4	4	4	4	4	4	4	4	4	2	4	2	4	2	4	4	4	4	4	4	4	4	4
d1f15a_	4	2	4	4	4	4	4	2	4	4	4	4	4	4	2	4	4	4	4	4	1	4	4	4	4	4	4	4	4	4	4	4	4	4	4	2	4	2	4	2	4	4	4	4	4	4	4	4	4
d1cwpa_	4	2	4	4	4	4	4	2	4	4	4	4	4	4	2	4	4	4	4	4	1	4	4	4	4	4	4	4	4	4	4	4	4	4	4	2	4	2	4	2	4	4	4	4	4	4	4	4	4
d1qjzb_	4	2	4	4	4	4	4	2	4	4	4	4	4	4	2	4	4	4	4	4	1	4	4	4	4	4	4	4	4	4	4	4	4	4	4	2	4	2	4	2	4	4	4	4	4	4	4	4	4
d1ddla_	4	2	4	4	4	4	4	2	4	4	4	4	4	4	2	4	4	4	4	4	1	4	4	4	4	4	4	4	4	4	4	4	4	4	4	2	4	2	4	2	4	4	4	4	4	4	4	4	4
d1auyb_	4	2	4	4	4	4	4	2	4	4	4	4	4	4	2	4	4	4	4	4	1	4	4	4	4	4	4	4	4	4	4	4	4	4	4	2	4	2	4	2	4	4	4	4	4	4	4	4	4
d1c8na_	4	2	4	4	4	4	4	2	4	4	4	4	4	4	2	4	4	4	4	4	1	4	4	4	4	4	4	4	4	4	4	4	4	4	4	2	4	2	4	2	4	4	4	4	4	4	4	4	4
d2tbva_	4	2	4	4	4	4	4	2	4	4	4	4	4	4	2	4	4	4	4	4	1	4	4	4	4	4	4	4	4	4	4	4	4	4	4	2	4	2	4	2	4	4	4	4	4	4	4	4	4
d1opoa_	4	2	4	4	4	4	4	2	4	4	4	4	4	4	2	4	4	4	4	4	1	4	4	4	4	4	4	4	4	4	4	4	4	4	4	2	4	2	4	2	4	4	4	4	4	4	4	4	4
d1smva_	4	2	4	4	4	4	4	2	4	4	4	4	4	4	2	4	4	4	4	4	1	4	4	4	4	4	4	4	4	4	4	4	4	4	4	2	4	2	4	2	4	4	4	4	4	4	4	4	4
d1f2na_	4	2	4	4	4	4	4	2	4	4	4	4	4	4	2	4	4	4	4	4	1	4	4	4	4	4	4	4	4	4	4	4	4	4	4	2	4	2	4	2	4	4	4	4	4	4	4	4	4
d2bpa1_	4	4	4	4	4	4	4	4	4	2	4	2	4	4	4	4	4	4	2	4	3	4	4	4	2	4	4	4	4	4	4	4	4	4	4	4	2	4	2	4	4	4	2	4	4	4	4	4	4
d2bpa2_	4	4	4	4	4	4	4	4	4	2	4	2	4	4	4	4	4	4	2	4	3	4	4	4	2	4	4	4	4	4	4	4	4	4	4	4	2	4	2	4	4	4	2	4	4	4	4	4	4
d1m06g_	4	4	4	4	4	4	4	4	4	2	4	2	4	4	4	4	4	4	2	4	3	4	4	4	2	4	4	4	4	4	4	4	4	4	4	4	2	4	2	4	4	4	2	4	4	4	4	4	4
d1c8da_	4	4	4	4	4	4	4	4	4	2	4	2	4	4	4	4	4	4	2	4	3	4	4	4	2	4	4	4	4	4	4	4	4	4	4	4	2	4	2	4	4	4	2	4	4	4	4	4	4
d1lp3a_	4	4	4	4	4	4	4	4	4	2	4	2	4	4	4	4	4	4	2	4	3	4	4	4	2	4	4	4	4	4	4	4	4	4	4	4	2	4	2	4	4	4	2	4	4	4	4	4	4
d1dnv__	4	4	4	4	4	4	4	4	4	2	4	2	4	4	4	4	4	4	2	4	3	4	4	4	2	4	4	4	4	4	4	4	4	4	4	4	2	4	2	4	4	4	2	4	4	4	4	4	4
d1vpsa_	4	4	2	2	4	4	4	4	4	4	2	4	4	4	4	4	4	2	4	2	3	4	2	2	4	4	2	4	2	2	4	2	4	2	2	4	4	4	4	4	4	4	4	4	4	4	4	4	4
d1dzla_	4	4	2	2	4	4	4	4	4	4	2	4	4	4	4	4	4	2	4	2	3	4	2	2	4	4	2	4	2	2	4	2	4	2	2	4	4	4	4	4	4	4	4	4	4	4	4	4	4
d1hx6a1	4	4	4	4	4	4	2	4	2	4	4	4	4	4	4	2	4	4	4	4	3	4	4	4	4	4	4	4	4	4	2	4	4	4	4	4	4	4	4	4	2	4	4	4	2	4	4	4	4
d1hx6a2	4	4	4	4	4	4	2	4	2	4	4	4	4	4	4	2	4	4	4	4	3	4	4	4	4	4	4	4	4	4	2	4	4	4	4	4	4	4	4	4	2	4	4	4	2	4	4	4	4
d1m3ya1	4	4	4	4	4	4	2	4	2	4	4	4	4	4	4	2	4	4	4	4	3	4	4	4	4	4	4	4	4	4	2	4	4	4	4	4	4	4	4	4	2	4	4	4	2	4	4	4	4
d1m3ya2	4	4	4	4	4	4	2	4	2	4	4	4	4	4	4	2	4	4	4	4	3	4	4	4	4	4	4	4	4	4	2	4	4	4	4	4	4	4	4	4	2	4	4	4	2	4	4	4	4
d1p2za1	4	4	4	4	4	4	2	4	2	4	4	4	4	4	4	2	4	4	4	4	3	4	4	4	4	4	4	4	4	4	2	4	4	4	4	4	4	4	4	4	2	4	4	4	2	4	4	4	4
d1p2za2	4	4	4	4	4	4	2	4	2	4	4	4	4	4	4	2	4	4	4	4	3	4	4	4	4	4	4	4	4	4	2	4	4	4	4	4	4	4	4	4	2	4	4	4	2	4	4	4	4
d1stma_	4	4	4	4	4	4	4	4	4	4	4	4	4	2	4	4	4	4	4	4	3	2	4	4	4	4	4	2	4	4	4	4	4	4	4	4	4	4	4	4	4	4	4	2	4	4	2	4	2
d1a34a_	4	4	4	4	4	4	4	4	4	4	4	4	4	2	4	4	4	4	4	4	3	2	4	4	4	4	4	2	4	4	4	4	4	4	4	4	4	4	4	4	4	4	4	2	4	4	2	4	2
d2stv__	4	4	4	4	4	4	4	4	4	4	4	4	4	2	4	4	4	4	4	4	3	2	4	4	4	4	4	2	4	4	4	4	4	4	4	4	4	4	4	4	4	4	4	2	4	4	2	4	2
d1pgs_1	4	4	4	4	4	4	4	4	4	4	4	4	2	4	4	4	4	4	4	4	3	4	4	4	4	4	4	4	4	4	4	4	4	4	4	4	4	4	4	4	4	2	4	4	4	2	4	2	4
d1pgs_2	4	4	4	4	4	4	4	4	4	4	4	4	2	4	4	4	4	4	4	4	3	4	4	4	4	4	4	4	4	4	4	4	4	4	4	4	4	4	4	4	4	2	4	4	4	2	4	2	4
d1sdwa1	4	4	4	4	4	4	4	4	4	4	4	4	2	4	4	4	4	4	4	4	3	4	4	4	4	4	4	4	4	4	4	4	4	4	4	4	4	4	4	4	4	2	4	4	4	2	4	2	4
d1sdwa2	4	4	4	4	4	4	4	4	4	4	4	4	2	4	4	4	4	4	4	4	3	4	4	4	4	4	4	4	4	4	4	4	4	4	4	4	4	4	4	4	4	2	4	4	4	2	4	2	4
d1nsza_	4	4	4	2	2	2	4	4	2	4	4	4	4	2	2	4	4	4	2	2	4	1	4	4	2	4	2	2	4	4	2	4	2	4	4	2	4	4	4	2	4	2	4	2	2	4	2	2	2
d1jova_	4	4	4	2	2	2	4	4	2	4	4	4	4	2	2	4	4	4	2	2	4	1	4	4	2	4	2	2	4	4	2	4	2	4	4	2	4	4	4	2	4	2	4	2	2	4	2	2	2
d1jz7a4	4	4	4	2	2	2	4	4	2	4	4	4	4	2	2	4	4	4	2	2	4	1	4	4	2	4	2	2	4	4	2	4	2	4	4	2	4	4	4	2	4	2	4	2	2	4	2	2	2
d1cb8a3	4	4	4	2	2	2	4	4	2	4	4	4	4	2	2	4	4	4	2	2	4	1	4	4	2	4	2	2	4	4	2	4	2	4	4	2	4	4	4	2	4	2	4	2	2	4	2	2	2
d1rwha3	4	4	4	2	2	2	4	4	2	4	4	4	4	2	2	4	4	4	2	2	4	1	4	4	2	4	2	2	4	4	2	4	2	4	4	2	4	4	4	2	4	2	4	2	2	4	2	2	2
d1n7oa3	4	4	4	2	2	2	4	4	2	4	4	4	4	2	2	4	4	4	2	2	4	1	4	4	2	4	2	2	4	4	2	4	2	4	4	2	4	4	4	2	4	2	4	2	2	4	2	2	2
d1hn0a4	4	4	4	2	2	2	4	4	2	4	4	4	4	2	2	4	4	4	2	2	4	1	4	4	2	4	2	2	4	4	2	4	2	4	4	2	4	4	4	2	4	2	4	2	2	4	2	2	2
d1h54a2	4	4	4	2	2	2	4	4	2	4	4	4	4	2	2	4	4	4	2	2	4	1	4	4	2	4	2	2	4	4	2	4	2	4	4	2	4	4	4	2	4	2	4	2	2	4	2	2	2
d1lf6a2	4	4	4	2	2	2	4	4	2	4	4	4	4	2	2	4	4	4	2	2	4	1	4	4	2	4	2	2	4	4	2	4	2	4	4	2	4	4	4	2	4	2	4	2	2	4	2	2	2
d1k1xa2	4	4	4	2	2	2	4	4	2	4	4	4	4	2	2	4	4	4	2	2	4	1	4	4	2	4	2	2	4	4	2	4	2	4	4	2	4	4	4	2	4	2	4	2	2	4	2	2	2
d1qwna2	4	4	4	2	2	2	4	4	2	4	4	4	4	2	2	4	4	4	2	2	4	1	4	4	2	4	2	2	4	4	2	4	2	4	4	2	4	4	4	2	4	2	4	2	2	4	2	2	2
g1o7d.2	4	4	4	2	2	2	4	4	2	4	4	4	4	2	2	4	4	4	2	2	4	1	4	4	2	4	2	2	4	4	2	4	2	4	4	2	4	4	4	2	4	2	4	2	2	4	2	2	2
d1ivub1	4	2	2	4	4	4	4	2	4	4	4	4	4	4	4	2	4	4	4	4	2	3	2	2	4	4	4	4	4	4	4	4	4	2	2	4	2	2	2	4	4	4	2	4	4	2	4	4	4
d1ivvb1	4	2	2	4	4	4	4	2	4	4	4	4	4	4	4	2	4	4	4	4	2	3	2	2	4	4	4	4	4	4	4	4	4	2	2	4	2	2	2	4	4	4	2	4	4	2	4	4	4
d1iu7b1	4	2	2	4	4	4	4	2	4	4	4	4	4	4	4	2	4	4	4	4	2	3	2	2	4	4	4	4	4	4	4	4	4	2	2	4	2	2	2	4	4	4	2	4	4	2	4	4	4
d1ivwa1	4	2	2	4	4	4	4	2	4	4	4	4	4	4	4	2	4	4	4	4	2	3	2	2	4	4	4	4	4	4	4	4	4	2	2	4	2	2	2	4	4	4	2	4	4	2	4	4	4
d1ui8a1	4	2	2	4	4	4	4	2	4	4	4	4	4	4	4	2	4	4	4	4	2	3	2	2	4	4	4	4	4	4	4	4	4	2	2	4	2	2	2	4	4	4	2	4	4	2	4	4	4
d1n9ea1	4	2	2	4	4	4	4	2	4	4	4	4	4	4	4	2	4	4	4	4	2	3	2	2	4	4	4	4	4	4	4	4	4	2	2	4	2	2	2	4	4	4	2	4	4	2	4	4	4
d1bia_2	4	4	2	4	4	4	4	4	4	4	4	4	4	4	4	2	4	2	4	4	4	4	3	3	3	3	4	4	4	4	4	4	4	2	4	2	4	4	4	4	4	2	4	4	4	4	4	4	4
d1bib_2	4	4	2	4	4	4	4	4	4	4	4	4	4	4	4	2	4	2	4	4	4	4	3	3	3	3	4	4	4	4	4	4	4	2	4	2	4	4	4	4	4	2	4	4	4	4	4	4	4
d1hxda2	4	4	2	4	4	4	4	4	4	4	4	4	4	4	4	2	4	2	4	4	4	4	3	3	3	3	4	4	4	4	4	4	4	2	4	2	4	4	4	4	4	2	4	4	4	4	4	4	4
d1hxdb2	4	4	2	4	4	4	4	4	4	4	4	4	4	4	4	2	4	2	4	4	4	4	3	3	3	3	4	4	4	4	4	4	4	2	4	2	4	4	4	4	4	2	4	4	4	4	4	4	4
d1g3sa3	4	4	2	4	4	4	4	4	4	4	4	4	4	4	4	2	4	2	4	4	4	4	3	3	3	3	4	4	4	4	4	4	4	2	4	2	4	4	4	4	4	2	4	4	4	4	4	4	4
d1fx7a3	4	4	2	4	4	4	4	4	4	4	4	4	4	4	4	2	4	2	4	4	4	4	3	3	3	3	4	4	4	4	4	4	4	2	4	2	4	4	4	4	4	2	4	4	4	4	4	4	4
d1igqa_	4	4	2	4	4	4	4	4	4	4	4	4	4	4	4	2	4	2	4	4	4	4	3	3	3	3	4	4	4	4	4	4	4	2	4	2	4	4	4	4	4	2	4	4	4	4	4	4	4
d1igqb_	4	4	2	4	4	4	4	4	4	4	4	4	4	4	4	2	4	2	4	4	4	4	3	3	3	3	4	4	4	4	4	4	4	2	4	2	4	4	4	4	4	2	4	4	4	4	4	4	4
d1ckaa_	4	4	4	4	4	4	4	4	4	4	2	4	4	4	4	4	4	4	4	4	4	4	1	3	3	3	2	4	4	4	4	4	4	4	4	4	4	4	4	4	4	4	4	2	4	4	4	4	4
d1shfa_	4	4	4	4	4	4	4	4	4	4	2	4	4	4	4	4	4	4	4	4	4	4	1	3	3	3	2	4	4	4	4	4	4	4	4	4	4	4	4	4	4	4	4	2	4	4	4	4	4
d1ark__	4	4	4	4	4	4	4	4	4	4	2	4	4	4	4	4	4	4	4	4	4	4	1	3	3	3	2	4	4	4	4	4	4	4	4	4	4	4	4	4	4	4	4	2	4	4	4	4	4
d1bbza_	4	4	4	4	4	4	4	4	4	4	2	4	4	4	4	4	4	4	4	4	4	4	1	3	3	3	2	4	4	4	4	4	4	4	4	4	4	4	4	4	4	4	4	2	4	4	4	4	4
d1pht__	4	4	4	4	4	4	4	4	4	4	2	4	4	4	4	4	4	4	4	4	4	4	1	3	3	3	2	4	4	4	4	4	4	4	4	4	4	4	4	4	4	4	4	2	4	4	4	4	4
d1g2ba_	4	4	4	4	4	4	4	4	4	4	2	4	4	4	4	4	4	4	4	4	4	4	1	3	3	3	2	4	4	4	4	4	4	4	4	4	4	4	4	4	4	4	4	2	4	4	4	4	4
d1pwt__	4	4	4	4	4	4	4	4	4	4	2	4	4	4	4	4	4	4	4	4	4	4	1	3	3	3	2	4	4	4	4	4	4	4	4	4	4	4	4	4	4	4	4	2	4	4	4	4	4
d1tuc__	4	4	4	4	4	4	4	4	4	4	2	4	4	4	4	4	4	4	4	4	4	4	1	3	3	3	2	4	4	4	4	4	4	4	4	4	4	4	4	4	4	4	4	2	4	4	4	4	4
d1awj__	4	4	4	4	4	4	4	4	4	4	2	4	4	4	4	4	4	4	4	4	4	4	1	3	3	3	2	4	4	4	4	4	4	4	4	4	4	4	4	4	4	4	4	2	4	4	4	4	4
d1qcfa1	4	4	4	4	4	4	4	4	4	4	2	4	4	4	4	4	4	4	4	4	4	4	1	3	3	3	2	4	4	4	4	4	4	4	4	4	4	4	4	4	4	4	4	2	4	4	4	4	4
d1cska_	4	4	4	4	4	4	4	4	4	4	2	4	4	4	4	4	4	4	4	4	4	4	1	3	3	3	2	4	4	4	4	4	4	4	4	4	4	4	4	4	4	4	4	2	4	4	4	4	4
d1fmk_1	4	4	4	4	4	4	4	4	4	4	2	4	4	4	4	4	4	4	4	4	4	4	1	3	3	3	2	4	4	4	4	4	4	4	4	4	4	4	4	4	4	4	4	2	4	4	4	4	4
d1aww__	4	4	4	4	4	4	4	4	4	4	2	4	4	4	4	4	4	4	4	4	4	4	1	3	3	3	2	4	4	4	4	4	4	4	4	4	4	4	4	4	4	4	4	2	4	4	4	4	4
d1gl5a_	4	4	4	4	4	4	4	4	4	4	2	4	4	4	4	4	4	4	4	4	4	4	1	3	3	3	2	4	4	4	4	4	4	4	4	4	4	4	4	4	4	4	4	2	4	4	4	4	4
d1azea_	4	4	4	4	4	4	4	4	4	4	2	4	4	4	4	4	4	4	4	4	4	4	1	3	3	3	2	4	4	4	4	4	4	4	4	4	4	4	4	4	4	4	4	2	4	4	4	4	4
d1gcqa_	4	4	4	4	4	4	4	4	4	4	2	4	4	4	4	4	4	4	4	4	4	4	1	3	3	3	2	4	4	4	4	4	4	4	4	4	4	4	4	4	4	4	4	2	4	4	4	4	4
d1gria1	4	4	4	4	4	4	4	4	4	4	2	4	4	4	4	4	4	4	4	4	4	4	1	3	3	3	2	4	4	4	4	4	4	4	4	4	4	4	4	4	4	4	4	2	4	4	4	4	4
d1sema_	4	4	4	4	4	4	4	4	4	4	2	4	4	4	4	4	4	4	4	4	4	4	1	3	3	3	2	4	4	4	4	4	4	4	4	4	4	4	4	4	4	4	4	2	4	4	4	4	4
d1utia_	4	4	4	4	4	4	4	4	4	4	2	4	4	4	4	4	4	4	4	4	4	4	1	3	3	3	2	4	4	4	4	4	4	4	4	4	4	4	4	4	4	4	4	2	4	4	4	4	4
d1hsq__	4	4	4	4	4	4	4	4	4	4	2	4	4	4	4	4	4	4	4	4	4	4	1	3	3	3	2	4	4	4	4	4	4	4	4	4	4	4	4	4	4	4	4	2	4	4	4	4	4
d1lcka1	4	4	4	4	4	4	4	4	4	4	2	4	4	4	4	4	4	4	4	4	4	4	1	3	3	3	2	4	4	4	4	4	4	4	4	4	4	4	4	4	4	4	4	2	4	4	4	4	4
d1ycsb2	4	4	4	4	4	4	4	4	4	4	2	4	4	4	4	4	4	4	4	4	4	4	1	3	3	3	2	4	4	4	4	4	4	4	4	4	4	4	4	4	4	4	4	2	4	4	4	4	4
d1bb9__	4	4	4	4	4	4	4	4	4	4	2	4	4	4	4	4	4	4	4	4	4	4	1	3	3	3	2	4	4	4	4	4	4	4	4	4	4	4	4	4	4	4	4	2	4	4	4	4	4
d1i07a_	4	4	4	4	4	4	4	4	4	4	2	4	4	4	4	4	4	4	4	4	4	4	1	3	3	3	2	4	4	4	4	4	4	4	4	4	4	4	4	4	4	4	4	2	4	4	4	4	4
d1gcqc_	4	4	4	4	4	4	4	4	4	4	2	4	4	4	4	4	4	4	4	4	4	4	1	3	3	3	2	4	4	4	4	4	4	4	4	4	4	4	4	4	4	4	4	2	4	4	4	4	4
d1i1ja_	4	4	4	4	4	4	4	4	4	4	2	4	4	4	4	4	4	4	4	4	4	4	1	3	3	3	2	4	4	4	4	4	4	4	4	4	4	4	4	4	4	4	4	2	4	4	4	4	4
d1kjwa1	4	4	4	4	4	4	4	4	4	4	2	4	4	4	4	4	4	4	4	4	4	4	1	3	3	3	2	4	4	4	4	4	4	4	4	4	4	4	4	4	4	4	4	2	4	4	4	4	4
d1jo8a_	4	4	4	4	4	4	4	4	4	4	2	4	4	4	4	4	4	4	4	4	4	4	1	3	3	3	2	4	4	4	4	4	4	4	4	4	4	4	4	4	4	4	4	2	4	4	4	4	4
d1ng2a1	4	4	4	4	4	4	4	4	4	4	2	4	4	4	4	4	4	4	4	4	4	4	1	3	3	3	2	4	4	4	4	4	4	4	4	4	4	4	4	4	4	4	4	2	4	4	4	4	4
d1ng2a2	4	4	4	4	4	4	4	4	4	4	2	4	4	4	4	4	4	4	4	4	4	4	1	3	3	3	2	4	4	4	4	4	4	4	4	4	4	4	4	4	4	4	4	2	4	4	4	4	4
d1k4us_	4	4	4	4	4	4	4	4	4	4	2	4	4	4	4	4	4	4	4	4	4	4	1	3	3	3	2	4	4	4	4	4	4	4	4	4	4	4	4	4	4	4	4	2	4	4	4	4	4
d1jqqa_	4	4	4	4	4	4	4	4	4	4	2	4	4	4	4	4	4	4	4	4	4	4	1	3	3	3	2	4	4	4	4	4	4	4	4	4	4	4	4	4	4	4	4	2	4	4	4	4	4
d1udla_	4	4	4	4	4	4	4	4	4	4	2	4	4	4	4	4	4	4	4	4	4	4	1	3	3	3	2	4	4	4	4	4	4	4	4	4	4	4	4	4	4	4	4	2	4	4	4	4	4
d1ue9a_	4	4	4	4	4	4	4	4	4	4	2	4	4	4	4	4	4	4	4	4	4	4	1	3	3	3	2	4	4	4	4	4	4	4	4	4	4	4	4	4	4	4	4	2	4	4	4	4	4
d1uffa_	4	4	4	4	4	4	4	4	4	4	2	4	4	4	4	4	4	4	4	4	4	4	1	3	3	3	2	4	4	4	4	4	4	4	4	4	4	4	4	4	4	4	4	2	4	4	4	4	4
d1ug1a_	4	4	4	4	4	4	4	4	4	4	2	4	4	4	4	4	4	4	4	4	4	4	1	3	3	3	2	4	4	4	4	4	4	4	4	4	4	4	4	4	4	4	4	2	4	4	4	4	4
d1uhca_	4	4	4	4	4	4	4	4	4	4	2	4	4	4	4	4	4	4	4	4	4	4	1	3	3	3	2	4	4	4	4	4	4	4	4	4	4	4	4	4	4	4	4	2	4	4	4	4	4
d1ugva_	4	4	4	4	4	4	4	4	4	4	2	4	4	4	4	4	4	4	4	4	4	4	1	3	3	3	2	4	4	4	4	4	4	4	4	4	4	4	4	4	4	4	4	2	4	4	4	4	4
d1uj0a_	4	4	4	4	4	4	4	4	4	4	2	4	4	4	4	4	4	4	4	4	4	4	1	3	3	3	2	4	4	4	4	4	4	4	4	4	4	4	4	4	4	4	4	2	4	4	4	4	4
d1ujya_	4	4	4	4	4	4	4	4	4	4	2	4	4	4	4	4	4	4	4	4	4	4	1	3	3	3	2	4	4	4	4	4	4	4	4	4	4	4	4	4	4	4	4	2	4	4	4	4	4
d1oota_	4	4	4	4	4	4	4	4	4	4	2	4	4	4	4	4	4	4	4	4	4	4	1	3	3	3	2	4	4	4	4	4	4	4	4	4	4	4	4	4	4	4	4	2	4	4	4	4	4
d1ri9a_	4	4	4	4	4	4	4	4	4	4	2	4	4	4	4	4	4	4	4	4	4	4	1	3	3	3	2	4	4	4	4	4	4	4	4	4	4	4	4	4	4	4	4	2	4	4	4	4	4
d1m9sa2	4	4	4	2	4	4	4	4	2	4	4	4	4	2	4	4	4	4	4	4	4	2	3	3	3	3	4	4	4	4	4	4	4	4	4	4	4	4	4	4	4	4	4	4	4	4	2	2	4
d1m9sa3	4	4	4	2	4	4	4	4	2	4	4	4	4	2	4	4	4	4	4	4	4	2	3	3	3	3	4	4	4	4	4	4	4	4	4	4	4	4	4	4	4	4	4	4	4	4	2	2	4
d1m9sa4	4	4	4	2	4	4	4	4	2	4	4	4	4	2	4	4	4	4	4	4	4	2	3	3	3	3	4	4	4	4	4	4	4	4	4	4	4	4	4	4	4	4	4	4	4	4	2	2	4
d1br1a1	4	4	4	4	4	4	4	4	4	4	4	4	4	4	4	4	4	4	4	4	4	4	3	1	3	3	4	4	4	4	4	4	4	4	4	4	4	4	4	4	4	4	4	4	4	4	4	4	4
d1br1c1	4	4	4	4	4	4	4	4	4	4	4	4	4	4	4	4	4	4	4	4	4	4	3	1	3	3	4	4	4	4	4	4	4	4	4	4	4	4	4	4	4	4	4	4	4	4	4	4	4
d1br1e1	4	4	4	4	4	4	4	4	4	4	4	4	4	4	4	4	4	4	4	4	4	4	3	1	3	3	4	4	4	4	4	4	4	4	4	4	4	4	4	4	4	4	4	4	4	4	4	4	4
d1br1g1	4	4	4	4	4	4	4	4	4	4	4	4	4	4	4	4	4	4	4	4	4	4	3	1	3	3	4	4	4	4	4	4	4	4	4	4	4	4	4	4	4	4	4	4	4	4	4	4	4
d1br2a1	4	4	4	4	4	4	4	4	4	4	4	4	4	4	4	4	4	4	4	4	4	4	3	1	3	3	4	4	4	4	4	4	4	4	4	4	4	4	4	4	4	4	4	4	4	4	4	4	4
d1br2b1	4	4	4	4	4	4	4	4	4	4	4	4	4	4	4	4	4	4	4	4	4	4	3	1	3	3	4	4	4	4	4	4	4	4	4	4	4	4	4	4	4	4	4	4	4	4	4	4	4
d1br2c1	4	4	4	4	4	4	4	4	4	4	4	4	4	4	4	4	4	4	4	4	4	4	3	1	3	3	4	4	4	4	4	4	4	4	4	4	4	4	4	4	4	4	4	4	4	4	4	4	4
d1br2d1	4	4	4	4	4	4	4	4	4	4	4	4	4	4	4	4	4	4	4	4	4	4	3	1	3	3	4	4	4	4	4	4	4	4	4	4	4	4	4	4	4	4	4	4	4	4	4	4	4
d1br2e1	4	4	4	4	4	4	4	4	4	4	4	4	4	4	4	4	4	4	4	4	4	4	3	1	3	3	4	4	4	4	4	4	4	4	4	4	4	4	4	4	4	4	4	4	4	4	4	4	4
d1br2f1	4	4	4	4	4	4	4	4	4	4	4	4	4	4	4	4	4	4	4	4	4	4	3	1	3	3	4	4	4	4	4	4	4	4	4	4	4	4	4	4	4	4	4	4	4	4	4	4	4
d1br4a1	4	4	4	4	4	4	4	4	4	4	4	4	4	4	4	4	4	4	4	4	4	4	3	1	3	3	4	4	4	4	4	4	4	4	4	4	4	4	4	4	4	4	4	4	4	4	4	4	4
d1br4c1	4	4	4	4	4	4	4	4	4	4	4	4	4	4	4	4	4	4	4	4	4	4	3	1	3	3	4	4	4	4	4	4	4	4	4	4	4	4	4	4	4	4	4	4	4	4	4	4	4
d1br4e1	4	4	4	4	4	4	4	4	4	4	4	4	4	4	4	4	4	4	4	4	4	4	3	1	3	3	4	4	4	4	4	4	4	4	4	4	4	4	4	4	4	4	4	4	4	4	4	4	4
d1br4g1	4	4	4	4	4	4	4	4	4	4	4	4	4	4	4	4	4	4	4	4	4	4	3	1	3	3	4	4	4	4	4	4	4	4	4	4	4	4	4	4	4	4	4	4	4	4	4	4	4
d2mysa1	4	4	4	4	4	4	4	4	4	4	4	4	4	4	4	4	4	4	4	4	4	4	3	1	3	3	4	4	4	4	4	4	4	4	4	4	4	4	4	4	4	4	4	4	4	4	4	4	4
d1oe9a1	4	4	4	4	4	4	4	4	4	4	4	4	4	4	4	4	4	4	4	4	4	4	3	1	3	3	4	4	4	4	4	4	4	4	4	4	4	4	4	4	4	4	4	4	4	4	4	4	4
d1b7ta1	4	4	4	4	4	4	4	4	4	4	4	4	4	4	4	4	4	4	4	4	4	4	3	1	3	3	4	4	4	4	4	4	4	4	4	4	4	4	4	4	4	4	4	4	4	4	4	4	4
d1dfka1	4	4	4	4	4	4	4	4	4	4	4	4	4	4	4	4	4	4	4	4	4	4	3	1	3	3	4	4	4	4	4	4	4	4	4	4	4	4	4	4	4	4	4	4	4	4	4	4	4
d1dfla1	4	4	4	4	4	4	4	4	4	4	4	4	4	4	4	4	4	4	4	4	4	4	3	1	3	3	4	4	4	4	4	4	4	4	4	4	4	4	4	4	4	4	4	4	4	4	4	4	4
d1dflb1	4	4	4	4	4	4	4	4	4	4	4	4	4	4	4	4	4	4	4	4	4	4	3	1	3	3	4	4	4	4	4	4	4	4	4	4	4	4	4	4	4	4	4	4	4	4	4	4	4
d1kk7a1	4	4	4	4	4	4	4	4	4	4	4	4	4	4	4	4	4	4	4	4	4	4	3	1	3	3	4	4	4	4	4	4	4	4	4	4	4	4	4	4	4	4	4	4	4	4	4	4	4
d1kk8a1	4	4	4	4	4	4	4	4	4	4	4	4	4	4	4	4	4	4	4	4	4	4	3	1	3	3	4	4	4	4	4	4	4	4	4	4	4	4	4	4	4	4	4	4	4	4	4	4	4
d1kqma1	4	4	4	4	4	4	4	4	4	4	4	4	4	4	4	4	4	4	4	4	4	4	3	1	3	3	4	4	4	4	4	4	4	4	4	4	4	4	4	4	4	4	4	4	4	4	4	4	4
d1kwoa1	4	4	4	4	4	4	4	4	4	4	4	4	4	4	4	4	4	4	4	4	4	4	3	1	3	3	4	4	4	4	4	4	4	4	4	4	4	4	4	4	4	4	4	4	4	4	4	4	4
d1l2oa1	4	4	4	4	4	4	4	4	4	4	4	4	4	4	4	4	4	4	4	4	4	4	3	1	3	3	4	4	4	4	4	4	4	4	4	4	4	4	4	4	4	4	4	4	4	4	4	4	4
d1qvia1	4	4	4	4	4	4	4	4	4	4	4	4	4	4	4	4	4	4	4	4	4	4	3	1	3	3	4	4	4	4	4	4	4	4	4	4	4	4	4	4	4	4	4	4	4	4	4	4	4
d1d0xa1	4	4	4	4	4	4	4	4	4	4	4	4	4	4	4	4	4	4	4	4	4	4	3	1	3	3	4	4	4	4	4	4	4	4	4	4	4	4	4	4	4	4	4	4	4	4	4	4	4
d1d0ya1	4	4	4	4	4	4	4	4	4	4	4	4	4	4	4	4	4	4	4	4	4	4	3	1	3	3	4	4	4	4	4	4	4	4	4	4	4	4	4	4	4	4	4	4	4	4	4	4	4
d1d0za1	4	4	4	4	4	4	4	4	4	4	4	4	4	4	4	4	4	4	4	4	4	4	3	1	3	3	4	4	4	4	4	4	4	4	4	4	4	4	4	4	4	4	4	4	4	4	4	4	4
d1d1aa1	4	4	4	4	4	4	4	4	4	4	4	4	4	4	4	4	4	4	4	4	4	4	3	1	3	3	4	4	4	4	4	4	4	4	4	4	4	4	4	4	4	4	4	4	4	4	4	4	4
d1d1ba1	4	4	4	4	4	4	4	4	4	4	4	4	4	4	4	4	4	4	4	4	4	4	3	1	3	3	4	4	4	4	4	4	4	4	4	4	4	4	4	4	4	4	4	4	4	4	4	4	4
d1d1ca1	4	4	4	4	4	4	4	4	4	4	4	4	4	4	4	4	4	4	4	4	4	4	3	1	3	3	4	4	4	4	4	4	4	4	4	4	4	4	4	4	4	4	4	4	4	4	4	4	4
d1fmva1	4	4	4	4	4	4	4	4	4	4	4	4	4	4	4	4	4	4	4	4	4	4	3	1	3	3	4	4	4	4	4	4	4	4	4	4	4	4	4	4	4	4	4	4	4	4	4	4	4
d1fmwa1	4	4	4	4	4	4	4	4	4	4	4	4	4	4	4	4	4	4	4	4	4	4	3	1	3	3	4	4	4	4	4	4	4	4	4	4	4	4	4	4	4	4	4	4	4	4	4	4	4
d1jwya1	4	4	4	4	4	4	4	4	4	4	4	4	4	4	4	4	4	4	4	4	4	4	3	1	3	3	4	4	4	4	4	4	4	4	4	4	4	4	4	4	4	4	4	4	4	4	4	4	4
d1jx2a1	4	4	4	4	4	4	4	4	4	4	4	4	4	4	4	4	4	4	4	4	4	4	3	1	3	3	4	4	4	4	4	4	4	4	4	4	4	4	4	4	4	4	4	4	4	4	4	4	4
d1lvk_1	4	4	4	4	4	4	4	4	4	4	4	4	4	4	4	4	4	4	4	4	4	4	3	1	3	3	4	4	4	4	4	4	4	4	4	4	4	4	4	4	4	4	4	4	4	4	4	4	4
d1mma_1	4	4	4	4	4	4	4	4	4	4	4	4	4	4	4	4	4	4	4	4	4	4	3	1	3	3	4	4	4	4	4	4	4	4	4	4	4	4	4	4	4	4	4	4	4	4	4	4	4
d1mmg_1	4	4	4	4	4	4	4	4	4	4	4	4	4	4	4	4	4	4	4	4	4	4	3	1	3	3	4	4	4	4	4	4	4	4	4	4	4	4	4	4	4	4	4	4	4	4	4	4	4
d1mmn_1	4	4	4	4	4	4	4	4	4	4	4	4	4	4	4	4	4	4	4	4	4	4	3	1	3	3	4	4	4	4	4	4	4	4	4	4	4	4	4	4	4	4	4	4	4	4	4	4	4
d1mmd_1	4	4	4	4	4	4	4	4	4	4	4	4	4	4	4	4	4	4	4	4	4	4	3	1	3	3	4	4	4	4	4	4	4	4	4	4	4	4	4	4	4	4	4	4	4	4	4	4	4
d1mnd_1	4	4	4	4	4	4	4	4	4	4	4	4	4	4	4	4	4	4	4	4	4	4	3	1	3	3	4	4	4	4	4	4	4	4	4	4	4	4	4	4	4	4	4	4	4	4	4	4	4
d1mne_1	4	4	4	4	4	4	4	4	4	4	4	4	4	4	4	4	4	4	4	4	4	4	3	1	3	3	4	4	4	4	4	4	4	4	4	4	4	4	4	4	4	4	4	4	4	4	4	4	4
d1vom_1	4	4	4	4	4	4	4	4	4	4	4	4	4	4	4	4	4	4	4	4	4	4	3	1	3	3	4	4	4	4	4	4	4	4	4	4	4	4	4	4	4	4	4	4	4	4	4	4	4
d1mhna_	4	4	4	4	4	4	4	2	4	4	4	4	4	4	2	4	4	4	4	2	4	4	3	3	3	3	4	4	4	4	4	4	4	4	4	4	4	4	4	4	4	4	4	4	4	4	4	4	4
d1khca_	4	4	4	4	4	4	4	2	4	4	4	4	4	4	2	4	4	4	4	2	4	4	3	3	3	3	4	4	4	4	4	4	4	4	4	4	4	4	4	4	4	4	4	4	4	4	4	4	4
d1h3za_	4	4	4	4	4	4	4	2	4	4	4	4	4	4	2	4	4	4	4	2	4	4	3	3	3	3	4	4	4	4	4	4	4	4	4	4	4	4	4	4	4	4	4	4	4	4	4	4	4
d1n27a_	4	4	4	4	4	4	4	2	4	4	4	4	4	4	2	4	4	4	4	2	4	4	3	3	3	3	4	4	4	4	4	4	4	4	4	4	4	4	4	4	4	4	4	4	4	4	4	4	4
d1oi1a1	4	4	4	4	4	4	4	2	4	4	4	4	4	4	2	4	4	4	4	2	4	4	3	3	3	3	4	4	4	4	4	4	4	4	4	4	4	4	4	4	4	4	4	4	4	4	4	4	4
d1oi1a2	4	4	4	4	4	4	4	2	4	4	4	4	4	4	2	4	4	4	4	2	4	4	3	3	3	3	4	4	4	4	4	4	4	4	4	4	4	4	4	4	4	4	4	4	4	4	4	4	4
d1oz2a1	4	4	4	4	4	4	4	2	4	4	4	4	4	4	2	4	4	4	4	2	4	4	3	3	3	3	4	4	4	4	4	4	4	4	4	4	4	4	4	4	4	4	4	4	4	4	4	4	4
d1oz2a2	4	4	4	4	4	4	4	2	4	4	4	4	4	4	2	4	4	4	4	2	4	4	3	3	3	3	4	4	4	4	4	4	4	4	4	4	4	4	4	4	4	4	4	4	4	4	4	4	4
d1oz2a3	4	4	4	4	4	4	4	2	4	4	4	4	4	4	2	4	4	4	4	2	4	4	3	3	3	3	4	4	4	4	4	4	4	4	4	4	4	4	4	4	4	4	4	4	4	4	4	4	4
d1bf4a_	4	4	4	4	4	4	4	4	4	4	4	4	4	4	4	4	4	4	4	4	4	4	3	3	3	3	4	4	2	4	4	4	2	4	4	4	4	4	2	4	4	4	4	4	4	2	4	4	4
d1azpa_	4	4	4	4	4	4	4	4	4	4	4	4	4	4	4	4	4	4	4	4	4	4	3	3	3	3	4	4	2	4	4	4	2	4	4	4	4	4	2	4	4	4	4	4	4	2	4	4	4
d1dz1a_	4	4	4	4	4	4	4	4	4	4	4	4	4	4	4	4	4	4	4	4	4	4	3	3	3	3	4	4	2	4	4	4	2	4	4	4	4	4	2	4	4	4	4	4	4	2	4	4	4
d1guwa_	4	4	4	4	4	4	4	4	4	4	4	4	4	4	4	4	4	4	4	4	4	4	3	3	3	3	4	4	2	4	4	4	2	4	4	4	4	4	2	4	4	4	4	4	4	2	4	4	4
d1knaa_	4	4	4	4	4	4	4	4	4	4	4	4	4	4	4	4	4	4	4	4	4	4	3	3	3	3	4	4	2	4	4	4	2	4	4	4	4	4	2	4	4	4	4	4	4	2	4	4	4
d1e0ba_	4	4	4	4	4	4	4	4	4	4	4	4	4	4	4	4	4	4	4	4	4	4	3	3	3	3	4	4	2	4	4	4	2	4	4	4	4	4	2	4	4	4	4	4	4	2	4	4	4
d1pdqa_	4	4	4	4	4	4	4	4	4	4	4	4	4	4	4	4	4	4	4	4	4	4	3	3	3	3	4	4	2	4	4	4	2	4	4	4	4	4	2	4	4	4	4	4	4	2	4	4	4
d1pfba_	4	4	4	4	4	4	4	4	4	4	4	4	4	4	4	4	4	4	4	4	4	4	3	3	3	3	4	4	2	4	4	4	2	4	4	4	4	4	2	4	4	4	4	4	4	2	4	4	4
d1g6za_	4	4	4	4	4	4	4	4	4	4	4	4	4	4	4	4	4	4	4	4	4	4	3	3	3	3	4	4	2	4	4	4	2	4	4	4	4	4	2	4	4	4	4	4	4	2	4	4	4
d1m4za_	4	4	4	4	4	4	4	4	4	2	4	2	4	4	4	4	4	4	4	4	2	4	3	3	3	3	4	4	4	2	2	4	4	4	4	4	2	4	4	4	4	4	4	4	4	4	4	4	4
d1upoa_	4	4	4	4	4	4	4	4	4	4	4	4	2	4	4	4	2	4	4	4	4	4	3	3	3	3	4	4	4	4	4	2	4	4	4	4	4	4	4	4	4	4	4	4	4	4	4	4	4
d1r4ka_	4	4	4	4	4	4	4	4	4	4	4	4	2	4	4	4	2	4	4	4	4	4	3	3	3	3	4	4	4	4	4	2	4	4	4	4	4	4	4	4	4	4	4	4	4	4	4	4	4
d1lpla_	4	4	4	4	4	4	4	4	4	4	4	4	4	4	4	4	4	4	4	4	4	4	3	3	3	3	4	4	4	4	4	4	4	4	4	4	4	4	4	4	2	4	4	4	4	4	4	4	4
d1ixda_	4	4	4	4	4	4	4	4	4	4	4	4	4	4	4	4	4	4	4	4	4	4	3	3	3	3	4	4	4	4	4	4	4	4	4	4	4	4	4	4	2	4	4	4	4	4	4	4	4
d1vie__	4	4	4	4	4	4	4	4	4	4	4	4	4	4	4	4	4	4	4	4	4	4	3	3	3	3	4	4	4	4	4	4	4	4	2	4	4	4	4	4	4	4	4	4	4	4	4	4	4
d1gxie_	4	4	4	4	4	4	4	4	4	4	4	4	4	4	4	4	4	4	4	4	4	4	3	3	3	3	4	4	4	4	4	4	4	4	2	4	4	4	4	4	4	4	4	4	4	4	4	4	4
d1qp3a_	4	4	4	4	4	4	4	4	4	4	4	4	4	4	4	4	4	4	4	4	4	4	3	3	3	3	4	4	4	4	4	4	4	4	2	4	4	4	4	4	4	4	4	4	4	4	4	4	4
d1jb0e_	4	4	4	4	4	4	4	4	4	4	4	4	4	4	4	4	4	4	4	4	4	4	3	3	3	3	4	4	4	4	4	4	4	4	2	4	4	4	4	4	4	4	4	4	4	4	4	4	4
d1dj7b_	4	4	4	4	4	4	4	4	4	4	4	4	4	4	4	4	4	4	4	4	4	4	3	3	3	3	4	4	4	4	4	4	4	4	2	4	4	4	4	4	4	4	4	4	4	4	4	4	4
d2ahjb_	4	4	4	4	4	4	4	4	4	4	4	4	4	4	4	4	4	4	4	4	4	4	3	3	3	3	4	4	4	4	4	4	4	4	2	4	4	4	4	4	4	4	4	4	4	4	4	4	4
d1ireb_	4	4	4	4	4	4	4	4	4	4	4	4	4	4	4	4	4	4	4	4	4	4	3	3	3	3	4	4	4	4	4	4	4	4	2	4	4	4	4	4	4	4	4	4	4	4	4	4	4
d1jj2s_	4	4	4	4	4	4	4	4	4	4	4	4	4	4	4	4	4	4	4	4	4	4	3	3	1	3	4	4	4	4	4	4	4	4	4	4	4	2	4	4	4	4	2	4	4	4	4	4	4
d1jj2p_	4	4	4	4	4	4	4	4	4	4	4	4	4	4	4	4	4	4	4	4	4	4	3	3	1	3	4	4	4	4	4	4	4	4	4	4	4	2	4	4	4	4	2	4	4	4	4	4	4
d2eifa1	4	4	4	4	4	4	4	4	4	4	4	4	4	4	4	4	4	4	4	4	4	4	3	3	1	3	4	4	4	4	4	4	4	4	4	4	4	2	4	4	4	4	2	4	4	4	4	4	4
d1bkb_1	4	4	4	4	4	4	4	4	4	4	4	4	4	4	4	4	4	4	4	4	4	4	3	3	1	3	4	4	4	4	4	4	4	4	4	4	4	2	4	4	4	4	2	4	4	4	4	4	4
d1iz6a1	4	4	4	4	4	4	4	4	4	4	4	4	4	4	4	4	4	4	4	4	4	4	3	3	1	3	4	4	4	4	4	4	4	4	4	4	4	2	4	4	4	4	2	4	4	4	4	4	4
d1khia1	4	4	4	4	4	4	4	4	4	4	4	4	4	4	4	4	4	4	4	4	4	4	3	3	1	3	4	4	4	4	4	4	4	4	4	4	4	2	4	4	4	4	2	4	4	4	4	4	4
d1rl2a1	4	4	4	4	4	4	4	4	4	4	4	4	4	4	4	4	4	4	4	4	4	4	3	3	1	3	4	4	4	4	4	4	4	4	4	4	4	2	4	4	4	4	2	4	4	4	4	4	4
d1jj2a1	4	4	4	4	4	4	4	4	4	4	4	4	4	4	4	4	4	4	4	4	4	4	3	3	1	3	4	4	4	4	4	4	4	4	4	4	4	2	4	4	4	4	2	4	4	4	4	4	4
d1nppa2	4	4	4	4	4	4	4	4	4	4	4	4	4	4	4	4	4	4	4	4	4	4	3	3	1	3	4	4	4	4	4	4	4	4	4	4	4	2	4	4	4	4	2	4	4	4	4	4	4
d1nz9a_	4	4	4	4	4	4	4	4	4	4	4	4	4	4	4	4	4	4	4	4	4	4	3	3	1	3	4	4	4	4	4	4	4	4	4	4	4	2	4	4	4	4	2	4	4	4	4	4	4
d1hyoa1	4	2	4	4	4	4	4	4	4	4	4	4	4	4	4	4	4	4	2	4	4	4	3	3	3	3	4	4	4	4	4	4	4	4	4	4	4	4	4	4	4	4	4	4	2	4	4	4	4
d1ex4a1	4	4	4	4	4	2	4	4	4	4	4	4	4	4	4	4	4	4	4	4	4	4	3	3	3	1	4	2	4	4	4	4	4	4	4	4	4	4	4	2	4	4	4	4	4	4	4	4	4
d1ex4b1	4	4	4	4	4	2	4	4	4	4	4	4	4	4	4	4	4	4	4	4	4	4	3	3	3	1	4	2	4	4	4	4	4	4	4	4	4	4	4	2	4	4	4	4	4	4	4	4	4
d1ihva_	4	4	4	4	4	2	4	4	4	4	4	4	4	4	4	4	4	4	4	4	4	4	3	3	3	1	4	2	4	4	4	4	4	4	4	4	4	4	4	2	4	4	4	4	4	4	4	4	4
d1ihvb_	4	4	4	4	4	2	4	4	4	4	4	4	4	4	4	4	4	4	4	4	4	4	3	3	3	1	4	2	4	4	4	4	4	4	4	4	4	4	4	2	4	4	4	4	4	4	4	4	4
d1ihwa_	4	4	4	4	4	2	4	4	4	4	4	4	4	4	4	4	4	4	4	4	4	4	3	3	3	1	4	2	4	4	4	4	4	4	4	4	4	4	4	2	4	4	4	4	4	4	4	4	4
d1ihwb_	4	4	4	4	4	2	4	4	4	4	4	4	4	4	4	4	4	4	4	4	4	4	3	3	3	1	4	2	4	4	4	4	4	4	4	4	4	4	4	2	4	4	4	4	4	4	4	4	4
d1qmca_	4	4	4	4	4	2	4	4	4	4	4	4	4	4	4	4	4	4	4	4	4	4	3	3	3	1	4	2	4	4	4	4	4	4	4	4	4	4	4	2	4	4	4	4	4	4	4	4	4
d1qmcb_	4	4	4	4	4	2	4	4	4	4	4	4	4	4	4	4	4	4	4	4	4	4	3	3	3	1	4	2	4	4	4	4	4	4	4	4	4	4	4	2	4	4	4	4	4	4	4	4	4
d1c0ma1	4	4	4	4	4	2	4	4	4	4	4	4	4	4	4	4	4	4	4	4	4	4	3	3	3	1	4	2	4	4	4	4	4	4	4	4	4	4	4	2	4	4	4	4	4	4	4	4	4
d1c6vx_	4	4	4	4	4	2	4	4	4	4	4	4	4	4	4	4	4	4	4	4	4	4	3	3	3	1	4	2	4	4	4	4	4	4	4	4	4	4	4	2	4	4	4	4	4	4	4	4	4
d1sf9a_	4	4	4	4	4	4	4	4	4	4	4	4	4	4	4	4	4	4	4	4	4	4	3	3	3	3	4	4	4	4	4	4	4	4	4	4	4	4	4	4	4	4	4	4	4	4	4	4	4
d1sty__	4	4	4	4	4	2	4	4	4	4	4	4	4	2	4	4	2	4	4	2	4	4	4	4	4	4	3	3	3	4	4	4	4	4	4	4	4	2	4	4	4	4	4	4	4	4	4	4	4
d1qb5d_	4	2	4	4	4	4	4	4	4	2	4	4	4	4	4	4	4	4	4	4	4	2	4	4	4	4	1	3	3	4	4	2	4	2	2	4	4	4	4	4	4	4	4	4	4	4	4	4	2
d3chbd_	4	2	4	4	4	4	4	4	4	2	4	4	4	4	4	4	4	4	4	4	4	2	4	4	4	4	1	3	3	4	4	2	4	2	2	4	4	4	4	4	4	4	4	4	4	4	4	4	2
d1c4qa_	4	2	4	4	4	4	4	4	4	2	4	4	4	4	4	4	4	4	4	4	4	2	4	4	4	4	1	3	3	4	4	2	4	2	2	4	4	4	4	4	4	4	4	4	4	4	4	4	2
d1czgc_	4	2	4	4	4	4	4	4	4	2	4	4	4	4	4	4	4	4	4	4	4	2	4	4	4	4	1	3	3	4	4	2	4	2	2	4	4	4	4	4	4	4	4	4	4	4	4	4	2
d1czwc_	4	2	4	4	4	4	4	4	4	2	4	4	4	4	4	4	4	4	4	4	4	2	4	4	4	4	1	3	3	4	4	2	4	2	2	4	4	4	4	4	4	4	4	4	4	4	4	4	2
d1czwd_	4	2	4	4	4	4	4	4	4	2	4	4	4	4	4	4	4	4	4	4	4	2	4	4	4	4	1	3	3	4	4	2	4	2	2	4	4	4	4	4	4	4	4	4	4	4	4	4	2
d1d1kc_	4	2	4	4	4	4	4	4	4	2	4	4	4	4	4	4	4	4	4	4	4	2	4	4	4	4	1	3	3	4	4	2	4	2	2	4	4	4	4	4	4	4	4	4	4	4	4	4	2
d1bosp_	4	2	4	4	4	4	4	4	4	2	4	4	4	4	4	4	4	4	4	4	4	2	4	4	4	4	1	3	3	4	4	2	4	2	2	4	4	4	4	4	4	4	4	4	4	4	4	4	2
d1bost_	4	2	4	4	4	4	4	4	4	2	4	4	4	4	4	4	4	4	4	4	4	2	4	4	4	4	1	3	3	4	4	2	4	2	2	4	4	4	4	4	4	4	4	4	4	4	4	4	2
d1bovb_	4	2	4	4	4	4	4	4	4	2	4	4	4	4	4	4	4	4	4	4	4	2	4	4	4	4	1	3	3	4	4	2	4	2	2	4	4	4	4	4	4	4	4	4	4	4	4	4	2
d1dm0c_	4	2	4	4	4	4	4	4	4	2	4	4	4	4	4	4	4	4	4	4	4	2	4	4	4	4	1	3	3	4	4	2	4	2	2	4	4	4	4	4	4	4	4	4	4	4	4	4	2
d1qnue_	4	2	4	4	4	4	4	4	4	2	4	4	4	4	4	4	4	4	4	4	4	2	4	4	4	4	1	3	3	4	4	2	4	2	2	4	4	4	4	4	4	4	4	4	4	4	4	4	2
d1r4qc_	4	2	4	4	4	4	4	4	4	2	4	4	4	4	4	4	4	4	4	4	4	2	4	4	4	4	1	3	3	4	4	2	4	2	2	4	4	4	4	4	4	4	4	4	4	4	4	4	2
d1r4qg_	4	2	4	4	4	4	4	4	4	2	4	4	4	4	4	4	4	4	4	4	4	2	4	4	4	4	1	3	3	4	4	2	4	2	2	4	4	4	4	4	4	4	4	4	4	4	4	4	2
d1r4pb_	4	2	4	4	4	4	4	4	4	2	4	4	4	4	4	4	4	4	4	4	4	2	4	4	4	4	1	3	3	4	4	2	4	2	2	4	4	4	4	4	4	4	4	4	4	4	4	4	2
d1prtb1	4	2	4	4	4	4	4	4	4	2	4	4	4	4	4	4	4	4	4	4	4	2	4	4	4	4	1	3	3	4	4	2	4	2	2	4	4	4	4	4	4	4	4	4	4	4	4	4	2
d1prtd_	4	2	4	4	4	4	4	4	4	2	4	4	4	4	4	4	4	4	4	4	4	2	4	4	4	4	1	3	3	4	4	2	4	2	2	4	4	4	4	4	4	4	4	4	4	4	4	4	2
d1prtf_	4	2	4	4	4	4	4	4	4	2	4	4	4	4	4	4	4	4	4	4	4	2	4	4	4	4	1	3	3	4	4	2	4	2	2	4	4	4	4	4	4	4	4	4	4	4	4	4	2
d1i4ga1	4	2	4	4	4	4	4	4	4	2	4	4	4	4	4	4	4	4	4	4	4	2	4	4	4	4	1	3	3	4	4	2	4	2	2	4	4	4	4	4	4	4	4	4	4	4	4	4	2
d3tss_1	4	2	4	4	4	4	4	4	4	2	4	4	4	4	4	4	4	4	4	4	4	2	4	4	4	4	1	3	3	4	4	2	4	2	2	4	4	4	4	4	4	4	4	4	4	4	4	4	2
d3seb_1	4	2	4	4	4	4	4	4	4	2	4	4	4	4	4	4	4	4	4	4	4	2	4	4	4	4	1	3	3	4	4	2	4	2	2	4	4	4	4	4	4	4	4	4	4	4	4	4	2
d1enfa1	4	2	4	4	4	4	4	4	4	2	4	4	4	4	4	4	4	4	4	4	4	2	4	4	4	4	1	3	3	4	4	2	4	2	2	4	4	4	4	4	4	4	4	4	4	4	4	4	2
d1m4va1	4	2	4	4	4	4	4	4	4	2	4	4	4	4	4	4	4	4	4	4	4	2	4	4	4	4	1	3	3	4	4	2	4	2	2	4	4	4	4	4	4	4	4	4	4	4	4	4	2
d1an8_1	4	2	4	4	4	4	4	4	4	2	4	4	4	4	4	4	4	4	4	4	4	2	4	4	4	4	1	3	3	4	4	2	4	2	2	4	4	4	4	4	4	4	4	4	4	4	4	4	2
d1et9a1	4	2	4	4	4	4	4	4	4	2	4	4	4	4	4	4	4	4	4	4	4	2	4	4	4	4	1	3	3	4	4	2	4	2	2	4	4	4	4	4	4	4	4	4	4	4	4	4	2
d1eu3a1	4	2	4	4	4	4	4	4	4	2	4	4	4	4	4	4	4	4	4	4	4	2	4	4	4	4	1	3	3	4	4	2	4	2	2	4	4	4	4	4	4	4	4	4	4	4	4	4	2
d1fnua1	4	2	4	4	4	4	4	4	4	2	4	4	4	4	4	4	4	4	4	4	4	2	4	4	4	4	1	3	3	4	4	2	4	2	2	4	4	4	4	4	4	4	4	4	4	4	4	4	2
d1oo9b_	4	4	4	4	4	4	4	4	4	4	4	4	4	4	4	2	4	4	4	4	4	4	4	4	4	4	3	3	3	4	4	4	4	4	4	4	4	4	2	4	4	4	4	4	4	4	4	4	4
d1br9__	4	4	4	4	4	4	4	4	4	4	4	4	4	4	4	2	4	4	4	4	4	4	4	4	4	4	3	3	3	4	4	4	4	4	4	4	4	4	2	4	4	4	4	4	4	4	4	4	4
d1uapa_	4	4	4	4	4	4	4	4	4	4	4	4	4	4	4	2	4	4	4	4	4	4	4	4	4	4	3	3	3	4	4	4	4	4	4	4	4	4	2	4	4	4	4	4	4	4	4	4	4
d1jb3a_	4	4	4	4	4	4	4	4	4	4	4	4	4	4	4	2	4	4	4	4	4	4	4	4	4	4	3	3	3	4	4	4	4	4	4	4	4	4	2	4	4	4	4	4	4	4	4	4	4
d1sr3a_	4	4	4	2	4	4	4	2	4	4	4	4	4	4	4	4	4	2	4	4	4	4	4	4	2	4	3	3	3	4	4	4	2	4	4	4	2	4	4	4	4	4	2	4	4	4	2	4	4
d1k28a1	4	4	2	4	4	4	4	4	4	4	4	4	4	4	4	4	4	4	4	4	4	4	2	2	4	2	3	3	3	4	4	4	4	4	4	4	4	4	4	4	4	4	4	4	4	4	4	4	4
d1nnxa_	4	4	4	4	4	4	4	4	4	4	4	4	4	4	4	4	4	4	4	4	4	4	4	4	4	4	3	3	3	4	4	4	4	4	4	4	4	4	4	4	4	4	4	2	4	2	4	4	4
d1e9ga_	4	4	4	4	4	4	4	4	4	4	4	4	4	4	2	4	4	4	4	4	4	4	4	4	4	4	3	3	3	4	4	4	4	4	4	4	4	4	4	4	2	4	4	4	4	4	4	4	4
d1i40a_	4	4	4	4	4	4	4	4	4	4	4	4	4	4	2	4	4	4	4	4	4	4	4	4	4	4	3	3	3	4	4	4	4	4	4	4	4	4	4	4	2	4	4	4	4	4	4	4	4
d1fr3a_	4	4	4	4	4	4	4	4	2	4	4	4	4	4	4	4	4	4	4	4	4	4	4	4	4	4	3	3	1	2	4	4	4	4	4	4	4	4	4	4	4	2	4	4	2	4	4	4	4
d1guga_	4	4	4	4	4	4	4	4	2	4	4	4	4	4	4	4	4	4	4	4	4	4	4	4	4	4	3	3	1	2	4	4	4	4	4	4	4	4	4	4	4	2	4	4	2	4	4	4	4
d1h9ma1	4	4	4	4	4	4	4	4	2	4	4	4	4	4	4	4	4	4	4	4	4	4	4	4	4	4	3	3	1	2	4	4	4	4	4	4	4	4	4	4	4	2	4	4	2	4	4	4	4
d1h9ma2	4	4	4	4	4	4	4	4	2	4	4	4	4	4	4	4	4	4	4	4	4	4	4	4	4	4	3	3	1	2	4	4	4	4	4	4	4	4	4	4	4	2	4	4	2	4	4	4	4
d1h9sa1	4	4	4	4	4	4	4	4	2	4	4	4	4	4	4	4	4	4	4	4	4	4	4	4	4	4	3	3	1	2	4	4	4	4	4	4	4	4	4	4	4	2	4	4	2	4	4	4	4
d1h9sa2	4	4	4	4	4	4	4	4	2	4	4	4	4	4	4	4	4	4	4	4	4	4	4	4	4	4	3	3	1	2	4	4	4	4	4	4	4	4	4	4	4	2	4	4	2	4	4	4	4
d1g2913	4	4	4	4	4	4	4	4	2	4	4	4	4	4	4	4	4	4	4	4	4	4	4	4	4	4	3	3	1	2	4	4	4	4	4	4	4	4	4	4	4	2	4	4	2	4	4	4	4
d1g2914	4	4	4	4	4	4	4	4	2	4	4	4	4	4	4	4	4	4	4	4	4	4	4	4	4	4	3	3	1	2	4	4	4	4	4	4	4	4	4	4	4	2	4	4	2	4	4	4	4
d1q12a1	4	4	4	4	4	4	4	4	2	4	4	4	4	4	4	4	4	4	4	4	4	4	4	4	4	4	3	3	1	2	4	4	4	4	4	4	4	4	4	4	4	2	4	4	2	4	4	4	4
d1oxxk1	4	4	4	4	4	4	4	4	2	4	4	4	4	4	4	4	4	4	4	4	4	4	4	4	4	4	3	3	1	2	4	4	4	4	4	4	4	4	4	4	4	2	4	4	2	4	4	4	4
d1b3qa2	4	4	4	4	4	4	2	4	4	4	4	2	4	4	4	4	4	4	2	4	4	4	4	4	4	4	3	3	3	4	4	4	4	4	4	2	4	4	4	4	4	4	4	4	4	4	4	2	4
d1k0sa_	4	4	4	4	4	4	2	4	4	4	4	2	4	4	4	4	4	4	2	4	4	4	4	4	4	4	3	3	3	4	4	4	4	4	4	2	4	4	4	4	4	4	4	4	4	4	4	2	4
d1bfg__	4	4	4	4	4	4	4	4	4	4	4	4	4	4	4	4	4	4	4	4	4	4	4	4	4	4	4	4	4	4	4	4	4	2	4	4	4	2	4	4	4	4	4	4	2	4	4	4	4
d1ijta_	4	4	4	4	4	4	4	4	4	4	4	4	4	4	4	4	4	4	4	4	4	4	4	4	4	4	4	4	4	4	4	4	4	2	4	4	4	2	4	4	4	4	4	4	2	4	4	4	4
d1nuna_	4	4	4	4	4	4	4	4	4	4	4	4	4	4	4	4	4	4	4	4	4	4	4	4	4	4	4	4	4	4	4	4	4	2	4	4	4	2	4	4	4	4	4	4	2	4	4	4	4
d1q1ua_	4	4	4	4	4	4	4	4	4	4	4	4	4	4	4	4	4	4	4	4	4	4	4	4	4	4	4	4	4	4	4	4	4	2	4	4	4	2	4	4	4	4	4	4	2	4	4	4	4
d1pwaa_	4	4	4	4	4	4	4	4	4	4	4	4	4	4	4	4	4	4	4	4	4	4	4	4	4	4	4	4	4	4	4	4	4	2	4	4	4	2	4	4	4	4	4	4	2	4	4	4	4
d1l2ha_	4	4	4	4	4	4	4	4	4	4	4	4	4	4	4	4	4	4	4	4	4	4	4	4	4	4	4	4	4	4	4	4	4	2	4	4	4	2	4	4	4	4	4	4	2	4	4	4	4
d2ila__	4	4	4	4	4	4	4	4	4	4	4	4	4	4	4	4	4	4	4	4	4	4	4	4	4	4	4	4	4	4	4	4	4	2	4	4	4	2	4	4	4	4	4	4	2	4	4	4	4
d1md6a_	4	4	4	4	4	4	4	4	4	4	4	4	4	4	4	4	4	4	4	4	4	4	4	4	4	4	4	4	4	4	4	4	4	2	4	4	4	2	4	4	4	4	4	4	2	4	4	4	4
d1j0sa_	4	4	4	4	4	4	4	4	4	4	4	4	4	4	4	4	4	4	4	4	4	4	4	4	4	4	4	4	4	4	4	4	4	2	4	4	4	2	4	4	4	4	4	4	2	4	4	4	4
d1n4ka2	4	4	4	4	4	4	4	4	4	4	2	4	4	4	4	4	4	4	4	4	4	4	4	2	4	4	4	4	4	2	4	4	4	4	2	2	2	4	2	4	4	4	2	4	4	4	4	4	4
d1ggpb1	4	4	4	4	4	4	4	4	4	2	4	4	4	4	4	2	2	4	4	4	4	4	4	4	4	4	2	2	4	4	4	4	4	4	4	4	4	4	4	4	4	2	4	2	4	4	4	4	4
d1ggpb2	4	4	4	4	4	4	4	4	4	2	4	4	4	4	4	2	2	4	4	4	4	4	4	4	4	4	2	2	4	4	4	4	4	4	4	4	4	4	4	4	4	2	4	2	4	4	4	4	4
d1m2tb1	4	4	4	4	4	4	4	4	4	2	4	4	4	4	4	2	2	4	4	4	4	4	4	4	4	4	2	2	4	4	4	4	4	4	4	4	4	4	4	4	4	2	4	2	4	4	4	4	4
d1m2tb2	4	4	4	4	4	4	4	4	4	2	4	4	4	4	4	2	2	4	4	4	4	4	4	4	4	4	2	2	4	4	4	4	4	4	4	4	4	4	4	4	4	2	4	2	4	4	4	4	4
d1hwmb2	4	4	4	4	4	4	4	4	4	2	4	4	4	4	4	2	2	4	4	4	4	4	4	4	4	4	2	2	4	4	4	4	4	4	4	4	4	4	4	4	4	2	4	2	4	4	4	4	4
d1knma_	4	4	4	4	4	4	4	4	4	2	4	4	4	4	4	2	2	4	4	4	4	4	4	4	4	4	2	2	4	4	4	4	4	4	4	4	4	4	4	4	4	2	4	2	4	4	4	4	4
d1qxma1	4	4	4	4	4	4	4	4	4	2	4	4	4	4	4	2	2	4	4	4	4	4	4	4	4	4	2	2	4	4	4	4	4	4	4	4	4	4	4	4	4	2	4	2	4	4	4	4	4
d1qxma2	4	4	4	4	4	4	4	4	4	2	4	4	4	4	4	2	2	4	4	4	4	4	4	4	4	4	2	2	4	4	4	4	4	4	4	4	4	4	4	4	4	2	4	2	4	4	4	4	4
d1dqga_	4	4	4	4	4	4	4	4	4	2	4	4	4	4	4	2	2	4	4	4	4	4	4	4	4	4	2	2	4	4	4	4	4	4	4	4	4	4	4	4	4	2	4	2	4	4	4	4	4
d1wba__	4	4	2	2	4	4	4	2	2	4	4	4	4	4	4	4	4	4	4	4	2	4	4	4	4	4	4	4	4	4	2	4	4	4	4	4	4	4	4	4	4	4	4	4	4	2	4	4	4
d1eyla_	4	4	2	2	4	4	4	2	2	4	4	4	4	4	4	4	4	4	4	4	2	4	4	4	4	4	4	4	4	4	2	4	4	4	4	4	4	4	4	4	4	4	4	4	4	2	4	4	4
d1avwb_	4	4	2	2	4	4	4	2	2	4	4	4	4	4	4	4	4	4	4	4	2	4	4	4	4	4	4	4	4	4	2	4	4	4	4	4	4	4	4	4	4	4	4	4	4	2	4	4	4
d1avac_	4	4	2	2	4	4	4	2	2	4	4	4	4	4	4	4	4	4	4	4	2	4	4	4	4	4	4	4	4	4	2	4	4	4	4	4	4	4	4	4	4	4	4	4	4	2	4	4	4
d1a8d_2	4	4	2	2	4	4	4	2	2	4	4	4	4	4	4	4	4	4	4	4	2	4	4	4	4	4	4	4	4	4	2	4	4	4	4	4	4	4	4	4	4	4	4	4	4	2	4	4	4
d3btaa2	4	4	2	2	4	4	4	2	2	4	4	4	4	4	4	4	4	4	4	4	2	4	4	4	4	4	4	4	4	4	2	4	4	4	4	4	4	4	4	4	4	4	4	4	4	2	4	4	4
d1epwa2	4	4	2	2	4	4	4	2	2	4	4	4	4	4	4	4	4	4	4	4	2	4	4	4	4	4	4	4	4	4	2	4	4	4	4	4	4	4	4	4	4	4	4	4	4	2	4	4	4
d1dfca1	4	4	4	4	4	2	2	4	4	4	4	2	2	4	4	4	4	2	4	2	4	4	4	4	4	2	4	4	2	4	4	4	2	4	4	4	4	4	4	4	2	4	4	4	4	4	2	4	4
d1dfca2	4	4	4	4	4	2	2	4	4	4	4	2	2	4	4	4	4	2	4	2	4	4	4	4	4	2	4	4	2	4	4	4	2	4	4	4	4	4	4	4	2	4	4	4	4	4	2	4	4
d1dfca3	4	4	4	4	4	2	2	4	4	4	4	2	2	4	4	4	4	2	4	2	4	4	4	4	4	2	4	4	2	4	4	4	2	4	4	4	4	4	4	4	2	4	4	4	4	4	2	4	4
d1dfca4	4	4	4	4	4	2	2	4	4	4	4	2	2	4	4	4	4	2	4	2	4	4	4	4	4	2	4	4	2	4	4	4	2	4	4	4	4	4	4	4	2	4	4	4	4	4	2	4	4
d1hcd__	4	4	4	4	4	2	2	4	4	4	4	2	2	4	4	4	4	2	4	2	4	4	4	4	4	2	4	4	2	4	4	4	2	4	4	4	4	4	4	4	2	4	4	4	4	4	2	4	4
d1i8da1	4	4	4	2	4	4	4	4	2	4	4	4	4	4	2	2	4	4	4	4	4	4	2	4	4	4	4	2	2	1	4	4	4	4	4	4	2	4	4	4	2	4	4	4	4	2	2	4	4
d1i8da2	4	4	4	2	4	4	4	4	2	4	4	4	4	4	2	2	4	4	4	4	4	4	2	4	4	4	4	2	2	1	4	4	4	4	4	4	2	4	4	4	2	4	4	4	4	2	2	4	4
d1kzla1	4	4	4	2	4	4	4	4	2	4	4	4	4	4	2	2	4	4	4	4	4	4	2	4	4	4	4	2	2	1	4	4	4	4	4	4	2	4	4	4	2	4	4	4	4	2	2	4	4
d1kzla2	4	4	4	2	4	4	4	4	2	4	4	4	4	4	2	2	4	4	4	4	4	4	2	4	4	4	4	2	2	1	4	4	4	4	4	4	2	4	4	4	2	4	4	4	4	2	2	4	4
d1jb9a1	4	4	4	2	4	4	4	4	2	4	4	4	4	4	2	2	4	4	4	4	4	4	2	4	4	4	4	2	2	1	4	4	4	4	4	4	2	4	4	4	2	4	4	4	4	2	2	4	4
d1fdr_1	4	4	4	2	4	4	4	4	2	4	4	4	4	4	2	2	4	4	4	4	4	4	2	4	4	4	4	2	2	1	4	4	4	4	4	4	2	4	4	4	2	4	4	4	4	2	2	4	4
d1a8p_1	4	4	4	2	4	4	4	4	2	4	4	4	4	4	2	2	4	4	4	4	4	4	2	4	4	4	4	2	2	1	4	4	4	4	4	4	2	4	4	4	2	4	4	4	4	2	2	4	4
d1qfja1	4	4	4	2	4	4	4	4	2	4	4	4	4	4	2	2	4	4	4	4	4	4	2	4	4	4	4	2	2	1	4	4	4	4	4	4	2	4	4	4	2	4	4	4	4	2	2	4	4
d1i7pa1	4	4	4	2	4	4	4	4	2	4	4	4	4	4	2	2	4	4	4	4	4	4	2	4	4	4	4	2	2	1	4	4	4	4	4	4	2	4	4	4	2	4	4	4	4	2	2	4	4
d2pia_1	4	4	4	2	4	4	4	4	2	4	4	4	4	4	2	2	4	4	4	4	4	4	2	4	4	4	4	2	2	1	4	4	4	4	4	4	2	4	4	4	2	4	4	4	4	2	2	4	4
d1krha1	4	4	4	2	4	4	4	4	2	4	4	4	4	4	2	2	4	4	4	4	4	4	2	4	4	4	4	2	2	1	4	4	4	4	4	4	2	4	4	4	2	4	4	4	4	2	2	4	4
d1ep3b1	4	4	4	2	4	4	4	4	2	4	4	4	4	4	2	2	4	4	4	4	4	4	2	4	4	4	4	2	2	1	4	4	4	4	4	4	2	4	4	4	2	4	4	4	4	2	2	4	4
d1cqxa2	4	4	4	2	4	4	4	4	2	4	4	4	4	4	2	2	4	4	4	4	4	4	2	4	4	4	4	2	2	1	4	4	4	4	4	4	2	4	4	4	2	4	4	4	4	2	2	4	4
d1gvha2	4	4	4	2	4	4	4	4	2	4	4	4	4	4	2	2	4	4	4	4	4	4	2	4	4	4	4	2	2	1	4	4	4	4	4	4	2	4	4	4	2	4	4	4	4	2	2	4	4
d1ja1a1	4	4	4	2	4	4	4	4	2	4	4	4	4	4	2	2	4	4	4	4	4	4	2	4	4	4	4	2	2	1	4	4	4	4	4	4	2	4	4	4	2	4	4	4	4	2	2	4	4
d1ddga1	4	4	4	2	4	4	4	4	2	4	4	4	4	4	2	2	4	4	4	4	4	4	2	4	4	4	4	2	2	1	4	4	4	4	4	4	2	4	4	4	2	4	4	4	4	2	2	4	4
d1f20a1	4	4	4	2	4	4	4	4	2	4	4	4	4	4	2	2	4	4	4	4	4	4	2	4	4	4	4	2	2	1	4	4	4	4	4	4	2	4	4	4	2	4	4	4	4	2	2	4	4
d1n08a_	4	2	2	4	4	4	4	2	4	4	2	2	4	4	4	4	4	2	4	4	4	2	4	4	2	4	4	4	4	3	4	2	2	4	4	2	4	2	4	4	4	4	2	2	4	4	4	2	4
d1mrza1	4	2	2	4	4	4	4	2	4	4	2	2	4	4	4	4	4	2	4	4	4	2	4	4	2	4	4	4	4	3	4	2	2	4	4	2	4	2	4	4	4	4	2	2	4	4	4	2	4
d1exma1	4	4	4	4	2	2	2	4	4	4	4	4	4	2	4	4	4	4	4	4	4	4	4	2	4	4	2	4	4	3	4	4	4	2	4	4	4	4	2	2	4	2	4	4	2	4	4	4	2
d1f60a1	4	4	4	4	2	2	2	4	4	4	4	4	4	2	4	4	4	4	4	4	4	4	4	2	4	4	2	4	4	3	4	4	4	2	4	4	4	4	2	2	4	2	4	4	2	4	4	4	2
d1dar_1	4	4	4	4	2	2	2	4	4	4	4	4	4	2	4	4	4	4	4	4	4	4	4	2	4	4	2	4	4	3	4	4	4	2	4	4	4	4	2	2	4	2	4	4	2	4	4	4	2
d1n0ua1	4	4	4	4	2	2	2	4	4	4	4	4	4	2	4	4	4	4	4	4	4	4	4	2	4	4	2	4	4	3	4	4	4	2	4	4	4	4	2	2	4	2	4	4	2	4	4	4	2
d1kk1a1	4	4	4	4	2	2	2	4	4	4	4	4	4	2	4	4	4	4	4	4	4	4	4	2	4	4	2	4	4	3	4	4	4	2	4	4	4	4	2	2	4	2	4	4	2	4	4	4	2
d1g7sa1	4	4	4	4	2	2	2	4	4	4	4	4	4	2	4	4	4	4	4	4	4	4	4	2	4	4	2	4	4	3	4	4	4	2	4	4	4	4	2	2	4	2	4	4	2	4	4	4	2
d1g7sa2	4	4	4	4	2	2	2	4	4	4	4	4	4	2	4	4	4	4	4	4	4	4	4	2	4	4	2	4	4	3	4	4	4	2	4	4	4	4	2	2	4	2	4	4	2	4	4	4	2
d1d1na_	4	4	4	4	2	2	2	4	4	4	4	4	4	2	4	4	4	4	4	4	4	4	4	2	4	4	2	4	4	3	4	4	4	2	4	4	4	4	2	2	4	2	4	4	2	4	4	4	2
d1jj2b_	4	4	4	4	2	2	2	4	4	4	4	4	4	2	4	4	4	4	4	4	4	4	4	2	4	4	2	4	4	3	4	4	4	2	4	4	4	4	2	2	4	2	4	4	2	4	4	4	2
d3sil__	4	4	4	4	4	4	4	2	4	4	4	4	4	4	4	4	4	4	4	4	4	4	4	4	4	4	4	4	4	4	4	2	4	4	4	2	4	4	4	4	4	4	4	4	4	4	2	4	2
d1f8ea_	4	4	4	4	4	4	4	2	4	4	4	4	4	4	4	4	4	4	4	4	4	4	4	4	4	4	4	4	4	4	4	2	4	4	4	2	4	4	4	4	4	4	4	4	4	4	2	4	2
d1v3ea_	4	4	4	4	4	4	4	2	4	4	4	4	4	4	4	4	4	4	4	4	4	4	4	4	4	4	4	4	4	4	4	2	4	4	4	2	4	4	4	4	4	4	4	4	4	4	2	4	2
d1eur__	4	4	4	4	4	4	4	2	4	4	4	4	4	4	4	4	4	4	4	4	4	4	4	4	4	4	4	4	4	4	4	2	4	4	4	2	4	4	4	4	4	4	4	4	4	4	2	4	2
d2sli_2	4	4	4	4	4	4	4	2	4	4	4	4	4	4	4	4	4	4	4	4	4	4	4	4	4	4	4	4	4	4	4	2	4	4	4	2	4	4	4	4	4	4	4	4	4	4	2	4	2
d4sli_2	4	4	4	4	4	4	4	2	4	4	4	4	4	4	4	4	4	4	4	4	4	4	4	4	4	4	4	4	4	4	4	2	4	4	4	2	4	4	4	4	4	4	4	4	4	4	2	4	2
d1kit_3	4	4	4	4	4	4	4	2	4	4	4	4	4	4	4	4	4	4	4	4	4	4	4	4	4	4	4	4	4	4	4	2	4	4	4	2	4	4	4	4	4	4	4	4	4	4	2	4	2
d1c9ub_	4	2	4	4	4	4	4	4	2	4	4	4	4	4	4	4	4	4	4	4	4	4	4	4	4	4	4	4	4	4	4	4	4	4	4	4	2	4	4	4	4	4	4	4	4	4	4	4	4
d1crua_	4	2	4	4	4	4	4	4	2	4	4	4	4	4	4	4	4	4	4	4	4	4	4	4	4	4	4	4	4	4	4	4	4	4	4	4	2	4	4	4	4	4	4	4	4	4	4	4	4
d1h6la_	4	4	4	2	4	4	4	4	4	4	4	4	4	4	4	4	4	4	4	4	4	4	2	4	4	4	4	4	4	4	4	4	4	4	4	4	4	4	4	2	4	2	4	4	4	2	4	4	4
d1crza1	4	4	4	4	2	4	4	4	4	4	4	2	4	4	4	4	4	4	4	4	4	4	4	4	4	4	4	4	4	4	4	4	4	4	4	4	4	4	4	4	4	4	4	4	4	4	4	4	4
d1e1aa_	4	4	4	4	4	2	4	4	4	4	4	4	4	4	4	4	4	4	2	4	4	4	4	4	4	4	4	2	4	4	4	4	4	4	4	4	4	4	4	4	4	4	4	2	4	4	4	4	4
d1v04a_	4	4	4	4	4	2	4	4	4	4	4	4	4	4	4	4	4	4	2	4	4	4	4	4	4	4	4	2	4	4	4	4	4	4	4	4	4	4	4	4	4	4	4	2	4	4	4	4	4
d1k32a2	4	4	4	4	4	4	2	4	4	4	4	4	4	2	2	4	4	4	4	4	4	4	4	2	4	4	4	4	4	4	4	4	4	4	4	4	4	2	4	4	4	4	4	4	2	4	4	4	4
d1ofza_	4	4	4	4	4	4	4	4	4	4	4	4	2	4	4	2	4	4	4	2	4	4	4	4	4	2	2	4	4	4	4	4	4	4	2	4	4	4	4	4	4	4	4	4	4	4	4	4	4
d1q7fa_	4	4	4	4	4	4	4	4	4	4	2	4	4	4	4	4	4	4	4	4	2	4	4	4	4	4	4	4	2	2	2	4	2	2	4	4	4	4	2	4	4	4	4	4	4	4	4	4	4
d1rwia_	4	4	4	4	4	4	4	4	4	4	2	4	4	4	4	4	4	4	4	4	2	4	4	4	4	4	4	4	2	2	2	4	2	2	4	4	4	4	2	4	4	4	4	4	4	4	4	4	4
d1suua_	4	4	4	4	4	4	4	4	4	4	4	4	4	4	4	4	2	4	4	4	4	2	4	4	2	4	4	4	4	4	4	4	4	4	4	4	4	4	4	4	4	4	4	4	4	4	4	4	4
d1k3ia3	4	2	4	4	4	4	4	4	4	4	2	4	4	2	4	2	4	2	4	4	4	4	4	4	4	4	4	4	4	4	4	4	4	2	4	4	4	4	4	4	4	4	4	2	4	4	4	4	4
d1l0qa2	4	4	4	4	4	2	4	4	4	4	4	4	4	4	4	4	4	4	4	4	4	4	4	4	4	4	4	4	4	4	4	4	4	4	4	4	4	4	4	2	4	4	4	4	4	4	4	4	4
d1pbyb_	4	4	4	4	4	2	4	4	4	4	4	4	4	4	4	4	4	4	4	4	4	4	4	4	4	4	4	4	4	4	4	4	4	4	4	4	4	4	4	2	4	4	4	4	4	4	4	4	4
d2bbkh_	4	4	4	4	4	2	4	4	4	4	4	4	4	4	4	4	4	4	4	4	4	4	4	4	4	4	4	4	4	4	4	4	4	4	4	4	4	4	4	2	4	4	4	4	4	4	4	4	4
d1fwxa2	4	4	4	4	4	4	4	4	4	4	4	4	4	4	4	4	4	4	4	4	4	4	4	4	4	4	4	2	4	4	4	4	4	4	4	4	4	4	4	4	4	4	4	4	4	4	4	4	2
d1tbga_	4	4	4	4	4	4	4	4	4	4	4	4	4	4	4	4	2	4	4	4	4	2	4	4	4	4	4	4	2	4	4	4	4	4	4	2	4	4	4	4	4	4	2	4	4	4	4	2	4
d1erja_	4	4	4	4	4	4	4	4	4	4	4	4	4	4	4	4	2	4	4	4	4	2	4	4	4	4	4	4	2	4	4	4	4	4	4	2	4	4	4	4	4	4	2	4	4	4	4	2	4
d1gxra_	4	4	4	4	4	4	4	4	4	4	4	4	4	4	4	4	2	4	4	4	4	2	4	4	4	4	4	4	2	4	4	4	4	4	4	2	4	4	4	4	4	4	2	4	4	4	4	2	4
d1k8kc_	4	4	4	4	4	4	4	4	4	4	4	4	4	4	4	4	2	4	4	4	4	2	4	4	4	4	4	4	2	4	4	4	4	4	4	2	4	4	4	4	4	4	2	4	4	4	4	2	4
d1nexb2	4	4	4	4	4	4	4	4	4	4	4	4	4	4	4	4	2	4	4	4	4	2	4	4	4	4	4	4	2	4	4	4	4	4	4	2	4	4	4	4	4	4	2	4	4	4	4	2	4
d1p22a2	4	4	4	4	4	4	4	4	4	4	4	4	4	4	4	4	2	4	4	4	4	2	4	4	4	4	4	4	2	4	4	4	4	4	4	2	4	4	4	4	4	4	2	4	4	4	4	2	4
d1nr0a1	4	4	4	4	4	4	4	4	4	4	4	4	4	4	4	4	2	4	4	4	4	2	4	4	4	4	4	4	2	4	4	4	4	4	4	2	4	4	4	4	4	4	2	4	4	4	4	2	4
d1nr0a2	4	4	4	4	4	4	4	4	4	4	4	4	4	4	4	4	2	4	4	4	4	2	4	4	4	4	4	4	2	4	4	4	4	4	4	2	4	4	4	4	4	4	2	4	4	4	4	2	4
d1pgua2	4	4	4	4	4	4	4	4	4	4	4	4	4	4	4	4	2	4	4	4	4	2	4	4	4	4	4	4	2	4	4	4	4	4	4	2	4	4	4	4	4	4	2	4	4	4	4	2	4
d1a12a_	4	4	2	4	2	4	2	4	4	2	4	4	2	4	4	4	4	4	2	4	4	4	4	4	4	4	4	4	4	2	4	4	4	4	2	4	4	4	4	4	4	4	4	4	4	2	4	4	4
d1jtdb_	4	4	2	4	2	4	2	4	4	2	4	4	2	4	4	4	4	4	2	4	4	4	4	4	4	4	4	4	4	2	4	4	4	4	2	4	4	4	4	4	4	4	4	4	4	2	4	4	4
d1utca2	4	4	4	4	4	4	4	2	4	4	4	2	4	4	4	4	4	4	4	4	4	4	4	4	4	4	4	4	4	4	4	4	4	4	4	4	4	2	4	4	4	4	4	4	2	4	4	4	4
d1m1xa4	4	4	4	4	4	4	4	4	4	4	4	4	4	4	4	4	4	4	4	4	2	4	4	2	2	4	4	4	4	4	4	4	4	4	4	4	4	4	4	4	4	4	4	4	4	4	4	4	4
d1qfma1	4	4	4	4	4	4	4	4	4	4	4	4	4	4	4	4	4	4	4	4	4	4	4	4	4	4	4	4	4	4	4	4	2	4	4	4	2	4	4	4	4	2	4	4	4	4	4	4	4
d1k32a3	4	4	4	4	4	4	4	4	2	4	4	4	4	4	2	4	4	4	4	4	4	4	2	4	4	2	4	4	4	4	2	4	4	4	4	4	4	4	4	4	2	4	4	4	4	4	4	4	4
d1jofa_	4	4	4	2	4	4	4	4	4	4	4	4	4	4	4	4	4	4	4	2	4	4	4	4	4	4	4	4	4	4	4	4	4	4	4	4	4	4	2	4	4	4	4	4	4	4	4	4	4
d1olza2	4	4	4	4	4	4	4	4	4	4	4	4	4	4	4	4	4	4	4	4	4	4	4	4	4	4	2	4	4	4	4	2	4	4	4	4	4	4	4	4	4	4	4	4	4	4	4	4	4
d1kapp1	4	4	4	4	4	4	4	2	4	4	4	4	4	4	4	4	4	4	4	4	4	4	4	4	4	4	4	4	4	2	3	4	2	4	4	4	4	4	4	4	4	4	4	2	2	4	4	4	4
d1srp_1	4	4	4	4	4	4	4	2	4	4	4	4	4	4	4	4	4	4	4	4	4	4	4	4	4	4	4	4	4	2	3	4	2	4	4	4	4	4	4	4	4	4	4	2	2	4	4	4	4
d1go7p1	4	4	4	4	4	4	4	2	4	4	4	4	4	4	4	4	4	4	4	4	4	4	4	4	4	4	4	4	4	2	3	4	2	4	4	4	4	4	4	4	4	4	4	2	2	4	4	4	4
d1go8p1	4	4	4	4	4	4	4	2	4	4	4	4	4	4	4	4	4	4	4	4	4	4	4	4	4	4	4	4	4	2	3	4	2	4	4	4	4	4	4	4	4	4	4	2	2	4	4	4	4
d1o88a_	4	4	4	4	4	4	4	4	4	4	4	4	4	2	2	2	2	2	2	4	4	4	4	2	2	4	4	2	4	4	1	4	4	4	4	4	4	4	4	4	4	4	2	4	4	2	4	4	4
d1pe9a_	4	4	4	4	4	4	4	4	4	4	4	4	4	2	2	2	2	2	2	4	4	4	4	2	2	4	4	2	4	4	1	4	4	4	4	4	4	4	4	4	4	4	2	4	4	2	4	4	4
d1ee6a_	4	4	4	4	4	4	4	4	4	4	4	4	4	2	2	2	2	2	2	4	4	4	4	2	2	4	4	2	4	4	1	4	4	4	4	4	4	4	4	4	4	4	2	4	4	2	4	4	4
d1qcxa_	4	4	4	4	4	4	4	4	4	4	4	4	4	2	2	2	2	2	2	4	4	4	4	2	2	4	4	2	4	4	1	4	4	4	4	4	4	4	4	4	4	4	2	4	4	2	4	4	4
d1rmg__	4	4	4	4	4	4	4	4	4	4	4	4	4	2	2	2	2	2	2	4	4	4	4	2	2	4	4	2	4	4	1	4	4	4	4	4	4	4	4	4	4	4	2	4	4	2	4	4	4
d1bhe__	4	4	4	4	4	4	4	4	4	4	4	4	4	2	2	2	2	2	2	4	4	4	4	2	2	4	4	2	4	4	1	4	4	4	4	4	4	4	4	4	4	4	2	4	4	2	4	4	4
d1k5ca_	4	4	4	4	4	4	4	4	4	4	4	4	4	2	2	2	2	2	2	4	4	4	4	2	2	4	4	2	4	4	1	4	4	4	4	4	4	4	4	4	4	4	2	4	4	2	4	4	4
d1nhce_	4	4	4	4	4	4	4	4	4	4	4	4	4	2	2	2	2	2	2	4	4	4	4	2	2	4	4	2	4	4	1	4	4	4	4	4	4	4	4	4	4	4	2	4	4	2	4	4	4
d1dbga_	4	4	4	4	4	4	4	4	4	4	4	4	4	2	2	2	2	2	2	4	4	4	4	2	2	4	4	2	4	4	1	4	4	4	4	4	4	4	4	4	4	4	2	4	4	2	4	4	4
d1ofma_	4	4	4	4	4	4	4	4	4	4	4	4	4	2	2	2	2	2	2	4	4	4	4	2	2	4	4	2	4	4	1	4	4	4	4	4	4	4	4	4	4	4	2	4	4	2	4	4	4
d1h80a_	4	4	4	4	4	4	4	4	4	4	4	4	4	2	2	2	2	2	2	4	4	4	4	2	2	4	4	2	4	4	1	4	4	4	4	4	4	4	4	4	4	4	2	4	4	2	4	4	4
d1ru4a_	4	4	4	4	4	4	4	4	4	4	4	4	4	2	2	2	2	2	2	4	4	4	4	2	2	4	4	2	4	4	1	4	4	4	4	4	4	4	4	4	4	4	2	4	4	2	4	4	4
d1ogmx2	4	4	4	4	4	4	4	4	4	4	4	4	4	2	2	2	2	2	2	4	4	4	4	2	2	4	4	2	4	4	1	4	4	4	4	4	4	4	4	4	4	4	2	4	4	2	4	4	4
d1gq8a_	4	4	4	4	4	4	4	4	4	4	4	4	4	2	2	2	2	2	2	4	4	4	4	2	2	4	4	2	4	4	1	4	4	4	4	4	4	4	4	4	4	4	2	4	4	2	4	4	4
d1tyv__	4	4	4	4	4	4	4	4	4	4	4	4	4	2	2	2	2	2	2	4	4	4	4	2	2	4	4	2	4	4	1	4	4	4	4	4	4	4	4	4	4	4	2	4	4	2	4	4	4
d1daba_	4	4	4	4	4	4	4	4	4	4	4	4	4	2	2	2	2	2	2	4	4	4	4	2	2	4	4	2	4	4	1	4	4	4	4	4	4	4	4	4	4	4	2	4	4	2	4	4	4
d1rwra_	4	4	4	4	4	4	4	4	4	4	4	4	4	2	2	2	2	2	2	4	4	4	4	2	2	4	4	2	4	4	1	4	4	4	4	4	4	4	4	4	4	4	2	4	4	2	4	4	4
d1hf2a1	4	4	4	4	4	2	4	4	4	4	4	4	4	4	4	4	4	4	4	2	4	4	4	4	4	4	2	4	2	4	3	4	4	4	4	4	4	2	4	4	4	4	4	4	4	4	4	4	4
d1ofda1	4	4	2	4	4	4	4	4	4	4	4	2	4	4	4	4	4	4	4	4	4	2	2	4	4	4	4	4	4	4	3	4	4	4	2	2	4	4	2	4	2	4	4	4	4	4	4	2	2
d1k4za_	4	4	4	2	4	4	2	4	4	2	4	4	4	4	4	4	4	4	4	4	4	4	4	4	4	4	4	4	4	4	3	2	4	2	4	4	4	4	4	2	4	4	4	4	4	4	4	4	4
d1k8fa_	4	4	4	2	4	4	2	4	4	2	4	4	4	4	4	4	4	4	4	4	4	4	4	4	4	4	4	4	4	4	3	2	4	2	4	4	4	4	4	2	4	4	4	4	4	4	4	4	4
d1vh4a_	4	2	4	4	2	4	4	4	4	4	4	4	4	4	4	4	4	4	4	4	2	4	4	4	4	2	4	4	4	4	3	4	4	4	4	4	2	4	4	4	4	2	4	4	4	4	4	4	4
d1ep0a_	4	4	4	4	4	4	4	4	4	4	4	4	4	4	4	4	4	4	4	4	4	4	4	4	4	4	4	2	4	4	4	1	3	3	4	4	4	4	4	2	4	4	4	4	4	4	2	4	4
d1nxma_	4	4	4	4	4	4	4	4	4	4	4	4	4	4	4	4	4	4	4	4	4	4	4	4	4	4	4	2	4	4	4	1	3	3	4	4	4	4	4	2	4	4	4	4	4	4	2	4	4
d1ofna_	4	4	4	4	4	4	4	4	4	4	4	4	4	4	4	4	4	4	4	4	4	4	4	4	4	4	4	2	4	4	4	1	3	3	4	4	4	4	4	2	4	4	4	4	4	4	2	4	4
d1qxra_	4	4	4	4	4	4	4	4	4	4	4	4	4	4	4	4	4	4	4	4	4	4	4	4	4	4	4	2	4	4	4	1	3	3	4	4	4	4	4	2	4	4	4	4	4	4	2	4	4
d1o5ua_	4	4	4	4	4	4	4	4	4	4	4	4	4	4	4	4	4	4	4	4	4	4	4	4	4	4	4	2	4	4	4	1	3	3	4	4	4	4	4	2	4	4	4	4	4	4	2	4	4
d1o4ta_	4	4	4	4	4	4	4	4	4	4	4	4	4	4	4	4	4	4	4	4	4	4	4	4	4	4	4	2	4	4	4	1	3	3	4	4	4	4	4	2	4	4	4	4	4	4	2	4	4
d1vj2a_	4	4	4	4	4	4	4	4	4	4	4	4	4	4	4	4	4	4	4	4	4	4	4	4	4	4	4	2	4	4	4	1	3	3	4	4	4	4	4	2	4	4	4	4	4	4	2	4	4
d1fi2a_	4	4	4	4	4	4	4	4	4	4	4	4	4	4	4	4	4	4	4	4	4	4	4	4	4	4	4	2	4	4	4	1	3	3	4	4	4	4	4	2	4	4	4	4	4	4	2	4	4
d1lrha_	4	4	4	4	4	4	4	4	4	4	4	4	4	4	4	4	4	4	4	4	4	4	4	4	4	4	4	2	4	4	4	1	3	3	4	4	4	4	4	2	4	4	4	4	4	4	2	4	4
d1dgwa_	4	4	4	4	4	4	4	4	4	4	4	4	4	4	4	4	4	4	4	4	4	4	4	4	4	4	4	2	4	4	4	1	3	3	4	4	4	4	4	2	4	4	4	4	4	4	2	4	4
g1dgw.1	4	4	4	4	4	4	4	4	4	4	4	4	4	4	4	4	4	4	4	4	4	4	4	4	4	4	4	2	4	4	4	1	3	3	4	4	4	4	4	2	4	4	4	4	4	4	2	4	4
d1od5a1	4	4	4	4	4	4	4	4	4	4	4	4	4	4	4	4	4	4	4	4	4	4	4	4	4	4	4	2	4	4	4	1	3	3	4	4	4	4	4	2	4	4	4	4	4	4	2	4	4
d1od5a2	4	4	4	4	4	4	4	4	4	4	4	4	4	4	4	4	4	4	4	4	4	4	4	4	4	4	4	2	4	4	4	1	3	3	4	4	4	4	4	2	4	4	4	4	4	4	2	4	4
d1j58a_	4	4	4	4	4	4	4	4	4	4	4	4	4	4	4	4	4	4	4	4	4	4	4	4	4	4	4	2	4	4	4	1	3	3	4	4	4	4	4	2	4	4	4	4	4	4	2	4	4
d1rc6a_	4	4	4	4	4	4	4	4	4	4	4	4	4	4	4	4	4	4	4	4	4	4	4	4	4	4	4	2	4	4	4	1	3	3	4	4	4	4	4	2	4	4	4	4	4	4	2	4	4
d1j1la_	4	4	4	4	4	4	4	4	4	4	4	4	4	4	4	4	4	4	4	4	4	4	4	4	4	4	4	2	4	4	4	1	3	3	4	4	4	4	4	2	4	4	4	4	4	4	2	4	4
d1juha_	4	4	4	4	4	4	4	4	4	4	4	4	4	4	4	4	4	4	4	4	4	4	4	4	4	4	4	2	4	4	4	1	3	3	4	4	4	4	4	2	4	4	4	4	4	4	2	4	4
d1pmi__	4	4	4	4	4	4	4	4	4	4	4	4	4	4	4	4	4	4	4	4	4	4	4	4	4	4	4	2	4	4	4	1	3	3	4	4	4	4	4	2	4	4	4	4	4	4	2	4	4
d1qwra_	4	4	4	4	4	4	4	4	4	4	4	4	4	4	4	4	4	4	4	4	4	4	4	4	4	4	4	2	4	4	4	1	3	3	4	4	4	4	4	2	4	4	4	4	4	4	2	4	4
d1eyba_	4	4	4	4	4	4	4	4	4	4	4	4	4	4	4	4	4	4	4	4	4	4	4	4	4	4	4	2	4	4	4	1	3	3	4	4	4	4	4	2	4	4	4	4	4	4	2	4	4
d1m4oa_	4	4	4	4	4	4	4	4	4	4	4	4	4	4	4	4	4	4	4	4	4	4	4	4	4	4	4	2	4	4	4	1	3	3	4	4	4	4	4	2	4	4	4	4	4	4	2	4	4
d1odma_	4	4	4	4	2	2	4	2	4	4	4	4	4	4	4	2	2	4	4	4	4	4	4	4	4	4	4	4	2	4	4	3	1	3	4	4	4	4	2	4	4	4	4	4	4	4	4	4	4
d1dcs__	4	4	4	4	2	2	4	2	4	4	4	4	4	4	4	2	2	4	4	4	4	4	4	4	4	4	4	4	2	4	4	3	1	3	4	4	4	4	2	4	4	4	4	4	4	4	4	4	4
d1gp4a_	4	4	4	4	2	2	4	2	4	4	4	4	4	4	4	2	2	4	4	4	4	4	4	4	4	4	4	4	2	4	4	3	1	3	4	4	4	4	2	4	4	4	4	4	4	4	4	4	4
d1gp6a_	4	4	4	4	2	2	4	2	4	4	4	4	4	4	4	2	2	4	4	4	4	4	4	4	4	4	4	4	2	4	4	3	1	3	4	4	4	4	2	4	4	4	4	4	4	4	4	4	4
d1ds1a_	4	4	4	4	2	2	4	2	4	4	4	4	4	4	4	2	2	4	4	4	4	4	4	4	4	4	4	4	2	4	4	3	1	3	4	4	4	4	2	4	4	4	4	4	4	4	4	4	4
d1jr7a_	4	4	4	4	2	2	4	2	4	4	4	4	4	4	4	2	2	4	4	4	4	4	4	4	4	4	4	4	2	4	4	3	1	3	4	4	4	4	2	4	4	4	4	4	4	4	4	4	4
d1jopa_	4	4	4	4	2	2	4	2	4	4	4	4	4	4	4	2	2	4	4	4	4	4	4	4	4	4	4	4	2	4	4	3	1	3	4	4	4	4	2	4	4	4	4	4	4	4	4	4	4
d1e5sa_	4	4	4	4	2	2	4	2	4	4	4	4	4	4	4	2	2	4	4	4	4	4	4	4	4	4	4	4	2	4	4	3	1	3	4	4	4	4	2	4	4	4	4	4	4	4	4	4	4
d1oiha_	4	4	4	4	2	2	4	2	4	4	4	4	4	4	4	2	2	4	4	4	4	4	4	4	4	4	4	4	2	4	4	3	1	3	4	4	4	4	2	4	4	4	4	4	4	4	4	4	4
d1nx4a_	4	4	4	4	2	2	4	2	4	4	4	4	4	4	4	2	2	4	4	4	4	4	4	4	4	4	4	4	2	4	4	3	1	3	4	4	4	4	2	4	4	4	4	4	4	4	4	4	4
d1h2ka_	4	4	4	4	2	2	4	2	4	4	4	4	4	4	4	2	2	4	4	4	4	4	4	4	4	4	4	4	2	4	4	3	1	3	4	4	4	4	2	4	4	4	4	4	4	4	4	4	4
d1ft9a2	4	4	4	4	4	4	4	4	4	4	4	4	4	4	4	4	4	2	4	2	4	2	4	2	4	4	4	4	4	4	4	3	3	1	4	4	4	4	4	4	4	4	4	4	2	2	4	4	2
d1omia1	4	4	4	4	4	4	4	4	4	4	4	4	4	4	4	4	4	2	4	2	4	2	4	2	4	4	4	4	4	4	4	3	3	1	4	4	4	4	4	4	4	4	4	4	2	2	4	4	2
d1i5za2	4	4	4	4	4	4	4	4	4	4	4	4	4	4	4	4	4	2	4	2	4	2	4	2	4	4	4	4	4	4	4	3	3	1	4	4	4	4	4	4	4	4	4	4	2	2	4	4	2
d1o5la1	4	4	4	4	4	4	4	4	4	4	4	4	4	4	4	4	4	2	4	2	4	2	4	2	4	4	4	4	4	4	4	3	3	1	4	4	4	4	4	4	4	4	4	4	2	2	4	4	2
d1ne6a2	4	4	4	4	4	4	4	4	4	4	4	4	4	4	4	4	4	2	4	2	4	2	4	2	4	4	4	4	4	4	4	3	3	1	4	4	4	4	4	4	4	4	4	4	2	2	4	4	2
d1cx4a1	4	4	4	4	4	4	4	4	4	4	4	4	4	4	4	4	4	2	4	2	4	2	4	2	4	4	4	4	4	4	4	3	3	1	4	4	4	4	4	4	4	4	4	4	2	2	4	4	2
d1cx4a2	4	4	4	4	4	4	4	4	4	4	4	4	4	4	4	4	4	2	4	2	4	2	4	2	4	4	4	4	4	4	4	3	3	1	4	4	4	4	4	4	4	4	4	4	2	2	4	4	2
d1o7fa2	4	4	4	4	4	4	4	4	4	4	4	4	4	4	4	4	4	2	4	2	4	2	4	2	4	4	4	4	4	4	4	3	3	1	4	4	4	4	4	4	4	4	4	4	2	2	4	4	2
d1o7fa3	4	4	4	4	4	4	4	4	4	4	4	4	4	4	4	4	4	2	4	2	4	2	4	2	4	4	4	4	4	4	4	3	3	1	4	4	4	4	4	4	4	4	4	4	2	2	4	4	2
d1q3ea_	4	4	4	4	4	4	4	4	4	4	4	4	4	4	4	4	4	2	4	2	4	2	4	2	4	4	4	4	4	4	4	3	3	1	4	4	4	4	4	4	4	4	4	4	2	2	4	4	2
d2arca_	4	2	4	4	4	4	4	4	4	4	2	2	2	2	4	4	4	4	2	4	2	4	4	4	2	4	4	4	4	4	4	3	3	3	2	2	4	4	4	4	4	2	2	2	4	4	4	4	4
d1ig3a1	4	4	2	2	4	4	2	4	2	2	4	4	4	4	4	4	4	4	4	4	4	4	4	4	4	4	4	4	4	4	2	3	3	3	4	4	4	4	4	4	2	4	4	4	4	4	4	4	4
d1ig0a1	4	4	2	2	4	4	2	4	2	2	4	4	4	4	4	4	4	4	4	4	4	4	4	4	4	4	4	4	4	4	2	3	3	3	4	4	4	4	4	4	2	4	4	4	4	4	4	4	4
d1su4a1	4	4	4	4	4	4	4	4	4	4	4	4	4	4	2	4	4	4	4	4	4	4	2	4	4	2	4	4	4	2	4	3	3	3	4	4	4	2	4	4	4	4	4	4	4	4	4	2	4
d1dv1a1	4	4	4	4	4	4	4	4	4	2	4	2	2	4	4	4	4	2	4	4	2	4	4	2	4	2	4	4	4	4	4	4	4	2	3	4	2	2	4	2	2	2	4	2	4	2	4	4	2
d1ulza1	4	4	4	4	4	4	4	4	4	2	4	2	2	4	4	4	4	2	4	4	2	4	4	2	4	2	4	4	4	4	4	4	4	2	3	4	2	2	4	2	2	2	4	2	4	2	4	4	2
d1gsoa1	4	4	4	4	4	4	4	4	4	2	4	2	2	4	4	4	4	2	4	4	2	4	4	2	4	2	4	4	4	4	4	4	4	2	3	4	2	2	4	2	2	2	4	2	4	2	4	4	2
d1b6ra1	4	4	4	4	4	4	4	4	4	2	4	2	2	4	4	4	4	2	4	4	2	4	4	2	4	2	4	4	4	4	4	4	4	2	3	4	2	2	4	2	2	2	4	2	4	2	4	4	2
d1kjqa1	4	4	4	4	4	4	4	4	4	2	4	2	2	4	4	4	4	2	4	4	2	4	4	2	4	2	4	4	4	4	4	4	4	2	3	4	2	2	4	2	2	2	4	2	4	2	4	4	2
d1hcz_2	4	4	4	4	4	4	4	4	4	2	4	2	2	4	4	4	4	2	4	4	2	4	4	2	4	2	4	4	4	4	4	4	4	2	3	4	2	2	4	2	2	2	4	2	4	2	4	4	2
d1e2wa2	4	4	4	4	4	4	4	4	4	2	4	2	2	4	4	4	4	2	4	4	2	4	4	2	4	2	4	4	4	4	4	4	4	2	3	4	2	2	4	2	2	2	4	2	4	2	4	4	2
d1ci3m2	4	4	4	4	4	4	4	4	4	2	4	2	2	4	4	4	4	2	4	4	2	4	4	2	4	2	4	4	4	4	4	4	4	2	3	4	2	2	4	2	2	2	4	2	4	2	4	4	2
d1vf5c2	4	4	4	4	4	4	4	4	4	2	4	2	2	4	4	4	4	2	4	4	2	4	4	2	4	2	4	4	4	4	4	4	4	2	3	4	2	2	4	2	2	2	4	2	4	2	4	4	2
d1gpr__	4	2	2	4	2	2	4	4	4	4	2	4	4	2	4	4	2	4	2	2	4	4	4	4	4	4	4	4	4	2	4	2	4	4	3	4	4	4	2	4	4	4	2	4	4	4	2	2	4
d1qwya_	4	2	2	4	2	2	4	4	4	4	2	4	4	2	4	4	2	4	2	2	4	4	4	4	4	4	4	4	4	2	4	2	4	4	3	4	4	4	2	4	4	4	2	4	4	4	2	2	4
d1hg7a_	4	4	4	4	4	4	2	4	4	4	4	4	4	4	4	4	4	4	4	4	2	4	2	4	2	4	4	4	2	4	4	4	4	4	4	4	2	4	4	2	4	4	4	4	4	4	4	4	4
d1ops__	4	4	4	4	4	4	2	4	4	4	4	4	4	4	4	4	4	4	4	4	2	4	2	4	2	4	4	4	2	4	4	4	4	4	4	4	2	4	4	2	4	4	4	4	4	4	4	4	4
d1ucsa_	4	4	4	4	4	4	2	4	4	4	4	4	4	4	4	4	4	4	4	4	2	4	2	4	2	4	4	4	2	4	4	4	4	4	4	4	2	4	4	2	4	4	4	4	4	4	4	4	4
d1c8aa2	4	4	4	4	4	4	2	4	4	4	4	4	4	4	4	4	4	4	4	4	2	4	2	4	2	4	4	4	2	4	4	4	4	4	4	4	2	4	4	2	4	4	4	4	4	4	4	4	4
d1ml9a_	4	4	4	4	4	4	4	4	4	4	4	2	4	4	4	4	4	4	4	2	4	4	4	2	4	4	2	4	4	4	4	2	4	4	4	2	4	4	4	4	4	4	2	4	4	4	4	4	2
d1h3ia2	4	4	4	4	4	4	4	4	4	4	4	2	4	4	4	4	4	4	4	2	4	4	4	2	4	4	2	4	4	4	4	2	4	4	4	2	4	4	4	4	4	4	2	4	4	4	4	4	2
d1n3ja_	4	4	4	4	4	4	4	4	4	4	4	2	4	4	4	4	4	4	4	2	4	4	4	2	4	4	2	4	4	4	4	2	4	4	4	2	4	4	4	4	4	4	2	4	4	4	4	4	2
d1p0ya2	4	4	4	4	4	4	4	4	4	4	4	2	4	4	4	4	4	4	4	2	4	4	4	2	4	4	2	4	4	4	4	2	4	4	4	2	4	4	4	4	4	4	2	4	4	4	4	4	2
d4ubpb_	4	4	4	4	4	4	4	2	4	4	4	4	2	4	4	4	4	2	2	4	4	4	4	4	4	4	4	2	4	4	4	4	4	4	4	4	4	4	4	4	4	4	4	4	2	4	4	4	4
d1g8la1	4	4	4	4	4	4	4	4	4	2	4	4	4	4	4	2	4	4	4	4	4	4	4	4	4	4	4	4	4	4	4	4	4	4	4	4	4	4	4	4	4	4	4	4	4	4	4	4	4
d1uz5a1	4	4	4	4	4	4	4	4	4	2	4	4	4	4	4	2	4	4	4	4	4	4	4	4	4	4	4	4	4	4	4	4	4	4	4	4	4	4	4	4	4	4	4	4	4	4	4	4	4
d1euwa_	4	2	2	4	4	4	4	4	4	4	4	4	4	4	4	4	4	4	4	4	4	4	4	4	4	4	4	4	4	4	2	4	2	4	4	4	4	4	4	4	4	4	4	4	4	4	4	2	4
d1sixa_	4	2	2	4	4	4	4	4	4	4	4	4	4	4	4	4	4	4	4	4	4	4	4	4	4	4	4	4	4	4	2	4	2	4	4	4	4	4	4	4	4	4	4	4	4	4	4	2	4
d1q5ha_	4	2	2	4	4	4	4	4	4	4	4	4	4	4	4	4	4	4	4	4	4	4	4	4	4	4	4	4	4	4	2	4	2	4	4	4	4	4	4	4	4	4	4	4	4	4	4	2	4
d1f7da_	4	2	2	4	4	4	4	4	4	4	4	4	4	4	4	4	4	4	4	4	4	4	4	4	4	4	4	4	4	4	2	4	2	4	4	4	4	4	4	4	4	4	4	4	4	4	4	2	4
d1dun__	4	2	2	4	4	4	4	4	4	4	4	4	4	4	4	4	4	4	4	4	4	4	4	4	4	4	4	4	4	4	2	4	2	4	4	4	4	4	4	4	4	4	4	4	4	4	4	2	4
d1pkha_	4	2	2	4	4	4	4	4	4	4	4	4	4	4	4	4	4	4	4	4	4	4	4	4	4	4	4	4	4	4	2	4	2	4	4	4	4	4	4	4	4	4	4	4	4	4	4	2	4
d1tul__	4	4	4	4	2	2	4	4	4	4	2	4	4	4	2	4	2	4	4	4	4	4	4	4	4	2	4	4	4	2	4	4	4	4	2	4	4	2	2	4	4	2	4	2	4	2	2	4	4
d1n55a_	4	4	4	4	4	4	4	4	4	4	4	4	4	4	4	4	4	4	4	4	4	4	4	4	4	4	4	4	4	4	4	4	4	4	4	3	3	3	3	3	3	4	4	4	4	4	4	4	4
d1hg3a_	4	4	4	4	4	4	4	4	4	4	4	4	4	4	4	4	4	4	4	4	4	4	4	4	4	4	4	4	4	4	4	4	4	4	4	3	3	3	3	3	3	4	4	4	4	4	4	4	4
d1qo2a_	4	4	4	4	4	4	2	4	4	4	4	4	4	4	4	4	4	4	4	2	4	4	4	4	4	4	4	4	4	4	2	4	4	4	4	1	3	3	3	3	3	4	4	4	4	4	4	4	4
d1thfd_	4	4	4	4	4	4	2	4	4	4	4	4	4	4	4	4	4	4	4	2	4	4	4	4	4	4	4	4	4	4	2	4	4	4	4	1	3	3	3	3	3	4	4	4	4	4	4	4	4
d1h1ya_	4	4	4	4	4	4	2	4	4	4	4	4	4	4	4	4	4	4	4	2	4	4	4	4	4	4	4	4	4	4	2	4	4	4	4	1	3	3	3	3	3	4	4	4	4	4	4	4	4
d1dbta_	4	4	4	4	4	4	2	4	4	4	4	4	4	4	4	4	4	4	4	2	4	4	4	4	4	4	4	4	4	4	2	4	4	4	4	1	3	3	3	3	3	4	4	4	4	4	4	4	4
d1km4a_	4	4	4	4	4	4	2	4	4	4	4	4	4	4	4	4	4	4	4	2	4	4	4	4	4	4	4	4	4	4	2	4	4	4	4	1	3	3	3	3	3	4	4	4	4	4	4	4	4
d1dqwa_	4	4	4	4	4	4	2	4	4	4	4	4	4	4	4	4	4	4	4	2	4	4	4	4	4	4	4	4	4	4	2	4	4	4	4	1	3	3	3	3	3	4	4	4	4	4	4	4	4
d1q6oa_	4	4	4	4	4	4	2	4	4	4	4	4	4	4	4	4	4	4	4	2	4	4	4	4	4	4	4	4	4	4	2	4	4	4	4	1	3	3	3	3	3	4	4	4	4	4	4	4	4
d1pii_2	4	4	4	4	4	4	2	4	4	4	4	4	4	4	4	4	4	4	4	2	4	4	4	4	4	4	4	4	4	4	2	4	4	4	4	1	3	3	3	3	3	4	4	4	4	4	4	4	4
d1nsj__	4	4	4	4	4	4	2	4	4	4	4	4	4	4	4	4	4	4	4	2	4	4	4	4	4	4	4	4	4	4	2	4	4	4	4	1	3	3	3	3	3	4	4	4	4	4	4	4	4
d1i4na_	4	4	4	4	4	4	2	4	4	4	4	4	4	4	4	4	4	4	4	2	4	4	4	4	4	4	4	4	4	4	2	4	4	4	4	1	3	3	3	3	3	4	4	4	4	4	4	4	4
d1vc4a_	4	4	4	4	4	4	2	4	4	4	4	4	4	4	4	4	4	4	4	2	4	4	4	4	4	4	4	4	4	4	2	4	4	4	4	1	3	3	3	3	3	4	4	4	4	4	4	4	4
d1qopa_	4	4	4	4	4	4	2	4	4	4	4	4	4	4	4	4	4	4	4	2	4	4	4	4	4	4	4	4	4	4	2	4	4	4	4	1	3	3	3	3	3	4	4	4	4	4	4	4	4
d2tpsa_	4	4	4	4	2	4	4	4	4	4	4	4	4	4	4	4	4	4	4	4	4	4	4	4	4	4	4	2	4	4	4	4	4	4	4	3	3	3	3	3	3	4	4	4	2	4	4	4	4
d1m5wa_	4	4	4	4	4	4	4	4	4	4	4	4	4	4	4	4	4	4	4	4	4	4	4	4	4	4	4	4	4	4	4	4	4	4	4	3	3	3	3	3	3	4	4	4	4	2	4	4	4
d1juba_	4	4	4	4	4	4	4	4	4	4	4	4	4	4	2	4	4	4	4	4	4	4	4	4	4	4	4	4	4	4	4	4	4	4	4	3	1	3	3	3	3	4	4	4	4	4	4	4	4
d1d3ga_	4	4	4	4	4	4	4	4	4	4	4	4	4	4	2	4	4	4	4	4	4	4	4	4	4	4	4	4	4	4	4	4	4	4	4	3	1	3	3	3	3	4	4	4	4	4	4	4	4
d1oya__	4	4	4	4	4	4	4	4	4	4	4	4	4	4	2	4	4	4	4	4	4	4	4	4	4	4	4	4	4	4	4	4	4	4	4	3	1	3	3	3	3	4	4	4	4	4	4	4	4
d1icpb_	4	4	4	4	4	4	4	4	4	4	4	4	4	4	2	4	4	4	4	4	4	4	4	4	4	4	4	4	4	4	4	4	4	4	4	3	1	3	3	3	3	4	4	4	4	4	4	4	4
d1p4ca_	4	4	4	4	4	4	4	4	4	4	4	4	4	4	2	4	4	4	4	4	4	4	4	4	4	4	4	4	4	4	4	4	4	4	4	3	1	3	3	3	3	4	4	4	4	4	4	4	4
d1gvoa_	4	4	4	4	4	4	4	4	4	4	4	4	4	4	2	4	4	4	4	4	4	4	4	4	4	4	4	4	4	4	4	4	4	4	4	3	1	3	3	3	3	4	4	4	4	4	4	4	4
d1h63a_	4	4	4	4	4	4	4	4	4	4	4	4	4	4	2	4	4	4	4	4	4	4	4	4	4	4	4	4	4	4	4	4	4	4	4	3	1	3	3	3	3	4	4	4	4	4	4	4	4
d1o94a1	4	4	4	4	4	4	4	4	4	4	4	4	4	4	2	4	4	4	4	4	4	4	4	4	4	4	4	4	4	4	4	4	4	4	4	3	1	3	3	3	3	4	4	4	4	4	4	4	4
d1h7wa2	4	4	4	4	4	4	4	4	4	4	4	4	4	4	2	4	4	4	4	4	4	4	4	4	4	4	4	4	4	4	4	4	4	4	4	3	1	3	3	3	3	4	4	4	4	4	4	4	4
d1ofda2	4	4	4	4	4	4	4	4	4	4	4	4	4	4	2	4	4	4	4	4	4	4	4	4	4	4	4	4	4	4	4	4	4	4	4	3	1	3	3	3	3	4	4	4	4	4	4	4	4
d1p0ka_	4	4	4	4	4	4	4	4	4	4	4	4	4	4	2	4	4	4	4	4	4	4	4	4	4	4	4	4	4	4	4	4	4	4	4	3	1	3	3	3	3	4	4	4	4	4	4	4	4
d1vhna_	4	4	4	4	4	4	4	4	4	4	4	4	4	4	2	4	4	4	4	4	4	4	4	4	4	4	4	4	4	4	4	4	4	4	4	3	1	3	3	3	3	4	4	4	4	4	4	4	4
d1viza_	4	4	4	4	4	4	4	4	4	4	4	4	4	4	2	4	4	4	4	4	4	4	4	4	4	4	4	4	4	4	4	4	4	4	4	3	1	3	3	3	3	4	4	4	4	4	4	4	4
d1zfja1	4	4	4	4	4	4	4	4	4	4	4	4	4	4	4	4	4	4	4	4	4	4	4	4	4	4	4	4	4	4	4	4	4	4	4	3	3	3	3	3	3	4	4	4	4	4	4	4	4
d1bd0a2	4	4	4	4	4	2	4	4	2	4	4	4	4	4	4	4	4	4	4	4	4	4	4	4	4	4	2	4	4	4	4	4	4	4	4	3	3	3	3	3	3	4	4	4	4	4	4	4	4
d7odca2	4	4	4	4	4	2	4	4	2	4	4	4	4	4	4	4	4	4	4	4	4	4	4	4	4	4	2	4	4	4	4	4	4	4	4	3	3	3	3	3	3	4	4	4	4	4	4	4	4
d1hkva2	4	4	4	4	4	2	4	4	2	4	4	4	4	4	4	4	4	4	4	4	4	4	4	4	4	4	2	4	4	4	4	4	4	4	4	3	3	3	3	3	3	4	4	4	4	4	4	4	4
d1knwa2	4	4	4	4	4	2	4	4	2	4	4	4	4	4	4	4	4	4	4	4	4	4	4	4	4	4	2	4	4	4	4	4	4	4	4	3	3	3	3	3	3	4	4	4	4	4	4	4	4
d1ct5a_	4	4	4	4	4	2	4	4	2	4	4	4	4	4	4	4	4	4	4	4	4	4	4	4	4	4	2	4	4	4	4	4	4	4	4	3	3	3	3	3	3	4	4	4	4	4	4	4	4
d1exba_	4	4	4	4	4	4	4	4	4	4	4	4	4	4	4	2	4	4	4	4	4	4	2	4	4	4	4	4	4	4	4	4	4	4	4	3	3	3	3	3	3	4	4	4	4	4	4	4	4
d1gvea_	4	4	4	4	4	4	4	4	4	4	4	4	4	4	4	2	4	4	4	4	4	4	2	4	4	4	4	4	4	4	4	4	4	4	4	3	3	3	3	3	3	4	4	4	4	4	4	4	4
d1us0a_	4	4	4	4	4	4	4	4	4	4	4	4	4	4	4	2	4	4	4	4	4	4	2	4	4	4	4	4	4	4	4	4	4	4	4	3	3	3	3	3	3	4	4	4	4	4	4	4	4
d1ur3m_	4	4	4	4	4	4	4	4	4	4	4	4	4	4	4	2	4	4	4	4	4	4	2	4	4	4	4	4	4	4	4	4	4	4	4	3	3	3	3	3	3	4	4	4	4	4	4	4	4
d1pyfa_	4	4	4	4	4	4	4	4	4	4	4	4	4	4	4	2	4	4	4	4	4	4	2	4	4	4	4	4	4	4	4	4	4	4	4	3	3	3	3	3	3	4	4	4	4	4	4	4	4
d1lqaa_	4	4	4	4	4	4	4	4	4	4	4	4	4	4	4	2	4	4	4	4	4	4	2	4	4	4	4	4	4	4	4	4	4	4	4	3	3	3	3	3	3	4	4	4	4	4	4	4	4
d1e43a2	4	4	4	4	4	4	4	4	4	4	4	4	4	4	4	4	4	4	4	4	4	2	4	4	4	4	4	4	4	4	4	4	4	4	4	3	3	1	3	3	3	4	4	4	4	4	4	4	4
d1bag_2	4	4	4	4	4	4	4	4	4	4	4	4	4	4	4	4	4	4	4	4	4	2	4	4	4	4	4	4	4	4	4	4	4	4	4	3	3	1	3	3	3	4	4	4	4	4	4	4	4
d1gjwa2	4	4	4	4	4	4	4	4	4	4	4	4	4	4	4	4	4	4	4	4	4	2	4	4	4	4	4	4	4	4	4	4	4	4	4	3	3	1	3	3	3	4	4	4	4	4	4	4	4
d1pama4	4	4	4	4	4	4	4	4	4	4	4	4	4	4	4	4	4	4	4	4	4	2	4	4	4	4	4	4	4	4	4	4	4	4	4	3	3	1	3	3	3	4	4	4	4	4	4	4	4
d1hx0a2	4	4	4	4	4	4	4	4	4	4	4	4	4	4	4	4	4	4	4	4	4	2	4	4	4	4	4	4	4	4	4	4	4	4	4	3	3	1	3	3	3	4	4	4	4	4	4	4	4
d1ji1a3	4	4	4	4	4	4	4	4	4	4	4	4	4	4	4	4	4	4	4	4	4	2	4	4	4	4	4	4	4	4	4	4	4	4	4	3	3	1	3	3	3	4	4	4	4	4	4	4	4
d1h3ga3	4	4	4	4	4	4	4	4	4	4	4	4	4	4	4	4	4	4	4	4	4	2	4	4	4	4	4	4	4	4	4	4	4	4	4	3	3	1	3	3	3	4	4	4	4	4	4	4	4
d1iv8a2	4	4	4	4	4	4	4	4	4	4	4	4	4	4	4	4	4	4	4	4	4	2	4	4	4	4	4	4	4	4	4	4	4	4	4	3	3	1	3	3	3	4	4	4	4	4	4	4	4
d1eh9a3	4	4	4	4	4	4	4	4	4	4	4	4	4	4	4	4	4	4	4	4	4	2	4	4	4	4	4	4	4	4	4	4	4	4	4	3	3	1	3	3	3	4	4	4	4	4	4	4	4
d1m7xa3	4	4	4	4	4	4	4	4	4	4	4	4	4	4	4	4	4	4	4	4	4	2	4	4	4	4	4	4	4	4	4	4	4	4	4	3	3	1	3	3	3	4	4	4	4	4	4	4	4
d1bf2_3	4	4	4	4	4	4	4	4	4	4	4	4	4	4	4	4	4	4	4	4	4	2	4	4	4	4	4	4	4	4	4	4	4	4	4	3	3	1	3	3	3	4	4	4	4	4	4	4	4
d1ht6a2	4	4	4	4	4	4	4	4	4	4	4	4	4	4	4	4	4	4	4	4	4	2	4	4	4	4	4	4	4	4	4	4	4	4	4	3	3	1	3	3	3	4	4	4	4	4	4	4	4
d1uok_2	4	4	4	4	4	4	4	4	4	4	4	4	4	4	4	4	4	4	4	4	4	2	4	4	4	4	4	4	4	4	4	4	4	4	4	3	3	1	3	3	3	4	4	4	4	4	4	4	4
d1g5aa2	4	4	4	4	4	4	4	4	4	4	4	4	4	4	4	4	4	4	4	4	4	2	4	4	4	4	4	4	4	4	4	4	4	4	4	3	3	1	3	3	3	4	4	4	4	4	4	4	4
d1r7aa2	4	4	4	4	4	4	4	4	4	4	4	4	4	4	4	4	4	4	4	4	4	2	4	4	4	4	4	4	4	4	4	4	4	4	4	3	3	1	3	3	3	4	4	4	4	4	4	4	4
d1uasa2	4	4	4	4	4	4	4	4	4	4	4	4	4	4	4	4	4	4	4	4	4	2	4	4	4	4	4	4	4	4	4	4	4	4	4	3	3	1	3	3	3	4	4	4	4	4	4	4	4
d1eswa_	4	4	4	4	4	4	4	4	4	4	4	4	4	4	4	4	4	4	4	4	4	2	4	4	4	4	4	4	4	4	4	4	4	4	4	3	3	1	3	3	3	4	4	4	4	4	4	4	4
d1kwga2	4	4	4	4	4	4	4	4	4	4	4	4	4	4	4	4	4	4	4	4	4	2	4	4	4	4	4	4	4	4	4	4	4	4	4	3	3	1	3	3	3	4	4	4	4	4	4	4	4
d1byb__	4	4	4	4	4	4	4	4	4	4	4	4	4	4	4	4	4	4	4	4	4	2	4	4	4	4	4	4	4	4	4	4	4	4	4	3	3	1	3	3	3	4	4	4	4	4	4	4	4
d1edg__	4	4	4	4	4	4	4	4	4	4	4	4	4	4	4	4	4	4	4	4	4	2	4	4	4	4	4	4	4	4	4	4	4	4	4	3	3	1	3	3	3	4	4	4	4	4	4	4	4
d1ceo__	4	4	4	4	4	4	4	4	4	4	4	4	4	4	4	4	4	4	4	4	4	2	4	4	4	4	4	4	4	4	4	4	4	4	4	3	3	1	3	3	3	4	4	4	4	4	4	4	4
d1eqca_	4	4	4	4	4	4	4	4	4	4	4	4	4	4	4	4	4	4	4	4	4	2	4	4	4	4	4	4	4	4	4	4	4	4	4	3	3	1	3	3	3	4	4	4	4	4	4	4	4
d1vjza_	4	4	4	4	4	4	4	4	4	4	4	4	4	4	4	4	4	4	4	4	4	2	4	4	4	4	4	4	4	4	4	4	4	4	4	3	3	1	3	3	3	4	4	4	4	4	4	4	4
d1ecea_	4	4	4	4	4	4	4	4	4	4	4	4	4	4	4	4	4	4	4	4	4	2	4	4	4	4	4	4	4	4	4	4	4	4	4	3	3	1	3	3	3	4	4	4	4	4	4	4	4
d1h1na_	4	4	4	4	4	4	4	4	4	4	4	4	4	4	4	4	4	4	4	4	4	2	4	4	4	4	4	4	4	4	4	4	4	4	4	3	3	1	3	3	3	4	4	4	4	4	4	4	4
d7a3ha_	4	4	4	4	4	4	4	4	4	4	4	4	4	4	4	4	4	4	4	4	4	2	4	4	4	4	4	4	4	4	4	4	4	4	4	3	3	1	3	3	3	4	4	4	4	4	4	4	4
d1bqca_	4	4	4	4	4	4	4	4	4	4	4	4	4	4	4	4	4	4	4	4	4	2	4	4	4	4	4	4	4	4	4	4	4	4	4	3	3	1	3	3	3	4	4	4	4	4	4	4	4
d1qnra_	4	4	4	4	4	4	4	4	4	4	4	4	4	4	4	4	4	4	4	4	4	2	4	4	4	4	4	4	4	4	4	4	4	4	4	3	3	1	3	3	3	4	4	4	4	4	4	4	4
d1uuqa_	4	4	4	4	4	4	4	4	4	4	4	4	4	4	4	4	4	4	4	4	4	2	4	4	4	4	4	4	4	4	4	4	4	4	4	3	3	1	3	3	3	4	4	4	4	4	4	4	4
d1foba_	4	4	4	4	4	4	4	4	4	4	4	4	4	4	4	4	4	4	4	4	4	2	4	4	4	4	4	4	4	4	4	4	4	4	4	3	3	1	3	3	3	4	4	4	4	4	4	4	4
d1odza_	4	4	4	4	4	4	4	4	4	4	4	4	4	4	4	4	4	4	4	4	4	2	4	4	4	4	4	4	4	4	4	4	4	4	4	3	3	1	3	3	3	4	4	4	4	4	4	4	4
d1aq0a_	4	4	4	4	4	4	4	4	4	4	4	4	4	4	4	4	4	4	4	4	4	2	4	4	4	4	4	4	4	4	4	4	4	4	4	3	3	1	3	3	3	4	4	4	4	4	4	4	4
d1jz7a5	4	4	4	4	4	4	4	4	4	4	4	4	4	4	4	4	4	4	4	4	4	2	4	4	4	4	4	4	4	4	4	4	4	4	4	3	3	1	3	3	3	4	4	4	4	4	4	4	4
d1bhga3	4	4	4	4	4	4	4	4	4	4	4	4	4	4	4	4	4	4	4	4	4	2	4	4	4	4	4	4	4	4	4	4	4	4	4	3	3	1	3	3	3	4	4	4	4	4	4	4	4
d1i1wa_	4	4	4	4	4	4	4	4	4	4	4	4	4	4	4	4	4	4	4	4	4	2	4	4	4	4	4	4	4	4	4	4	4	4	4	3	3	1	3	3	3	4	4	4	4	4	4	4	4
d1ogsa2	4	4	4	4	4	4	4	4	4	4	4	4	4	4	4	4	4	4	4	4	4	2	4	4	4	4	4	4	4	4	4	4	4	4	4	3	3	1	3	3	3	4	4	4	4	4	4	4	4
d1nofa2	4	4	4	4	4	4	4	4	4	4	4	4	4	4	4	4	4	4	4	4	4	2	4	4	4	4	4	4	4	4	4	4	4	4	4	3	3	1	3	3	3	4	4	4	4	4	4	4	4
d1qw9a2	4	4	4	4	4	4	4	4	4	4	4	4	4	4	4	4	4	4	4	4	4	2	4	4	4	4	4	4	4	4	4	4	4	4	4	3	3	1	3	3	3	4	4	4	4	4	4	4	4
d1uhva2	4	4	4	4	4	4	4	4	4	4	4	4	4	4	4	4	4	4	4	4	4	2	4	4	4	4	4	4	4	4	4	4	4	4	4	3	3	1	3	3	3	4	4	4	4	4	4	4	4
d1hl9a2	4	4	4	4	4	4	4	4	4	4	4	4	4	4	4	4	4	4	4	4	4	2	4	4	4	4	4	4	4	4	4	4	4	4	4	3	3	1	3	3	3	4	4	4	4	4	4	4	4
d1ug6a_	4	4	4	4	4	4	4	4	4	4	4	4	4	4	4	4	4	4	4	4	4	2	4	4	4	4	4	4	4	4	4	4	4	4	4	3	3	1	3	3	3	4	4	4	4	4	4	4	4
d1om0a_	4	4	4	4	4	4	4	4	4	4	4	4	4	4	4	4	4	4	4	4	4	2	4	4	4	4	4	4	4	4	4	4	4	4	4	3	3	1	3	3	3	4	4	4	4	4	4	4	4
d1nar__	4	4	4	4	4	4	4	4	4	4	4	4	4	4	4	4	4	4	4	4	4	2	4	4	4	4	4	4	4	4	4	4	4	4	4	3	3	1	3	3	3	4	4	4	4	4	4	4	4
d1cnv__	4	4	4	4	4	4	4	4	4	4	4	4	4	4	4	4	4	4	4	4	4	2	4	4	4	4	4	4	4	4	4	4	4	4	4	3	3	1	3	3	3	4	4	4	4	4	4	4	4
d2ebn__	4	4	4	4	4	4	4	4	4	4	4	4	4	4	4	4	4	4	4	4	4	2	4	4	4	4	4	4	4	4	4	4	4	4	4	3	3	1	3	3	3	4	4	4	4	4	4	4	4
d1eoka_	4	4	4	4	4	4	4	4	4	4	4	4	4	4	4	4	4	4	4	4	4	2	4	4	4	4	4	4	4	4	4	4	4	4	4	3	3	1	3	3	3	4	4	4	4	4	4	4	4
d1nh6a2	4	4	4	4	4	4	4	4	4	4	4	4	4	4	4	4	4	4	4	4	4	2	4	4	4	4	4	4	4	4	4	4	4	4	4	3	3	1	3	3	3	4	4	4	4	4	4	4	4
d1e15b2	4	4	4	4	4	4	4	4	4	4	4	4	4	4	4	4	4	4	4	4	4	2	4	4	4	4	4	4	4	4	4	4	4	4	4	3	3	1	3	3	3	4	4	4	4	4	4	4	4
d1e6na2	4	4	4	4	4	4	4	4	4	4	4	4	4	4	4	4	4	4	4	4	4	2	4	4	4	4	4	4	4	4	4	4	4	4	4	3	3	1	3	3	3	4	4	4	4	4	4	4	4
d1e6pb2	4	4	4	4	4	4	4	4	4	4	4	4	4	4	4	4	4	4	4	4	4	2	4	4	4	4	4	4	4	4	4	4	4	4	4	3	3	1	3	3	3	4	4	4	4	4	4	4	4
d1e6ra2	4	4	4	4	4	4	4	4	4	4	4	4	4	4	4	4	4	4	4	4	4	2	4	4	4	4	4	4	4	4	4	4	4	4	4	3	3	1	3	3	3	4	4	4	4	4	4	4	4
d1e6rb2	4	4	4	4	4	4	4	4	4	4	4	4	4	4	4	4	4	4	4	4	4	2	4	4	4	4	4	4	4	4	4	4	4	4	4	3	3	1	3	3	3	4	4	4	4	4	4	4	4
d1ogba2	4	4	4	4	4	4	4	4	4	4	4	4	4	4	4	4	4	4	4	4	4	2	4	4	4	4	4	4	4	4	4	4	4	4	4	3	3	1	3	3	3	4	4	4	4	4	4	4	4
d1ogbb2	4	4	4	4	4	4	4	4	4	4	4	4	4	4	4	4	4	4	4	4	4	2	4	4	4	4	4	4	4	4	4	4	4	4	4	3	3	1	3	3	3	4	4	4	4	4	4	4	4
d1oggb2	4	4	4	4	4	4	4	4	4	4	4	4	4	4	4	4	4	4	4	4	4	2	4	4	4	4	4	4	4	4	4	4	4	4	4	3	3	1	3	3	3	4	4	4	4	4	4	4	4
d1itxa1	4	4	4	4	4	4	4	4	4	4	4	4	4	4	4	4	4	4	4	4	4	2	4	4	4	4	4	4	4	4	4	4	4	4	4	3	3	1	3	3	3	4	4	4	4	4	4	4	4
d1jnda1	4	4	4	4	4	4	4	4	4	4	4	4	4	4	4	4	4	4	4	4	4	2	4	4	4	4	4	4	4	4	4	4	4	4	4	3	3	1	3	3	3	4	4	4	4	4	4	4	4
d1jfxa_	4	4	4	4	4	4	4	4	4	4	4	4	4	4	4	4	4	4	4	4	4	2	4	4	4	4	4	4	4	4	4	4	4	4	4	3	3	1	3	3	3	4	4	4	4	4	4	4	4
d1h09a2	4	4	4	4	4	4	4	4	4	4	4	4	4	4	4	4	4	4	4	4	4	2	4	4	4	4	4	4	4	4	4	4	4	4	4	3	3	1	3	3	3	4	4	4	4	4	4	4	4
d1sfsa_	4	4	4	4	4	4	4	4	4	4	4	4	4	4	4	4	4	4	4	4	4	2	4	4	4	4	4	4	4	4	4	4	4	4	4	3	3	1	3	3	3	4	4	4	4	4	4	4	4
d1jaka1	4	4	4	4	4	4	4	4	4	4	4	4	4	4	4	4	4	4	4	4	4	2	4	4	4	4	4	4	4	4	4	4	4	4	4	3	3	1	3	3	3	4	4	4	4	4	4	4	4
d1nowa1	4	4	4	4	4	4	4	4	4	4	4	4	4	4	4	4	4	4	4	4	4	2	4	4	4	4	4	4	4	4	4	4	4	4	4	3	3	1	3	3	3	4	4	4	4	4	4	4	4
d1gqia1	4	4	4	4	4	4	4	4	4	4	4	4	4	4	4	4	4	4	4	4	4	2	4	4	4	4	4	4	4	4	4	4	4	4	4	3	3	1	3	3	3	4	4	4	4	4	4	4	4
d1iexa1	4	4	4	4	4	4	4	4	4	4	4	4	4	4	4	4	4	4	4	4	4	2	4	4	4	4	4	4	4	4	4	4	4	4	4	3	3	1	3	3	3	4	4	4	4	4	4	4	4
d1fcqa_	4	4	4	4	4	4	4	4	4	4	4	4	4	4	4	4	4	4	4	4	4	2	4	4	4	4	4	4	4	4	4	4	4	4	4	3	3	1	3	3	3	4	4	4	4	4	4	4	4
d1a4ma_	4	4	4	4	4	4	4	4	4	4	4	4	4	4	4	4	4	4	4	4	4	4	4	4	4	4	4	4	4	4	4	4	4	4	4	3	3	3	1	3	3	4	4	4	4	4	4	2	4
d1j79a_	4	4	4	4	4	4	4	4	4	4	4	4	4	4	4	4	4	4	4	4	4	4	4	4	4	4	4	4	4	4	4	4	4	4	4	3	3	3	1	3	3	4	4	4	4	4	4	2	4
d1k6wa2	4	4	4	4	4	4	4	4	4	4	4	4	4	4	4	4	4	4	4	4	4	4	4	4	4	4	4	4	4	4	4	4	4	4	4	3	3	3	1	3	3	4	4	4	4	4	4	2	4
d4ubpc2	4	4	4	4	4	4	4	4	4	4	4	4	4	4	4	4	4	4	4	4	4	4	4	4	4	4	4	4	4	4	4	4	4	4	4	3	3	3	1	3	3	4	4	4	4	4	4	2	4
d1gkpa2	4	4	4	4	4	4	4	4	4	4	4	4	4	4	4	4	4	4	4	4	4	4	4	4	4	4	4	4	4	4	4	4	4	4	4	3	3	3	1	3	3	4	4	4	4	4	4	2	4
d1p1ma2	4	4	4	4	4	4	4	4	4	4	4	4	4	4	4	4	4	4	4	4	4	4	4	4	4	4	4	4	4	4	4	4	4	4	4	3	3	3	1	3	3	4	4	4	4	4	4	2	4
d1onwa2	4	4	4	4	4	4	4	4	4	4	4	4	4	4	4	4	4	4	4	4	4	4	4	4	4	4	4	4	4	4	4	4	4	4	4	3	3	3	1	3	3	4	4	4	4	4	4	2	4
d1un7a2	4	4	4	4	4	4	4	4	4	4	4	4	4	4	4	4	4	4	4	4	4	4	4	4	4	4	4	4	4	4	4	4	4	4	4	3	3	3	1	3	3	4	4	4	4	4	4	2	4
d1m7ja3	4	4	4	4	4	4	4	4	4	4	4	4	4	4	4	4	4	4	4	4	4	4	4	4	4	4	4	4	4	4	4	4	4	4	4	3	3	3	1	3	3	4	4	4	4	4	4	2	4
d1j6oa_	4	4	4	4	4	4	4	4	4	4	4	4	4	4	4	4	4	4	4	4	4	4	4	4	4	4	4	4	4	4	4	4	4	4	4	3	3	3	1	3	3	4	4	4	4	4	4	2	4
d1i0da_	4	4	4	4	4	4	4	4	4	4	4	4	4	4	4	4	4	4	4	4	4	4	4	4	4	4	4	4	4	4	4	4	4	4	4	3	3	3	1	3	3	4	4	4	4	4	4	2	4
d1bf6a_	4	4	4	4	4	4	4	4	4	4	4	4	4	4	4	4	4	4	4	4	4	4	4	4	4	4	4	4	4	4	4	4	4	4	4	3	3	3	1	3	3	4	4	4	4	4	4	2	4
d1itua_	4	4	4	4	4	4	4	4	4	4	4	4	4	4	4	4	4	4	4	4	4	4	4	4	4	4	4	4	4	4	4	4	4	4	4	3	3	3	1	3	3	4	4	4	4	4	4	2	4
d1j5sa_	4	4	4	4	4	4	4	4	4	4	4	4	4	4	4	4	4	4	4	4	4	4	4	4	4	4	4	4	4	4	4	4	4	4	4	3	3	3	1	3	3	4	4	4	4	4	4	2	4
d1jcla_	4	4	4	4	4	4	4	4	4	4	4	2	4	4	4	4	4	4	4	4	4	4	4	4	4	4	4	4	2	4	4	4	4	4	4	3	3	3	3	1	3	4	4	4	4	4	4	4	4
d1ub3a_	4	4	4	4	4	4	4	4	4	4	4	2	4	4	4	4	4	4	4	4	4	4	4	4	4	4	4	4	2	4	4	4	4	4	4	3	3	3	3	1	3	4	4	4	4	4	4	4	4
d1n7ka_	4	4	4	4	4	4	4	4	4	4	4	2	4	4	4	4	4	4	4	4	4	4	4	4	4	4	4	4	2	4	4	4	4	4	4	3	3	3	3	1	3	4	4	4	4	4	4	4	4
d1ojxa_	4	4	4	4	4	4	4	4	4	4	4	2	4	4	4	4	4	4	4	4	4	4	4	4	4	4	4	4	2	4	4	4	4	4	4	3	3	3	3	1	3	4	4	4	4	4	4	4	4
d1f5za_	4	4	4	4	4	4	4	4	4	4	4	2	4	4	4	4	4	4	4	4	4	4	4	4	4	4	4	4	2	4	4	4	4	4	4	3	3	3	3	1	3	4	4	4	4	4	4	4	4
d1f5zc_	4	4	4	4	4	4	4	4	4	4	4	2	4	4	4	4	4	4	4	4	4	4	4	4	4	4	4	4	2	4	4	4	4	4	4	3	3	3	3	1	3	4	4	4	4	4	4	4	4
d1f6ka_	4	4	4	4	4	4	4	4	4	4	4	2	4	4	4	4	4	4	4	4	4	4	4	4	4	4	4	4	2	4	4	4	4	4	4	3	3	3	3	1	3	4	4	4	4	4	4	4	4
d1f6kc_	4	4	4	4	4	4	4	4	4	4	4	2	4	4	4	4	4	4	4	4	4	4	4	4	4	4	4	4	2	4	4	4	4	4	4	3	3	3	3	1	3	4	4	4	4	4	4	4	4
d1f74a_	4	4	4	4	4	4	4	4	4	4	4	2	4	4	4	4	4	4	4	4	4	4	4	4	4	4	4	4	2	4	4	4	4	4	4	3	3	3	3	1	3	4	4	4	4	4	4	4	4
d1o5ka_	4	4	4	4	4	4	4	4	4	4	4	2	4	4	4	4	4	4	4	4	4	4	4	4	4	4	4	4	2	4	4	4	4	4	4	3	3	3	3	1	3	4	4	4	4	4	4	4	4
d1adoa_	4	4	4	4	4	4	4	4	4	4	4	2	4	4	4	4	4	4	4	4	4	4	4	4	4	4	4	4	2	4	4	4	4	4	4	3	3	3	3	1	3	4	4	4	4	4	4	4	4
d1fq0a_	4	4	4	4	4	4	4	4	4	4	4	2	4	4	4	4	4	4	4	4	4	4	4	4	4	4	4	4	2	4	4	4	4	4	4	3	3	3	3	1	3	4	4	4	4	4	4	4	4
d1gqna_	4	4	4	4	4	4	4	4	4	4	4	2	4	4	4	4	4	4	4	4	4	4	4	4	4	4	4	4	2	4	4	4	4	4	4	3	3	3	3	1	3	4	4	4	4	4	4	4	4
d1onra_	4	4	4	4	4	4	4	4	4	4	4	2	4	4	4	4	4	4	4	4	4	4	4	4	4	4	4	4	2	4	4	4	4	4	4	3	3	3	3	1	3	4	4	4	4	4	4	4	4
d1l6wa_	4	4	4	4	4	4	4	4	4	4	4	2	4	4	4	4	4	4	4	4	4	4	4	4	4	4	4	4	2	4	4	4	4	4	4	3	3	3	3	1	3	4	4	4	4	4	4	4	4
d1dosa_	4	4	4	4	4	4	4	4	4	4	4	2	4	4	4	4	4	4	4	4	4	4	4	4	4	4	4	4	2	4	4	4	4	4	4	3	3	3	3	1	3	4	4	4	4	4	4	4	4
d1gvfa_	4	4	4	4	4	4	4	4	4	4	4	2	4	4	4	4	4	4	4	4	4	4	4	4	4	4	4	4	2	4	4	4	4	4	4	3	3	3	3	1	3	4	4	4	4	4	4	4	4
d1gzga_	4	4	4	4	4	4	4	4	4	4	4	2	4	4	4	4	4	4	4	4	4	4	4	4	4	4	4	4	2	4	4	4	4	4	4	3	3	3	3	1	3	4	4	4	4	4	4	4	4
d1of8a_	4	4	4	4	4	4	4	4	4	4	4	2	4	4	4	4	4	4	4	4	4	4	4	4	4	4	4	4	2	4	4	4	4	4	4	3	3	3	3	1	3	4	4	4	4	4	4	4	4
d1pe1a_	4	4	4	4	4	4	4	4	4	4	4	2	4	4	4	4	4	4	4	4	4	4	4	4	4	4	4	4	2	4	4	4	4	4	4	3	3	3	3	1	3	4	4	4	4	4	4	4	4
d1nvma2	4	4	4	4	4	4	4	4	4	4	4	2	4	4	4	4	4	4	4	4	4	4	4	4	4	4	4	4	2	4	4	4	4	4	4	3	3	3	3	1	3	4	4	4	4	4	4	4	4
d1onea1	4	4	4	4	4	4	4	4	4	4	4	4	4	4	4	4	4	4	4	4	4	4	4	4	4	4	4	4	4	4	4	4	4	4	4	3	3	3	3	3	3	4	4	4	4	4	4	4	4
d1ec7a1	4	4	4	4	4	4	4	4	4	4	4	4	4	4	4	4	4	4	4	4	4	4	4	4	4	4	4	4	4	4	4	4	4	4	4	3	3	3	3	3	3	4	4	4	4	4	4	4	4
d1r6wa1	4	4	4	4	4	4	4	4	4	4	4	4	4	4	4	4	4	4	4	4	4	4	4	4	4	4	4	4	4	4	4	4	4	4	4	3	3	3	3	3	3	4	4	4	4	4	4	4	4
d1muca1	4	4	4	4	4	4	4	4	4	4	4	4	4	4	4	4	4	4	4	4	4	4	4	4	4	4	4	4	4	4	4	4	4	4	4	3	3	3	3	3	3	4	4	4	4	4	4	4	4
d2mnr_1	4	4	4	4	4	4	4	4	4	4	4	4	4	4	4	4	4	4	4	4	4	4	4	4	4	4	4	4	4	4	4	4	4	4	4	3	3	3	3	3	3	4	4	4	4	4	4	4	4
d1jpdx1	4	4	4	4	4	4	4	4	4	4	4	4	4	4	4	4	4	4	4	4	4	4	4	4	4	4	4	4	4	4	4	4	4	4	4	3	3	3	3	3	3	4	4	4	4	4	4	4	4
d1jpmb1	4	4	4	4	4	4	4	4	4	4	4	4	4	4	4	4	4	4	4	4	4	4	4	4	4	4	4	4	4	4	4	4	4	4	4	3	3	3	3	3	3	4	4	4	4	4	4	4	4
d1kkoa1	4	4	4	4	4	4	4	4	4	4	4	4	4	4	4	4	4	4	4	4	4	4	4	4	4	4	4	4	4	4	4	4	4	4	4	3	3	3	3	3	3	4	4	4	4	4	4	4	4
d1rvka1	4	4	4	4	4	4	4	4	4	4	4	4	4	4	4	4	4	4	4	4	4	4	4	4	4	4	4	4	4	4	4	4	4	4	4	3	3	3	3	3	3	4	4	4	4	4	4	4	4
d1a49a2	4	4	4	4	4	4	4	4	4	4	4	4	4	4	4	4	4	2	4	4	4	4	4	4	4	4	4	4	4	4	4	4	4	4	4	3	3	3	3	3	1	4	4	4	4	4	2	4	4
d1kbla1	4	4	4	4	4	4	4	4	4	4	4	4	4	4	4	4	4	2	4	4	4	4	4	4	4	4	4	4	4	4	4	4	4	4	4	3	3	3	3	3	1	4	4	4	4	4	2	4	4
d1jqna_	4	4	4	4	4	4	4	4	4	4	4	4	4	4	4	4	4	2	4	4	4	4	4	4	4	4	4	4	4	4	4	4	4	4	4	3	3	3	3	3	1	4	4	4	4	4	2	4	4
d1s2wa_	4	4	4	4	4	4	4	4	4	4	4	4	4	4	4	4	4	2	4	4	4	4	4	4	4	4	4	4	4	4	4	4	4	4	4	3	3	3	3	3	1	4	4	4	4	4	2	4	4
d1muma_	4	4	4	4	4	4	4	4	4	4	4	4	4	4	4	4	4	2	4	4	4	4	4	4	4	4	4	4	4	4	4	4	4	4	4	3	3	3	3	3	1	4	4	4	4	4	2	4	4
d1f61a_	4	4	4	4	4	4	4	4	4	4	4	4	4	4	4	4	4	2	4	4	4	4	4	4	4	4	4	4	4	4	4	4	4	4	4	3	3	3	3	3	1	4	4	4	4	4	2	4	4
d1f8mb_	4	4	4	4	4	4	4	4	4	4	4	4	4	4	4	4	4	2	4	4	4	4	4	4	4	4	4	4	4	4	4	4	4	4	4	3	3	3	3	3	1	4	4	4	4	4	2	4	4
d1dxea_	4	4	4	4	4	4	4	4	4	4	4	4	4	4	4	4	4	2	4	4	4	4	4	4	4	4	4	4	4	4	4	4	4	4	4	3	3	3	3	3	1	4	4	4	4	4	2	4	4
d1izca_	4	4	4	4	4	4	4	4	4	4	4	4	4	4	4	4	4	2	4	4	4	4	4	4	4	4	4	4	4	4	4	4	4	4	4	3	3	3	3	3	1	4	4	4	4	4	2	4	4
d1m3ua_	4	4	4	4	4	4	4	4	4	4	4	4	4	4	4	4	4	2	4	4	4	4	4	4	4	4	4	4	4	4	4	4	4	4	4	3	3	3	3	3	1	4	4	4	4	4	2	4	4
d1d8ca_	4	4	4	4	4	4	4	4	4	4	4	4	4	4	4	4	4	4	4	4	4	4	4	2	4	4	4	4	4	4	4	4	4	4	4	3	3	3	3	3	3	4	4	2	4	4	4	4	4
d1gk8a1	4	4	4	4	4	4	4	4	4	4	4	4	4	4	4	4	4	4	4	4	2	4	4	4	4	4	4	4	4	4	4	4	4	4	4	3	3	3	3	3	3	4	4	4	4	4	4	4	4
d1qtwa_	4	4	4	4	4	4	4	4	4	4	4	4	4	4	4	4	4	4	4	4	4	4	4	4	4	4	4	4	4	4	4	4	2	4	4	3	3	3	3	3	3	4	4	4	4	4	4	4	4
d1i60a_	4	4	4	4	4	4	4	4	4	4	4	4	4	4	4	4	4	4	4	4	4	4	4	4	4	4	4	4	4	4	4	4	2	4	4	3	3	3	3	3	3	4	4	4	4	4	4	4	4
d1k77a_	4	4	4	4	4	4	4	4	4	4	4	4	4	4	4	4	4	4	4	4	4	4	4	4	4	4	4	4	4	4	4	4	2	4	4	3	3	3	3	3	3	4	4	4	4	4	4	4	4
d1d8wa_	4	4	4	4	4	4	4	4	4	4	4	4	4	4	4	4	4	4	4	4	4	4	4	4	4	4	4	4	4	4	4	4	2	4	4	3	3	3	3	3	3	4	4	4	4	4	4	4	4
d1muwa_	4	4	4	4	4	4	4	4	4	4	4	4	4	4	4	4	4	4	4	4	4	4	4	4	4	4	4	4	4	4	4	4	2	4	4	3	3	3	3	3	3	4	4	4	4	4	4	4	4
d1a0ca_	4	4	4	4	4	4	4	4	4	4	4	4	4	4	4	4	4	4	4	4	4	4	4	4	4	4	4	4	4	4	4	4	2	4	4	3	3	3	3	3	3	4	4	4	4	4	4	4	4
[truncated: 1,512 more rows]
[truncated: 37 more columns]
